# Supplementary material for: Serum Proteomics Reveals Alterations in Protease Activity, Axon Guidance, and Visual Phototransduction Pathways in Infants With In Utero Exposure to Zika Virus Without Congenital Zika Syndrome
Source: Front Cell Infect Microbiol. 2020 Nov 18;10:577819. doi: 10.3389/fcimb.2020.577819 (PMC7708324; doi:10.3389/fcimb.2020.577819)
Supplement: Supplementary File 1 — Demographic, clinical, and radiological characteristics of the study population. Data relating to children included in this study, indicating results of maternal PCR, maternal age, child’s age when collecting serum samples, gestational age of maternal rash, head circumference in the first week of life, gestational age of birth, TORCH analysis, gender, place of residence and clinical follow-up data. [file Table_1.xlsx]

## Sheet: Samples Details_1
CTRL ID	Mothers PCR	CZS	Microcephaly	Mom Age (years)	Baby Age (months)	Gestational Age in Exanthema	Head circumference 1 – 7 days (cm)	Gestational Age (Week)
C01	Negative	No	No	31	12	2	33	38
C09	Negative	No	No	35	10	3	35	38
C20	Negative	No	No	40	3	3	34	38
C92	Negative	No	No	37	15	2	35	39
C128	Negative	No	No	34	16	2	38	38
C147	Negative	No	No	22	15	2	33	39
C186	Negative	No	No	37	18	3	33	39
C195	Negative	No	No	17	13	3	36	39
C215	Negative	No	No	34	23	3	33.5	40
C228	Negative	No	No	25	19	2	37	39
standard deviation	---------	---------	---------	7.45058	5.46097	0.527046	1.78341	0.674949
Average	---------	---------	---------	31.2	14.4	2.5	34.75	38.7
ZIKV ID	Mothers PCR	CZS	Microcephaly	Mom Age (years)	Baby Age (months)	Gestational Age in Exanthema	Head circumference 1 – 7 days	Gestational Age (Week)
C19	Positive	No	No	19	10	2	35	39
C27	Positive	No	Yes	26	8	2	31	39
C34	Positive	No	No	30	11	2	34	39
C40	Positive	No	No	36	13	2	35	38
C45	Positive	No	No	21	13	3	36	38
C50	Positive	No	No	32	12	2	33	39
C51	Positive	No	No	27	11	2	33	37
C166	Positive	No	No	30	18	2	31	36 sem 5d
C207	Positive	No	No	40	22	2	34	41
C127	Positive	No	No	28	14	3	---------	---------
standard deviation	---------	---------	---------	6.31489	4.07704	0.421637	1.74005	1.16496
Average	---------	---------	---------	28.9	13.2	2.2	33.5556	38.75

## Sheet: Sample Details_2
Group	Sample code	Gender	Slum resident	Maternal rash trimester	Neurological examination	Ophthalmological examination	Neuroimaging (CUS, CT or MR)**	ABR
CTRL	C01	Female	No	2º trimester	Normal	Normal	Normal	Normal
CTRL	C09	Male	No	3º trimester	Normal	Normal	Normal	Not done
CTRL	C20	Male	Yes	3º trimester	Normal	Normal	Normal	Normal
CTRL	C92	Female	Yes	2º trimester	Normal	Normal	Normal	Normal
CTRL	C128	Male	Yes	2º trimester	Normal	Normal	Normal	Normal
CTRL	C147	Female	Yes	2º trimester	Normal	Normal	Normal	Normal
CTRL	C186	Female	Yes	3º trimester	Normal	Normal	Normal	Normal
CTRL	C195	Male	Yes	3º trimester	Normal	Normal	Normal	Normal
CTRL	C215	Male	Yes	3º trimester	Normal	Normal	Normal	Not done
CTRL	C228	Male	Yes	2º trimester	Normal	Normal	Normal	Normal
ZIKV	C19	Male	No	2º trimester	Normal	Normal	Normal	Normal
ZIKV	C27	Female	Yes	2º trimester	Normal	Normal	Normal	Normal
ZIKV	C34	Female	Yes	2º trimester	Normal	Normal	Normal	Normal
ZIKV	C40	Male	No	2º trimester	Normal	Normal	Normal	Normal
ZIKV	C45	Female	Yes	3º trimester	Normal	Normal	Normal	Normal
ZIKV	C50	Male	Yes	2º trimester	Normal	Normal	Normal	Normal
ZIKV	C51	Male	Yes	2º trimester	Normal	Normal	Normal	Normal
ZIKV	C166	Male	Yes	2º trimester	Normal	Normal	Normal	Normal
ZIKV	C207	Male	No	2º trimester	Affected*	Normal	Abnormal***	Normal
ZIKV	C127	Female	Yes	3º trimester	Normal	Normal	Normal	Normal
Abbreviations:
CTRL: patients non-exposed to ZIKV during pregnancy
ZIKV: patients with maternal ZIKV exposure during pregnancy and no clinical evidence of CZS
CUS: cranial ultrasound
CT: computed tomography
MR: magnetic resonance
ABR: auditory brainstem response
*Diagnosed with apraxia of speech and attention deficit hyperactivity disorder
**All children did at least one neuroimaging test
***High signal at periventricular area in T2 and FLAIR, with prominence of perivascular spaces with unspecific aspect and corpus callosum thinning

## Sheet: PCA - Depleted Samples
Abundances (Normalized): F1: Sample, CTRL	Abundances (Normalized): F2: Sample, CTRL	Abundances (Normalized): F4: Sample, CTRL	Abundances (Normalized): F12: Sample, CTRL	Abundances (Normalized): F15: Sample, CTRL	Abundances (Normalized): F16: Sample, CTRL	Abundances (Normalized): F18: Sample, CTRL	Abundances (Normalized): F19: Sample, CTRL	Abundances (Normalized): F22: Sample, CTRL	Abundances (Normalized): F23: Sample, CTRL	Abundances (Normalized): F3: Sample, ZIKV	Abundances (Normalized): F5: Sample, ZIKV	Abundances (Normalized): F6: Sample, ZIKV	Abundances (Normalized): F7: Sample, ZIKV	Abundances (Normalized): F8: Sample, ZIKV	Abundances (Normalized): F9: Sample, ZIKV	Abundances (Normalized): F10: Sample, ZIKV	Abundances (Normalized): F14: Sample, ZIKV	Abundances (Normalized): F17: Sample, ZIKV	Abundances (Normalized): F21: Sample, ZIKV	C: Modifications	N: Abundance Ratio (log2): (ZIKV) / (CTRL)	T: Description	T: Accession	T: Gene Symbol
22.1033	20.8698	20.0402	19.5357	18.491	20.1547	22.9024	17.8772	18.347	21.6261	18.6924	18.7457	18.6282	21.0394	18.7022	19.1095	18.8944	20.6434	18.753	19.3748		-0.53	Catalase OS=Homo sapiens OX=9606 GN=CAT PE=1 SV=3	P04040	CAT
27.1085	26.9599	26.9603	27.2193	27.3271	26.8014	27.0859	26.7713	26.4607	26.9496	27.0885	27.4356	27.1428	27.6206	27.197	27.1701	27.5622	27.7188	27.6162	27.0354		0.25	Pigment epithelium-derived factor OS=Homo sapiens OX=9606 GN=SERPINF1 PE=1 SV=4	P36955	SERPINF1
22.8428	22.7529	22.8909	23.3516	23.3235	22.8131	23.3797	22.5585	21.753	22.8557	23.0303	22.7573	23.2627	22.9172	22.8061	23.4878	23.1234	23.3182	23.2775	22.6244		-0.01	Cystatin-C OS=Homo sapiens OX=9606 GN=CST3 PE=1 SV=1	P01034	CST3
27.0459	27.0823	27.4144	27.1487	27.207	27.6743	26.56	27.6545	27.4009	27.1114	27.3644	27.6122	26.3438	27.0722	27.3754	27.0937	27.5582	27.4354	26.9353	27.3544		-0.02	Complement component C8 gamma chain OS=Homo sapiens OX=9606 GN=C8G PE=1 SV=3	P07360	C8G
19.3437	17.7935	16.7103	18.8327	17.4463	17.8305	19.7784	18.3521	17.7622	18.8727	19.7268	20.0797	17.3378	20.0426	19.0402	19.1588	19.2977	18.2276	19.384	17.6981		0.47	14-3-3 protein zeta/delta OS=Homo sapiens OX=9606 GN=YWHAZ PE=1 SV=1	P63104	YWHAZ
22.9333	23.3513	22.389	22.6078	22.4091	23.108	23.5315	22.7154	22.1316	22.4731	22.4091	21.8817	23.1242	22.4379	21.6102	21.6087	22.6171	23.4279	22.2159	22.302		-0.29	Adiponectin OS=Homo sapiens OX=9606 GN=ADIPOQ PE=1 SV=1	Q15848	ADIPOQ
24.2666	24.1987	24.4065	24.7638	24.4034	24.1618	24.5151	23.8849	24.23	24.0894	23.949	24.0952	25.2009	23.6817	24.6781	24.131	24.4917	24.5994	24.5459	24.2765		0.09	Insulin-like growth factor-binding protein 3 OS=Homo sapiens OX=9606 GN=IGFBP3 PE=1 SV=2	P17936	IGFBP3
20.5719	19.9636	20.8628	21.4523	21.5744	20.8544	21.6719	21.0845	21.6241	21.5851	21.5069	21.6889	21.9504	21.6596	21.8543	21.6569	21.3009	21.908	21.9255	21.7188		0.32	Tenascin OS=Homo sapiens OX=9606 GN=TNC PE=1 SV=3	P24821	TNC
19.7275	17.3406	18.9599	19.6952	18.5245	19.3197	16.9952	18.6153	17.7757	18.2853	18.2989	19.3545	18.7646	18.7386	18.7869	17.1329	16.9126	20.1589	17.1471	18.5293		-0.01	Adenosine deaminase 2 OS=Homo sapiens OX=9606 GN=ADA2 PE=1 SV=2	Q9NZK5	CECR1;ADA2
32.1639	32.1291	32.2148	32.5252	32.3855	32.2155	32.2258	32.2871	32.6443	32.6877	32.2605	32.2393	32.355	32.2344	32.2464	32.2397	32.403	32.3193	32.131	32.5733		0.05	Hemopexin OS=Homo sapiens OX=9606 GN=HPX PE=1 SV=2	P02790	HPX
27.5643	28.4623	27.9037	28.0912	26.6479	27.5068	28.1503	27.8639	28.7287	28.684	25.5776	25.5062	27.0248	25.2311	27.7025	28.2246	28.5933	28.6998	28.3409	28.1684		-0.26	Transthyretin OS=Homo sapiens OX=9606 GN=TTR PE=1 SV=1	P02766	TTR
25.3204	22.8551	24.2584	25.7964	24.9344	24.6782	25.0794	24.9194	23.939	24.4384	25.0921	25.6596	24.9639	24.9074	25.2497	24.7933	24.6472	24.9322	25.4754	24.6369		0.17	Beta-2-microglobulin OS=Homo sapiens OX=9606 GN=B2M PE=1 SV=1	P61769	B2M
20.216	20.0166	19.5106	18.7408	19.4727	20.2276	19.7694	20.4045	19.6067	20.7574	19.9379	19.7031	20.7187	20.1044	19.815	20.7233	20.0008	20.0386	20.4114	18.9343		0.44	Platelet factor 4 variant OS=Homo sapiens OX=9606 GN=PF4V1 PE=1 SV=1	P10720	PF4V1
21.9537	23.737	23.0596	22.6681	22.7043	23.939	22.7064	22.5431	22.8535	22.991	22.4856	22.7708	23.3149	24.5339	24.1821	24.1208	23.8186	24.4502	22.5148	22.9808		0.31	Multimerin-1 OS=Homo sapiens OX=9606 GN=MMRN1 PE=1 SV=3	Q13201	MMRN1
27.6588	28.5888	28.9924	28.9301	29.4166	28.695	28.4249	28.4011	29.336	28.9753	28.564	28.24	29.4522	28.5185	28.587	28.3302	27.9057	28.7474	27.792	29.06		-0.09	Beta-2-glycoprotein 1 OS=Homo sapiens OX=9606 GN=APOH PE=1 SV=3	P02749	APOH
27.7661	27.714	27.4685	27.9588	28.0688	27.4316	28.1467	27.457	28.1766	27.9051	28.2306	27.8695	27.6097	28.1434	27.8318	28.4139	27.2987	28.2962	28.2383	28.0393		0.16	N-acetylmuramoyl-L-alanine amidase OS=Homo sapiens OX=9606 GN=PGLYRP2 PE=1 SV=1	Q96PD5	PGLYRP2
24.9806	25.3034	25.7156	25.7405	26.007	25.5244	26.21	24.8532	25.9213	25.499	25.5059	24.9956	26.1121	25.2247	24.9403	25.6345	25.0741	25.2957	24.9283	25.4683		-0.05	Coagulation factor XIII B chain OS=Homo sapiens OX=9606 GN=F13B PE=1 SV=3	P05160	F13B
23.7716	26.6608	26.23	23.6943	25.2328	25.3309	23.9134	23.1525	26.3301	24.7284	23.4861	24.6304	24.2886	22.442	24.2713	25.857	26.0367	24.5806	24.8823	24.063		-0.41	Apolipoprotein C-III OS=Homo sapiens OX=9606 GN=APOC3 PE=1 SV=1	P02656	APOC3
22.9102	22.8546	23.1927	24.126	23.5651	23.2886	23.024	23.2369	22.2432	23.5665	24.8067	24.0104	23.8325	24.0417	24.6692	24.3964	24.6516	24.4148	24.0885	24.2723		0.83	Transgelin-2 OS=Homo sapiens OX=9606 GN=TAGLN2 PE=1 SV=3	P37802	TAGLN2
24.739	24.9731	25.2416	24.3099	25.4132	24.8511	25.6903	24.8745	25.1532	24.0212	25.1066	24.5394	23.8854	25.2482	24.7746	24.8032	24.3255	25.4973	24.602	25.2839		-0.01	Hepatocyte growth factor-like protein OS=Homo sapiens OX=9606 GN=MST1 PE=1 SV=2	P26927	MST1
25.3137	26.2024	26.0763	25.8095	26.2544	26.1806	26.4357	25.862	25.9846	26.4001	26.4132	26.0122	26.1257	26.2735	25.7736	26.0624	25.6425	26.6519	26.0056	25.5961		-0.1	Vitamin K-dependent protein S OS=Homo sapiens OX=9606 GN=PROS1 PE=1 SV=1	P07225	PROS1
19.1651	20.3893	18.9405	17.2826	17.2713	18.1581	19.1445	18.8827	20.3146	19.1108	19.4114	20.3098	18.805	21.5431	20.6787	20.3736	19.9594	22.2895	19.8631	19.4726		0.4	Vascular endothelial growth factor receptor 3 OS=Homo sapiens OX=9606 GN=FLT4 PE=1 SV=3	P35916	FLT4
28.9259	28.4941	28.3387	28.0569	27.1192	28.6883	27.1762	29.367	29.0126	27.7305	27.6952	27.6243	26.867	27.7279	27.1278	28.1258	29.5376	28.3739	28.1549	27.0063		-0.4	Apolipoprotein A-II OS=Homo sapiens OX=9606 GN=APOA2 PE=1 SV=1	P02652	APOA2
28.2379	28.2429	28.4684	28.2226	28.7615	28.5033	28.5403	28.0986	28.4668	28.4234	28.8176	28.7847	28.4878	28.9158	28.7022	28.5996	28.6923	29.0859	28.9771	28.4838		0.21	Protein AMBP OS=Homo sapiens OX=9606 GN=AMBP PE=1 SV=1	P02760	AMBP
27.3961	27.3582	27.2897	28.6375	26.9205	27.1978	26.8642	28.2984	26.9294	27.3805	24.8887	26.079	26.9985	25.0202	25.4677	24.2739	25.562	23.3432	24.8218	25.4988		-1.64	Leucine-rich alpha-2-glycoprotein OS=Homo sapiens OX=9606 GN=LRG1 PE=1 SV=2	P02750	LRG1
19.0283	19.5004	19.6577	19.6517	19.7372	19.9903	19.8094	19.2454	19.2332	19.315	18.3958	19.269	20.2077	18.3702	19.626	18.5882	18.9157	19.5746	18.4624	19.6809		0.2	Di-N-acetylchitobiase OS=Homo sapiens OX=9606 GN=CTBS PE=1 SV=1	Q01459	CTBS
32.3207	32.5097	32.5893	32.0128	32.2533	32.5823	33.0074	33.0799	32.5981	32.501	32.622	32.9199	32.9656	32.468	32.9279	32.902	32.9451	32.7601	32.9742	32.6307		0.33	Complement C3 OS=Homo sapiens OX=9606 GN=C3 PE=1 SV=2	P01024	C3
27.7708	28.1613	28.2347	28.2734	28.2272	28.3798	28.0157	28.2115	27.8932	28.048	28.0538	27.9813	28.4504	28.1481	28.6402	28.4329	28.293	28.0869	28.2485	28.221		0.09	Complement component C6 OS=Homo sapiens OX=9606 GN=C6 PE=1 SV=3	P13671	C6
18.4211	18.2835	20.1605	21.7533	19.3726	19.5408	20.691	20.1367	19.411	19.5964	22.2053	20.9858	22.3881	21.0899	21.066	20.1841	20.3627	20.5796	20.7974	20.305		0.3	Protein S100-A9 OS=Homo sapiens OX=9606 GN=S100A9 PE=1 SV=1	P06702	S100A9
27.7385	28.0181	27.287	27.9829	28.6171	27.9566	28.1737	28.2064	27.1025	27.5743	28.7575	28.6095	28.303	28.8484	27.7804	28.4418	27.732	27.8052	27.9708	26.6115		-0.22	Angiotensinogen OS=Homo sapiens OX=9606 GN=AGT PE=1 SV=1	P01019	AGT
18.9433	19.8147	19.426	18.8302	20.5459	19.1526	20.8072	19.4593	18.3019	18.603	20.1892	19.7735	18.6675	19.9404	19.8841	19.7159	19.2893	20.5442	18.9646	17.5733		0.09	Collagen alpha-1(II) chain OS=Homo sapiens OX=9606 GN=COL2A1 PE=1 SV=3	P02458	COL2A1
20.8614	21.6824	20.9196	20.7769	20.1675	20.8862	20.02	21.106	20.6779	21.3662	21.221	20.6847	21.3082	21.9146	21.2231	21.3516	21.5153	22.2219	20.9578	19.9657		0.4	Amyloid-beta A4 protein OS=Pan troglodytes OX=9598 GN=APP PE=2 SV=1	Q5IS80	APP
27.7269	27.2137	27.6305	27.7024	28.1895	27.5377	27.3575	28.2352	28.2085	28.3755	27.5952	28.012	26.6844	27.9429	27.4614	27.3948	27.2878	28.1903	27.5798	27.9661		-0.41	Complement C1q subcomponent subunit B OS=Homo sapiens OX=9606 GN=C1QB PE=1 SV=3	P02746	C1QB
28.8525	29.2043	29.0845	29.4744	29.333	29.085	29.8355	28.9374	28.9767	28.8193	29.355	28.9006	29.8303	28.919	29.0154	29.0126	29.5124	29.2194	29.287	29.001		0.07	Afamin OS=Homo sapiens OX=9606 GN=AFM PE=1 SV=1	P43652	AFM
24.3824	25.0471	24.3644	22.7658	24.6487	24.5534	24.6476	23.7408	24.4012	23.9765	24.8798	24.5203	23.6589	24.6491	24.4385	24.7063	24.5448	24.9018	24.7027	24.4419		-0.32	Phosphatidylinositol-glycan-specific phospholipase D OS=Homo sapiens OX=9606 GN=GPLD1 PE=1 SV=3	P80108	GPLD1
24.8581	24.911	24.9923	24.8097	23.79	25.3914	24.7285	25.3232	24.9925	25.5996	25.0205	27.3766	24.8667	25.5642	25.5013	25.9939	25.7393	25.5779	25.2476	26.1346		0.52	Fibrinogen alpha chain OS=Homo sapiens OX=9606 GN=FGA PE=1 SV=2	P02671	FGA
21.6407	22.309	22.6608	21.9914	22.2953	22.6321	22.657	21.7861	22.4551	21.7879	22.8269	22.9625	22.1233	22.222	22.7113	23.2214	23.1692	22.4272	22.4125	22.2885		0.45	Endoplasmic reticulum chaperone BiP OS=Homo sapiens OX=9606 GN=HSPA5 PE=1 SV=2	P11021	HSPA5
20.738	20.8406	20.5225	20.5951	21.117	20.9161	21.8152	20.7729	21.1582	21.7535	20.7105	20.5531	20.8794	20.8895	20.4383	20.3673	20.3548	21.3888	20.5213	21.208		-0.1	Interleukin-1 receptor accessory protein OS=Homo sapiens OX=9606 GN=IL1RAP PE=1 SV=2	Q9NPH3	IL1RAP
22.5094	22.3517	22.6847	21.8062	22.7575	21.0465	21.2114	22.2307	22.521	22.7082	21.2905	21.6217	22.7215	21.1888	20.8797	20.7118	20.7036	21.3734	21.0454	21.0621		-0.54	Lymphatic vessel endothelial hyaluronic acid receptor 1 OS=Homo sapiens OX=9606 GN=LYVE1 PE=1 SV=2	Q9Y5Y7	LYVE1
21.9431	20.7882	20.3476	21.6127	22.4365	21.8322	22.2471	20.4491	21.676	22.299	21.631	19.4034	21.35	19.9793	21.5534	20.8503	21.0045	20.9254	19.5551	21.3217		-0.26	CD5 antigen-like OS=Homo sapiens OX=9606 GN=CD5L PE=1 SV=1	O43866	CD5L
20.8296	20.3731	19.9696	20.2785	20.4688	20.6968	20.2731	21.006	20.2931	20.9623	21.9178	21.7237	20.4958	21.7608	21.4369	22.2618	21.7291	21.5242	21.5698	21.0488		0.7	PDZ and LIM domain protein 1 OS=Homo sapiens OX=9606 GN=PDLIM1 PE=1 SV=4	O00151	PDLIM1
27.337	27.6468	27.7043	27.6497	27.7936	27.9961	28.0419	27.6031	28.0525	27.797	26.71	26.4087	28.4259	26.1135	26.0617	27.2176	27.5537	26.6756	26.6883	26.7781		-0.33	Retinol-binding protein 4 OS=Homo sapiens OX=9606 GN=RBP4 PE=1 SV=3	P02753	RBP4
28.1486	28.2494	28.5722	28.608	28.4788	28.7748	28.2044	28.5892	28.3209	28.6185	27.9507	28.3132	28.4933	28.3088	28.7794	28.2992	28.5558	28.0259	28.2576	28.547		-0.14	Complement factor I OS=Homo sapiens OX=9606 GN=CFI PE=1 SV=2	P05156	CFI
21.3747	21.9196	21.787	21.1886	20.8505	21.8275	20.8709	21.8649	21.4695	21.8296	21.2636	21.4971	21.4237	22.1719	21.2418	21.2262	21.3162	21.8078	21.0405	20.812		0.15	Serglycin OS=Homo sapiens OX=9606 GN=SRGN PE=1 SV=3	P10124	SRGN
21.8807	21.8007	21.7778	21.3586	22.1608	22.0328	22.1404	21.1361	21.6231	21.6353	22.5371	22.6073	21.3641	22.811	22.537	22.2208	22.1937	22.429	22.5239	22.36		0.46	Fructose-bisphosphate aldolase A OS=Homo sapiens OX=9606 GN=ALDOA PE=1 SV=2	P04075	ALDOA
23.6199	23.1437	21.7151	23.3378	21.3323	22.7146	20.6663	21.3603	23.0865	23.5073	18.9991	20.2513	19.996	21.5841	19.5691	20.889	20.4458	21.6383	20.7028	20.9367		-1.56	Immunoglobulin heavy constant mu OS=Homo sapiens OX=9606 GN=IGHM PE=1 SV=4	P01871	IGHM
29.6601	29.9215	29.5034	29.7151	29.847	29.7203	29.8836	29.6908	30.0256	29.9224	29.9978	29.884	29.6761	29.7534	29.929	30.1636	29.8788	30.1548	29.7173	30.1145		0.09	Prothrombin OS=Homo sapiens OX=9606 GN=F2 PE=1 SV=2	P00734	F2
28.9956	29.263	29.3861	29.4827	29.0477	29.3498	28.8023	28.6853	29.0046	29.1312	29.2022	29.0935	28.5373	29.0475	28.7902	29.0549	29.4201	29.0071	28.9417	29.1885		-0.04	Heparin cofactor 2 OS=Homo sapiens OX=9606 GN=SERPIND1 PE=1 SV=3	P05546	SERPIND1
23.8633	23.8057	24.1431	23.9434	24.0724	24.1972	24.2674	24.5496	24.2345	24.3755	23.8028	23.8774	24.1742	23.6732	24.4489	24.4257	24.0163	23.7645	24.0196	24.1589		-0.32	Glutathione peroxidase 3 OS=Homo sapiens OX=9606 GN=GPX3 PE=1 SV=2	P22352	GPX3
24.1873	26.1389	25.0693	22.1726	23.1218	23.864	23.4118	24.7975	24.8701	24.2909	23.4616	25.6326	24.8083	26.3879	25.77	24.7513	25.0265	26.8273	23.9029	25.5757		0	Target of Nesh-SH3 OS=Homo sapiens OX=9606 GN=ABI3BP PE=1 SV=1	Q7Z7G0	ABI3BP
21.5879	22.0465	22.4264	22.7897	22.9258	22.795	22.946	22.4399	22.1373	22.5686	21.2882	20.9451	23.5972	20.567	22.1701	22.0652	21.9961	21.3959	21.2596	21.8557		-0.39	Zinc-alpha-2-glycoprotein OS=Homo sapiens OX=9606 GN=AZGP1 PE=1 SV=2	P25311	AZGP1
17.3005	16.6856	18.0313	18.6759	18.8961	16.0523	18.3151	18.8899	18.8058	18.2522	19.2713	20.084	18.9179	19.1734	19.2696	18.7939	19.485	20.2349	18.7713	17.1531		0.44	Tissue alpha-L-fucosidase OS=Homo sapiens OX=9606 GN=FUCA1 PE=1 SV=4	P04066	FUCA1
22.2807	21.7461	22.0699	21.9929	22.7897	22.4175	21.799	21.6586	21.3329	21.5078	22.1024	22.6297	21.554	22.3421	22.2425	22.0886	22.1136	22.4145	22.0722	22.3119		0.26	Trypsin-1 OS=Homo sapiens OX=9606 GN=PRSS1 PE=1 SV=1	P07477	PRSS1
19.7827	19.2976	18.3222	20.3417	19.1583	19.6585	16.2651	19.2064	18.7239	19.642	15.9988	14.8793	18.4102	17.2996	16.8446	15.7465	19.5168	16.4843	16.4591	15.5904		-0.09	Neutrophil defensin 1 OS=Homo sapiens OX=9606 GN=DEFA1 PE=1 SV=1	P59665	DEFA1;DEFA1B
24.4478	23.8886	23.9009	24.9993	25.0676	24.4285	24.4774	24.0946	24.0763	24.0645	24.7053	24.5716	23.9716	24.7382	24.5417	24.3851	24.0173	24.7575	24.6055	24.3916		0.22	L-selectin OS=Homo sapiens OX=9606 GN=SELL PE=1 SV=2	P14151	SELL
24.8477	24.1325	24.0617	25.3886	24.1379	24.3919	23.8025	25.5085	23.4282	24.0411	23.2707	24.0896	24.1636	23.3627	24.4658	23.6956	25.234	23.8608	23.8612	23.8098		-0.29	Lipopolysaccharide-binding protein OS=Homo sapiens OX=9606 GN=LBP PE=1 SV=3	P18428	LBP
26.0798	26.1552	26.1585	26.5482	26.2881	26.2299	25.986	26.0151	26.1872	25.963	25.9883	26.5421	27.0157	25.8769	26.6211	25.9644	26.7189	26.6573	26.5058	26.4458		0.29	Insulin-like growth factor-binding protein complex acid labile subunit OS=Homo sapiens OX=9606 GN=IGFALS PE=1 SV=1	P35858	IGFALS
23.6418	24.9085	25.1736	24.1493	25.7905	24.7327	24.5776	25.2826	24.9947	25.5308	24.8417	24.5376	25.9575	25.0669	25.6494	24.8085	25.1627	24.6991	25.5199	25.4192		0.11	Extracellular matrix protein 1 OS=Homo sapiens OX=9606 GN=ECM1 PE=1 SV=2	Q16610	ECM1
21.8768	21.0976	21.6283	22.2619	21.7452	22.0927	21.862	21.7077	21.7589	21.7628	22.2837	21.1904	21.7955	22.2409	21.7186	21.6551	20.2949	21.9805	21.8542	21.6973		-0.08	Intercellular adhesion molecule 2 OS=Homo sapiens OX=9606 GN=ICAM2 PE=1 SV=2	P13598	ICAM2
21.6386	18.985	22.3161	25.8967	25.0104	20.7204	19.7489	20.3728	19.8169	24.1626	24.429	18.5088	21.7866	17.644	22.8154	19.2343	22.1583	21.0103	22.6252	25.0395		-0.15	Apolipoprotein(a) OS=Homo sapiens OX=9606 GN=LPA PE=1 SV=1	P08519	LPA
22.9527	22.2697	22.8278	23.4156	23.0074	23.1143	23.2223	23.0636	22.8641	23.2418	22.4189	22.1892	22.9661	22.5483	22.0279	21.9223	21.9224	22.5366	22.2932	22.3307		-0.44	Sulfhydryl oxidase 1 OS=Homo sapiens OX=9606 GN=QSOX1 PE=1 SV=3	O00391	QSOX1
26.8233	26.4816	26.6142	26.6884	27.2274	26.644	26.3058	27.0751	27.2668	27.2748	27.5084	27.4346	26.0742	27.4902	27.3143	27.317	27.0918	27.554	27.3051	27.4574		0.07	Complement C1q subcomponent subunit A OS=Homo sapiens OX=9606 GN=C1QA PE=1 SV=2	P02745	C1QA
28.5245	28.7068	29.041	28.7315	28.671	29.2632	29.0118	28.8054	29.122	29.2174	28.5158	28.8462	29.2886	28.5215	29.0934	29.0091	28.9452	28.9578	29.1306	29.0636		-0.01	Clusterin OS=Homo sapiens OX=9606 GN=CLU PE=1 SV=1	P10909	CLU
31.7101	31.0794	31.6862	32.0244	31.8819	31.8409	31.9452	31.7575	31.8115	31.8982	31.8518	31.9931	31.9655	31.6726	31.6918	31.9164	31.5809	31.6647	31.993	32.1087		-0.05	Vitamin D-binding protein OS=Homo sapiens OX=9606 GN=GC PE=1 SV=2	P02774
22.0994	21.6563	21.8466	22.4405	22.3356	22.0327	22.1267	22.5268	21.8732	22.2338	21.4042	21.8426	21.7634	21.0292	22.2598	21.9161	22.3507	21.633	21.8273	22.0508		0.11	Mannosyl-oligosaccharide 1,2-alpha-mannosidase IA OS=Homo sapiens OX=9606 GN=MAN1A1 PE=1 SV=3	P33908	MAN1A1
20.0418	18.5849	18.1022	19.4801	18.3186	17.6649	19.837	16.2246	18.8682	20.1505	20.6554	19.8592	18.3382	20.7644	19.4285	20.2018	19.0144	20.4408	18.8404	19.5352		0.72	Actin, alpha skeletal muscle OS=Homo sapiens OX=9606 GN=ACTA1 PE=1 SV=1	P68133	ACTA1
20.4949	20.2654	21.086	20.52	19.9619	20.4983	20.5519	20.4718	20.9779	20.6826	19.3319	20.2015	20.8016	19.6512	20.1687	20.1705	20.1617	19.2053	20.3983	19.8491		-0.23	Plexin domain-containing protein 2 OS=Homo sapiens OX=9606 GN=PLXDC2 PE=1 SV=1	Q6UX71	PLXDC2
19.9372	19.5418	19.8844	20.2015	20.2453	19.6677	20.1644	19.2421	20.0167	19.8461	19.3901	19.3469	20.1863	19.4545	19.5079	19.0253	18.8357	19.7718	19.0855	19.3057		-0.06	ICOS ligand OS=Homo sapiens OX=9606 GN=ICOSLG PE=1 SV=2	O75144	ICOSLG;LOC102723996
24.1975	24.284	24.8565	23.3287	23.8031	24.4009	23.8646	23.2275	24.778	23.7224	23.1825	23.3457	23.5286	21.968	22.9111	23.5894	24.4525	23.7643	24.2646	24.1368		-0.23	Serum paraoxonase/arylesterase 1 OS=Homo sapiens OX=9606 GN=PON1 PE=1 SV=3	P27169	PON1
20.9345	21.9592	22.136	22.8443	22.324	22.0581	20.2377	21.5392	21.7472	22.8079	22.7198	22.2421	21.3375	20.8827	22.1522	22.0241	21.5977	22.2996	22.5209	21.6653		0	Scavenger receptor cysteine-rich type 1 protein M130 OS=Homo sapiens OX=9606 GN=CD163 PE=1 SV=2	Q86VB7	CD163
22.9885	22.5264	22.7571	22.8783	22.8799	22.5752	23.0062	22.2694	22.728	22.701	22.4291	22.2882	23.4291	21.8213	22.3373	22.4129	22.2102	20.918	22.4255	22.4892		-0.24	Insulin-like growth factor II OS=Homo sapiens OX=9606 GN=IGF2 PE=1 SV=1	P01344	IGF2
24.667	24.2756	24.3594	24.6995	24.8621	24.1479	24.6681	24.7923	23.9319	24.7487	24.1881	23.9414	24.8219	23.8341	22.9297	24.0875	23.8065	24.0207	24.0184	24.5144		-0.06	Complement C1r subcomponent-like protein OS=Homo sapiens OX=9606 GN=C1RL PE=1 SV=2	Q9NZP8	C1RL
25.1426	26.3386	24.5079	24.3882	23.3438	23.8915	22.7556	23.4931	22.789	23.0382	23.9118	23.713	22.9554	23.7626	24.002	23.4971	23.7911	24.1778	23.4308	23.4633		0.32	Plastin-2 OS=Homo sapiens OX=9606 GN=LCP1 PE=1 SV=6	P13796	LCP1
19.958	20.2678	20.5218	20.2417	20.1071	20.3631	20.3853	19.3064	20.6738	20.1666	18.8894	19.7653	20.2558	18.8379	18.8669	19.3406	18.6976	19.8516	19.5164	19.2315		-0.46	Collectin-10 OS=Homo sapiens OX=9606 GN=COLEC10 PE=1 SV=2	Q9Y6Z7	COLEC10
22.6408	23.4029	23.7888	24.0417	22.5309	23.5154	23.7093	24.0423	24.078	24.0994	23.6272	23.513	24.5003	23.6536	23.7195	23.7899	24.2323	23.571	23.404	23.9033		0.24	Vitamin K-dependent protein Z OS=Homo sapiens OX=9606 GN=PROZ PE=1 SV=2	P22891	PROZ
20.0173	19.2928	20.3405	19.0544	20.4397	20.0372	21.5798	18.6537	19.8611	19.6726	20.4707	20.0988	20.8441	20.8286	20.4321	20.8014	18.5699	20.7821	20.7595	20.5385		0.19	72 kDa type IV collagenase OS=Homo sapiens OX=9606 GN=MMP2 PE=1 SV=2	P08253	MMP2
25.5309	26.0537	26.3685	25.0913	25.6919	25.6105	25.6838	25.7405	25.6617	25.7393	25.6682	25.8343	25.7484	25.6019	26.061	26.0428	26.2235	26.14	25.9283	25.8806		0.23	Carboxypeptidase B2 OS=Homo sapiens OX=9606 GN=CPB2 PE=1 SV=2	Q96IY4	CPB2
30.5154	30.6295	30.7036	30.0075	30.8344	30.9297	30.6894	30.4868	30.7807	30.6961	30.8558	30.4742	30.3003	30.7958	30.6644	30.7538	30.4391	30.4136	30.6692	31.0373		-0.08	Plasminogen OS=Homo sapiens OX=9606 GN=PLG PE=1 SV=2	P00747	PLG
27.3344	27.3404	28.5776	28.6055	27.8816	28.276	28.9843	27.8839	29.153	28.1098	28.6135	28.0787	29.3139	28.5204	28.1989	28.9027	28.6992	28.7527	29.3066	27.8089		0.56	Fibronectin OS=Homo sapiens OX=9606 GN=FN1 PE=1 SV=4	P02751	FN1
20.5198	17.146	21.1105	19.0608	20.1724	18.8817	19.288	18.799	18.5945	21.2775	19.4579	17.1269	18.7308	19.4544	22.764	18.3745	18.732	20.3059	20.1951	18.1919		0.18	Bone marrow proteoglycan OS=Homo sapiens OX=9606 GN=PRG2 PE=1 SV=2	P13727	PRG2
21.6454	22.5068	21.0149	23.1163	21.7386	21.6406	21.1685	21.5873	21.5589	21.2744	20.8125	21.1458	21.5717	19.7838	21.2192	21.4348	22.5335	21.5822	21.3279	21.784		-0.1	Apolipoprotein L1 OS=Homo sapiens OX=9606 GN=APOL1 PE=1 SV=5	O14791	APOL1
22.9199	22.528	22.694	20.6522	22.0528	22.3878	21.9802	21.8751	21.9795	21.9478	22.6352	21.9403	22.1792	22.3607	22.1771	22.014	21.532	22.4282	22.2825	22.2001		0.21	Mannan-binding lectin serine protease 2 OS=Homo sapiens OX=9606 GN=MASP2 PE=1 SV=4	O00187	MASP2
18.2266	17.2691	18.0655	19.163	19.1935	19.3653	18.6582	17.7283	19.1715	18.439	19.2582	18.4551	18.3993	18.6018	19.8551	18.8003	17.7227	19.556	18.7512	18.5297		0.15	Dipeptidase 2 OS=Homo sapiens OX=9606 GN=DPEP2 PE=1 SV=3	Q9H4A9	DPEP2
24.5775	23.5763	24.1505	24.7456	24.6863	24.1221	25.1731	23.9529	24.1319	24.3513	24.2795	23.7358	24.7052	24.2917	24.298	24.1057	23.4778	24.5574	23.953	23.6622		-0.28	Cadherin-5 OS=Homo sapiens OX=9606 GN=CDH5 PE=1 SV=5	P33151	CDH5
24.1569	24.08	24.172	22.5926	23.7132	24.2493	23.9904	23.5053	24.1065	23.861	24.9449	24.8663	23.9885	24.8617	24.8035	24.7677	24.3333	25.3712	24.7928	24.7571		0.17	Mannan-binding lectin serine protease 1 OS=Homo sapiens OX=9606 GN=MASP1 PE=1 SV=3	P48740	MASP1
21.3913	20.6371	21.412	21.803	22.1239	21.6665	21.1828	20.9981	21.4849	21.2929	21.9812	21.7481	20.8082	21.5006	21.8922	20.7464	21.2161	22.0581	21.3088	21.6432		0.09	Intercellular adhesion molecule 1 OS=Homo sapiens OX=9606 GN=ICAM1 PE=1 SV=2	P05362	ICAM1
30.5719	30.5065	30.8448	31.2104	30.9861	30.7198	30.695	30.7193	31.0851	30.7304	30.7273	30.6226	31.1351	30.5469	30.7364	31.0191	30.8864	30.633	30.7743	31.0465		-0.07	Complement factor H OS=Homo sapiens OX=9606 GN=CFH PE=1 SV=4	P08603	CFH
22.6789	23.5016	23.4751	24.846	22.6044	23.9575	22.5984	23.0572	23.7273	23.8033	24.7423	24.0512	23.8034	23.085	24.9437	23.0776	24.004	22.9484	23.3425	22.5879		0.11	Complement C4-A OS=Homo sapiens OX=9606 GN=C4A PE=1 SV=2	P0C0L4	C4A;C4B
22.3443	22.0829	23.9056	21.6712	21.4348	23.761	25.7443	22.8538	22.7484	22.5125	23.3153	23.366	19.8666	23.7094	18.4526	23.1763	22.9642	25.472	23.7612	23.4899		-0.53	Keratin, type II cytoskeletal 1 OS=Homo sapiens OX=9606 GN=KRT1 PE=1 SV=6	P04264	KRT1
19.7763	19.3509	19.6293	19.8182	20.6889	20.1186	19.9205	20.6322	19.3249	19.906	19.1083	18.2656	20.3891	18.4423	18.5419	18.7443	18.6894	17.9362	20.2074	18.7447		-0.16	Lysosome-associated membrane glycoprotein 1 OS=Homo sapiens OX=9606 GN=LAMP1 PE=1 SV=3	P11279	LAMP1
23.2915	21.6809	23.5167	21.9664	22.7404	22.9302	22.8966	23.8232	23.0744	23.4752	23.9835	23.9446	22.5706	23.9211	24.1211	23.0766	23.127	24.1607	23.6912	24.56		0.56	IgGFc-binding protein OS=Homo sapiens OX=9606 GN=FCGBP PE=1 SV=3	Q9Y6R7	FCGBP
19.3072	17.8614	20.0885	19.2853	20.3037	19.4302	20.0274	18.9632	19.4538	19.4316	20.0928	20.0246	19.6978	20.7656	20.4512	19.3298	19.9716	20.5565	20.2699	19.647		0.28	Coagulation factor VII OS=Homo sapiens OX=9606 GN=F7 PE=1 SV=1	P08709	F7
18.8255	18.6058	18.5059	19.1958	19.1069	18.7327	19.4035	18.8055	19.4134	18.9982	19.8965	19.1977	19.4406	19.1209	18.8428	20.1601	18.8629	19.7043	18.7151	18.8816		0.12	Endothelial protein C receptor OS=Homo sapiens OX=9606 GN=PROCR PE=1 SV=1	Q9UNN8	PROCR
26.8565	27.2143	27.6296	26.6652	28.0116	27.3379	27.056	26.775	26.6026	26.7088	27.3178	26.753	27.7994	27.5208	26.8152	26.8331	27.065	26.3483	26.6309	26.7101		0.04	Coagulation factor XII OS=Homo sapiens OX=9606 GN=F12 PE=1 SV=3	P00748	F12
31.7553	31.3177	31.6431	32.1117	31.7183	32.1691	31.2007	31.575	31.5183	32.0117	32.1234	31.9903	31.311	32.0435	32.1678	31.9374	31.7966	32.1942	32.0642	32.3356		0.28	Ceruloplasmin OS=Homo sapiens OX=9606 GN=CP PE=1 SV=1	P00450	CP
23.961	24	24.3601	25.2204	25.1614	25.1298	24.3421	24.7691	24.9326	24.7777	25.0666	24.3902	24.8505	24.5214	25.1843	25.2373	24.9126	25.045	25.4506	25.4664		0.25	Properdin OS=Homo sapiens OX=9606 GN=CFP PE=1 SV=2	P27918	CFP
22.1519	22.9307	23.1723	22.7104	23.6485	23.1199	21.8695	23.1745	22.5972	22.7474	23.7009	23.3364	23.0739	23.2425	22.7095	22.1183	23.0275	22.1382	22.7557	21.7184		-0.08	Coagulation factor IX OS=Homo sapiens OX=9606 GN=F9 PE=1 SV=2	P00740	F9
16.5141	16.5702	18.519	19.0588	19.1358	18.7212	19.1459	19.0074	19.254	18.5239	20.2327	17.0477	18.4475	18.1519	19.7289	21.7143	16.1636	18.4993	18.9347	16.7394		0.19	Collagen alpha-2(XI) chain OS=Homo sapiens OX=9606 GN=COL11A2 PE=1 SV=5	P13942	COL11A2
19.0654	19.8894	19.5722	18.5726	19.0387	19.3372	18.4608	19.6878	20.1014	20.151	19.2816	19.3827	19.5604	19.5518	19.6782	20.1616	19.9953	19.7133	20.3141	19.3357		0.08	Latent-transforming growth factor beta-binding protein 1 OS=Homo sapiens OX=9606 GN=LTBP1 PE=1 SV=4	Q14766	LTBP1
26.6644	26.4924	25.8169	26.3451	26.3674	26.4941	26.1801	25.8176	26.3866	26.1603	24.7144	26.6987	26.4007	27.1172	26.6727	26.6672	26.5448	27.3908	26.4321	26.5789		0.22	Carboxypeptidase N catalytic chain OS=Homo sapiens OX=9606 GN=CPN1 PE=1 SV=1	P15169	CPN1
18.4929	17.444	17.0731	18.3369	17.188	17.9672	18.7958	17.881	16.3072	18.5057	16.9135	17.527	17.5896	16.9996	18.1304	16.8264	19.0409	17.7433	16.7456	17.9797		-0.04	Bisphosphoglycerate mutase OS=Homo sapiens OX=9606 GN=BPGM PE=1 SV=2	P07738	BPGM
27.924	27.5868	27.2679	27.536	27.323	27.5244	27.3291	27.1348	27.5047	27.3862	26.325	27.6731	27.6789	28.0742	27.5422	27.7407	27.5174	28.099	27.6681	27.8466		0.01	Carboxypeptidase N subunit 2 OS=Homo sapiens OX=9606 GN=CPN2 PE=1 SV=3	P22792	CPN2
25.4675	25.1154	25.411	25.4988	25.3542	25.2586	24.6869	25.0322	24.8174	26.1287	26.6143	26.771	25.4419	25.2595	24.137	23.5251	25.7083	23.6682	23.4519	25.5793		-0.4	Complement C4-B OS=Homo sapiens OX=9606 GN=C4B PE=1 SV=2	P0C0L5	C4B;C4B_2;LOC100293534
26.1671	25.0331	25.3824	26.6652	25.5485	25.8363	26.298	24.9447	25.5632	25.4858	22.7347	22.4137	26.3336	22.6781	22.2065	21.7862	21.4777	22.9593	21.7687	22.7484		-1.71	Thyroxine-binding globulin OS=Homo sapiens OX=9606 GN=SERPINA7 PE=1 SV=2	P05543	SERPINA7
24.4541	25.3616	24.5179	24.8454	25.4981	24.3783	24.633	25.1528	23.5904	24.3597	25.2181	24.5801	24.8304	24.1518	25.2095	24.8856	24.7666	24.6027	25.154	25.0769		0.24	Coagulation factor XI OS=Homo sapiens OX=9606 GN=F11 PE=1 SV=1	P03951	F11
21.9835	24.5644	21.8795	22.4206	22.6611	24.0945	25.3051	22.061	24.7685	25.0898	21.0818	21.2549	24.7029	23.7506	24.7318	21.4529	25.4329	24.6635	25.0202	25.3179		0.56	Mannose-binding protein C OS=Homo sapiens OX=9606 GN=MBL2 PE=1 SV=2	P11226	MBL2
20.8985	20.5622	20.6858	21.5696	20.7842	20.8877	21.3444	19.9866	19.4528	20.4189	20.9102	20.9522	21.454	20.7519	21.17	20.678	20.8354	21.3902	21.1715	20.1183		0.13	Insulin-like growth factor-binding protein 4 OS=Homo sapiens OX=9606 GN=IGFBP4 PE=1 SV=2	P22692	IGFBP4
25.1146	25.4922	25.3147	24.6077	24.8532	25.3762	24.6483	25.7706	24.9814	25.5755	24.0688	23.3901	25.2983	22.2753	22.233	24.148	23.9031	20.047	23.9799	22.8733		-1.25	Platelet factor 4 OS=Homo sapiens OX=9606 GN=PF4 PE=1 SV=2	P02776	PF4
20.607	20.427	21.1722	21.4106	21.7448	21.2911	21.0677	20.7908	21.7507	20.8363	20.1918	19.6746	22.0913	19.7064	19.4803	21.2225	20.6464	19.8553	20.9681	21.2245		0	Complement factor H-related protein 5 OS=Homo sapiens OX=9606 GN=CFHR5 PE=1 SV=1	Q9BXR6	CFHR5
23.2449	22.3554	22.3551	23.5992	23.4798	22.5176	22.5022	22.5626	22.5294	22.8551	23.677	22.7674	22.6648	22.217	21.8958	22.6827	22.4915	22.1657	22.5951	22.0856		0.1	Lysozyme C OS=Homo sapiens OX=9606 GN=LYZ PE=1 SV=1	P61626	LYZ
20.193	19.7792	20.2155	20.1769	23.0727	20.6843	21.1491	20.5079	19.6322	20.4626	20.9374	20.9444	21.1634	20.9605	20.9274	21.0639	20.3471	21.5279	21.1007	20.6161		0.25	Procollagen C-endopeptidase enhancer 1 OS=Homo sapiens OX=9606 GN=PCOLCE PE=1 SV=2	Q15113	PCOLCE
19.3163	18.9199	18.8956	19.1056	18.1415	19.3692	19.5535	18.6172	19.3881	18.7568	19.5056	19.0498	18.1964	19.5921	18.941	19.6395	18.5562	19.495	18.9471	18.7716		0.12	Beta-1,4-glucuronyltransferase 1 OS=Homo sapiens OX=9606 GN=B4GAT1 PE=1 SV=1	O43505	B3GNT1;B4GAT1
19.3484	22.0648	21.7096	20.7672	21.5137	21.2374	21.4034	20.4166	21.8399	21.1355	21.2422	20.1432	20.8	20.8863	19.6886	20.5587	20.0667	20.6414	19.7933	21.1276		-0.09	Prenylcysteine oxidase 1 OS=Homo sapiens OX=9606 GN=PCYOX1 PE=1 SV=3	Q9UHG3	PCYOX1
28.2249	28.4407	28.497	28.0467	28.6967	28.8505	28.6655	28.8411	28.3495	28.4902	27.8837	28.6817	28.4175	28.9937	28.4546	28.5364	28.9953	28.3756	28.4596	28.0998		-0.24	Complement C5 OS=Homo sapiens OX=9606 GN=C5 PE=1 SV=4	P01031	C5
21.7658	21.3944	21.3396	20.8737	21.9365	21.4318	22.0787	21.2295	21.9943	21.7338	21.4057	21.6341	21.4412	22.2822	21.4956	21.909	21.1158	21.6951	21.4273	21.0901		0.04	L-lactate dehydrogenase B chain OS=Homo sapiens OX=9606 GN=LDHB PE=1 SV=2	P07195	LDHB
25.5383	26.0537	24.5606	24.8345	23.2465	23.1405	23.8113	24.9584	24.27	24.3577	20.1786	20.5924	20.81	19.74	21.0979	21.3912	22.0072	22.4825	22.0382	21.0208		-1.81	Alpha-1-antitrypsin OS=Homo sapiens OX=9606 GN=SERPINA1 PE=1 SV=3	P01009	SERPINA1
21.6061	20.8304	21.6956	21.1986	22.1926	22.2419	21.9952	21.439	22.6759	22.6963	22.6354	24.7063	21.8643	22.1353	22.4926	22.5685	22.1053	22.4181	22.0928	24.0626		0.68	Fibrinogen gamma chain OS=Homo sapiens OX=9606 GN=FGG PE=1 SV=3	P02679	FGG
21.6062	20.1745	21.2332	21.4581	21.2553	21.0106	21.5906	20.3993	20.8224	20.7952	21.1273	21.2426	21.2511	21.7966	20.2955	20.7881	19.667	20.7948	21.1717	20.4342		-0.03	Osteomodulin OS=Homo sapiens OX=9606 GN=OMD PE=1 SV=1	Q99983	OMD
21.3771	22.2169	21.3731	20.1086	20.2169	21.1191	19.4579	20.0529	20.7911	20.079	21.3598	20.2701	19.524	19.5693	20.2873	21.4758	21.7265	20.708	20.0017	19.7464		-0.19	Apolipoprotein D OS=Homo sapiens OX=9606 GN=APOD PE=1 SV=1	P05090	APOD
21.0534	20.3918	20.7207	20.6445	20.9311	20.3728	21.7601	20.3297	20.4537	20.9749	21.4378	20.4871	21.6234	20.9771	21.1188	21.2848	21.116	20.0606	20.5001	20.6232		-0.06	Poliovirus receptor OS=Homo sapiens OX=9606 GN=PVR PE=1 SV=2	P15151	PVR
22.502	22.5282	22.632	22.3683	22.9309	22.7602	22.7995	22.6823	20.1697	20.7169	23.4669	23.3883	22.6311	23.9137	23.5322	23.253	23.6356	23.8487	24.1446	21.4495		0.82	Rho GDP-dissociation inhibitor 2 OS=Homo sapiens OX=9606 GN=ARHGDIB PE=1 SV=3	P52566	ARHGDIB
20.749	21.3438	21.5965	21.4731	21.4879	21.1224	21.4833	19.9965	21.9183	21.3765	21.0378	21.1808	21.0551	20.2006	19.6602	21.4302	19.4411	21.55	20.7719	21.3076		-0.32	Collectin-11 OS=Homo sapiens OX=9606 GN=COLEC11 PE=1 SV=1	Q9BWP8	COLEC11
27.2747	27.3799	27.6961	27.5114	27.6336	27.9849	27.1138	27.8606	27.8338	27.6842	27.5002	27.6895	27.0411	27.1553	27.4737	27.3419	27.7156	27.048	27.2867	27.7416		-0.14	Complement component C8 alpha chain OS=Homo sapiens OX=9606 GN=C8A PE=1 SV=2	P07357	C8A
22.533	21.9052	23.4527	20.6584	20.7998	23.4652	24.5442	22.0227	21.7796	21.5102	20.7962	20.1544	19.4256	18.5276	18.8707	20.4671	20.1133	23.9087	20.1837	21.9922		-0.34	Keratin, type I cytoskeletal 10 OS=Homo sapiens OX=9606 GN=KRT10 PE=1 SV=6	P13645	KRT10
21.2321	19.9856	20.7561	21.052	20.9335	20.9475	21.2676	18.1791	20.5965	21.1038	22.4205	21.2479	20.633	21.2753	21.4957	22.1193	20.644	22.1918	20.6344	20.9479		0.48	Coagulation factor XIII A chain OS=Homo sapiens OX=9606 GN=F13A1 PE=1 SV=4	P00488	F13A1
20.684	20.0895	21.7003	20.5196	20.0085	20.4752	21.0537	21.031	20.6335	20.4328	21.9676	21.3638	20.9365	21.2192	20.9466	21.5913	21.2092	22.6668	22.3825	19.7708		0.12	Retinoic acid receptor responder protein 2 OS=Homo sapiens OX=9606 GN=RARRES2 PE=1 SV=1	Q99969	RARRES2
29.5723	29.9268	30.0394	29.435	30.059	29.9396	29.9189	29.8511	30.0362	29.87	30.3342	30.023	29.8242	30.4876	30.0834	30.0422	30.2402	30.332	30.4653	30.1426		0.14	Inter-alpha-trypsin inhibitor heavy chain H1 OS=Homo sapiens OX=9606 GN=ITIH1 PE=1 SV=3	P19827	ITIH1
28.8776	28.1294	28.6191	29.8351	28.4398	29.1361	28.2505	29.0983	28.0853	28.4731	26.731	26.6848	29.3371	26.3222	26.6758	25.7124	26.7905	26.1054	26.0137	26.4961		-1.59	Alpha-1-antichymotrypsin OS=Homo sapiens OX=9606 GN=SERPINA3 PE=1 SV=2	P01011	SERPINA3
23.1173	23.0275	23.4271	23.8048	23.5613	23.2941	23.7918	22.6522	23.2132	23.4568	24.2855	23.1976	24.0779	23.6861	23.2904	23.7253	23.6058	24.4776	23.71	23.149		0.38	Complement factor D OS=Homo sapiens OX=9606 GN=CFD PE=1 SV=5	P00746	CFD
24.6858	24.3317	24.9423	24.4814	25.1198	24.5919	24.6809	24.5729	24.9354	24.9345	24.9904	24.4668	24.6663	25.253	23.953	25.2515	24.805	25.4467	24.9073	24.7251		0.27	Hepatocyte growth factor activator OS=Homo sapiens OX=9606 GN=HGFAC PE=1 SV=1	Q04756	HGFAC
26.5993	26.1551	26.4391	26.5066	26.5697	26.4588	26.2276	26.2777	26.5221	26.2849	26.2643	25.9961	26.2761	25.9947	26.1449	26.2526	25.751	26.3541	26.5103	26.2641		-0.13	Attractin OS=Homo sapiens OX=9606 GN=ATRN PE=1 SV=2	O75882	ATRN
31.6522	31.4184	30.8171	29.1712	29.3126	29.4084	27.1526	29.0498	28.9712	28.6593	27.8623	28.4586	28.0542	28.0679	27.8859	29.1038	27.9958	28.6593	29.1401	27.351		-1.26	Alpha-2-macroglobulin OS=Homo sapiens OX=9606 GN=A2M PE=1 SV=3	P01023	A2M
27.0679	26.807	26.9822	27.0536	27.7401	27.3216	27.0418	27.3355	26.9555	26.8152	27.7232	27.4069	27.6152	27.8327	27.4597	27.3879	27.1805	27.4117	27.591	27.0241		0.05	Alpha-2-antiplasmin OS=Homo sapiens OX=9606 GN=SERPINF2 PE=1 SV=3	P08697	SERPINF2
21.9017	21.535	22.1282	22.3667	22.4752	22.5673	22.4023	20.9653	21.2179	22.1956	22.4236	21.8988	21.9044	22.4242	22.721	21.8455	21.5241	22.6511	23.1906	22.257		0.08	Neuropilin-1 OS=Homo sapiens OX=9606 GN=NRP1 PE=1 SV=3	O14786	NRP1
23.155	22.4556	23.2422	23.4958	22.9328	23.0744	23.222	22.9852	22.4604	22.7712	22.2893	22.1584	23.177	22.4111	20.8139	19.9964	21.3116	23.0357	20.07	22.484		-0.76	Gamma-glutamyl hydrolase OS=Homo sapiens OX=9606 GN=GGH PE=1 SV=2	Q92820	GGH
21.954	21.4668	22.0349	22.4219	22.3598	22.2377	22.1304	21.6969	22.4425	22.3374	23.0709	23.0019	22.2147	22.9758	23.1529	22.6022	22.2396	23.5297	22.3147	22.95		0.43	Neural cell adhesion molecule L1-like protein OS=Homo sapiens OX=9606 GN=CHL1 PE=1 SV=4	O00533	CHL1
26.9451	27.3451	26.9891	26.6371	25.752	26.5903	24.8273	27.1673	27.1196	27.3704	27.2687	26.3638	26.6966	27.2444	26.6185	27.3554	26.9469	27.164	27.2288	25.7885		0.24	Thrombospondin-1 OS=Homo sapiens OX=9606 GN=THBS1 PE=1 SV=2	P07996	THBS1
25.5625	25.0922	25.6478	25.4119	26.5437	25.6082	26.0404	26.0242	26.0168	25.0422	25.627	26.4327	25.8456	25.263	26.4278	26.8616	25.8356	26.0743	25.8071	25.704		0.14	Coagulation factor V OS=Homo sapiens OX=9606 GN=F5 PE=1 SV=4	P12259	F5
23.4731	23.0238	23.3164	23.3944	23.488	23.3412	23.6474	23.2426	23.0278	23.1908	23.3597	22.2856	23.4462	23.0326	23.1286	22.7236	22.1272	22.9711	22.4512	22.1659		-0.07	CD44 antigen OS=Homo sapiens OX=9606 GN=CD44 PE=1 SV=3	P16070	CD44
26.8241	27.0896	26.362	26.6007	27.0586	26.7768	26.3128	26.6349	26.3942	26.1646	26.6992	26.4099	26.8233	27.454	26.2931	26.2908	26.1865	26.1631	26.439	26.4095		0.02	Plasma kallikrein OS=Homo sapiens OX=9606 GN=KLKB1 PE=1 SV=1	P03952	KLKB1
19.2611	18.8037	19.6837	19.2134	19.7811	19.4089	19.6017	18.7602	19.2712	19.5121	19.0661	18.873	19.6053	18.4914	18.5824	18.8279	18.47	19.3564	18.2192	18.4593		-0.23	Exostosin-like 2 OS=Homo sapiens OX=9606 GN=EXTL2 PE=1 SV=1	Q9UBQ6	EXTL2
18.8274	18.8901	18.7621	18.3149	18.5074	19.0639	18.3941	18.6895	18.4224	18.6773	17.8083	17.0022	18.219	17.0534	18.6061	17.9163	17.9437	18.7485	18.5782	17.9037		-0.41	Alpha-mannosidase 2 OS=Homo sapiens OX=9606 GN=MAN2A1 PE=1 SV=2	Q16706	MAN2A1
25.2078	25.7604	25.4669	25.5584	25.6656	25.9782	26.0728	25.4939	25.495	25.3482	25.8376	25.7781	25.9347	25.7461	26.0019	25.6127	25.831	26.0457	25.4986	25.4755		0.1	Coagulation factor X OS=Homo sapiens OX=9606 GN=F10 PE=1 SV=2	P00742	F10
21.5209	21.3489	21.9528	22.3218	21.8656	21.9497	21.9007	21.8043	21.5373	21.5483	17.89	15.8605	21.1149	18.6762	17.4537	15.9486	15.2423	14.8814	16.9441	17.8061		-0.65	Aminopeptidase N OS=Homo sapiens OX=9606 GN=ANPEP PE=1 SV=4	P15144	ANPEP
18.1491	17.2277	17.4782	18.4561	16.7762	17.3005	18.7442	16.1306	17.5262	18.0074	19.126	17.9816	18.8029	19.2932	18.9309	17.4231	16.638	19.0809	18.7404	16.9053		0.49	Protein HEG homolog 1 OS=Homo sapiens OX=9606 GN=HEG1 PE=1 SV=3	Q9ULI3	HEG1
23.0598	22.0167	23.2954	23.0507	23.2949	22.5167	24.3558	22.2958	22.9298	22.5375	23.8102	23.6164	23.5944	24.1759	23.2128	23.02	22.2354	24.4479	24.0777	22.608		0.16	Collagen alpha-1(I) chain OS=Homo sapiens OX=9606 GN=COL1A1 PE=1 SV=5	P02452	COL1A1
20.5948	20.7558	20.6977	20.7221	20.1415	20.5073	19.7834	19.4764	20.2687	20.4503	20.5385	20.4649	20.3268	20.3829	20.2139	20.029	19.2849	20.8167	20.9435	20.8474		-0.39	Phospholipid transfer protein OS=Homo sapiens OX=9606 GN=PLTP PE=1 SV=1	P55058	PLTP
21.9367	21.8294	22.3044	21.97	22.4071	22.4755	22.0021	21.5261	22.0465	22.2452	22.8919	21.8937	22.0102	22.2617	22.8048	22.2942	21.6766	22.6452	22.1338	22.2751		0.17	Ectonucleotide pyrophosphatase/phosphodiesterase family member 2 OS=Homo sapiens OX=9606 GN=ENPP2 PE=1 SV=3	Q13822	ENPP2
31.4667	31.4014	29.1809	29.3448	29.6418	28.3121	25.299	29.7273	28.4675	26.8154	26.5626	28.0255	27.1545	26.795	25.0599	25.5938	25.1686	26.0978	27.1421	25.1201		-2.17	Serotransferrin OS=Homo sapiens OX=9606 GN=TF PE=1 SV=3	P02787	TF
23.3187	23.663	24.1778	23.8554	24.3087	24.663	24.4278	24.6084	24.8995	24.5329	24.5968	23.9207	24.5823	24.2517	24.187	24.4043	24.4627	24.7248	23.8157	24.5575		0.05	Selenoprotein P OS=Homo sapiens OX=9606 GN=SELENOP PE=1 SV=3	P49908	SEPP1;SELENOP
30.1773	29.722	29.7578	30.1596	30.4791	30.16	30.3165	29.7957	29.9804	29.9322	29.6353	29.6662	30.2376	29.7086	29.8387	29.7589	29.7323	29.6277	29.8934	29.872		-0.04	Kininogen-1 OS=Homo sapiens OX=9606 GN=KNG1 PE=1 SV=2	P01042	KNG1
27.1738	26.776	24.5699	23.8407	20.5766	23.654	29.0083	21.7546	19.4232	24.0556	18.5027	21.0356	24.1234	20.8393	19.647	18.5738	19.7868	19.764	19.2835	18.3495		-2.24	Hemoglobin subunit beta OS=Homo sapiens OX=9606 GN=HBB PE=1 SV=2	P68871	HBB
20.852	18.9513	21.2073	21.4521	21.427	20.5255	21.6342	20.9443	20.5321	20.6293	20.842	21.0428	21.2668	20.9952	20.5785	20.0596	19.6606	21.0961	20.2801	20.2232		-0.2	Collagen alpha-1(VI) chain OS=Homo sapiens OX=9606 GN=COL6A1 PE=1 SV=3	P12109	COL6A1
25.9188	25.1714	25.6777	25.7498	25.8735	26.6518	25.8027	25.3075	25.6186	25.677	24.5642	24.2071	25.7082	24.6606	25.0516	24.307	24.7126	25.1629	24.8582	24.6632		-0.73	Cholinesterase OS=Homo sapiens OX=9606 GN=BCHE PE=1 SV=1	P06276	BCHE
20.3503	20.4096	20.8979	20.9358	21.2381	20.205	21.3359	20.6603	20.6162	21.0032	21.351	20.8976	21.255	20.6226	21.0228	21.0349	20.9151	21.1607	20.5505	20.7815		0.12	Receptor-type tyrosine-protein phosphatase gamma OS=Homo sapiens OX=9606 GN=PTPRG PE=1 SV=4	P23470	PTPRG
24.0168	24.5431	24.4645	24.332	24.4369	24.4809	24.3245	24.8133	24.3284	24.6665	24.5001	23.958	24.4675	24.6475	24.0205	24.5279	24.2797	24.3059	24.3831	23.9579		0.16	SPARC OS=Homo sapiens OX=9606 GN=SPARC PE=1 SV=1	P09486	SPARC
29.9302	31.0892	30.8939	30.3655	31.1381	31.1556	31.4037	31.0113	31.6046	30.9471	31.3268	30.8124	30.0233	31.278	31.0801	31.4871	31.3325	31.4967	30.8917	31.1472		-0.08	Apolipoprotein B-100 OS=Homo sapiens OX=9606 GN=APOB PE=1 SV=2	P04114	APOB
18.4383	18.8423	18.8359	18.9341	17.3249	18.8905	18.8492	19.6555	17.7265	18.419	17.1425	15.9682	19.6818	17.6538	18.4076	15.9703	19.3851	17.7284	15.7661	18.0574		0.09	Nidogen-1 OS=Homo sapiens OX=9606 GN=NID1 PE=1 SV=3	P14543	NID1
21.8791	22.2429	23.1417	21.6679	21.891	22.5374	22.5349	22.7733	22.1361	22.7631	22.1374	21.6024	17.2096	22.6837	21.8429	22.3523	23.2102	21.0487	22.3006	21.6182		-0.37	Complement factor H-related protein 1 OS=Homo sapiens OX=9606 GN=CFHR1 PE=1 SV=2	Q03591	CFHR1
21.9677	22.3276	22.0699	21.923	21.7615	22.1891	21.7836	22.0849	21.646	21.9484	22.2672	21.6519	22.3636	23.0902	22.2836	22.4939	21.9751	22.6589	22.2761	21.7518		0.2	Metalloproteinase inhibitor 1 OS=Homo sapiens OX=9606 GN=TIMP1 PE=1 SV=1	P01033	TIMP1
24.8873	24.6143	24.9237	25.2078	25.411	25.0211	25.0953	24.9575	24.7752	24.7725	25.3518	24.8335	25.0993	25.2144	24.3795	25.1847	25.409	25.6054	25.4709	25.1445		0.3	Biotinidase OS=Homo sapiens OX=9606 GN=BTD PE=1 SV=2	P43251	BTD
22.6507	21.5487	21.8412	22.0883	22.6605	21.9091	22.5048	22.7812	21.1952	21.9043	21.6826	22.0984	21.9641	21.7532	20.8202	21.9714	21.0893	22.7158	21.642	21.1217		-0.33	Transforming growth factor-beta-induced protein ig-h3 OS=Homo sapiens OX=9606 GN=TGFBI PE=1 SV=1	Q15582	TGFBI
27.4229	27.3197	27.0215	26.9121	27.1001	27.4542	25.5477	26.6558	26.7657	26.3403	26.6166	26.8356	26.5548	26.8739	26.9357	27.0171	26.222	27.1209	26.9027	26.2576		-0.23	Corticosteroid-binding globulin OS=Homo sapiens OX=9606 GN=SERPINA6 PE=1 SV=1	P08185	SERPINA6
26.7032	27.8564	26.7864	25.0543	25.9545	24.7578	24.8442	24.7828	25.5165	24.6339	23.1032	24.5637	24.3559	23.835	23.1102	23.2666	23.3006	23.9129	23.9136	23.0083		-1.79	Apolipoprotein A-I OS=Homo sapiens OX=9606 GN=APOA1 PE=1 SV=1	P02647	APOA1
21.5689	17.9519	19.2239	19.5498	20.2471	17.5792	19.0649	18.9593	19.3689	16.7294	20.2689	17.6232	19.4841	20.1717	18.6724	18.2812	18.5591	18.92	18.7881	18.0516		0.01	Pantetheinase OS=Homo sapiens OX=9606 GN=VNN1 PE=1 SV=2	O95497	VNN1
21.3343	21.909	22.9192	23.1374	19.1789	21.4396	18.2508	21.425	21.9171	21.8158	18.0333	18.7722	19.5082	18.1412	18.7772	18.303	20.8799	18.6157	18.5764	17.2898		-1.46	C4b-binding protein alpha chain OS=Homo sapiens OX=9606 GN=C4BPA PE=1 SV=2	P04003	C4BPA
19.5068	19.6624	19.3633	19.537	20.0698	19.6292	19.9284	16.6938	18.2474	19.138	19.3462	16.8676	19.6737	19.854	17.4231	17.316	18.1954	19.7186	16.9919	16.5568		-0.71	Insulin-like growth factor-binding protein 6 OS=Homo sapiens OX=9606 GN=IGFBP6 PE=1 SV=1	P24592	IGFBP6
23.7215	22.6379	20.9156	21.9825	21.4927	22.4349	24.7847	20.2523	20.6921	23.3157	20.8056	22.5987	20.9438	24.2325	22.7428	22.1999	22.6088	23.1655	22.676	22.3566		-0.12	Peroxiredoxin-2 OS=Homo sapiens OX=9606 GN=PRDX2 PE=1 SV=5	P32119	PRDX2
20.0548	20.1271	20.9245	20.9661	20.86	20.4331	21.5834	19.9375	20.6143	20.731	20.9132	20.6109	20.8946	21.4149	20.94	20.8235	20.1839	21.7538	21.233	19.8976		0.03	Basement membrane-specific heparan sulfate proteoglycan core protein OS=Homo sapiens OX=9606 GN=HSPG2 PE=1 SV=4	P98160	HSPG2
20.9594	20.9914	21.5799	21.9067	21.5933	21.8318	22.0291	21.1086	21.2022	21.3113	22.2723	22.0002	21.6384	21.8178	21.6873	21.9707	21.2893	22.2507	21.8549	21.2977		0.15	A disintegrin and metalloproteinase with thrombospondin motifs 13 OS=Homo sapiens OX=9606 GN=ADAMTS13 PE=1 SV=1	Q76LX8	ADAMTS13
27.5782	27.121	27.6797	27.6583	28.2867	27.7289	27.3126	28.2548	27.9857	28.1736	28.0218	28.1405	26.9515	28.0197	27.7204	27.9065	27.7642	28.0503	28.0922	28.0471		-0.12	Complement C1q subcomponent subunit C OS=Homo sapiens OX=9606 GN=C1QC PE=1 SV=3	P02747	C1QC
29.7439	29.2605	29.6966	29.566	29.8675	29.8499	29.1054	29.6084	29.2344	29.5177	29.5748	29.0189	29.6445	29.7262	29.7221	29.1703	28.7692	29.8372	29.359	29.5377		-0.12	Inter-alpha-trypsin inhibitor heavy chain H4 OS=Homo sapiens OX=9606 GN=ITIH4 PE=1 SV=4	Q14624	ITIH4
21.8139	21.6514	22.9086	21.4916	21.2233	22.8625	23.8638	22.3197	22.3767	22.1378	19.2338	21.7818	20.4982	22.0073	21.1401	22.0904	21.743	24.0827	21.7859	21.9974		0.15	Keratin, type I cytoskeletal 9 OS=Homo sapiens OX=9606 GN=KRT9 PE=1 SV=3	P35527	KRT9
20.7325	20.7745	20.037	20.5209	19.6353	21.3266	19.8001	21.0521	20.4217	20.864	21.6922	21.2003	20.4219	21.6571	21.0085	21.1508	20.5879	20.5996	20.9019	19.4746		0.36	Trem-like transcript 1 protein OS=Homo sapiens OX=9606 GN=TREML1 PE=1 SV=2	Q86YW5	TREML1
25.9244	25.926	26.4389	25.8491	26.4814	26.2012	26.4877	25.6822	26.347	25.7233	26.3119	26.7278	26.5355	26.8169	26.7399	26.8123	26.1219	26.9695	26.0224	26.8331		0.19	Tetranectin OS=Homo sapiens OX=9606 GN=CLEC3B PE=1 SV=3	P05452	CLEC3B
21.042	21.6191	18.9291	21.1253	20.5009	21.3604	20.4802	22.1109	18.4398	20.3558	20.5066	21.018	20.607	21.9847	22.1464	20.6668	20.8023	20.0317	22.1303	21.2438		-0.06	Leukocyte immunoglobulin-like receptor subfamily A member 3 OS=Homo sapiens OX=9606 GN=LILRA3 PE=1 SV=3	Q8N6C8	LILRA3
18.5006	19.1971	18.8856	18.7912	18.9822	18.8082	19.6163	18.4403	19.275	18.2836	19.3073	19.2472	19.0422	18.7399	19.3874	19.1366	19.0423	19.0021	19.1185	18.1807		0.23	N-acetylglucosamine-1-phosphotransferase subunit gamma OS=Homo sapiens OX=9606 GN=GNPTG PE=1 SV=1	Q9UJJ9	GNPTG
23.4809	25.5693	25.1187	23.1888	23.8548	23.9876	23.5138	22.8507	25.0188	23.4814	22.8448	23.998	23.3324	21.7975	23.5412	24.7652	25.0783	24.647	24.2236	23.6227		-0.08	Apolipoprotein C-I OS=Homo sapiens OX=9606 GN=APOC1 PE=1 SV=1	P02654	APOC1
21.9287	20.8883	21.8379	21.7765	21.7835	21.2118	21.2482	20.7737	21.2777	21.0628	22.0404	20.5728	21.3905	22.324	21.6923	20.4966	21.6824	21.8724	22.4209	21.2368		-0.19	Plasma serine protease inhibitor OS=Homo sapiens OX=9606 GN=SERPINA5 PE=1 SV=3	P05154	SERPINA5
25.0971	23.7307	23.7234	24.6843	24.8168	24.1943	24.2306	24.8861	23.9838	23.82	24.2506	24.469	24.1763	24.4612	24.8661	24.2802	24.2001	24.2938	24.7158	23.9242		0	Monocyte differentiation antigen CD14 OS=Homo sapiens OX=9606 GN=CD14 PE=1 SV=2	P08571	CD14
31.0792	30.7719	31.2411	31.0203	30.9995	30.9132	30.5341	31.3383	30.7073	30.5932	30.756	31.5638	30.9968	31.3045	31.65	31.1118	31.1737	30.8481	30.785	31.1233		0.05	Complement factor B OS=Homo sapiens OX=9606 GN=CFB PE=1 SV=2	P00751	CFB
20.3644	19.6158	20.8137	21.1904	21.3978	19.9591	22.1268	20.4584	20.8226	20.9647	20.8507	19.5901	21.8106	20.3047	20.5809	19.9595	18.821	20.5534	20.8235	19.3068		0.2	Complement component C1q receptor OS=Homo sapiens OX=9606 GN=CD93 PE=1 SV=3	Q9NPY3	CD93
19.5978	18.6621	19.4742	19.9601	19.3975	19.3222	19.5743	19.0431	19.3006	18.3519	18.149	18.427	19.2496	18.1745	18.1916	19.05	18.9525	18.7083	18.1846	17.859		-0.36	Out at first protein homolog OS=Homo sapiens OX=9606 GN=OAF PE=2 SV=1	Q86UD1	OAF
29.0813	29.1916	29.0203	28.92	29.2837	28.7834	28.9561	29.1882	29.0437	28.8205	29.0148	29.3747	29.1997	29.6608	29.1643	29.2507	29.1307	29.2632	29.1521	29.0905		0.14	Vitronectin OS=Homo sapiens OX=9606 GN=VTN PE=1 SV=1	P04004	VTN
27.8631	27.5686	27.8841	27.5248	28.1893	27.9681	27.7492	28.0703	27.8617	28.1032	27.9082	27.9247	27.736	27.7798	27.9996	27.7935	28.0759	27.7942	27.852	27.6174		-0.05	Complement C1s subcomponent OS=Homo sapiens OX=9606 GN=C1S PE=1 SV=1	P09871	C1S
17.6537	17.1827	18.4856	18.3898	19.2626	18.4318	18.1427	18.3292	18.5336	18.2787	19.0903	18.9164	18.636	19.1719	19.4024	18.3161	17.6348	19.6268	17.8928	18.533		0.08	Adhesion G-protein coupled receptor G2 OS=Homo sapiens OX=9606 GN=ADGRG2 PE=1 SV=2	Q8IZP9	GPR64;ADGRG2
25.6607	26.4048	26.4518	26.2201	26.0173	26.3734	26.5887	26.2791	26.5174	26.3152	25.3808	25.8763	26.3661	25.5566	26.057	25.9847	26.1113	25.8759	25.924	26.416		-0.15	Hyaluronan-binding protein 2 OS=Homo sapiens OX=9606 GN=HABP2 PE=1 SV=1	Q14520	HABP2
23.1773	22.3281	22.7474	23.8555	23.6202	23.2745	23.2964	22.078	23.0039	22.7448	23.1804	23.6945	23.0483	23.2754	23.4987	22.882	22.3878	24.1372	23.4829	22.685		0.09	Vascular cell adhesion protein 1 OS=Homo sapiens OX=9606 GN=VCAM1 PE=1 SV=1	P19320	VCAM1
28.1319	28.1382	28.2266	28.0854	28.5289	28.3882	28.1323	28.0592	28.0451	28.3723	28.17	27.9289	27.9254	27.6625	28.4052	28.0785	27.7906	28.6013	27.8204	27.2735		-0.17	Complement component C7 OS=Homo sapiens OX=9606 GN=C7 PE=1 SV=2	P10643	C7
16.1456	17.1962	19.226	19.8164	19.9001	18.9237	21.3619	17.7287	17.8052	18.591	19.4724	18.9682	20.5466	20.1826	19.308	19.1643	18.212	20.8206	19.956	18.4382		0.36	Collagen alpha-1(V) chain OS=Homo sapiens OX=9606 GN=COL5A1 PE=1 SV=3	P20908	COL5A1
21.7457	19.645	16.0668	21.5303	19.4443	21.6368	20.3166	22.4213	18.825	21.6822	23.1855	23.0216	18.0912	22.7015	22.2468	23.0036	22.4117	19.9883	21.9979	21.0573		1.14	Thymosin beta-4 OS=Homo sapiens OX=9606 GN=TMSB4X PE=1 SV=2	P62328	TMSB4X
27.4066	28.3684	28.5165	27.5815	27.617	27.6136	28.185	27.7563	27.9688	27.7157	27.5916	28.0349	27.905	27.6398	27.856	27.7729	28.0016	28.301	28.2141	26.9431		0.06	Apolipoprotein E OS=Homo sapiens OX=9606 GN=APOE PE=1 SV=1	P02649	APOE
23.0177	23.4231	22.6638	22.5401	20.7216	23.3004	20.8583	23.8634	22.8651	23.1593	23.3959	22.7811	22.7029	23.7496	23.1545	23.5504	23.2252	22.9335	23.2781	22.5274		0.26	Platelet glycoprotein V OS=Homo sapiens OX=9606 GN=GP5 PE=1 SV=1	P40197	GP5
27.5573	27.1334	27.1312	27.7818	26.4266	27.191	26.873	27.8153	26.9118	27.4347	22.1827	23.3138	27.1402	23.2584	23.2049	21.9833	24.0252	23.1979	22.259	23.3901		-1.74	Serum amyloid P-component OS=Homo sapiens OX=9606 GN=APCS PE=1 SV=2	P02743	APCS
19.1224	18.7744	18.5827	18.9958	18.8776	17.5171	19.5628	17.8441	17.4604	18.469	19.1822	19.3005	18.9502	18.9642	18.6519	18.6546	18.3021	18.7505	18.0383	19.2167		0.16	Calreticulin OS=Homo sapiens OX=9606 GN=CALR PE=1 SV=1	P27797	CALR
25.1408	25.5491	23.2669	23.2959	23.1215	22.7989	19.8992	24.1025	22.8416	21.2331	22.0703	22.1159	20.6655	21.8188	21.0951	22.9574	21.7138	22.2199	23.611	21.9131		0.21	Dopamine beta-hydroxylase OS=Homo sapiens OX=9606 GN=DBH PE=1 SV=3	P09172	DBH
20.2799	19.3743	20.1497	19.8771	20.8687	20.3462	20.0929	19.7589	20.8444	20.8351	20.6565	19.7029	20.0953	20.5881	21.005	20.866	19.5681	20.4968	19.9596	20.259		0.18	Cadherin-13 OS=Homo sapiens OX=9606 GN=CDH13 PE=1 SV=1	P55290	CDH13
18.3637	17.7418	18.996	18.5786	18.4555	17.1296	19.79	18.1238	18.2009	19.0251	19.6963	19.4681	19.6014	19.8266	19.5741	19.5127	18.9071	19.4072	19.5046	19.6603		0.19	Collagen alpha-1(III) chain OS=Homo sapiens OX=9606 GN=COL3A1 PE=1 SV=4	P02461	COL3A1
22.4469	25.5219	25.799	23.8576	24.4576	24.8337	23.9803	22.1003	26.1645	24.7356	23.5409	24.4429	24.0587	22.1432	24.3074	26.4248	26.6938	25.6258	24.8035	24.6805		0.01	Apolipoprotein C-II OS=Homo sapiens OX=9606 GN=APOC2 PE=1 SV=1	P02655	APOC2
22.2535	20.7826	22.5121	22.8829	23.2848	22.4469	23.5757	21.833	21.9442	23.3444	23.1645	23.2692	23.3368	22.74	23.1766	22.6202	21.3301	23.3058	23.2849	22.5536		0.08	Thrombospondin-4 OS=Homo sapiens OX=9606 GN=THBS4 PE=1 SV=2	P35443	THBS4
22.0471	22.1037	20.7383	21.7163	21.5561	22.0016	21.4433	22.444	21.6112	21.8905	24.3507	24.6928	21.3934	24.1793	23.8298	24.4754	24.0308	22.6537	23.8664	23.2753		1.14	Profilin-1 OS=Homo sapiens OX=9606 GN=PFN1 PE=1 SV=2	P07737	PFN1
20.8878	20.7705	21.0515	21.504	21.1168	21.4083	22.0719	21.2267	20.0934	21.3329	21.4331	21.6207	21.7953	21.7692	21.992	21.9804	22.2048	22.5354	21.8848	21.1247		0.2	Cadherin-1 OS=Homo sapiens OX=9606 GN=CDH1 PE=1 SV=3	P12830	CDH1
21.7638	20.3531	21.2547	21.484	21.3509	20.5752	22.1274	20.6604	21.1468	21.2921	21.2561	21.4134	21.5143	21.1544	21.8577	21.4928	20.8037	22.0706	21.0928	21.0505		0.13	Noelin OS=Homo sapiens OX=9606 GN=OLFM1 PE=1 SV=4	Q99784	OLFM1
21.009	20.4998	20.9972	19.8712	21.5829	18.9547	21.4608	20.5163	21.0661	21.3504	20.1778	20.6867	21.1601	21.0122	21.2036	20.1698	19.4048	21.8122	20.1705	20.5654		-0.07	Membrane primary amine oxidase OS=Homo sapiens OX=9606 GN=AOC3 PE=1 SV=3	Q16853	AOC3
19.8853	19.8007	20.2454	20.0136	20.6	20.0529	20.9187	19.7146	19.6152	20.3417	20.5443	19.8199	20.5905	20.6499	20.783	20.6653	19.4537	20.4788	20.5089	20.1624		0.19	SPARC-like protein 1 OS=Homo sapiens OX=9606 GN=SPARCL1 PE=1 SV=2	Q14515	SPARCL1
22.7263	22.6998	21.6907	22.4019	22.6797	22.9754	22.8222	21.7396	22.04	21.9946	17.3149	22.0003	22.6054	22.3935	18.9894	21.4061	20.0097	22.2111	20.8406	21.3542		-0.25	Secreted phosphoprotein 24 OS=Homo sapiens OX=9606 GN=SPP2 PE=1 SV=1	Q13103	SPP2
25.8204	25.9029	26.1358	25.6468	26.8322	25.6048	26.7773	25.6186	25.8454	25.9788	25.7942	26.4393	24.8565	26.315	26.2628	26.983	25.1129	26.4983	26.5742	26.5351		0.14	Sex hormone-binding globulin OS=Homo sapiens OX=9606 GN=SHBG PE=1 SV=2	P04278	SHBG
27.7332	26.9678	27.431	27.7656	27.2769	27.2983	27.1926	27.595	27.093	26.9629	27.224	27.507	26.9127	27.3216	27.1836	27.0747	27.2782	26.8904	27.0768	27.1907		-0.08	Complement C2 OS=Homo sapiens OX=9606 GN=C2 PE=1 SV=2	P06681	C2
28.0689	27.6274	28.0882	27.6518	28.4082	28.0021	27.8498	28.2339	28.1431	28.3798	28.3373	28.3314	27.779	28.2268	28.3617	28.1039	28.3258	28.1657	28.1991	27.9843		-0.08	Complement C1r subcomponent OS=Homo sapiens OX=9606 GN=C1R PE=1 SV=2	P00736	C1R
22.6367	21.8187	21.9587	22.8636	22.3798	22.607	23.556	22.1511	22.4511	22.7033	22.5458	22.539	22.8663	23.1595	22.7352	23.4692	22.3838	24.2937	22.8781	22.5112		0.06	Periostin OS=Homo sapiens OX=9606 GN=POSTN PE=1 SV=2	Q15063	POSTN
28.8764	28.7129	29.0456	28.7257	29.4346	28.9649	29.4282	28.9648	29.5039	29.3767	29.6136	28.9688	29.0634	29.5992	29.2116	29.3489	29.1609	29.487	29.4235	29.1337		0.18	Gelsolin OS=Homo sapiens OX=9606 GN=GSN PE=1 SV=1	P06396	GSN
22.129	21.1977	22.0967	22.6058	22.1141	21.4451	22.4102	21.768	21.8324	21.9127	22.2255	21.6311	22.2025	22.8161	22.4615	22.1521	21.6893	22.5152	22.1775	23.4437		-0.01	Prostaglandin-H2 D-isomerase OS=Homo sapiens OX=9606 GN=PTGDS PE=1 SV=1	P41222	PTGDS
19.4424	17.9713	18.1209	19.1378	19.0754	18.9571	19.5892	18.9337	17.0692	19.1141	19.3335	19.9092	19.1828	19.8987	20.0229	19.51	19.1179	19.7787	19.6752	18.7657		0.65	Moesin OS=Homo sapiens OX=9606 GN=MSN PE=1 SV=3	P26038	MSN
30.0925	30.4651	30.6291	30.1631	30.9127	30.604	30.7097	30.5857	30.2639	30.4023	31.0124	30.6951	30.6379	31.1053	30.5437	30.8009	30.8383	31.1119	31.1594	30.702		0.25	Inter-alpha-trypsin inhibitor heavy chain H2 OS=Homo sapiens OX=9606 GN=ITIH2 PE=1 SV=2	P19823	ITIH2
27.5699	26.6883	27.4274	27.3532	27.3547	26.4991	27.142	27.5788	26.9176	26.8692	27.5837	27.7693	26.537	27.8119	27.7665	27.3807	26.9676	28.3497	27.9016	27.1549		0.24	Inter-alpha-trypsin inhibitor heavy chain H3 OS=Homo sapiens OX=9606 GN=ITIH3 PE=1 SV=2	Q06033	ITIH3
18.8368	18.35	19.1813	18.8388	17.8002	19.076	18.8081	18.5131	18.7522	18.6075	19.1202	18.7194	18.5838	17.3333	17.7177	18.3196	16.8804	17.3975	18.737	17.9957		-0.23	Interleukin-6 receptor subunit beta OS=Homo sapiens OX=9606 GN=IL6ST PE=1 SV=2	P40189	IL6ST
20.1132	19.7831	19.8554	20.6709	21.1217	19.9543	20.5107	20.515	19.9129	20.5418	20.7818	20.111	20.1942	20.45	20.3358	19.7147	20.1265	20.4212	20.029	19.8344		0.17	Multiple inositol polyphosphate phosphatase 1 OS=Homo sapiens OX=9606 GN=MINPP1 PE=1 SV=1	Q9UNW1	MINPP1
23.798	24.6483	24.0941	23.4777	23.4923	23.5915	23.2373	23.6456	24.5337	22.8806	22.7531	22.5632	22.4699	22.5651	22.4469	23.4793	23.1077	22.4929	22.4366	22.3327		-0.34	Apolipoprotein M OS=Homo sapiens OX=9606 GN=APOM PE=1 SV=2	O95445	APOM
28.1381	28.8281	28.4713	27.8638	28.1173	28.5737	28.191	28.9544	28.3778	28.77	27.9146	28.8126	28.5477	29.0475	28.5654	28.7375	28.5695	28.7403	28.9103	28.0982		0.15	Platelet basic protein OS=Homo sapiens OX=9606 GN=PPBP PE=1 SV=3	P02775	PPBP
17.2366	22.0715	18.87	19.1185	22.9209	20.4678	23.0142	20.4959	21.7301	20.3811	21.5983	20.3061	20.5325	19.8565	20.5248	20.2578	20.1754	20.3465	19.9867	18.8895		-0.06	Dermcidin OS=Homo sapiens OX=9606 GN=DCD PE=1 SV=2	P81605	DCD
30.945	30.3834	30.7181	31.1155	31.0664	30.6672	31.2939	30.6649	31.2744	31.1669	31.0766	31.1161	31.3018	31.1558	31.0804	31.2587	30.8688	30.8307	31.2957	31.1643		0.15	Alpha-2-HS-glycoprotein OS=Homo sapiens OX=9606 GN=AHSG PE=1 SV=2	P02765
29.1167	28.4799	28.9718	28.3841	29.9254	28.88	29.168	28.6368	29.1157	28.9307	29.7359	29.6193	29.3715	29.9302	29.4042	29.1236	28.9767	28.7769	29.0806	29.0905		0.22	Antithrombin-III OS=Homo sapiens OX=9606 GN=SERPINC1 PE=1 SV=1	P01008	SERPINC1
24.672	22.6485	24.4593	24.4973	24.9549	22.6891	26.0188	23.3258	23.5486	23.6678	24.1898	23.3297	25.1223	23.3451	22.9517	22.2622	22.091	23.7496	23.1348	23.0705		-0.35	Peptidase inhibitor 16 OS=Homo sapiens OX=9606 GN=PI16 PE=1 SV=1	Q6UXB8	PI16
21.9688	20.9615	21.7103	21.7679	22.5015	22.145	22.8863	21.2608	22.1476	22.3963	22.2752	22.1089	22.8883	22.4738	21.2065	22.6741	20.9807	21.6718	22.5401	22.276		0.13	EGF-containing fibulin-like extracellular matrix protein 1 OS=Homo sapiens OX=9606 GN=EFEMP1 PE=1 SV=2	Q12805	EFEMP1
23.6234	24.4376	23.9263	24.3789	24.2484	24.8346	25.2482	24.8812	23.848	24.2748	24.3226	24.1652	24.6533	24.8869	24.7674	24.9342	24.9968	24.3513	23.5428	23.575		0.09	Protein Z-dependent protease inhibitor OS=Homo sapiens OX=9606 GN=SERPINA10 PE=1 SV=1	Q9UK55	SERPINA10
21.6581	21.7641	21.9947	22.1581	21.6892	22.0424	21.3977	22.177	22.1174	22.3124	21.3771	20.2584	21.8541	21.2419	19.7447	19.7124	19.3806	22.2355	18.9025	21.228		-0.35	Xaa-Pro dipeptidase OS=Homo sapiens OX=9606 GN=PEPD PE=1 SV=3	P12955	PEPD
27.4566	27.4047	27.7729	27.5026	27.5614	27.9179	27.0044	28.1012	27.8706	27.6898	27.4496	27.6754	26.915	27.3897	27.4167	27.2152	27.3584	27.4157	27.1746	27.7459		-0.09	Complement component C8 beta chain OS=Homo sapiens OX=9606 GN=C8B PE=1 SV=3	P07358	C8B
22.1035	22.9107	22.3518	21.7847	22.1121	21.9816	21.0709	22.2444	23.0635	23.2362	21.486	21.4041	22.8512	22.7271	21.3528	20.7625	21.888	23.0993	21.4894	21.4445		0.04	Pregnancy zone protein OS=Homo sapiens OX=9606 GN=PZP PE=1 SV=4	P20742	PZP
26.6071	26.4	25.9309	25.5121	26.6289	26.3797	28.417	25.9984	26.5811	28.6851	24.6023	25.0768	24.7536	26.5103	24.1485	23.9952	24.2102	24.2516	24.9849	23.7543		-1.41	Serum albumin OS=Homo sapiens OX=9606 GN=ALB PE=1 SV=2	P02768	ALB
27.7704	27.0729	28.1523	26.9543	27.1133	27.8426	26.2997	27.2953	26.6575	26.432	26.6554	27.2069	27.5098	27.8279	25.4566	24.4799	26.2913	25.5269	26.0495	24.3734		-0.87	Plasma protease C1 inhibitor OS=Homo sapiens OX=9606 GN=SERPING1 PE=1 SV=2	P05155	SERPING1
25.3978	25.3222	25.5107	25.8306	25.4955	25.5424	26.1064	25.3586	25.6838	25.6775	24.6115	24.9062	26.6346	24.3602	24.6791	25.0499	24.8961	25.209	24.9655	24.9516		-0.26	Kallistatin OS=Homo sapiens OX=9606 GN=SERPINA4 PE=1 SV=3	P29622	SERPINA4
24.8176	23.5021	24.4042	23.3619	24.3848	24.2388	25.2136	23.8905	24.8461	24.3115	24.3963	24.9034	25.2036	24.913	24.0077	24.794	23.4447	24.8012	25.2253	24.4454		0.33	Fibulin-1 OS=Homo sapiens OX=9606 GN=FBLN1 PE=1 SV=4	P23142	FBLN1
23.7105	24.1596	23.984	23.9878	24.0861	24.2692	24.237	23.9049	24.3331	23.7392	23.9728	23.9265	24.2095	24.1355	24.1805	24.4738	24.5702	24.7373	24.2088	24.3273		0.21	Vitamin K-dependent protein C OS=Homo sapiens OX=9606 GN=PROC PE=1 SV=1	P04070	PROC
23.1469	21.1639	21.3971	21.6879	23.2417	23.9149	23.9815	21.5657	22.2354	22.3274	23.5751	23.4456	20.9473	23.5985	24.1832	23.9064	23.0838	23.8219	24.5762	23.0162		-0.07	Insulin-like growth factor-binding protein 2 OS=Homo sapiens OX=9606 GN=IGFBP2 PE=1 SV=2	P18065	IGFBP2
23.2235	22.7404	23.6264	23.7559	24.219	23.6296	24.433	23.298	24.1626	24.0438	24.0921	23.538	24.2696	23.8338	23.8137	24.2867	24.3136	24.1229	23.8696	23.8498		0.14	Cartilage oligomeric matrix protein OS=Homo sapiens OX=9606 GN=COMP PE=1 SV=2	P49747	COMP
20.6662	20.9597	20.7185	20.401	18.3572	20.1385	20.9234	19.2953	19.0425	19.0747	20.9252	20.8914	18.5962	21.0308	21.1154	21.4275	21.0967	22.0063	21.1614	20.4913		0.5	Angiopoietin-related protein 3 OS=Homo sapiens OX=9606 GN=ANGPTL3 PE=1 SV=1	Q9Y5C1	ANGPTL3
29.5859	30.5882	28.7848	28.7391	24.6408	27.041	20.6489	27.5495	22.1083	24.8876	23.926	25.9596	18.5671	23.7613	23.8769	22.9514	26.5441	21.6222	22.4941	21.4057		-2.9	Haptoglobin OS=Homo sapiens OX=9606 GN=HP PE=1 SV=1	P00738	HP
30.0255	29.3547	29.533	30.1301	29.234	29.7679	29.652	29.7679	29.995	30.271	30.2352	30.4022	30.0919	30.3085	30.2628	29.7689	29.9354	30.4663	30.189	30.2612		0.2	Alpha-1B-glycoprotein OS=Homo sapiens OX=9606 GN=A1BG PE=1 SV=4	P04217	A1BG
23.3241	22.5563	21.4785	22.5511	22.1955	22.2323	22.9184	22.4448	22.3858	22.8842	23.4751	23.2163	21.4611	23.9494	23.1648	23.3988	22.8935	23.5175	23.0253	22.7261		0.56	Actin, cytoplasmic 1 OS=Homo sapiens OX=9606 GN=ACTB PE=1 SV=1	P60709	ACTB
20.6606	20.3319	19.2406	21.1591	19.8716	19.2036	20.0282	20.1807	19.7871	19.3828	20.5391	19.708	18.8131	20.2724	20.8316	20.0133	20.7797	20.578	20.236	19.4782		0.25	Cathepsin D OS=Homo sapiens OX=9606 GN=CTSD PE=1 SV=1	P07339	CTSD
20.9397	20.4997	20.5167	20.5367	21.1436	20.5516	21.1374	19.8618	21.7033	21.4121	21.0724	20.974	20.7427	21.092	20.6952	20.9739	20.5281	20.8078	20.6427	21.4016		0.05	Desmoglein-2 OS=Homo sapiens OX=9606 GN=DSG2 PE=1 SV=2	Q14126	DSG2
24.6784	25.9268	25.9716	25.3376	24.2317	24.354	25.6177	25.7941	25.6806	25.2785	25.1985	25.86	24.0896	25.4111	25.9339	25.6179	26.4976	26.045	26.0992	25.0528		0.14	von Willebrand factor OS=Homo sapiens OX=9606 GN=VWF PE=1 SV=4	P04275	VWF
19.3033	17.6511	18.9293	18.7877	17.1885	18.8554	19.1873	17.7519	19.2043	18.9796	19.9459	19.7697	20.3403	20.2373	19.7535	19.7933	18.6682	20.9564	19.3294	19.2115		0.51	Cell surface glycoprotein MUC18 OS=Homo sapiens OX=9606 GN=MCAM PE=1 SV=2	P43121	MCAM
29.0389	29.9041	30.0783	29.0518	29.5142	29.6783	30.0949	29.5045	29.7853	29.4836	30.2203	29.4487	30.028	31.0302	29.2676	29.9327	29.2974	29.2342	29.5458	28.8921		-0.03	Apolipoprotein A-IV OS=Homo sapiens OX=9606 GN=APOA4 PE=1 SV=3	P06727	APOA4
22.7033	22.7008	22.5725	22.7764	22.681	22.7771	23.0117	22.4976	23.0176	22.6978	22.9209	23.1315	22.6849	24.0802	23.7244	23.164	22.5986	24.9436	23.4904	22.9334		0	Neural cell adhesion molecule 1 OS=Homo sapiens OX=9606 GN=NCAM1 PE=1 SV=3	P13591	NCAM1
23.6157	24.363	24.6077	24.0848	24.2869	24.4953	24.4366	24.935	24.6098	24.3325	25.3744	24.6513	24.5135	24.9018	25.3531	25.429	25.2462	25.2302	25.2572	24.4442		0.15	Proteoglycan 4 OS=Homo sapiens OX=9606 GN=PRG4 PE=1 SV=3	Q92954
23.5629	23.1045	22.433	23.6472	23.0207	23.4752	22.5966	23.4814	23.3345	23.1818	23.6143	23.0627	22.5731	23.2527	23.0433	23.3514	23.2513	22.9722	23.3181	22.6834		0.06	Platelet glycoprotein Ib alpha chain OS=Homo sapiens OX=9606 GN=GP1BA PE=1 SV=2	P07359	GP1BA
18.2423	17.9099	19.0848	18.3909	18.7399	17.9332	18.9488	18.0586	18.8454	17.7377	19.2922	19.0304	18.5811	19.453	19.4962	19.6059	18.7029	19.5869	16.1561	18.7887		0.6	Integrin beta-1 OS=Homo sapiens OX=9606 GN=ITGB1 PE=1 SV=2	P05556	ITGB1
21.212	20.4325	21.2908	21.2707	21.4524	20.5857	22.9104	20.3829	20.9756	21.1161	21.7314	21.2644	21.7893	21.4027	21.042	21.1053	20.0274	20.6762	21.3878	20.7926		0.07	Collagen alpha-3(VI) chain OS=Homo sapiens OX=9606 GN=COL6A3 PE=1 SV=5	P12111	COL6A3
27.4548	27.1898	27.9741	27.8703	28.3159	27.7306	28.3174	27.8304	28.1917	28.3018	27.7179	28.0383	28.468	28.2458	27.9638	27.7949	27.2542	28.0801	28.0441	27.8035		0.07	Lumican OS=Homo sapiens OX=9606 GN=LUM PE=1 SV=2	P51884	LUM
27.2549	27.0848	24.7021	24.4284	22.3373	24.0421	29.7842	22.7479	21.1791	24.3572	22.5822	23.1767	24.88	23.0771	21.9984	22.2122	22.4899	23.4808	22.4217	22.3595		-1.76	Hemoglobin subunit alpha OS=Homo sapiens OX=9606 GN=HBA1 PE=1 SV=2	P69905	HBA2;HBA1
21.8163	21.1273	22.4669	18.398	17.4393	16.7315	19.1182	19.0548	20.7115	19.168	23.0184	22.698	19.3025	19.5825	19.8406	19.7386	19.5544	19.6472	22.4231	19.0683		0.51	Ficolin-2 OS=Homo sapiens OX=9606 GN=FCN2 PE=1 SV=2	Q15485	FCN2
22.5106	23.3301	23.7035	23.6283	24.4069	23.1821	22.758	21.7895	24.0368	23.6907	23.7753	23.2962	24.2988	23.5081	22.401	23.7435	22.0257	23.3029	21.6626	23.8482		-0.1	Complement factor H-related protein 2 OS=Homo sapiens OX=9606 GN=CFHR2 PE=1 SV=1	P36980	CFHR2
20.6321	19.6132	16.0354	19.805	16.5268	19.3673	20.1064	19.4475	18.4536	20.4929	21.1522	21.074	16.5484	21.1222	20.708	21.597	20.6268	19.8451	20.2299	19.947		0.49	Peptidyl-prolyl cis-trans isomerase A OS=Homo sapiens OX=9606 GN=PPIA PE=1 SV=2	P62937	PPIA
17.656	18.4032	18.1211	18.9555	18.7519	19.2692	18.5355	18.4251	17.7414	18.6045	18.8787	19.3991	18.7087	19.0125	18.8106	18.9049	18.9414	20.1523	17.8699	19.3489		0.36	Receptor-type tyrosine-protein phosphatase eta OS=Homo sapiens OX=9606 GN=PTPRJ PE=1 SV=3	Q12913	PTPRJ
22.4886	21.6075	21.5218	20.836	21.3478	21.0974	21.5002	21.3164	22.0176	21.7277	22.1086	22.2083	22.1137	22.6254	22.0589	22.3698	21.3744	22.96	21.9192	22.7988		0.71	Cartilage acidic protein 1 OS=Homo sapiens OX=9606 GN=CRTAC1 PE=1 SV=2	Q9NQ79	CRTAC1
22.7008	21.4739	19.6206	19.8098	19.5532	18.9425	16.4116	19.9105	19.5951	15.2318	19.3093	19.1041	16.7227	20.1074	20.1547	20.5272	19.495	20.0215	20.3959	18.5695		0.16	Transferrin receptor protein 1 OS=Homo sapiens OX=9606 GN=TFRC PE=1 SV=2	P02786	TFRC
26.873	26.5419	26.5819	25.5574	26.674	26.648	25.0937	26.665	26.2889	25.7295	27.1009	26.7443	26.3907	26.9621	26.5584	26.9086	26.2302	26.8804	26.5731	27.0173		0.38	Ficolin-3 OS=Homo sapiens OX=9606 GN=FCN3 PE=1 SV=2	O75636	FCN3
24.2632	23.978	24.1953	24.0123	24.6193	24.1186	24.484	24.1341	24.2965	24.5971	23.2882	23.2625	24.8442	23.7701	23.718	23.6652	24.098	23.2768	23.7894	23.9693		-0.06	Fetuin-B OS=Homo sapiens OX=9606 GN=FETUB PE=1 SV=2	Q9UGM5	FETUB
28.3722	27.6396	28.6426	28.5771	29.1787	28.3831	28.5041	27.7127	28.6144	28.9386	28.6503	28.4336	28.7431	28.3861	28.5641	29.1517	28.3701	29.3426	29.0157	29.0544		0.21	Histidine-rich glycoprotein OS=Homo sapiens OX=9606 GN=HRG PE=1 SV=1	P04196	HRG
23.5987	24.1324	24.354	24.6695	24.4416	24.0782	25.0311	24.233	24.5773	24.2419	26.1536	26.7122	25.7108	26.3715	26.742	26.2134	25.9992	26.6553	25.9583	25.7173		0.11	Tenascin-X OS=Homo sapiens OX=9606 GN=TNXB PE=1 SV=5	P22105
17.9382	17.169	18.0545	18.1808	18.4589	17.8175	19.9675	17.5175	18.4173	18.3047	18.3641	18.4132	19.157	18.1311	18.5118	18.0466	17.5485	19.4645	18.6039	17.6206		0.1	Cartilage intermediate layer protein 2 OS=Homo sapiens OX=9606 GN=CILP2 PE=2 SV=2	Q8IUL8	CILP2
28.393	27.9907	28.4734	28.4865	28.3043	28.3947	27.5963	28.8787	27.8474	27.5599	27.5179	28.5199	28.3418	27.8921	28.798	28.0208	29.0223	27.6512	28.117	28.3563		0.04	Complement component C9 OS=Homo sapiens OX=9606 GN=C9 PE=1 SV=2	P02748	C9
22.3194	22.0399	20.7231	21.9181	22.5159	20.8295	21.5788	21.7215	20.7523	20.6725	22.001	22.0178	21.6466	21.9045	21.5673	21.2492	22.4382	21.3411	22.1169	21.9304		0.21	Angiogenin OS=Homo sapiens OX=9606 GN=ANG PE=1 SV=1	P03950	ANG
26.063	26.1013	26.2256	25.5585	26.1517	26.2494	26.7685	26.5644	24.7214	25.2032	26.5726	26.897	27.1796	26.551	27.0387	26.8001	26.9073	26.7665	27.0542	25.7122		0.27	Vasorin OS=Homo sapiens OX=9606 GN=VASN PE=1 SV=1	Q6EMK4	VASN
21.9402	22.0436	20.967	21.4625	21.5147	22.3977	21.5067	22.0994	21.0111	21.6392	19.9537	20.8347	21.644	21.0252	21.4062	20.6775	20.4498	20.507	20.9391	21.3719		-0.23	Phosphatidylcholine-sterol acyltransferase OS=Homo sapiens OX=9606 GN=LCAT PE=1 SV=1	P04180	LCAT
20.8633	21.0041	21.584	21.4608	22.1251	21.8025	22.1703	20.7757	21.2525	21.2807	22.1606	21.2668	22.2346	22.5181	21.091	21.2058	20.7876	22.426	21.3414	20.9261		-0.09	Aggrecan core protein OS=Homo sapiens OX=9606 GN=ACAN PE=1 SV=3	P16112
19.073	18.225	19.3678	19.5109	19.3635	19.0024	19.4062	19.4728	19.5635	19.2362	18.911	18.6071	19.5736	19.2489	19.0093	19.1566	18.4665	19.4526	17.3446	18.8345		-0.28	Podocalyxin OS=Homo sapiens OX=9606 GN=PODXL PE=1 SV=2	O00592	PODXL
19.8643	19.4422	19.4004	20.1676	19.3981	19.3944	20.4779	18.8741	18.7749	19.6291	20.3186	19.707	20.1714	20.437	19.4603	20.2706	19.9072	20.8105	19.7015	19.5593		0.37	Insulin-like growth factor-binding protein 1 OS=Homo sapiens OX=9606 GN=IGFBP1 PE=1 SV=1	P08833	IGFBP1
19.9072	19.5277	20.1546	20.2459	19.7802	20.0612	20.1742	19.6191	19.4102	19.3929	19.9599	19.0508	20.0914	19.2149	18.9239	18.5829	18.8181	19.9381	19.0216	19.024		-0.13	Lysosome-associated membrane glycoprotein 2 OS=Homo sapiens OX=9606 GN=LAMP2 PE=1 SV=2	P13473	LAMP2
16.5563	16.2162	17.292	17.7831	17.6523	17.2194	18.349	17.6882	17.2495	17.8027	15.8191	16.0655	16.8214	17.2163	16.3583	16.0564	16.5427	16.9944	16.1965	15.7026		0.31	Beta-1,4-galactosyltransferase 1 OS=Homo sapiens OX=9606 GN=B4GALT1 PE=1 SV=5	P15291	B4GALT1
18.0882	18.9555	17.3054	18.063	17.7067	19.2935	19.1401	18.313	16.9473	18.3357	18.0773	18.5101	18.5687	19.9092	19.585	20.1047	19.5643	19.778	18.4825	16.7136		0.46	Vinculin OS=Homo sapiens OX=9606 GN=VCL PE=1 SV=4	P18206	VCL
20.4987	20.9105	20.5501	19.9522	19.4222	20.2	19.8656	20.6698	20.9603	20.7408	20.9221	20.4213	20.6662	21.6021	20.4316	21.313	20.8734	21.0028	21.0019	19.5066		0.25	Insulin-like growth factor-binding protein 5 OS=Homo sapiens OX=9606 GN=IGFBP5 PE=1 SV=1	P24593	IGFBP5
18.2904	18.1016	18.1563	18.4084	18.146	18.096	18.4937	18.056	18.2142	17.6264	17.539	16.8024	17.8554	17.3253	18.2389	18.1129	17.4004	17.9756	17.9429	17.2513		-0.45	Coiled-coil domain-containing protein 126 OS=Homo sapiens OX=9606 GN=CCDC126 PE=2 SV=2	Q96EE4	CCDC126
19.9322	19.5506	19.8133	19.8507	19.671	19.5482	19.9918	19.514	20.2461	19.7872	19.7561	19.8126	19.7631	20.2599	20.3344	20.3148	19.9708	20.2059	20.1018	19.9422		0.15	Multimerin-2 OS=Homo sapiens OX=9606 GN=MMRN2 PE=1 SV=2	Q9H8L6	MMRN2
19.0459	19.0363	18.5614	18.5492	18.3946	18.5405	18.8634	18.3609	18.431	19.1486	19.0655	17.6244	18.7405	19.4494	18.5652	18.9641	19.0102	18.4375	18.9747	16.8681		0.22	Heparanase OS=Homo sapiens OX=9606 GN=HPSE PE=1 SV=2	Q9Y251	HPSE
18.6322	18.6377	18.5076	19.0709	19.7013	18.6873	20.2116	19.3149	18.4491	19.0982	18.5843	18.3105	19.2306	17.4506	18.3121	17.9078	18.2534	17.593	18.0684	18.1837		-0.32	Hypoxia up-regulated protein 1 OS=Homo sapiens OX=9606 GN=HYOU1 PE=1 SV=1	Q9Y4L1	HYOU1

## Sheet: PCA - NonDepleted Samples
Abundances (Normalized): F1: Sample, CTRL	Abundances (Normalized): F2: Sample, CTRL	Abundances (Normalized): F4: Sample, CTRL	Abundances (Normalized): F12: Sample, CTRL	Abundances (Normalized): F15: Sample, CTRL	Abundances (Normalized): F16: Sample, CTRL	Abundances (Normalized): F18: Sample, CTRL	Abundances (Normalized): F19: Sample, CTRL	Abundances (Normalized): F22: Sample, CTRL	Abundances (Normalized): F23: Sample, CTRL	Abundances (Normalized): F5: Sample, ZIKV	Abundances (Normalized): F6: Sample, ZIKV	Abundances (Normalized): F7: Sample, ZIKV	Abundances (Normalized): F8: Sample, ZIKV	Abundances (Normalized): F9: Sample, ZIKV	Abundances (Normalized): F10: Sample, ZIKV	Abundances (Normalized): F14: Sample, ZIKV	Abundances (Normalized): F17: Sample, ZIKV	Abundances (Normalized): F21: Sample, ZIKV	C: Modifications	N: Abundance Ratio (log2): (ZIKV) / (CTRL)	T: Accession	T: Description	T: Gene Symbol
20.2113	20.5232	21.3354	20.3845	19.9096	20.9097	21.2289	20.8978	20.8262	20.6693	21.6577	21.3413	19.8478	21.1029	20.9019	21.5865	20.7149	20.7614	20.5485		0.3	P02753	Retinol-binding protein 4 OS=Homo sapiens OX=9606 GN=RBP4 PE=1 SV=3	RBP4
19.3476	19.1913	19.77	19.7552	19.1125	19.244	19.4483	19.5975	19.7556	18.8812	16.1608	19.8095	19.4034	18.9692	17.6249	19.8306	19.1996	16.9765	19.3792		-0.02	P20851	C4b-binding protein beta chain OS=Homo sapiens OX=9606 GN=C4BPB PE=1 SV=1	C4BPB
20.8274	20.3508	20.51	21.5242	21.7362	20.4704	19.5165	21.1556	21.6073	21.8842	20.4155	20.3864	21.6788	20.221	21.4221	20.7149	21.5602	20.4265	21.86		-0.04	P01593	Immunoglobulin kappa variable 1D-33 OS=Homo sapiens OX=9606 GN=IGKV1D-33 PE=1 SV=2	IGKV1D-33
20.5885	20.297	20.8383	21.796	20.7408	21.3854	20.0801	20.8283	21.7586	22.0543	19.2411	21.1429	21.7589	20.5737	21.2336	20.7947	20.9766	20.5148	21.8913		-0.01	P01780	Immunoglobulin heavy variable 3-7 OS=Homo sapiens OX=9606 GN=IGHV3-7 PE=1 SV=2	IGHV3-7
19.7043	20.4481	18.8048	20.8918	18.0036	20.1228	18.3346	19.2791	19.9879	20.3798	18.7991	18.4414	20.3682	20.0588	19.8261	19.5359	19.056	19.524	18.9884		-0.39	P01714	Immunoglobulin lambda variable 3-19 OS=Homo sapiens OX=9606 GN=IGLV3-19 PE=1 SV=2	IGLV3-19
17.3239	17.7813	16.4279	17.4513	17.5361	17.8922	17.0994	17.2882	16.5436	17.5024	13.7864	17.549	17.8556	16.4455	17.4082	16.5887	16.9191	16.8193	18.5693		0.36	A0A087WSX0	Immunoglobulin lambda variable 5-45 OS=Homo sapiens OX=9606 GN=IGLV5-45 PE=3 SV=1	IGLV5-45
20.5216	19.8119	20.0166	20.7394	18.9124	19.7169	19.2425	20.5958	20.2838	21.1599	17.8343	19.2159	21.2368	19.7852	20.4748	20.2355	20.4807	18.0942	19.2532		-0.26	P06331	Immunoglobulin heavy variable 4-34 OS=Homo sapiens OX=9606 GN=IGHV4-34 PE=1 SV=2	LOC100289944;IGHV4-34
22.961	23.8127	24.2683	23.3539	22.9799	23.5708	24.1498	23.6219	23.72	23.7339	23.395	23.931	23.3576	23.3405	23.4567	23.9558	23.6574	24.0382	22.7941		-0.02	P02649	Apolipoprotein E OS=Homo sapiens OX=9606 GN=APOE PE=1 SV=1	APOE
19.5329	18.373	18.8019	20.479	19.8554	19.851	19.0791	19.4401	19.1745	19.7018	19.6522	20.3149	20.026	19.868	19.9713	19.5634	20.4367	19.4632	20.0908		0.48	P04430	Immunoglobulin kappa variable 1-16 OS=Homo sapiens OX=9606 GN=IGKV1-16 PE=1 SV=2	IGKV1-16
20.1614	20.0619	18.0468	19.8593	20.6547	21.0928	17.0486	20.2287	20.7697	21.2771	19.0635	19.9367	21.2058	19.6982	19.9388	17.8709	20.8776	20.3536	20.3861		-0.19	A0A0A0MS15	Immunoglobulin heavy variable 3-49 OS=Homo sapiens OX=9606 GN=IGHV3-49 PE=3 SV=1	IGHV3-49
16.0859	14.6095	17.0073	15.0827	15.7482	15.8003	15.667	15.4411	16.1237	15.6161	15.7625	16.0467	16.3373	15.228	15.6683	16.1662	16.9222	16.5955	17.0028		0.52	P43251	Biotinidase OS=Homo sapiens OX=9606 GN=BTD PE=1 SV=2	BTD
20.419	20.3606	19.5874	21.7028	20.7112	21.2292	19.1722	19.977	21.7373	22.4791	19.4872	20.7693	21.4881	21.1827	20.2159	19.8872	21.0132	21.2599	22.0124		0.39	P01701	Immunoglobulin lambda variable 1-51 OS=Homo sapiens OX=9606 GN=IGLV1-51 PE=1 SV=2	IGLV1-51
19.7074	19.8417	20.9288	19.0307	20.472	20.0129	20.1584	19.4375	19.5182	19.2885	20.2816	20.4082	20.2234	20.4446	19.4429	20.3607	19.6207	19.4812	20.3702		0.17	P00748	Coagulation factor XII OS=Homo sapiens OX=9606 GN=F12 PE=1 SV=3	F12
26.1365	25.9966	25.3018	27.1529	25.7575	27.2267	26.2407	25.8058	26.9125	27.1064	25.1488	26.5443	26.6612	26.165	26.3347	25.7488	26.9299	26.2634	26.012		-0.08	P01871	Immunoglobulin heavy constant mu OS=Homo sapiens OX=9606 GN=IGHM PE=1 SV=4	IGHM
18.3984	18.6524	19.7061	19.1088	19.4868	19.2261	19.8858	18.8806	19.5988	19.1608	19.778	19.2719	19.124	19.3675	19.1168	19.2299	19.0258	18.8089	17.9305		0.06	P05160	Coagulation factor XIII B chain OS=Homo sapiens OX=9606 GN=F13B PE=1 SV=3	F13B
21.9314	22.6476	22.3696	23.7982	22.7927	22.8904	21.4331	22.7839	23.1022	22.9618	22.2572	22.9144	23.0837	23.488	23.7354	22.7668	24.1246	23.2706	23.7794		0.29	P01700	Immunoglobulin lambda variable 1-47 OS=Homo sapiens OX=9606 GN=IGLV1-47 PE=1 SV=2	IGLV1-47
21.368	21.5902	17.5483	21.6649	21.2637	22.0112	21.0958	22.4479	21.4016	19.5028	21.8297	21.2394	21.7307	21.5781	20.5123	21.5758	19.0255	20.9407	21.1823		-0.08	P33151	Cadherin-5 OS=Homo sapiens OX=9606 GN=CDH5 PE=1 SV=5	CDH5
21.8092	20.9024	21.4518	20.9839	20.5824	21.0447	21.2755	21.6939	20.9173	20.7959	21.4666	20.8281	21.2616	21.1439	21.0648	21.5465	20.5554	20.8986	21.4271		-0.07	P06681	Complement C2 OS=Homo sapiens OX=9606 GN=C2 PE=1 SV=2	C2
21.9236	21.1338	22.4432	21.3393	21.272	20.709	21.3054	21.6882	21.4624	20.8254	21.5538	20.7945	21.8516	21.3604	21.3691	21.3112	22.4887	21.9359	21.0755		0.14	Q06033	Inter-alpha-trypsin inhibitor heavy chain H3 OS=Homo sapiens OX=9606 GN=ITIH3 PE=1 SV=2	ITIH3
18.2026	17.7911	17.1579	17.4523	18.3939	17.537	17.8217	18.4953	17.7944	17.477	18.2513	17.8999	18.527	18.356	17.7959	17.4662	18.4942	18.2603	16.7688		0.16	P14151	L-selectin OS=Homo sapiens OX=9606 GN=SELL PE=1 SV=2	SELL
21.3479	22.7655	21.2847	21.5742	21.7103	21.4664	21.0037	21.9745	22.1659	22.4046	20.1945	21.6876	21.6936	21.4397	22.2243	21.6486	22.3797	21.1372	22.7972		0.1	A0A0C4DH68	Immunoglobulin kappa variable 2-24 OS=Homo sapiens OX=9606 GN=IGKV2-24 PE=3 SV=1	IGKV2-24
19.3911	19.6754	19.3722	18.882	19.5233	19.1665	20.2758	19.1983	19.0089	19.5508	20.2688	18.6907	19.4917	19.6649	20.4178	18.4907	19.4686	20.1555	20.8385		0.33	P04278	Sex hormone-binding globulin OS=Homo sapiens OX=9606 GN=SHBG PE=1 SV=2	SHBG
22.9162	23.2717	23.5304	22.7306	22.8079	23.5927	23.4914	23.8116	23.2943	23.2871	22.6027	22.9373	23.1636	22.8876	23.1292	24.0133	23.3048	23.1618	22.9274		-0.18	P01031	Complement C5 OS=Homo sapiens OX=9606 GN=C5 PE=1 SV=4	C5
25.3943	24.9312	25.348	25.7943	26.0741	25.5319	24.646	25.4699	26.6537	26.8808	24.7557	25.1651	25.8031	25.4378	26.1357	25.2725	26.024	25.3225	26.5421		-0.09	P01834	Immunoglobulin kappa constant OS=Homo sapiens OX=9606 GN=IGKC PE=1 SV=2	IGKC
21.8495	20.8756	20.7033	22.958	21.3633	22.9859	21.8836	21.5568	22.7092	22.6077	21.7672	22.1843	22.413	21.9638	21.9531	21.7549	22.1518	22.0227	21.3296		0.15	P01591	Immunoglobulin J chain OS=Homo sapiens OX=9606 GN=JCHAIN PE=1 SV=4	IGJ;JCHAIN
20.4204	19.8649	20.6847	18.6893	19.3341	18.6592	18.7639	19.1959	19.5829	21.0476	18.1655	19.9561	20.8311	19.3003	20.484	19.3841	19.9294	19.972	20.8255		0.14	P01742	Immunoglobulin heavy variable 1-69 OS=Homo sapiens OX=9606 GN=IGHV1-69 PE=1 SV=2	IGHV1-69
24.9183	24.6508	24.8444	24.6305	24.6195	25.067	24.4731	24.9706	24.947	24.7052	25.2833	24.864	24.9473	24.754	24.6853	24.9655	25.0366	24.96	24.9048		0.14	P04217	Alpha-1B-glycoprotein OS=Homo sapiens OX=9606 GN=A1BG PE=1 SV=4	A1BG
22.8859	22.6814	23.108	23.0091	22.2659	22.9328	21.7642	22.8705	22.1317	22.945	21.704	22.5733	21.9541	21.5953	21.1027	22.9241	21.4989	21.0963	22.2762		-0.45	P0C0L5	Complement C4-B OS=Homo sapiens OX=9606 GN=C4B PE=1 SV=2	C4B;C4B_2;LOC100293534
20.9932	20.1404	21.1564	21.6171	21.5724	21.7197	21.468	21.2329	22.0457	22.9441	19.758	21.9041	21.7853	22.0102	20.9793	21.2226	22.2309	22.2008	22.3287		0.56	P01599	Immunoglobulin kappa variable 1-17 OS=Homo sapiens OX=9606 GN=IGKV1-17 PE=1 SV=2	IGKV1-17
20.13	20.0935	19.4531	20.629	20.3058	20.4634	20.1851	19.853	20.27	20.3374	21.2977	20.0759	20.1399	21.9383	20.8664	19.4394	19.4914	21.3211	21.5763		0.22	P04264	Keratin, type II cytoskeletal 1 OS=Homo sapiens OX=9606 GN=KRT1 PE=1 SV=6	KRT1
26.2468	27.1895	26.1806	25.7182	26.2319	26.4326	26.2334	26.2008	26.614	26.8227	26.3105	27.1717	26.9181	26.6967	26.189	26.4791	27.3403	26.2389	26.8821		0.09	P02760	Protein AMBP OS=Homo sapiens OX=9606 GN=AMBP PE=1 SV=1	AMBP
18.7701	19.3404	18.7365	18.9663	18.4858	19.507	17.5816	19.0681	19.5193	19.4574	18.8648	20.1254	20.2885	20.1063	19.5465	17.6363	19.9874	18.4559	19.9975		0.58	A0A075B6J9	Immunoglobulin lambda variable 2-18 OS=Homo sapiens OX=9606 GN=IGLV2-18 PE=3 SV=2	IGLV2-18
18.7298	18.4483	17.8029	19.1817	19.3434	19.5726	18.9097	18.8996	18.5615	18.748	19.798	18.4734	19.0654	21.2115	20.2276	18.6331	18.4236	20.3353	20.424		0.31	P35908	Keratin, type II cytoskeletal 2 epidermal OS=Homo sapiens OX=9606 GN=KRT2 PE=1 SV=2	KRT2
25.7381	24.8898	25.6006	25.371	25.1965	25.0308	25.91	25.1952	25.6856	25.177	25.4791	25.6546	25.3206	25.2655	25.5098	25.2457	24.8491	25.4478	25.3874		0.05	P02765	Alpha-2-HS-glycoprotein OS=Homo sapiens OX=9606 GN=AHSG PE=1 SV=2
26.055	27.2451	27.1713	26.5888	26.9363	27.5789	27.3776	26.9803	27.2195	26.5562	26.065	26.5432	26.7192	26.6808	26.9614	27.2163	27.2717	26.8944	27.1373		-0.2	P04114	Apolipoprotein B-100 OS=Homo sapiens OX=9606 GN=APOB PE=1 SV=2	APOB
19.2253	16.0872	17.4934	18.3168	18.0139	17.9953	18.2354	18.8839	17.6973	16.9096	18.3614	17.8776	16.7567	18.0102	17.7589	16.7381	17.0342	18.2051	17.8949		-0.2	P08571	Monocyte differentiation antigen CD14 OS=Homo sapiens OX=9606 GN=CD14 PE=1 SV=2	CD14
18.5146	20.4411	20.1098	17.5008	18.2529	20.1362	20.8338	19.4044	20.3495	21.0014	18.4003	20.1715	20.4663	16.3335	21.5648	18.8958	20.8438	19.982	21.0541		0.27	A0A075B6K4	Immunoglobulin lambda variable 3-10 OS=Homo sapiens OX=9606 GN=IGLV3-10 PE=3 SV=2	IGLV3-10
21.5287	21.5201	22.0291	21.2965	21.3613	21.9804	21.0917	22.2826	21.7495	21.4127	21.8735	20.5816	21.316	21.7277	20.9125	21.2343	21.4249	20.9557	21.3056		-0.31	P07358	Complement component C8 beta chain OS=Homo sapiens OX=9606 GN=C8B PE=1 SV=3	C8B
20.3026	20.185	20.8158	21.3855	20.7723	20.9852	20.122	20.5966	20.9257	21.2368	19.5893	20.5935	20.9924	20.3944	20.9266	20.677	21.1419	20.3801	20.0302		0.04	A0A0B4J1V0	Immunoglobulin heavy variable 3-15 OS=Homo sapiens OX=9606 GN=IGHV3-15 PE=3 SV=1	IGHV3-15
16.7169	19.4154	19.11	20.6328	13.6587	19.156	19.2763	16.8744	18.4616	19.5569	16.6296	20.0451	20.4129	18.754	20.3756	17.819	21.019	20.386	19.7672		0.51	A0A075B6K5	Immunoglobulin lambda variable 3-9 OS=Homo sapiens OX=9606 GN=IGLV3-9 PE=3 SV=1	IGLV3-9
22.2962	22.089	22.456	22.7729	21.257	21.9559	21.5134	23.0846	20.9712	22.0127	21.4691	22.3059	21.3218	22.6731	21.0546	22.2195	20.1249	21.4745	22.3631		-0.36	P02750	Leucine-rich alpha-2-glycoprotein OS=Homo sapiens OX=9606 GN=LRG1 PE=1 SV=2	LRG1
25.7942	25.6735	25.4745	24.7008	24.746	25.7436	25.1164	25.6021	25.1865	24.9381	24.5254	25.3256	25.0362	25.064	24.4864	25.3662	24.9499	24.7414	24.9446		-0.39	P05155	Plasma protease C1 inhibitor OS=Homo sapiens OX=9606 GN=SERPING1 PE=1 SV=2	SERPING1
22.8632	22.9307	22.4625	22.425	21.2664	22.742	22.4822	22.7099	22.0166	22.6914	20.9097	22.2911	22.0536	22.2265	21.294	23.4568	21.8097	21.3768	22.0786		-0.49	P02743	Serum amyloid P-component OS=Homo sapiens OX=9606 GN=APCS PE=1 SV=2	APCS
20.9095	21.7984	20.9934	20.227	20.9783	21.1598	21.7365	21.2592	21.5761	21.3001	20.0497	21.395	20.8932	20.7468	21.1522	21.3661	21.4388	21.3212	21.2428		-0.12	P29622	Kallistatin OS=Homo sapiens OX=9606 GN=SERPINA4 PE=1 SV=3	SERPINA4
18.4258	17.4418	17.7414	17.6167	17.9065	18.1897	16.3109	17.7895	17.381	18.4645	18.969	17.3624	18.1894	17.6073	18.3623	19.3622	19.0999	19.6441	18.5717		0.75	A0A0B4J1U3	Immunoglobulin lambda variable 1-36 OS=Homo sapiens OX=9606 GN=IGLV1-36 PE=1 SV=5	IGLV1-36
16.9878	15.2	19.0306	21.8238	19.8674	15.9822	17.9595	17.049	12.6515	19.5735	12.6097	18.2327	13.8771	19.6626	14.3991	19.3185	18.6186	18.2545	20.0329		-0.36	P08519	Apolipoprotein(a) OS=Homo sapiens OX=9606 GN=LPA PE=1 SV=1	LPA
17.4779	16.1306	15.8386	15.6886	16.15	16.209	16.4375	16.212	16.2325	16.0315	14.4761	15.8594	16.2121	15.6804	16.2651	15.5366	16.1298	15.9903	16.3416		-0.3	Q15582	Transforming growth factor-beta-induced protein ig-h3 OS=Homo sapiens OX=9606 GN=TGFBI PE=1 SV=1	TGFBI
23.657	23.5697	23.4586	24.4031	24.1861	24.5527	23.1778	24.0456	24.6324	24.9824	23.7189	24.2802	24.8717	23.6599	24.9285	23.7766	24.4932	23.9034	24.6322		-0.02	P01624	Immunoglobulin kappa variable 3-15 OS=Homo sapiens OX=9606 GN=IGKV3-15 PE=1 SV=2	IGKV3-15
22.729	22.9859	23.1287	23.4642	23.8787	23.6726	22.6134	23.3247	23.8646	23.5723	21.8504	23.3705	23.949	23.173	23.5436	23.176	24.1001	23.4592	24.3676		0.1	P06310	Immunoglobulin kappa variable 2-30 OS=Homo sapiens OX=9606 GN=IGKV2-30 PE=3 SV=2	IGKV2-30
19.235	20.471	19.5689	18.3916	18.9616	19.103	20.2809	19.8012	19.9026	19.058	17.6209	19.3998	18.9958	17.6493	18.3864	19.859	20.075	19.2973	17.4594		-0.72	Q15848	Adiponectin OS=Homo sapiens OX=9606 GN=ADIPOQ PE=1 SV=1	ADIPOQ
25.9138	26.8117	26.4653	25.843	25.8884	26.7934	26.4998	26.4693	26.7529	26.4762	25.9856	26.9783	26.3177	25.8699	26.5189	26.9023	26.6973	26.2838	26.401		0.18	P02766	Transthyretin OS=Homo sapiens OX=9606 GN=TTR PE=1 SV=1	TTR
19.4611	19.4624	17.1856	18.5532	18.7333	18.6668	18.8325	19.972	19.5792	20.3352	18.3302	19.5599	19.8843	19.4061	19.6882	19.624	19.3496	19.2467	18.409		0.06	P23083	Immunoglobulin heavy variable 1-2 OS=Homo sapiens OX=9606 GN=IGHV1-2 PE=1 SV=2	IGHV1OR15-1
22.3311	22.1823	20.2047	20.9558	21.2458	21.659	20.3211	21.4346	21.3664	22.4516	18.3465	20.3319	21.6318	20.3527	21.5207	20.903	21.6024	20.332	21.2303		-0.61	P01602	Immunoglobulin kappa variable 1-5 OS=Homo sapiens OX=9606 GN=IGKV1-5 PE=1 SV=2	IGKV1-5
18.6282	19.6558	19.8297	18.8865	19.0396	19.1711	19.2745	19.61	18.9623	19.0942	18.7942	18.9505	19.0503	19.045	19.4017	19.6094	19.4255	19.3312	18.6697		0.22	Q96IY4	Carboxypeptidase B2 OS=Homo sapiens OX=9606 GN=CPB2 PE=1 SV=2	CPB2
21.2217	20.605	21.7539	21.6738	22.1413	21.2091	21.3042	21.7267	21.1638	21.6492	21.0824	21.0291	21.1426	21.8297	20.9646	20.9613	21.2654	21.1648	21.5245		-0.15	P02747	Complement C1q subcomponent subunit C OS=Homo sapiens OX=9606 GN=C1QC PE=1 SV=3	C1QC
23.3766	23.8293	22.9612	23.9721	24.4312	24.1819	22.7589	23.8863	24.3049	24.3552	23.0011	23.8047	24.164	23.8411	24.0831	23.7307	24.4621	23.5942	24.5405		-0.03	A0A0A0MRZ8	Immunoglobulin kappa variable 3D-11 OS=Homo sapiens OX=9606 GN=IGKV3D-11 PE=3 SV=6	IGKV3D-11
17.8264	15.5553	16.0589	17.2529	15.4458	16.1161	16.6955	15.6658	15.9616	15.9599	15.9644	16.055	16.1638	15.3689	15.9652	16.3016	16.1568	17.0467	16.0592		-0.09	P61769	Beta-2-microglobulin OS=Homo sapiens OX=9606 GN=B2M PE=1 SV=1	B2M
20.4468	20.1951	20.0679	18.9086	19.7388	20.292	18.1927	20.0486	19.6636	18.8404	20.744	20.7293	20.3066	20.2136	20.3356	19.7496	20.0053	20.2023	20.92		0.49	O75636	Ficolin-3 OS=Homo sapiens OX=9606 GN=FCN3 PE=1 SV=2	FCN3
20.318	19.8069	20.0047	20.7772	20.1569	20.5888	20.1384	20.3347	20.8297	21.5282	19.2512	20.9161	20.9991	20.0411	21.0458	20.0353	21.003	20.4963	20.5628		0.05	A0A0C4DH31	Immunoglobulin heavy variable 1-18 OS=Homo sapiens OX=9606 GN=IGHV1-18 PE=3 SV=1	IGHV1-18
25.5381	26.1284	26.09	25.5209	25.7006	26.1289	25.8784	25.9598	26.0421	25.51	25.9004	25.7112	25.9271	25.9084	25.7505	25.8808	25.424	25.7837	25.9981		0.09	P00747	Plasminogen OS=Homo sapiens OX=9606 GN=PLG PE=1 SV=2	PLG
25.4014	25.2515	25.1222	24.3817	25.0683	25.2561	25.4214	25.5318	25.3585	25.0006	24.8923	25.1504	24.9652	25.0583	24.9123	25.1442	24.9111	25.0409	25.0998		-0.17	P01008	Antithrombin-III OS=Homo sapiens OX=9606 GN=SERPINC1 PE=1 SV=1	SERPINC1
16.8113	17.2215	18.059	18.1112	18.0195	18.1835	17.6584	16.631	18.0396	18.0122	18.1542	17.9759	17.9604	17.5623	17.3361	16.7849	17.6746	15.4984	17.5422		-0.13	P36980	Complement factor H-related protein 2 OS=Homo sapiens OX=9606 GN=CFHR2 PE=1 SV=1	CFHR2
22.5788	23.6505	22.9595	22.9821	22.6989	23.3264	23.1863	22.8969	23.0329	22.6493	22.0627	22.3279	22.743	22.6981	23.4618	23.3254	22.8745	22.459	22.3798		-0.21	P05090	Apolipoprotein D OS=Homo sapiens OX=9606 GN=APOD PE=1 SV=1	APOD
22.2374	23.3926	23.1952	22.2507	22.7656	23.0408	23.1392	23.937	23.0182	22.8725	22.8562	23.2388	23.063	23.2223	22.9795	23.4196	22.7617	22.6999	23.1729		0.05	P25311	Zinc-alpha-2-glycoprotein OS=Homo sapiens OX=9606 GN=AZGP1 PE=1 SV=2	AZGP1
21.9746	21.2126	22.5905	21.6356	21.6665	22.0654	22.0358	22.4356	21.9755	21.9404	22.2191	22.0276	21.9346	22.8974	21.537	22.1975	21.7863	21.7134	21.4697		0.01	P00736	Complement C1r subcomponent OS=Homo sapiens OX=9606 GN=C1R PE=1 SV=2	C1R
23.5218	23.612	14.9276	22.2276	22.5671	23.1154	22.4808	22.3368	19.3232	22.9041	21.9244	22.4326	22.1742	22.6052	22.9263	22.3932	22.5615	22.8308	22.6811		-0.24	P20273	B-cell receptor CD22 OS=Homo sapiens OX=9606 GN=CD22 PE=1 SV=2	CD22
17.0474	17.1799	17.7718	17.4836	17.6693	17.9362	18.453	18.7654	18.1575	16.172	18.3674	18.5552	17.2843	17.0574	18.3028	17.9625	17.8202	17.7079	18.1709		0.06	P12259	Coagulation factor V OS=Homo sapiens OX=9606 GN=F5 PE=1 SV=4	F5
22.8664	23.1872	23.2423	24.2091	23.5909	23.925	23.1878	23.83	24.0886	24.4136	23.7086	24.0566	24.346	24.04	24.7115	23.6066	24.4991	23.4244	24.2632		0.26	P01619	Immunoglobulin kappa variable 3-20 OS=Homo sapiens OX=9606 GN=IGKV3-20 PE=1 SV=2	IGKV3-20
24.3206	24.3556	24.2414	23.4956	24.5487	24.9901	23.8781	24.0108	26.0329	25.9269	23.7218	24.4999	25.0856	23.7628	24.7577	25.2925	24.9476	24.9116	25.1887		0.14	P01859	Immunoglobulin heavy constant gamma 2 OS=Homo sapiens OX=9606 GN=IGHG2 PE=1 SV=2	IGHG2
22.243	21.7378	21.4557	23.6598	21.9005	23.3539	22.361	21.859	22.7829	23.2987	22.3646	22.8312	22.6622	22.8254	22.4727	22.0324	23.0376	22.1844	22.4139		-0.02	O43866	CD5 antigen-like OS=Homo sapiens OX=9606 GN=CD5L PE=1 SV=1	CD5L
25.5083	25.4786	25.9312	25.8261	25.625	25.6435	25.588	25.8449	25.8619	25.4755	25.9566	26.0664	25.4402	25.8496	25.6032	25.8421	25.4872	25.4613	25.9658		-0.03	P08603	Complement factor H OS=Homo sapiens OX=9606 GN=CFH PE=1 SV=4	CFH
22.1136	22.108	22.5583	21.8268	22.0151	22.2704	22.1099	22.7144	22.146	22.034	22.1159	22.0337	21.6789	22.52	21.7093	22.3431	21.825	21.8093	21.7931		-0.29	P09871	Complement C1s subcomponent OS=Homo sapiens OX=9606 GN=C1S PE=1 SV=1	C1S
17.363	15.8802	17.7379	18.758	16.9065	16.8284	20.9115	18.8985	18.3606	16.8849	17.4981	16.3323	15.504	17.854	16.0765	18.4079	17.989	18.0134	15.8886		-0.58	P04275	von Willebrand factor OS=Homo sapiens OX=9606 GN=VWF PE=1 SV=4	VWF
20.8509	21.5244	22.3956	21.9352	19.9547	21.3938	22.0494	21.3325	21.1818	21.2259	22.2214	22.6963	21.6063	22.3776	21.2695	22.2004	20.6741	21.4451	21.6939		0.33	P35542	Serum amyloid A-4 protein OS=Homo sapiens OX=9606 GN=SAA4 PE=1 SV=2	SAA4
21.5896	20.176	18.6252	17.411	17.1951	20.7042	24.9355	17.7652	15.5127	19.441	18.4804	20.9938	21.7424	19.651	18.1328	17.2886	15.7181	16.8762	16.9615		-1.2	P69892	Hemoglobin subunit gamma-2 OS=Homo sapiens OX=9606 GN=HBG2 PE=1 SV=2	HBG2
17.4246	18.3793	18.0461	17.9745	17.7979	18.314	17.9426	18.5338	17.9389	17.7651	17.9117	18.242	18.2937	17.8992	18.3783	18.863	18.0128	17.7699	18.0845		0.19	P00740	Coagulation factor IX OS=Homo sapiens OX=9606 GN=F9 PE=1 SV=2	F9
30.1915	30.0889	29.8646	29.8314	29.9907	29.8055	29.5843	30.1051	29.8089	29.6451	30.3113	30.107	29.8364	30.0479	29.7651	29.6531	29.8365	29.8737	30.0128		0.18	P02787	Serotransferrin OS=Homo sapiens OX=9606 GN=TF PE=1 SV=3	TF
17.261	16.9379	18.6275	18.1149	18.1853	17.2215	19.0138	17.969	18.8486	18.1361	17.4448	17.1571	17.5276	16.3954	17.32	18.3637	16.7444	17.0328	16.527		-0.24	P49747	Cartilage oligomeric matrix protein OS=Homo sapiens OX=9606 GN=COMP PE=1 SV=2	COMP
17.452	17.4788	16.8255	17.1903	17.2072	17.5836	18.2753	17.3028	17.7381	17.1166	17.4446	17.356	17.9751	16.8802	15.9965	17.2506	17.6792	17.431	17.1857		-0.07	Q13103	Secreted phosphoprotein 24 OS=Homo sapiens OX=9606 GN=SPP2 PE=1 SV=1	SPP2
18.3956	18.0033	17.1787	18.0541	18.1676	19.3221	18.0362	17.3265	17.3657	18.6487	17.3754	18.2317	17.8825	17.6287	18.0394	17.6144	18.8815	18.4957	18.2716		-0.25	P06276	Cholinesterase OS=Homo sapiens OX=9606 GN=BCHE PE=1 SV=1	BCHE
25.0951	24.6049	24.5756	26.0167	25.1302	25.1208	23.8741	25.09	25.3447	25.8544	23.9822	24.6964	25.3283	25.1568	25.6489	25.0902	25.2901	24.7377	25.4741		-0.49	P0DOY2	Immunoglobulin lambda constant 2 OS=Homo sapiens OX=9606 GN=IGLC2 PE=1 SV=1	IGLC2
18.7637	18.5167	18.7967	18.5435	16.665	18.9364	20.3176	19.0028	18.8149	18.9465	21.0538	18.0441	18.6487	19.0272	19.1735	19.3494	18.6207	18.2548	19.3816		-0.21	P02671	Fibrinogen alpha chain OS=Homo sapiens OX=9606 GN=FGA PE=1 SV=2	FGA
21.2226	20.975	21.9848	20.9508	21.7791	21.3724	21.965	21.5095	21.8512	21.8137	22.3335	22.1269	21.6597	21.8484	21.5814	21.2328	21.6161	21.8606	22.0824		0.19	P51884	Lumican OS=Homo sapiens OX=9606 GN=LUM PE=1 SV=2	LUM
19.204	19.1106	18.4937	19.6952	19.2268	19.1662	19.2276	18.6538	18.8734	19.6705	20.8907	19.1749	18.988	21.3764	20.0596	18.7931	18.1671	20.9198	20.7192		0.47	P35527	Keratin, type I cytoskeletal 9 OS=Homo sapiens OX=9606 GN=KRT9 PE=1 SV=3	KRT9
23.0225	22.4346	22.325	22.9567	23.6333	23.7385	22.1973	23.0737	23.3964	24.4157	22.0912	22.7223	23.6019	22.9293	23.3226	23.4793	24.3082	23.1063	23.367		-0.16	B9A064	Immunoglobulin lambda-like polypeptide 5 OS=Homo sapiens OX=9606 GN=IGLL5 PE=2 SV=2	IGLL5
21.1621	23.4582	23.5044	23.0076	22.353	23.814	23.0389	21.3744	23.2363	22.6761	22.2396	23.1237	21.6229	22.2475	23.1709	23.8256	22.7317	22.3044	22.4142		-0.11	P02655	Apolipoprotein C-II OS=Homo sapiens OX=9606 GN=APOC2 PE=1 SV=1	APOC2
22.6968	22.0497	22.6253	22.5932	22.4285	22.8116	21.8307	22.843	22.3815	22.4635	21.6656	22.3293	22.1977	22.0999	22.3454	22.0898	22.404	22.4138	22.146		-0.16	P08185	Corticosteroid-binding globulin OS=Homo sapiens OX=9606 GN=SERPINA6 PE=1 SV=1	SERPINA6
25.5903	24.948	23.9012	23.724	22.2229	24.3834	26.9176	22.3221	22.8203	25.4215	24.6496	24.2876	25.9634	24.393	23.9414	24.9226	25.0039	24.3064	24.3716		0.02	P69905	Hemoglobin subunit alpha OS=Homo sapiens OX=9606 GN=HBA1 PE=1 SV=2	HBA2;HBA1
24.7851	25.166	24.9008	24.8041	24.92	24.9514	25.2785	25.172	25.1759	24.6908	25.2056	25.1203	24.7399	24.9319	25.0686	25.1517	24.9353	24.7368	25.1327		0.11	P00734	Prothrombin OS=Homo sapiens OX=9606 GN=F2 PE=1 SV=2	F2
18.4117	18.3848	18.1889	19.9372	19.3613	19.3413	17.9318	19.0045	19.1311	19.9733	19.5181	19.0897	20.0473	19.2928	19.1961	19.5353	18.898	18.3157	19.9569		0.15	P04211	Immunoglobulin lambda variable 7-43 OS=Homo sapiens OX=9606 GN=IGLV7-43 PE=3 SV=2	IGLV7-43
27.6309	27.2366	27.683	27.552	27.1238	27.8228	27.3312	27.6636	27.4451	27.4504	27.4135	27.3089	27.3704	27.2869	27.3247	27.2695	27.5845	27.4881	27.8177		0	P00450	Ceruloplasmin OS=Homo sapiens OX=9606 GN=CP PE=1 SV=1	CP
21.2462	20.7528	20.214	20.4629	17.2428	20.5918	20.9789	21.084	20.9235	21.5854	18.7204	19.9899	20.4141	21.3204	20.5894	20.8486	21.5911	20.9568	21.2107		-0.13	P04432	Immunoglobulin kappa variable 1D-39 OS=Homo sapiens OX=9606 GN=IGKV1D-39 PE=3 SV=2	IGKV1-39;IGKV1D-39
21.2544	19.7959	21.1208	20.9338	21.0586	22.008	20.4837	21.001	22.0028	22.552	19.7285	20.3427	21.3677	20.7117	21.1086	21.2737	21.9422	20.8071	21.5205		-0.03	P06312	Immunoglobulin kappa variable 4-1 OS=Homo sapiens OX=9606 GN=IGKV4-1 PE=1 SV=1	IGKV4-1
22.2371	22.2731	22.0979	22.1017	22.1039	21.6331	22.5972	22.0779	22.7493	22.0633	22.5032	22.33	22.2248	22.0016	22.5256	21.5043	22.2256	22.4887	22.4315		0.06	Q96PD5	N-acetylmuramoyl-L-alanine amidase OS=Homo sapiens OX=9606 GN=PGLYRP2 PE=1 SV=1	PGLYRP2
20.7921	20.6544	19.6715	20.6777	20.6615	21.3046	20.3293	20.5657	21.6094	21.0399	18.9105	20.928	21.401	20.2567	21.1627	20.9995	21.5566	20.9514	21.0722		0.15	A0A0B4J1X5	Immunoglobulin heavy variable 3-74 OS=Homo sapiens OX=9606 GN=IGHV3-74 PE=3 SV=1	IGHV3-74
22.4277	22.5636	20.9306	22.0243	22.2731	22.399	22.4491	22.1503	21.5465	22.3079	21.2071	21.8477	22.0127	21.6845	21.9591	21.6568	22.196	22.2226	21.969		-0.01	O75882	Attractin OS=Homo sapiens OX=9606 GN=ATRN PE=1 SV=2	ATRN
20.4613	19.2646	20.6699	20.0797	19.8514	20.0448	22.8818	20.2484	21.1303	20.0903	21.1836	20.7744	20.1496	20.5747	20.1807	19.9544	20.7685	20.7396	19.4885		-0.14	P23142	Fibulin-1 OS=Homo sapiens OX=9606 GN=FBLN1 PE=1 SV=4	FBLN1
14.7383	15.8833	17.4444	16.7358	18.2533	17.2705	18.7852	17.8609	17.0909	17.5986	18.0989	18.7026	16.5091	17.7774	17.7737	18.4423	16.3741	18.4349	18.2621		0.2	Q16610	Extracellular matrix protein 1 OS=Homo sapiens OX=9606 GN=ECM1 PE=1 SV=2	ECM1
25.041	25.2964	25.4794	24.9812	25.1621	25.4182	25.4332	25.3922	24.964	25.1847	25.2332	25.316	25.2618	24.8304	25.0533	25.3497	25.4922	25.4279	25.4051		0.12	P19823	Inter-alpha-trypsin inhibitor heavy chain H2 OS=Homo sapiens OX=9606 GN=ITIH2 PE=1 SV=2	ITIH2
28.3626	28.922	28.8171	28.9185	28.9854	28.9161	28.2161	29.1628	28.7019	28.5569	28.7688	28.8522	28.9625	29.0628	28.6642	28.9284	28.6357	28.8276	28.9105		0.14	P01009	Alpha-1-antitrypsin OS=Homo sapiens OX=9606 GN=SERPINA1 PE=1 SV=3	SERPINA1
22.4255	22.9703	22.6859	22.5266	22.3123	22.5598	23.1631	22.3553	22.5126	22.3668	22.5658	22.7001	22.1825	22.3062	22.2133	23.1519	22.4138	22.5296	22.3836		-0.12	P43652	Afamin OS=Homo sapiens OX=9606 GN=AFM PE=1 SV=1	AFM
20.2761	19.5601	16.3874	20.2318	18.3081	18.4149	19.1663	19.5783	18.5838	20.9261	18.2368	19.9753	19.2559	19.264	19.4779	19.2994	20.6814	19.5266	20.7573		-0.01	P01715	Immunoglobulin lambda variable 3-1 OS=Homo sapiens OX=9606 GN=IGLV3-1 PE=1 SV=2	IGLV3-1
21.5947	21.5128	21.3956	21.9001	21.9552	21.7333	21.6721	21.5337	21.6623	21.5588	21.5659	21.7399	21.6213	21.8614	21.9206	21.8548	21.5236	21.6893	22.0382		0.11	P03952	Plasma kallikrein OS=Homo sapiens OX=9606 GN=KLKB1 PE=1 SV=1	KLKB1
19.1718	19.1887	19.0765	17.7353	18.7724	18.9815	18.6024	18.9836	17.6846	19.0789	18.115	18.1643	18.5712	19.0724	18.1533	17.7316	18.6008	18.4724	19.524		-0.19	Q13790	Apolipoprotein F OS=Homo sapiens OX=9606 GN=APOF PE=1 SV=2	APOF
15.1214	13.6779	12.3796	16.5508	15.8898	14.1789	12.7918	15.5658	14.9726	14.4305	18.5362	16.5741	16.4629	17.3225	16.9296	16.5857	16.4477	16.2628	14.5699		-0.77	A0A075B6H9	Immunoglobulin lambda variable 4-69 OS=Homo sapiens OX=9606 GN=IGLV4-69 PE=1 SV=1	IGLV4-69
20.2672	20.6783	19.5481	19.9028	19.4811	20.0093	20.2839	19.3613	20.0254	20.1014	19.8931	20.7406	20.2174	19.2048	19.9471	19.6697	20.2624	20.1625	20.6581		-0.11	P15169	Carboxypeptidase N catalytic chain OS=Homo sapiens OX=9606 GN=CPN1 PE=1 SV=1	CPN1
29.9773	30.0989	29.9704	29.612	29.7449	30.0722	30.135	29.8759	29.9873	29.7345	29.8489	29.8978	29.8412	29.9044	30.2909	30.0272	30.1925	30.2766	29.761		0.07	P01023	Alpha-2-macroglobulin OS=Homo sapiens OX=9606 GN=A2M PE=1 SV=3	A2M
21.4791	21.6922	22.2525	21.6233	21.2445	22.0941	21.3382	22.2112	21.7813	21.9813	21.8336	22.2711	21.4088	21.5126	21.2252	22.5498	21.4828	21.2701	21.8285		-0.25	P07357	Complement component C8 alpha chain OS=Homo sapiens OX=9606 GN=C8A PE=1 SV=2	C8A
22.5983	23.5285	22.9853	22.1076	22.005	22.8637	22.7298	23.4958	22.702	22.9347	23.5196	23.1483	23.5016	22.7861	22.9686	23.0118	22.8423	23.2049	22.4877		0.33	P02775	Platelet basic protein OS=Homo sapiens OX=9606 GN=PPBP PE=1 SV=3	PPBP
24.9981	24.6651	24.5731	24.5849	24.7793	24.661	24.761	24.4208	24.7165	24.584	24.8405	24.6377	24.6894	24.7967	24.4598	24.6935	24.6929	24.6651	25.0453		-0.15	P01042	Kininogen-1 OS=Homo sapiens OX=9606 GN=KNG1 PE=1 SV=2	KNG1
24.5405	23.0123	22.9291	23.9724	24.6767	25.7042	23.959	24.978	26.3588	25.7659	25.0539	24.903	25.2424	24.9906	24.6537	25.7421	24.3056	24.6748	24.7794		0.29	P01876	Immunoglobulin heavy constant alpha 1 OS=Homo sapiens OX=9606 GN=IGHA1 PE=1 SV=2	IGHA1
27.9117	28.9187	28.3638	29.0153	27.3084	28.2094	26.5734	28.6204	26.0294	27.1627	27.5204	20.1042	27.5414	28.2491	27.5705	28.68	26.7161	27.5228	26.9073		-0.14	P00738	Haptoglobin OS=Homo sapiens OX=9606 GN=HP PE=1 SV=1	HP
22.942	22.2982	23.0748	22.55	23.1862	22.7622	23.1006	22.3226	23.0272	23.2597	22.7567	23.4284	22.6758	22.8438	23.4498	22.9688	23.3663	23.4221	23.9458		0.33	P04196	Histidine-rich glycoprotein OS=Homo sapiens OX=9606 GN=HRG PE=1 SV=1	HRG
22.0221	21.228	21.3016	21.1666	21.2542	21.4751	21.3912	21.0199	21.536	21.1898	21.6975	21.5132	21.7695	21.2729	21.2713	21.2666	21.7703	21.2032	22.0692		-0.03	P22792	Carboxypeptidase N subunit 2 OS=Homo sapiens OX=9606 GN=CPN2 PE=1 SV=3	CPN2
24.392	24.7048	25.7281	25.3384	24.7098	24.8427	29.4324	24.9852	25.9687	24.8198	24.7642	25.3591	24.3021	25.7607	24.8714	24.9927	25.3489	25.4476	24.311		-0.09	P02751	Fibronectin OS=Homo sapiens OX=9606 GN=FN1 PE=1 SV=4	FN1
21.762	22.6865	21.9998	21.2409	21.1679	22.2697	21.7226	22.5403	21.8471	22.2235	21.9842	22.5843	22.5391	21.8745	22.2427	22.2102	22.1371	22.4409	21.4132		0.29	P10720	Platelet factor 4 variant OS=Homo sapiens OX=9606 GN=PF4V1 PE=1 SV=1	PF4V1
20.2401	20.0872	19.7111	20.6696	20.0725	20.2967	20.4747	20.665	20.3825	20.7172	20.4415	19.8255	20.3593	20.2118	20.1399	20.4919	20.3721	20.169	19.9735		-0.04	P02745	Complement C1q subcomponent subunit A OS=Homo sapiens OX=9606 GN=C1QA PE=1 SV=2	C1QA
28.6849	29.2553	29.2547	28.9072	29.0993	29.0044	29.4058	28.9977	29.1865	29.0373	29.0024	29.3389	28.7757	29.0449	29.0976	29.1794	29.3305	29.251	29.5143		0.34	P02647	Apolipoprotein A-I OS=Homo sapiens OX=9606 GN=APOA1 PE=1 SV=1	APOA1
21.1698	19.7643	20.1451	23.4049	22.4654	20.5757	20.565	20.9566	21.7579	21.7046	22.093	24.0379	21.6393	20.1655	20.9177	22.4375	20.6815	20.3538	22.8344		0.12	P00739	Haptoglobin-related protein OS=Homo sapiens OX=9606 GN=HPR PE=2 SV=2	HPR
18.7606	18.16	16.9662	18.0826	16.7831	16.8783	18.2024	18.3466	17.5376	18.4662	18.5266	17.9461	18.7961	18.2554	18.3431	17.6932	18.1636	18.4793	17.8717		0.34	P60709	Actin, cytoplasmic 1 OS=Homo sapiens OX=9606 GN=ACTB PE=1 SV=1	ACTB
16.7365	17.8635	17.2372	17.6129	17.3328	17.4051	15.5119	17.4056	16.7526	17.6744	16.44	17.3661	17.4386	16.0666	17.6374	17.3943	17.5937	18.2485	17.2853		0.29	P55058	Phospholipid transfer protein OS=Homo sapiens OX=9606 GN=PLTP PE=1 SV=1	PLTP
16.8184	17.0671	16.6452	16.8384	16.3255	16.9439	16.5242	17.7089	16.9413	16.4531	17.5701	17.3622	16.7851	16.9724	16.2811	17.4001	16.4869	16.6197	17.2552		0.14	Q9UK55	Protein Z-dependent protease inhibitor OS=Homo sapiens OX=9606 GN=SERPINA10 PE=1 SV=1	SERPINA10
22.1847	23.7018	24.2678	23.12	23.5567	24.0421	23.983	22.6688	24.0768	23.3438	22.1752	23.2715	22.5747	22.1621	23.409	23.5175	23.352	23.1842	22.7339		0.01	P02654	Apolipoprotein C-I OS=Homo sapiens OX=9606 GN=APOC1 PE=1 SV=1	APOC1
20.9199	21.4619	21.2519	20.8946	21.1624	21.3614	21.7999	20.8598	21.1321	21.4565	20.9175	20.4871	20.9914	20.6198	21.3405	21.1528	21.6622	21.2718	21.0697		-0.37	P05452	Tetranectin OS=Homo sapiens OX=9606 GN=CLEC3B PE=1 SV=3	CLEC3B
19.0905	19.1094	19.0046	19.0291	18.9313	18.9783	19.184	18.8012	18.8342	18.358	19.4439	19.1147	18.9674	19.202	18.8111	18.6128	19.0748	19.0344	18.6365		0.13	P04180	Phosphatidylcholine-sterol acyltransferase OS=Homo sapiens OX=9606 GN=LCAT PE=1 SV=1	LCAT
28.6004	28.9198	29.0156	28.8173	28.4899	29.0323	28.5709	29.1652	28.8121	28.8462	28.3812	28.9784	28.2721	28.5626	28.6167	28.9176	28.5383	28.6036	28.4912		-0.26	P01024	Complement C3 OS=Homo sapiens OX=9606 GN=C3 PE=1 SV=2	C3
17.6652	18.2704	18.6061	18.7382	22.3924	18.7737	16.4451	18.2834	19.0408	18.9408	18.4459	18.8458	19.1394	19.0996	19.0576	18.3051	19.184	18.3338	19.1644		0.24	A0A0C4DH25	Immunoglobulin kappa variable 3D-20 OS=Homo sapiens OX=9606 GN=IGKV3D-20 PE=3 SV=1	IGKV3D-20
19.9719	21.5246	20.0701	21.6993	19.5344	20.9933	19.3167	20.0748	20.193	20.6249	20.196	20.7556	19.9021	21.0061	20.1621	20.9944	20.3854	20.3321	19.3057		-0.02	P0C0L4	Complement C4-A OS=Homo sapiens OX=9606 GN=C4A PE=1 SV=2	C4A;C4B
25.6233	25.9766	25.7122	25.3773	25.2632	25.6941	24.989	26.4772	25.4904	25.3583	25.3722	25.2658	25.6702	25.7592	24.8441	25.9362	25.3028	25.1556	25.4289		-0.09	P01011	Alpha-1-antichymotrypsin OS=Homo sapiens OX=9606 GN=SERPINA3 PE=1 SV=2	SERPINA3
20.1014	20.1741	18.6676	19.5523	20.5426	20.8952	19.4365	21.2717	22.0244	21.6071	21.6207	20.1206	20.6013	20.5798	19.7556	20.9266	20.6079	20.1239	21.1697		-0.08	P0DOX2	Immunoglobulin alpha-2 heavy chain OS=Homo sapiens OX=9606 PE=1 SV=2
24.3883	24.32	24.884	24.9651	24.435	24.9454	24.6417	24.6828	24.3641	24.3163	24.0798	24.9035	24.4971	24.7386	24.3154	24.8091	24.1337	24.0132	24.3633		-0.1	P04003	C4b-binding protein alpha chain OS=Homo sapiens OX=9606 GN=C4BPA PE=1 SV=2	C4BPA
16.7801	17.631	16.5858	18.9128	16.3007	17.2609	17.3783	17.8298	17.3311	18.3411	19.4073	18.9409	18.3381	16.1274	18.9276	19.1711	17.2129	18.792	17.9205		0.13	P04070	Vitamin K-dependent protein C OS=Homo sapiens OX=9606 GN=PROC PE=1 SV=1	PROC
22.4375	23.2732	24.1525	23.2621	23.7524	23.5168	23.04	23.5234	23.9148	23.5363	23.8377	23.9271	23.6677	23.9371	23.4017	23.2926	23.8044	22.8979	24.0566		0.15	P02749	Beta-2-glycoprotein 1 OS=Homo sapiens OX=9606 GN=APOH PE=1 SV=3	APOH
22.1593	18.1071	22.374	19.7042	22.7209	20.1136	19.2565	19.2111	23.9442	22.4548	21.9281	20.8811	23.365	17.3083	21.8962	17.774	16.2918	22.0655	24.3515		-0.14	P01861	Immunoglobulin heavy constant gamma 4 OS=Homo sapiens OX=9606 GN=IGHG4 PE=1 SV=1	IGHG4
22.21	22.5635	22.9802	22.4421	22.4942	22.6894	22.6239	22.7752	22.4923	22.7122	22.5388	22.6327	22.6501	22.735	22.2998	22.2677	22.9229	22.2018	22.2144		-0.16	P10643	Complement component C7 OS=Homo sapiens OX=9606 GN=C7 PE=1 SV=2	C7
18.6723	19.7874	19.6447	19.6682	19.9251	20.3805	19.7979	20.1194	20.553	20.9643	19.2639	20.7074	20.9855	19.5439	20.2191	18.8894	21.7114	19.9149	20.2296		-0.13	P01709	Immunoglobulin lambda variable 2-8 OS=Homo sapiens OX=9606 GN=IGLV2-8 PE=1 SV=2	IGLV2-8
19.7502	20.564	20.6351	20.0667	19.8301	20.2943	20.5723	20.5743	20.4129	20.3561	20.435	20.4297	19.83	20.5004	20.1567	20.8423	19.7213	20.375	20.5713		0.09	Q14520	Hyaluronan-binding protein 2 OS=Homo sapiens OX=9606 GN=HABP2 PE=1 SV=1	HABP2
18.984	17.0582	17.8506	19.1134	17.2101	18.1718	16.7959	19.6197	17.5626	18.0204	17.7198	17.6088	15.9716	17.7691	17.7812	19.6511	17.1326	17.6895	17.8842		-0.19	P18428	Lipopolysaccharide-binding protein OS=Homo sapiens OX=9606 GN=LBP PE=1 SV=3	LBP
20.7378	20.4917	20.5432	20.5224	19.9469	20.3104	19.2133	21.0456	21.1176	21.7373	19.4389	20.7243	21.0542	20.3794	20.9158	20.4734	21.791	19.8855	20.9431		-0.01	P01717	Immunoglobulin lambda variable 3-25 OS=Homo sapiens OX=9606 GN=IGLV3-25 PE=1 SV=2	IGLV3-25
22.512	20.6979	20.8241	20.9757	21.4027	21.7318	21.813	21.8118	20.6334	21.0551	21.2385	21.1163	20.5859	21.4421	21.2121	21.4893	20.8532	20.8257	21.2597		-0.36	Q08380	Galectin-3-binding protein OS=Homo sapiens OX=9606 GN=LGALS3BP PE=1 SV=1	LGALS3BP
33.3328	33.1831	33.2714	33.292	33.3752	33.2049	33.2954	33.1812	33.2542	33.2583	33.3801	33.3022	33.3312	33.3019	33.2889	33.2291	33.2546	33.3019	33.1935		0.1	P02768	Serum albumin OS=Homo sapiens OX=9606 GN=ALB PE=1 SV=2	ALB
20.2194	20.8986	19.9348	20.7469	20.899	19.9778	18.7085	19.7661	20.507	21.1072	18.4756	19.9173	20.6113	19.3354	20.3294	20.3313	20.5319	19.8779	20.1741		-0.39	A0A0C4DH38	Immunoglobulin heavy variable 5-51 OS=Homo sapiens OX=9606 GN=IGHV5-51 PE=3 SV=1	IGHV5-51
21.2427	21.3047	20.6275	22.8541	21.816	21.0376	21.0686	21.5242	21.4905	21.0791	21.5516	22.2564	21.1741	20.5696	20.8146	21.6957	20.7761	20.938	21.6319		-0.16	O14791	Apolipoprotein L1 OS=Homo sapiens OX=9606 GN=APOL1 PE=1 SV=5	APOL1
24.5255	23.5797	23.7912	24.4469	23.0462	23.4481	24.485	24.3924	22.8911	24.3037	23.2159	22.5537	23.1773	23.4093	23.1743	24.7563	24.6516	22.9671	23.2252		-0.01	P05546	Heparin cofactor 2 OS=Homo sapiens OX=9606 GN=SERPIND1 PE=1 SV=3	SERPIND1
24.5583	23.6391	23.7866	25.0055	24.783	25.9797	23.084	24.6188	24.8386	25.3955	24.5063	24.5996	24.6631	24.6835	25.1031	23.3619	23.9293	23.3813	24.583		-0.16	P01860	Immunoglobulin heavy constant gamma 3 OS=Homo sapiens OX=9606 GN=IGHG3 PE=1 SV=2	IGHG3
19.0178	19.7044	21.7722	20.2822	21.0673	20.3736	19.9397	19.7322	19.9475	19.5576	20.2392	19.7132	20.1567	21.858	20.7264	18.6526	19.4985	20.7468	21.1084		0.18	P13645	Keratin, type I cytoskeletal 10 OS=Homo sapiens OX=9606 GN=KRT10 PE=1 SV=6	KRT10
19.8748	19.5733	18.8409	19.2211	19.0333	20.5398	18.9188	19.1656	19.6815	20.5287	18.6562	19.9985	19.1588	18.7941	18.9757	18.4254	20.1682	18.5201	19.0959		-0.41	P01764	Immunoglobulin heavy variable 3-23 OS=Homo sapiens OX=9606 GN=IGHV3-23 PE=1 SV=2	IGHV3-23
18.9606	19.4623	19.4134	18.5512	18.3551	19.4965	19.4583	19.0347	19.4781	18.0116	18.4487	18.6205	19.1619	18.1266	18.4845	18.8855	19.2246	18.2729	17.0893		-0.46	P00742	Coagulation factor X OS=Homo sapiens OX=9606 GN=F10 PE=1 SV=2	F10
21.4438	22.3839	21.5809	21.3164	21.3319	21.1605	22.1415	21.5578	21.6135	20.8818	21.7647	21.7025	21.8301	21.2613	21.7793	21.3764	21.6037	21.8536	21.7683		-0.04	O95445	Apolipoprotein M OS=Homo sapiens OX=9606 GN=APOM PE=1 SV=2	APOM
23.3765	25.3389	25.0692	24.0442	24.3464	25.1821	24.5199	24.0205	24.7212	23.9918	24.6569	25.2012	23.2941	24.6689	24.5252	24.9121	24.4638	24.4952	24.6049		0.12	P02656	Apolipoprotein C-III OS=Homo sapiens OX=9606 GN=APOC3 PE=1 SV=1	APOC3
21.6604	22.2196	22.3647	22.0789	22.1233	22.1438	21.5533	22.4679	21.8967	21.8502	21.845	22.511	22.0907	22.2663	22.0343	22.3377	21.7634	21.7128	22.1463		-0.09	P13671	Complement component C6 OS=Homo sapiens OX=9606 GN=C6 PE=1 SV=3	C6
21.3808	21.0562	21.1995	21.4494	21.3123	21.0018	21.3445	21.6054	20.8779	21.1137	21.0456	21.7401	21.4691	20.8979	20.8572	21.3573	21.0977	21.3455	20.9639		-0.04	P36955	Pigment epithelium-derived factor OS=Homo sapiens OX=9606 GN=SERPINF1 PE=1 SV=4	SERPINF1
24.963	25.5005	26.0594	24.8272	25.2409	25.4593	25.825	25.5814	25.5445	25.2021	25.5675	26.004	25.6586	25.4742	25.4445	25.2408	24.867	25.5132	25.0857		0	P06727	Apolipoprotein A-IV OS=Homo sapiens OX=9606 GN=APOA4 PE=1 SV=3	APOA4
17.2016	16.4958	17.5395	17.2137	17.496	16.8391	18.9	16.5048	17.8501	16.7967	17.3398	17.7526	17.7902	16.8022	16.6029	16.0003	18.0023	17.5174	16.7021		-0.07	P02452	Collagen alpha-1(I) chain OS=Homo sapiens OX=9606 GN=COL1A1 PE=1 SV=5	COL1A1
21.6392	21.6601	22.4406	21.7621	21.6971	22.1842	21.6464	22.2602	21.8448	22.1064	21.9147	21.668	21.4767	22.1991	21.5772	21.9949	21.0178	21.6058	22.0904		-0.21	P05156	Complement factor I OS=Homo sapiens OX=9606 GN=CFI PE=1 SV=2	CFI
23.2393	22.8792	23.264	22.7065	23.2069	23.1243	23.4538	23.2479	23.5122	23.2305	23.4057	23.7062	23.2736	23.1726	23.201	23.2442	23.3116	23.1033	23.2687		0.18	P06396	Gelsolin OS=Homo sapiens OX=9606 GN=GSN PE=1 SV=1	GSN
16.0997	18.4281	16.1984	15.6061	17.8316	18.3501	17.6817	17.0786	17.041	17.8451	18.6515	18.253	16.0626	18.5898	18.3089	18.308	15.3977	18.3043	18.1144		-0.06	P22352	Glutathione peroxidase 3 OS=Homo sapiens OX=9606 GN=GPX3 PE=1 SV=2	GPX3
24.8036	24.8666	24.8313	24.5541	24.4795	24.5054	25.3275	25.3083	24.9069	24.7125	24.954	24.9791	24.809	24.7383	24.6098	24.8754	24.9253	24.7421	24.8294		0.01	P04004	Vitronectin OS=Homo sapiens OX=9606 GN=VTN PE=1 SV=1	VTN
21.6414	21.1423	18.584	21.4458	22.3152	21.0218	20.9718	20.7782	20.1992	21.0022	21.2583	21.4348	20.7655	21.4682	21.0561	20.7949	21.2908	20.8403	21.8013		0.02	P01706	Immunoglobulin lambda variable 2-11 OS=Homo sapiens OX=9606 GN=IGLV2-11 PE=1 SV=2	IGLV2-11
28.1772	28.3488	28.2358	28.7879	28.6644	28.4036	27.5752	28.8634	28.7998	29.1317	28.0855	28.4287	28.7992	28.6429	29.0038	28.5442	29.0174	28.686	29.3291		0.16	P01857	Immunoglobulin heavy constant gamma 1 OS=Homo sapiens OX=9606 GN=IGHG1 PE=1 SV=1	IGHG1
22.0255	22.0467	22.2901	22.2424	22.1358	22.5384	22.236	22.4895	22.2099	21.9723	22.0442	22.4873	22.3525	22.072	21.9125	22.5017	21.9507	21.759	21.9099		0.07	P07225	Vitamin K-dependent protein S OS=Homo sapiens OX=9606 GN=PROS1 PE=1 SV=1	PROS1
27.0568	27.2827	27.1316	26.3444	26.4088	27.1123	26.946	27.0465	26.9523	26.9794	25.3078	26.2621	26.3789	25.4067	26.3091	26.4033	27.0367	26.7567	26.7022		0.2	P19827	Inter-alpha-trypsin inhibitor heavy chain H1 OS=Homo sapiens OX=9606 GN=ITIH1 PE=1 SV=3	ITIH1
19.2836	19.3571	19.3691	19.5889	19.541	19.3624	19.102	19.2549	19.385	19.0697	19.1696	20.1774	18.3744	19.1625	19.0267	19.8104	19.5304	19.5825	19.8669		0.17	P35858	Insulin-like growth factor-binding protein complex acid labile subunit OS=Homo sapiens OX=9606 GN=IGFALS PE=1 SV=1	IGFALS
22.1016	21.8795	21.6839	21.6237	22.1257	22.3078	20.6445	21.8795	22.9706	22.7317	19.8951	21.3421	22.2794	21.2656	22.1474	21.4869	22.1826	21.4208	22.8645	Acetyl [N-Term]	-0.35	P0DOX7	Immunoglobulin kappa light chain OS=Homo sapiens OX=9606 PE=1 SV=1
23.3301	22.6904	23.328	23.1652	22.8798	22.9057	22.5456	24.0454	22.3927	22.2379	22.8326	23.0651	22.3859	23.305	22.2268	23.5788	22.121	22.3558	22.994		-0.09	P02748	Complement component C9 OS=Homo sapiens OX=9606 GN=C9 PE=1 SV=2	C9
22.2689	22.1107	22.6768	22.4068	21.9669	21.8246	22.1744	23.2617	22.6601	22.4254	21.283	22.0776	21.9557	22.5177	22.0916	22.8512	22.0592	21.726	21.7364		-0.12	P02746	Complement C1q subcomponent subunit B OS=Homo sapiens OX=9606 GN=C1QB PE=1 SV=3	C1QB
20.1778	20.4842	18.7073	19.508	19.7382	19.8967	18.9547	20.261	20.3294	20.0439	18.794	20.3203	19.0022	18.5454	20.5012	20.1794	20.8968	19.0442	19.8703		0.09	A0A0B4J1V2	Immunoglobulin heavy variable 2-26 OS=Homo sapiens OX=9606 GN=IGHV2-26 PE=3 SV=1	IGHV2-26
17.8832	17.9611	19.1312	19.1887	17.9431	18.6231	18.1619	18.4944	19.5999	19.5548	17.3025	18.7424	19.1467	18.3689	19.5488	18.908	19.5733	18.97	18.8093		0.32	P01743	Immunoglobulin heavy variable 1-46 OS=Homo sapiens OX=9606 GN=IGHV1-46 PE=1 SV=2	IGHV1-46
24.1945	24.2375	22.3676	23.7994	22.6657	24.4828	23.4837	24.4322	23.4499	24.1031	23.1404	22.5593	23.4816	22.5132	22.9748	23.3834	23.4494	23.1948	23.1174		-0.85	P19652	Alpha-1-acid glycoprotein 2 OS=Homo sapiens OX=9606 GN=ORM2 PE=1 SV=2	ORM2
18.8761	18.1356	17.8351	20.0284	18.5197	18.8843	16.1204	19.2877	19.0902	18.611	17.2182	19.2016	19.3474	19.0544	19.1036	19.1348	19.1603	18.4863	18.6141		0.19	A0A0B4J1Y9	Immunoglobulin heavy variable 3-72 OS=Homo sapiens OX=9606 GN=IGHV3-72 PE=3 SV=1	IGHV3-72
22.6149	21.9838	22.1374	24.0639	22.5408	22.4734	21.6798	22.9873	22.3626	22.8636	23.0352	23.1356	23.3189	22.8969	23.5289	23.692	23.3635	22.7893	23.0106		0.56	P01703	Immunoglobulin lambda variable 1-40 OS=Homo sapiens OX=9606 GN=IGLV1-40 PE=1 SV=2	IGLV1-40
25.0099	24.8973	25.1089	24.4882	24.4554	25.1219	24.3434	25.1023	24.6584	24.5194	24.3486	24.835	24.8122	24.9439	24.7102	24.6022	24.8216	24.8879	24.9537		-0.1	Q14624	Inter-alpha-trypsin inhibitor heavy chain H4 OS=Homo sapiens OX=9606 GN=ITIH4 PE=1 SV=4	ITIH4
20.0466	19.0946	20.0323	18.666	19.0902	18.878	20.2692	19.488	20.5329	20.0025	19.4076	20.0196	19.2497	19.4456	19.6183	20.0121	18.5801	20.3298	19.9721		-0.08	P05154	Plasma serine protease inhibitor OS=Homo sapiens OX=9606 GN=SERPINA5 PE=1 SV=3	SERPINA5
27.1963	27.3222	27.3318	27.1015	27.1251	27.1181	27.2185	27.5217	27.1976	27.2104	27.0493	27.1514	27.1308	27.1123	26.9539	27.4943	27.0894	27.0263	27.1543		-0.02	P02790	Hemopexin OS=Homo sapiens OX=9606 GN=HPX PE=1 SV=2	HPX
25.7217	25.3045	23.7472	23.9402	22.4464	24.538	26.5809	22.5271	23.0271	25.3125	23.8957	24.2754	25.8953	24.1551	24.0213	24.7544	25.0298	24.3507	24.037		-0.12	P68871	Hemoglobin subunit beta OS=Homo sapiens OX=9606 GN=HBB PE=1 SV=2	HBB
25.6376	25.4577	25.9219	25.4686	25.2667	25.5307	25.1296	26.159	25.0995	25.014	26.1406	25.7903	25.5199	25.8417	25.2745	25.6624	24.9423	24.8954	25.462		-0.09	P00751	Complement factor B OS=Homo sapiens OX=9606 GN=CFB PE=1 SV=2	CFB
25.5756	25.72	25.5502	25.5275	25.1926	25.4856	25.336	25.3702	25.2364	25.3027	26.6535	26.1802	25.4901	26.1262	25.9906	26.1161	25.8184	25.8245	26.4846		0.62	P02652	Apolipoprotein A-II OS=Homo sapiens OX=9606 GN=APOA2 PE=1 SV=1	APOA2
26.2837	25.6461	26.2969	26.1712	25.9948	26.2214	26.3834	26.2548	26.0163	26.0664	26.5676	26.0895	25.9757	26.0568	26.0557	25.9379	25.8748	26.0292	26.3329		-0.05	P02774	Vitamin D-binding protein OS=Homo sapiens OX=9606 GN=GC PE=1 SV=2
26.1723	26.336	26.4489	25.5924	25.4351	25.9458	25.3564	26.6111	25.4077	25.3328	24.1692	24.5301	25.4855	24.9263	24.7821	25.399	25.0157	24.4602	25.0132		-1.11	P02763	Alpha-1-acid glycoprotein 1 OS=Homo sapiens OX=9606 GN=ORM1 PE=1 SV=1	ORM1
21.3267	21.9271	21.6754	20.8413	19.1107	20.805	17.8956	22.0317	21.6744	21.7027	19.912	20.8918	21.2689	20.129	21.2443	21.3702	21.0957	21.7169	19.1686		-0.22	P07996	Thrombospondin-1 OS=Homo sapiens OX=9606 GN=THBS1 PE=1 SV=2	THBS1
24.3602	24.5407	24.9133	24.2065	24.2358	25.0464	24.5042	24.575	24.8089	24.8795	24.2105	25.1686	24.3939	24.5506	24.4382	24.6072	24.5939	24.703	24.8108		0.07	P10909	Clusterin OS=Homo sapiens OX=9606 GN=CLU PE=1 SV=1	CLU
21.4667	21.2005	21.0069	20.6533	20.8348	20.9754	21.6048	20.9643	21.0231	21.0511	20.1399	20.7788	21.2761	20.057	20.2514	20.5858	21.154	20.9079	21.0291		-0.31	P05543	Thyroxine-binding globulin OS=Homo sapiens OX=9606 GN=SERPINA7 PE=1 SV=2	SERPINA7
23.4979	23.8056	23.2201	22.998	22.8329	23.0491	23.52	23.8864	23.0531	22.8825	22.2805	23.5638	22.9136	22.4288	22.9608	23.2113	22.5239	22.9106	22.7713		-0.29	P01019	Angiotensinogen OS=Homo sapiens OX=9606 GN=AGT PE=1 SV=1	AGT
17.1738	17.5981	17.7933	17.3088	17.3642	17.1052	17.3334	17.4276	17.8501	17.5414	17.5504	17.3512	17.4789	16.4298	17.6375	17.5643	18.0582	17.3797	17.6995		0.06	Q04756	Hepatocyte growth factor activator OS=Homo sapiens OX=9606 GN=HGFAC PE=1 SV=1	HGFAC
23.3119	23.4019	23.2824	22.6615	23.336	23.3466	23.2311	23.3374	23.0308	23.115	22.9594	23.4258	22.8407	23.2006	23.0771	23.2149	23.4225	23.3941	23.3057		-0.16	P08697	Alpha-2-antiplasmin OS=Homo sapiens OX=9606 GN=SERPINF2 PE=1 SV=3	SERPINF2
20.5209	20.817	21.5866	20.5452	20.372	21.1414	22.1622	21.5172	20.9802	20.5254	20.9852	19.8605	20.6224	20.2614	20.1918	20.9549	20.6458	20.0678	20.7985		-0.27	P07360	Complement component C8 gamma chain OS=Homo sapiens OX=9606 GN=C8G PE=1 SV=3	C8G
22.5918	22.4884	23.2241	22.4295	23.3047	23.2102	23.0966	21.7235	23.4853	22.3656	23.0458	23.0877	21.4196	21.8771	22.0662	22.9398	22.7528	23.0399	22.8397		0.1	P27169	Serum paraoxonase/arylesterase 1 OS=Homo sapiens OX=9606 GN=PON1 PE=1 SV=3	PON1
17.5787	18.2537	18.8524	17.717	18.2305	18.2408	18.8674	18.3323	17.7775	16.375	17.9579	16.1907	17.7847	18.4807	18.0374	18.0355	18.6497	18.1748	18.7925		0.11	P26927	Hepatocyte growth factor-like protein OS=Homo sapiens OX=9606 GN=MST1 PE=1 SV=2	MST1
22.8449	21.0364	13.6195	21.5744	22.0437	22.0156	21.5901	21.3374	18.4906	20.2836	22.9285	19.5473	19.7403	22.0623	22.105	21.4232	18.4293	22.1461	22.0285		0.27	P13796	Plastin-2 OS=Homo sapiens OX=9606 GN=LCP1 PE=1 SV=6	LCP1
