# Supplementary material for: Serum Proteomics Reveals Alterations in Protease Activity, Axon Guidance, and Visual Phototransduction Pathways in Infants With In Utero Exposure to Zika Virus Without Congenital Zika Syndrome
Source: Front Cell Infect Microbiol. 2020 Nov 18;10:577819. doi: 10.3389/fcimb.2020.577819 (PMC7708324; doi:10.3389/fcimb.2020.577819)
Supplement: Supplementary File 2 — Proteins identified by Proteome Discoverer v2.3.0.523 and PatternLab for proteomics v4.1.1.17 in depleted and non-depleted serum; cellular component analysis, and tissue-related protein. Total signal (NSAF): sum of PatternLab’s normalized label-free quantitation derived from the extracted ion chromatograms (XIC). Adjusted p-value refers to the application of the correction by the Benjamini-Hochberg method. Description: protein description from the Swiss-Prot database. Name: identifier from SwissProt/UniProt database. [file Table_2.xlsx]

## Sheet: Depleted - PatternLab - CTRL
ID	Group	GroupType	Length	#UniquePeptides	MolWt	SequenceLength	SpectrumCount	NSAF	Coverage	ProteinScore	Description
P19827	1	Unique	911	59	101308	59	3082	0.0134391	0.5675	8607.92	Inter-alpha-trypsin inhibitor heavy chain H1 OS=Homo sapiens OX=9606 GN=ITIH1 PE=1 SV=3
P01008	2	Unique	464	57	52550.9	57	1556	0.0133214	0.6853	4250.89	Antithrombin-III OS=Homo sapiens OX=9606 GN=SERPINC1 PE=1 SV=1
P06396	3	Unique	782	51	85626.2	51	1560	0.00792455	0.7634	4652.83	Gelsolin OS=Homo sapiens OX=9606 GN=GSN PE=1 SV=1
P07358	4	Unique	591	38	66985.5	38	1114	0.00748781	0.6988	2828.42	Complement component C8 beta chain OS=Homo sapiens OX=9606 GN=C8B PE=1 SV=3
P05156	5	Unique	583	35	65688.6	35	1040	0.00708633	0.5352	2634.71	Complement factor I OS=Homo sapiens OX=9606 GN=CFI PE=1 SV=2
P12259	6	Unique	2224	64	251528	64	832	0.00148609	0.3444	1748.86	Coagulation factor V OS=Homo sapiens OX=9606 GN=F5 PE=1 SV=4
P05155	7	Unique	500	28	55101.4	28	706	0.00560908	0.404	1713.43	Plasma protease C1 inhibitor OS=Homo sapiens OX=9606 GN=SERPING1 PE=1 SV=2
P04196	8	Unique	525	29	59522.9	29	1002	0.00758168	0.5581	2630.71	Histidine-rich glycoprotein OS=Homo sapiens OX=9606 GN=HRG PE=1 SV=1
P04217	9	Unique	495	26	54201.5	26	1430	0.0114759	0.6182	3893.47	Alpha-1B-glycoprotein OS=Homo sapiens OX=9606 GN=A1BG PE=1 SV=4
P08697	10	Unique	491	29	54513.1	29	664	0.00537209	0.6273	1754.26	Alpha-2-antiplasmin OS=Homo sapiens OX=9606 GN=SERPINF2 PE=1 SV=3
P35858	11	Unique	605	24	65975.8	24	666	0.00437296	0.5174	1536.45	Insulin-like growth factor-binding protein complex acid labile subunit OS=Homo sapiens OX=9606 GN=IGFALS PE=1 SV=1
P10909	12	Unique	449	25	52443	25	854	0.00755559	0.412	2081.92	Clusterin OS=Homo sapiens OX=9606 GN=CLU PE=1 SV=1
P02765	13	Unique	367	17	39297.7	17	3054	0.0330567	0.5831	9311.97	Alpha-2-HS-glycoprotein OS=Homo sapiens OX=9606 GN=AHSG PE=1 SV=2
Q08380	14	Unique	585	18	65271.3	18	90	0.000611144	0.3556	181.056	Galectin-3-binding protein OS=Homo sapiens OX=9606 GN=LGALS3BP PE=1 SV=1
P29622	15	Unique	427	24	48493.1	24	420	0.00390731	0.6721	994.136	Kallistatin OS=Homo sapiens OX=9606 GN=SERPINA4 PE=1 SV=3
P15169	16	Unique	458	23	52235.3	23	506	0.00438876	0.7009	1315.44	Carboxypeptidase N catalytic chain OS=Homo sapiens OX=9606 GN=CPN1 PE=1 SV=1
P02652	17	Unique	100	11	11149.9	11	464	0.0184321	0.69	1344.16	Apolipoprotein A-II OS=Homo sapiens OX=9606 GN=APOA2 PE=1 SV=1
Q04756	18	Unique	655	20	70618.1	20	382	0.00231675	0.4275	940.521	Hepatocyte growth factor activator OS=Homo sapiens OX=9606 GN=HGFAC PE=1 SV=1
P01009	19	Unique	418	22	46689	22	234	0.0022238	0.5766	487.541	Alpha-1-antitrypsin OS=Homo sapiens OX=9606 GN=SERPINA1 PE=1 SV=3
O75636	20	Unique	299	12	32864	12	386	0.00512829	0.4682	966.454	Ficolin-3 OS=Homo sapiens OX=9606 GN=FCN3 PE=1 SV=2
Q14520	21	Unique	560	21	62612.4	21	460	0.00326307	0.5125	1076.3	Hyaluronan-binding protein 2 OS=Homo sapiens OX=9606 GN=HABP2 PE=1 SV=1
P43251	22	Unique	543	18	61075.2	18	350	0.0025605	0.3462	872.47	Biotinidase OS=Homo sapiens OX=9606 GN=BTD PE=1 SV=2
Q92820	23	Unique	318	12	35923.2	12	132	0.00164894	0.4434	303.9	Gamma-glutamyl hydrolase OS=Homo sapiens OX=9606 GN=GGH PE=1 SV=2
P02654	24	Unique	83	6	9308.1	6	120	0.00574328	0.3735	246.081	Apolipoprotein C-I OS=Homo sapiens OX=9606 GN=APOC1 PE=1 SV=1
P01033	25	Unique	207	8	23137.5	8	114	0.00218772	0.5314	253.857	Metalloproteinase inhibitor 1 OS=Homo sapiens OX=9606 GN=TIMP1 PE=1 SV=1
Q12805	26	Unique	493	14	54586.2	14	110	0.000886345	0.3874	227.759	EGF-containing fibulin-like extracellular matrix protein 1 OS=Homo sapiens OX=9606 GN=EFEMP1 PE=1 SV=2
P00488	27	Unique	732	6	83196.6	6	44	0.00023878	0.1298	94.7336	Coagulation factor XIII A chain OS=Homo sapiens OX=9606 GN=F13A1 PE=1 SV=4
P13591	28	Unique	858	8	94497.1	8	108	0.000500027	0.1189	223.376	Neural cell adhesion molecule 1 OS=Homo sapiens OX=9606 GN=NCAM1 PE=1 SV=3
P37802	29	Unique	199	6	22359.2	6	26	0.000519012	0.3769	51.4562	Transgelin-2 OS=Homo sapiens OX=9606 GN=TAGLN2 PE=1 SV=3
P11226	30	Unique	248	13	26109	13	142	0.00227454	0.5403	323.408	Mannose-binding protein C OS=Homo sapiens OX=9606 GN=MBL2 PE=1 SV=2
Q15848	31	Unique	244	8	26379	8	96	0.00156293	0.4385	207.737	Adiponectin OS=Homo sapiens OX=9606 GN=ADIPOQ PE=1 SV=1
Q15485	32	Unique	313	6	33961.5	6	22	0.000279213	0.3067	54.6236	Ficolin-2 OS=Homo sapiens OX=9606 GN=FCN2 PE=1 SV=2
P13598	33	Unique	275	5	30616.6	5	90	0.00130007	0.2	171.264	Intercellular adhesion molecule 2 OS=Homo sapiens OX=9606 GN=ICAM2 PE=1 SV=2
P16070	34	Unique	742	4	81469.4	4	88	0.000471124	0.0526	174.563	CD44 antigen OS=Homo sapiens OX=9606 GN=CD44 PE=1 SV=3
P10451	35	Unique	314	1	35383.2	1	8	0.000101209	0.0541	19.8946	Osteopontin OS=Homo sapiens OX=9606 GN=SPP1 PE=1 SV=1
P98160	36	Unique	4391	4	468514	4	24	2.17122e-05	0.0116	46.1236	Basement membrane-specific heparan sulfate proteoglycan core protein OS=Homo sapiens OX=9606 GN=HSPG2 PE=1 SV=4
Q96EE4	37	Unique	140	1	15640.4	1	14	0.000397244	0.0857	31.0946	Coiled-coil domain-containing protein 126 OS=Homo sapiens OX=9606 GN=CCDC126 PE=2 SV=2
Q86VB7	38	Unique	1156	17	125351	17	96	0.000329891	0.2439	215.74	Scavenger receptor cysteine-rich type 1 protein M130 OS=Homo sapiens OX=9606 GN=CD163 PE=1 SV=2
P05164	39	Unique	745	4	83796.8	4	24	0.000127971	0.0644	40.8666	Myeloperoxidase OS=Homo sapiens OX=9606 GN=MPO PE=1 SV=1
Q86YW5	40	Unique	311	2	32639.9	2	18	0.000229916	0.074	35.1486	Trem-like transcript 1 protein OS=Homo sapiens OX=9606 GN=TREML1 PE=1 SV=2
P05067	41	Unique	770	8	86870	8	44	0.000226996	0.1325	88.2642	Amyloid-beta precursor protein OS=Homo sapiens OX=9606 GN=APP PE=1 SV=3
Q9UHG3	42	Unique	505	10	56585.7	10	58	0.00045624	0.305	110.231	Prenylcysteine oxidase 1 OS=Homo sapiens OX=9606 GN=PCYOX1 PE=1 SV=3
P81605	43	Unique	110	2	11258.8	2	6	0.000216678	0.2	12.4764	Dermcidin OS=Homo sapiens OX=9606 GN=DCD PE=1 SV=2
P02741	44	Unique	224	8	25004.7	8	58	0.00102858	0.2768	124.554	C-reactive protein OS=Homo sapiens OX=9606 GN=CRP PE=1 SV=1
P12111	45	Unique	3177	20	343439	20	48	6.00179e-05	0.0875	87.1974	Collagen alpha-3(VI) chain OS=Homo sapiens OX=9606 GN=COL6A3 PE=1 SV=5
P02461	46	Unique	1466	4	138461	4	16	4.33554e-05	0.0368	32.708	Collagen alpha-1(III) chain OS=Homo sapiens OX=9606 GN=COL3A1 PE=1 SV=4
P05019	47	Unique	195	1	21808.9	1	6	0.000122229	0.0667	14.5958	Insulin-like growth factor I OS=Homo sapiens OX=9606 GN=IGF1 PE=1 SV=1
Q9UNN8	48	Unique	238	1	26636.6	1	8	0.000133527	0.0714	18.758	Endothelial protein C receptor OS=Homo sapiens OX=9606 GN=PROCR PE=1 SV=1
Q86UD1	49	Unique	273	3	30650.6	3	8	0.000116408	0.2234	11.7152	Out at first protein homolog OS=Homo sapiens OX=9606 GN=OAF PE=2 SV=1
Q07954	50	Unique	4544	5	504258	5	10	8.74215e-06	0.0178	20.6994	Prolow-density lipoprotein receptor-related protein 1 OS=Homo sapiens OX=9606 GN=LRP1 PE=1 SV=2
P58546	51	Unique	118	2	12868.6	2	4	0.000134659	0.322	9.143	Myotrophin OS=Homo sapiens OX=9606 GN=MTPN PE=1 SV=2
P27797	52	Unique	417	3	48093.8	3	10	9.52622e-05	0.1679	20.4918	Calreticulin OS=Homo sapiens OX=9606 GN=CALR PE=1 SV=1
Q14126	53	Unique	1118	4	122200	4	14	4.97443e-05	0.0474	23.4886	Desmoglein-2 OS=Homo sapiens OX=9606 GN=DSG2 PE=1 SV=2
O43505	54	Unique	415	2	47070.9	2	6	5.74328e-05	0.0602	11.7946	Beta-1,4-glucuronyltransferase 1 OS=Homo sapiens OX=9606 GN=B4GAT1 PE=1 SV=1
P55285	55	Unique	790	1	88236.2	1	2	1.00568e-05	0.0165	4.6188	Cadherin-6 OS=Homo sapiens OX=9606 GN=CDH6 PE=1 SV=1
P19022	56	Unique	906	1	99729.3	1	4	1.75383e-05	0.0232	7.7348	Cadherin-2 OS=Homo sapiens OX=9606 GN=CDH2 PE=1 SV=4
P00441	58	Unique	154	2	15907.9	2	4	0.00010318	0.4481	12.8016	Superoxide dismutase [Cu-Zn] OS=Homo sapiens OX=9606 GN=SOD1 PE=1 SV=2
P55000	59	Unique	103	1	11160.1	1	2	7.71347e-05	0.2427	5.0322	Secreted Ly-6/uPAR-related protein 1 OS=Homo sapiens OX=9606 GN=SLURP1 PE=1 SV=2
Q13228	60	Unique	472	3	52339.6	3	6	5.04971e-05	0.1186	12.9954	Methanethiol oxidase OS=Homo sapiens OX=9606 GN=SELENBP1 PE=1 SV=2
P12821	61	Unique	1306	2	149602	2	4	1.21667e-05	0.0237	7.3252	Angiotensin-converting enzyme OS=Homo sapiens OX=9606 GN=ACE PE=1 SV=1
P00751	62	Unique	764	64	85460.5	64	3694	0.019207	0.6427	9740.58	Complement factor B OS=Homo sapiens OX=9606 GN=CFB PE=1 SV=2
P00734	63	Unique	622	52	69974.1	52	1848	0.0118023	0.7267	5392.94	Prothrombin OS=Homo sapiens OX=9606 GN=F2 PE=1 SV=2
P13671	64	Unique	934	51	104700	51	1404	0.00597141	0.6424	3750.36	Complement component C6 OS=Homo sapiens OX=9606 GN=C6 PE=1 SV=3
P01042	65	Unique	644	35	71894.1	35	1204	0.00742673	0.5124	3137.72	Kininogen-1 OS=Homo sapiens OX=9606 GN=KNG1 PE=1 SV=2
P07357	66	Unique	584	37	65103	37	832	0.00565936	0.6952	2231.33	Complement component C8 alpha chain OS=Homo sapiens OX=9606 GN=C8A PE=1 SV=2
O75882	67	Unique	1429	44	158414	44	762	0.00211826	0.3583	1688.94	Attractin OS=Homo sapiens OX=9606 GN=ATRN PE=1 SV=2
P01019	68	Unique	485	27	53102.5	27	776	0.0063559	0.6742	2209.25	Angiotensinogen OS=Homo sapiens OX=9606 GN=AGT PE=1 SV=1
P02749	69	Unique	345	23	38254.6	23	992	0.0114222	0.7014	2616.22	Beta-2-glycoprotein 1 OS=Homo sapiens OX=9606 GN=APOH PE=1 SV=3
P02760	70	Unique	352	27	38956	27	666	0.00751603	0.5597	1689.57	Protein AMBP OS=Homo sapiens OX=9606 GN=AMBP PE=1 SV=1
P22792	71	Unique	545	21	60500.1	21	712	0.00518968	0.5798	2050.19	Carboxypeptidase N subunit 2 OS=Homo sapiens OX=9606 GN=CPN2 PE=1 SV=3
P36955	72	Unique	418	23	46265.3	23	566	0.00537894	0.6364	1395.63	Pigment epithelium-derived factor OS=Homo sapiens OX=9606 GN=SERPINF1 PE=1 SV=4
P07225	73	Unique	676	29	75055.9	29	546	0.00320851	0.5044	1278.56	Vitamin K-dependent protein S OS=Homo sapiens OX=9606 GN=PROS1 PE=1 SV=1
Q16610	74	Unique	540	28	60617.3	28	398	0.00292783	0.5759	935.636	Extracellular matrix protein 1 OS=Homo sapiens OX=9606 GN=ECM1 PE=1 SV=2
P07360	75	Unique	202	16	22245.5	16	556	0.010934	0.8317	1570.02	Complement component C8 gamma chain OS=Homo sapiens OX=9606 GN=C8G PE=1 SV=3
P51884	76	Unique	338	16	38386.8	16	696	0.00817993	0.4734	1704.06	Lumican OS=Homo sapiens OX=9606 GN=LUM PE=1 SV=2
P00742	77	Unique	488	25	54678.5	25	400	0.00325609	0.5164	906.236	Coagulation factor X OS=Homo sapiens OX=9606 GN=F10 PE=1 SV=2
P05452	78	Unique	202	13	22504.3	13	328	0.00645029	0.6832	854.151	Tetranectin OS=Homo sapiens OX=9606 GN=CLEC3B PE=1 SV=3
P06276	79	Unique	602	26	68356.3	26	476	0.003141	0.4435	1115.56	Cholinesterase OS=Homo sapiens OX=9606 GN=BCHE PE=1 SV=1
P80108	80	Unique	840	24	92260	24	342	0.00161735	0.4	770.138	Phosphatidylinositol-glycan-specific phospholipase D OS=Homo sapiens OX=9606 GN=GPLD1 PE=1 SV=3
P02746	81	Unique	253	15	26686.5	15	404	0.00634334	0.4664	950.472	Complement C1q subcomponent subunit B OS=Homo sapiens OX=9606 GN=C1QB PE=1 SV=3
P02747	82	Unique	245	8	25739.1	8	346	0.00561005	0.3714	968.159	Complement C1q subcomponent subunit C OS=Homo sapiens OX=9606 GN=C1QC PE=1 SV=3
Q6EMK4	83	Unique	673	10	71649.5	10	200	0.00118052	0.2526	480.622	Vasorin OS=Homo sapiens OX=9606 GN=VASN PE=1 SV=1
Q9UK55	84	Unique	444	16	50656.2	16	194	0.0017357	0.3716	413.357	Protein Z-dependent protease inhibitor OS=Homo sapiens OX=9606 GN=SERPINA10 PE=1 SV=1
P19320	85	Unique	739	17	81206.3	17	132	0.000709555	0.2788	280.504	Vascular cell adhesion protein 1 OS=Homo sapiens OX=9606 GN=VCAM1 PE=1 SV=1
P22891	86	Unique	400	14	44696.7	14	136	0.00135063	0.4625	313.279	Vitamin K-dependent protein Z OS=Homo sapiens OX=9606 GN=PROZ PE=1 SV=2
Q15582	87	Unique	683	10	74616	10	90	0.000523454	0.2387	192.245	Transforming growth factor-beta-induced protein ig-h3 OS=Homo sapiens OX=9606 GN=TGFBI PE=1 SV=1
O00533	88	Unique	1208	9	134969	9	70	0.000230191	0.0935	130.02	Neural cell adhesion molecule L1-like protein OS=Homo sapiens OX=9606 GN=CHL1 PE=1 SV=4
P07359	89	Unique	652	10	71477.2	10	132	0.000804235	0.1718	258.919	Platelet glycoprotein Ib alpha chain OS=Homo sapiens OX=9606 GN=GP1BA PE=1 SV=2
O00187	90	Unique	686	9	75635.6	9	92	0.000532746	0.1706	196.418	Mannan-binding lectin serine protease 2 OS=Homo sapiens OX=9606 GN=MASP2 PE=1 SV=4
Q6UX71	91	Unique	529	6	59527.5	6	26	0.000195243	0.1626	49.4474	Plexin domain-containing protein 2 OS=Homo sapiens OX=9606 GN=PLXDC2 PE=1 SV=1
P40197	92	Unique	560	15	60902.7	15	124	0.000879611	0.4054	272.23	Platelet glycoprotein V OS=Homo sapiens OX=9606 GN=GP5 PE=1 SV=1
P02458	93	Unique	1487	4	141680	4	8	2.13715e-05	0.0356	19.2684	Collagen alpha-1(II) chain OS=Homo sapiens OX=9606 GN=COL2A1 PE=1 SV=3
P22352	94	Unique	226	9	25518.9	9	168	0.00295296	0.3496	346.145	Glutathione peroxidase 3 OS=Homo sapiens OX=9606 GN=GPX3 PE=1 SV=2
P04180	95	Unique	440	8	49528.1	8	90	0.000812544	0.2727	210.87	Phosphatidylcholine-sterol acyltransferase OS=Homo sapiens OX=9606 GN=LCAT PE=1 SV=1
P00740	96	Unique	461	10	51727	10	120	0.00103404	0.2885	267.324	Coagulation factor IX OS=Homo sapiens OX=9606 GN=F9 PE=1 SV=2
Q7Z7G0	97	Unique	1075	8	118551	8	60	0.000221717	0.0958	113.051	Target of Nesh-SH3 OS=Homo sapiens OX=9606 GN=ABI3BP PE=1 SV=1
P12109	98	Unique	1028	6	108444	6	54	0.000208669	0.0953	115.845	Collagen alpha-1(VI) chain OS=Homo sapiens OX=9606 GN=COL6A1 PE=1 SV=3
P01034	99	Unique	146	7	15771.1	7	54	0.00146926	0.4452	116.221	Cystatin-C OS=Homo sapiens OX=9606 GN=CST3 PE=1 SV=1
P20908	100	Unique	1838	4	183429	4	14	3.02579e-05	0.0408	33.2344	Collagen alpha-1(V) chain OS=Homo sapiens OX=9606 GN=COL5A1 PE=1 SV=3
P16112	101	Unique	2530	5	261151	5	70	0.000109909	0.0281	146.854	Aggrecan core protein OS=Homo sapiens OX=9606 GN=ACAN PE=1 SV=3
P14151	102	Unique	372	7	42140.9	7	112	0.001196	0.1909	219.807	L-selectin OS=Homo sapiens OX=9606 GN=SELL PE=1 SV=2
Q9BTY2	103	Unique	467	2	54014.1	2	6	5.10377e-05	0.0471	11.9854	Plasma alpha-L-fucosidase OS=Homo sapiens OX=9606 GN=FUCA2 PE=1 SV=2
O14498	104	Unique	428	6	45950.4	6	14	0.000129939	0.1752	24.2776	Immunoglobulin superfamily containing leucine-rich repeat protein OS=Homo sapiens OX=9606 GN=ISLR PE=2 SV=1
Q9NPG4	105	Unique	1184	2	128897	2	4	1.34204e-05	0.0194	6.4312	Protocadherin-12 OS=Homo sapiens OX=9606 GN=PCDH12 PE=1 SV=1
P62328	106	Unique	44	3	5031.5	3	22	0.00198622	0.4545	50.5348	Thymosin beta-4 OS=Homo sapiens OX=9606 GN=TMSB4X PE=1 SV=2
Q99969	107	Unique	163	3	18587.7	3	24	0.000584898	0.319	56.0922	Retinoic acid receptor responder protein 2 OS=Homo sapiens OX=9606 GN=RARRES2 PE=1 SV=1
P10619	108	Unique	480	1	54413.1	1	2	1.65518e-05	0.0271	5.6598	Lysosomal protective protein OS=Homo sapiens OX=9606 GN=CTSA PE=1 SV=2
P35542	110	Unique	130	6	14719.3	6	52	0.00158897	0.5077	109.706	Serum amyloid A-4 protein OS=Homo sapiens OX=9606 GN=SAA4 PE=1 SV=2
P14625	111	Unique	803	2	92393.3	2	10	4.94699e-05	0.0286	21.961	Endoplasmin OS=Homo sapiens OX=9606 GN=HSP90B1 PE=1 SV=1
Q8IUL8	112	Unique	1156	2	126193	2	10	3.43636e-05	0.0182	21.0018	Cartilage intermediate layer protein 2 OS=Homo sapiens OX=9606 GN=CILP2 PE=2 SV=2
P09172	113	Unique	617	7	69002.7	7	20	0.000128766	0.1783	38.5036	Dopamine beta-hydroxylase OS=Homo sapiens OX=9606 GN=DBH PE=1 SV=3
P55056	114	Unique	127	8	14525.4	8	38	0.0011886	0.4567	65.9852	Apolipoprotein C-IV OS=Homo sapiens OX=9606 GN=APOC4 PE=1 SV=1
P04040	116	Unique	527	15	59700.7	15	54	0.000407043	0.4175	110.811	Catalase OS=Homo sapiens OX=9606 GN=CAT PE=1 SV=3
P00915	117	Unique	261	8	28834.4	8	42	0.000639242	0.4368	78.67	Carbonic anhydrase 1 OS=Homo sapiens OX=9606 GN=CA1 PE=1 SV=2
Q9Y5C1	118	Unique	460	3	53586.2	3	6	5.18144e-05	0.063	10.1994	Angiopoietin-related protein 3 OS=Homo sapiens OX=9606 GN=ANGPTL3 PE=1 SV=1
Q14515	119	Unique	664	1	75143.3	1	2	1.19652e-05	0.0407	6.849	SPARC-like protein 1 OS=Homo sapiens OX=9606 GN=SPARCL1 PE=1 SV=2
Q9NQ79	120	Unique	661	7	71357.8	7	36	0.00021635	0.1543	74.9176	Cartilage acidic protein 1 OS=Homo sapiens OX=9606 GN=CRTAC1 PE=1 SV=2
Q01459	121	Unique	385	1	43713.6	1	4	4.12721e-05	0.039	10.8146	Di-N-acetylchitobiase OS=Homo sapiens OX=9606 GN=CTBS PE=1 SV=1
P11279	122	Unique	417	2	44835.8	2	12	0.000114315	0.0576	21.6056	Lysosome-associated membrane glycoprotein 1 OS=Homo sapiens OX=9606 GN=LAMP1 PE=1 SV=3
P04066	123	Unique	466	2	53636.7	2	4	3.40982e-05	0.0472	7.2896	Tissue alpha-L-fucosidase OS=Homo sapiens OX=9606 GN=FUCA1 PE=1 SV=4
P02786	124	Unique	760	11	84799.9	11	22	0.000114992	0.1934	42.6806	Transferrin receptor protein 1 OS=Homo sapiens OX=9606 GN=TFRC PE=1 SV=2
P05090	125	Unique	189	3	21243.8	3	10	0.000210182	0.1852	19.2098	Apolipoprotein D OS=Homo sapiens OX=9606 GN=APOD PE=1 SV=1
P24592	126	Unique	240	1	25288.2	1	2	3.31036e-05	0.0417	4.062	Insulin-like growth factor-binding protein 6 OS=Homo sapiens OX=9606 GN=IGFBP6 PE=1 SV=1
P10599	127	Unique	105	1	11711.7	1	2	7.56654e-05	0.1238	4.0854	Thioredoxin OS=Homo sapiens OX=9606 GN=TXN PE=1 SV=3
O95727	128	Unique	393	2	44594.9	2	4	4.04319e-05	0.0712	4.506	Cytotoxic and regulatory T-cell molecule OS=Homo sapiens OX=9606 GN=CRTAM PE=1 SV=2
Q15029	129	Unique	972	2	109348	2	4	1.63475e-05	0.0432	6.3826	116 kDa U5 small nuclear ribonucleoprotein component OS=Homo sapiens OX=9606 GN=EFTUD2 PE=1 SV=1
P05109	130	Unique	93	2	10809.6	2	4	0.000170857	0.2366	8.4588	Protein S100-A8 OS=Homo sapiens OX=9606 GN=S100A8 PE=1 SV=1
Q96KN2	131	Unique	507	2	56652.1	2	4	3.13407e-05	0.0434	7.7374	Beta-Ala-His dipeptidase OS=Homo sapiens OX=9606 GN=CNDP1 PE=1 SV=4
Q13449	132	Unique	338	1	37352.2	1	2	2.35055e-05	0.0473	4.2298	Limbic system-associated membrane protein OS=Homo sapiens OX=9606 GN=LSAMP PE=1 SV=2
P06681	133	Unique	752	44	83196.3	44	866	0.00457464	0.6077	2131.32	Complement C2 OS=Homo sapiens OX=9606 GN=C2 PE=1 SV=2
P01031	134	Unique	1676	108	188168	108	2288	0.00542299	0.7637	5617.87	Complement C5 OS=Homo sapiens OX=9606 GN=C5 PE=1 SV=4
P19823	135	Unique	946	59	106379	59	2436	0.0102292	0.5539	6336.35	Inter-alpha-trypsin inhibitor heavy chain H2 OS=Homo sapiens OX=9606 GN=ITIH2 PE=1 SV=2
Q14624	136	Unique	930	54	103275	54	1768	0.0075519	0.5957	4989.56	Inter-alpha-trypsin inhibitor heavy chain H4 OS=Homo sapiens OX=9606 GN=ITIH4 PE=1 SV=4
P02790	137	Unique	462	49	51625.3	49	5070	0.0435936	0.7554	12920	Hemopexin OS=Homo sapiens OX=9606 GN=HPX PE=1 SV=2
P00748	138	Unique	615	22	67729.9	22	666	0.00430186	0.4276	1750.53	Coagulation factor XII OS=Homo sapiens OX=9606 GN=F12 PE=1 SV=3
P05160	139	Unique	661	32	75443.2	32	606	0.0036419	0.6082	1458.92	Coagulation factor XIII B chain OS=Homo sapiens OX=9606 GN=F13B PE=1 SV=3
P04004	140	Unique	478	25	54253.2	25	768	0.00638249	0.5	1933.87	Vitronectin OS=Homo sapiens OX=9606 GN=VTN PE=1 SV=1
P02753	141	Unique	201	18	22977.2	18	872	0.0172336	0.7711	2546.89	Retinol-binding protein 4 OS=Homo sapiens OX=9606 GN=RBP4 PE=1 SV=3
P02750	142	Unique	347	17	38136.1	17	646	0.00739537	0.6196	1792.2	Leucine-rich alpha-2-glycoprotein OS=Homo sapiens OX=9606 GN=LRG1 PE=1 SV=2
P33151	143	Unique	784	17	87456	17	240	0.00121605	0.2781	519.168	Cadherin-5 OS=Homo sapiens OX=9606 GN=CDH5 PE=1 SV=5
P02745	144	Unique	245	9	25982.2	9	286	0.00463721	0.2939	881.401	Complement C1q subcomponent subunit A OS=Homo sapiens OX=9606 GN=C1QA PE=1 SV=2
Q9UGM5	145	Unique	382	14	42010	14	220	0.00228779	0.4398	503.321	Fetuin-B OS=Homo sapiens OX=9606 GN=FETUB PE=1 SV=2
Q15063	146	Unique	836	23	93237.3	23	162	0.000769778	0.3744	332.791	Periostin OS=Homo sapiens OX=9606 GN=POSTN PE=1 SV=2
Q6UXB8	147	Unique	463	12	49421.5	12	188	0.001613	0.27	473.135	Peptidase inhibitor 16 OS=Homo sapiens OX=9606 GN=PI16 PE=1 SV=1
P27918	148	Unique	469	11	51224	11	216	0.00182952	0.307	535.355	Properdin OS=Homo sapiens OX=9606 GN=CFP PE=1 SV=2
P18065	149	Unique	325	13	34773.2	13	130	0.00158897	0.4646	290.999	Insulin-like growth factor-binding protein 2 OS=Homo sapiens OX=9606 GN=IGFBP2 PE=1 SV=2
Q13822	150	Unique	863	12	98911.5	12	104	0.000478718	0.1727	214.318	Ectonucleotide pyrophosphatase/phosphodiesterase family member 2 OS=Homo sapiens OX=9606 GN=ENPP2 PE=1 SV=3
P41222	151	Unique	190	8	20997.3	8	100	0.00209076	0.3211	197.942	Prostaglandin-H2 D-isomerase OS=Homo sapiens OX=9606 GN=PTGDS PE=1 SV=1
P02452	152	Unique	1464	10	138839	10	80	0.000217073	0.0758	173.483	Collagen alpha-1(I) chain OS=Homo sapiens OX=9606 GN=COL1A1 PE=1 SV=5
P04070	153	Unique	461	11	52019.5	11	124	0.00106851	0.3297	306.002	Vitamin K-dependent protein C OS=Homo sapiens OX=9606 GN=PROC PE=1 SV=1
Q9H299	154	Unique	93	3	10413.3	3	22	0.000939716	0.6667	49.296	SH3 domain-binding glutamic acid-rich-like protein 3 OS=Homo sapiens OX=9606 GN=SH3BGRL3 PE=1 SV=1
P03950	155	Unique	147	5	16521.4	5	46	0.00124307	0.4286	97.5164	Angiogenin OS=Homo sapiens OX=9606 GN=ANG PE=1 SV=1
P30043	156	Unique	206	7	22087.4	7	20	0.000385673	0.4951	50.1446	Flavin reductase (NADPH) OS=Homo sapiens OX=9606 GN=BLVRB PE=1 SV=3
Q9Y5Y7	157	Unique	322	6	35172.9	6	44	0.000542817	0.205	87.0114	Lymphatic vessel endothelial hyaluronic acid receptor 1 OS=Homo sapiens OX=9606 GN=LYVE1 PE=1 SV=2
P15151	158	Unique	417	4	45255.8	4	62	0.000590626	0.1007	116.327	Poliovirus receptor OS=Homo sapiens OX=9606 GN=PVR PE=1 SV=2
O14791	159	Unique	398	9	43928.9	9	50	0.00049905	0.3442	109.349	Apolipoprotein L1 OS=Homo sapiens OX=9606 GN=APOL1 PE=1 SV=5
P55058	160	Unique	493	6	54686.5	6	40	0.000322307	0.1663	83.0844	Phospholipid transfer protein OS=Homo sapiens OX=9606 GN=PLTP PE=1 SV=1
P05362	161	Unique	532	8	57770.9	8	72	0.000537623	0.2124	138.192	Intercellular adhesion molecule 1 OS=Homo sapiens OX=9606 GN=ICAM1 PE=1 SV=2
P07737	162	Unique	140	8	15026.5	8	50	0.00141873	0.7	98.002	Profilin-1 OS=Homo sapiens OX=9606 GN=PFN1 PE=1 SV=2
Q9BWP8	163	Unique	271	5	28629	5	56	0.000820872	0.2583	123.326	Collectin-11 OS=Homo sapiens OX=9606 GN=COLEC11 PE=1 SV=1
P12830	164	Unique	882	6	97377.8	6	68	0.000306265	0.1349	164.229	Cadherin-1 OS=Homo sapiens OX=9606 GN=CDH1 PE=1 SV=3
Q99784	165	Unique	485	5	55289.4	5	22	0.000180193	0.1258	40.0632	Noelin OS=Homo sapiens OX=9606 GN=OLFM1 PE=1 SV=4
P04003	166	Unique	597	12	66971.4	12	72	0.000479088	0.2781	159.955	C4b-binding protein alpha chain OS=Homo sapiens OX=9606 GN=C4BPA PE=1 SV=2
Q16706	167	Unique	1144	2	131039	2	6	2.08345e-05	0.021	12.5308	Alpha-mannosidase 2 OS=Homo sapiens OX=9606 GN=MAN2A1 PE=1 SV=2
P55290	168	Unique	713	2	78219.9	2	8	4.45715e-05	0.0365	17.8884	Cadherin-13 OS=Homo sapiens OX=9606 GN=CDH13 PE=1 SV=1
Q76LX8	169	Unique	1427	9	153487	9	36	0.000100216	0.0988	71.267	A disintegrin and metalloproteinase with thrombospondin motifs 13 OS=Homo sapiens OX=9606 GN=ADAMTS13 PE=1 SV=1
Q5VZ52	170	Unique	161	1	18700.8	1	4	9.8694e-05	0.1801	10.5874	MORN repeat-containing protein 5 OS=Homo sapiens OX=9606 GN=MORN5 PE=2 SV=1
P01834	171	Unique	107	2	11739.8	2	4	0.000148502	0.3271	6.8896	Immunoglobulin kappa constant OS=Homo sapiens OX=9606 GN=IGKC PE=1 SV=2
P12955	172	Unique	493	9	54494.9	9	58	0.000467345	0.2556	121.631	Xaa-Pro dipeptidase OS=Homo sapiens OX=9606 GN=PEPD PE=1 SV=3
P13727	173	Unique	222	2	25171.2	2	6	0.000107363	0.1441	12.0096	Bone marrow proteoglycan OS=Homo sapiens OX=9606 GN=PRG2 PE=1 SV=2
P01591	174	Unique	159	1	18069	1	4	9.99355e-05	0.0755	8.9586	Immunoglobulin J chain OS=Homo sapiens OX=9606 GN=JCHAIN PE=1 SV=4
Q13201	175	Unique	1228	10	138005	10	60	0.000194093	0.1156	129.4	Multimerin-1 OS=Homo sapiens OX=9606 GN=MMRN1 PE=1 SV=3
P00918	176	Unique	260	1	29209.9	1	2	3.05572e-05	0.0346	4.1172	Carbonic anhydrase 2 OS=Homo sapiens OX=9606 GN=CA2 PE=1 SV=2
O43866	177	Unique	347	8	38044.9	8	50	0.000572397	0.3343	102.957	CD5 antigen-like OS=Homo sapiens OX=9606 GN=CD5L PE=1 SV=1
Q9NPH3	178	Unique	570	6	65358.7	6	30	0.000209076	0.0982	53.291	Interleukin-1 receptor accessory protein OS=Homo sapiens OX=9606 GN=IL1RAP PE=1 SV=2
P14543	180	Unique	1247	6	136273	6	16	5.09695e-05	0.1139	39.325	Nidogen-1 OS=Homo sapiens OX=9606 GN=NID1 PE=1 SV=3
P13473	181	Unique	410	3	44914.3	3	28	0.000271288	0.0585	42.464	Lysosome-associated membrane glycoprotein 2 OS=Homo sapiens OX=9606 GN=LAMP2 PE=1 SV=2
P06702	182	Unique	114	2	13215.5	2	4	0.000139384	0.2456	7.9694	Protein S100-A9 OS=Homo sapiens OX=9606 GN=S100A9 PE=1 SV=1
P14780	183	Unique	707	2	78390.3	2	8	4.49498e-05	0.0424	15.5046	Matrix metalloproteinase-9 OS=Homo sapiens OX=9606 GN=MMP9 PE=1 SV=3
O95810	184	Unique	425	2	47126.6	2	6	5.60814e-05	0.0729	13.4496	Caveolae-associated protein 2 OS=Homo sapiens OX=9606 GN=CAVIN2 PE=1 SV=3
Q6YHK3	185	Unique	1445	4	161569	4	12	3.29891e-05	0.0464	25.6198	CD109 antigen OS=Homo sapiens OX=9606 GN=CD109 PE=1 SV=2
Q14766	186	Unique	1721	2	186654	2	8	1.84657e-05	0.0215	20.5686	Latent-transforming growth factor beta-binding protein 1 OS=Homo sapiens OX=9606 GN=LTBP1 PE=1 SV=4
P24821	187	Unique	2201	12	240682	12	40	7.21933e-05	0.0986	94.1792	Tenascin OS=Homo sapiens OX=9606 GN=TNC PE=1 SV=3
O00151	188	Unique	329	4	36031	4	10	0.000120743	0.1945	27.2446	PDZ and LIM domain protein 1 OS=Homo sapiens OX=9606 GN=PDLIM1 PE=1 SV=4
P23470	189	Unique	1445	4	161883	4	22	6.048e-05	0.054	42.9056	Receptor-type tyrosine-protein phosphatase gamma OS=Homo sapiens OX=9606 GN=PTPRG PE=1 SV=4
Q9BY67	190	Unique	442	3	48460.4	3	10	8.98741e-05	0.0973	24.0052	Cell adhesion molecule 1 OS=Homo sapiens OX=9606 GN=CADM1 PE=1 SV=2
P35916	191	Unique	1363	2	152642	2	4	1.16579e-05	0.0257	10.3894	Vascular endothelial growth factor receptor 3 OS=Homo sapiens OX=9606 GN=FLT4 PE=1 SV=3
P08123	192	Unique	1366	1	129217	1	2	5.81616e-06	0.0183	6.2896	Collagen alpha-2(I) chain OS=Homo sapiens OX=9606 GN=COL1A2 PE=1 SV=7
Q12841	194	Unique	308	2	34944.8	2	4	5.15901e-05	0.0682	7.1296	Follistatin-related protein 1 OS=Homo sapiens OX=9606 GN=FSTL1 PE=1 SV=1
P07738	195	Unique	259	1	29968.5	1	2	3.06752e-05	0.0734	6.0208	Bisphosphoglycerate mutase OS=Homo sapiens OX=9606 GN=BPGM PE=1 SV=2
P02774	196	Unique	474	56	52864.9	56	3322	0.0278406	0.8017	9442.51	Vitamin D-binding protein OS=Homo sapiens OX=9606 GN=GC PE=1 SV=2
Q96PD5	197	Unique	576	27	62159.9	27	1124	0.00775177	0.6024	3213.17	N-acetylmuramoyl-L-alanine amidase OS=Homo sapiens OX=9606 GN=PGLYRP2 PE=1 SV=1
P02649	198	Unique	317	28	36113.7	28	704	0.00882206	0.7319	1725.66	Apolipoprotein E OS=Homo sapiens OX=9606 GN=APOE PE=1 SV=1
P02671	199	Unique	866	20	94896.4	20	302	0.00138531	0.2933	699.338	Fibrinogen alpha chain OS=Homo sapiens OX=9606 GN=FGA PE=1 SV=2
P04278	200	Unique	402	22	43733.8	22	578	0.00571161	0.7214	1540.55	Sex hormone-binding globulin OS=Homo sapiens OX=9606 GN=SHBG PE=1 SV=2
P02766	201	Unique	147	13	15859	13	794	0.0214566	0.7347	2770.6	Transthyretin OS=Homo sapiens OX=9606 GN=TTR PE=1 SV=1
P09486	202	Unique	303	15	34591.7	15	246	0.00322515	0.5644	574.019	SPARC OS=Homo sapiens OX=9606 GN=SPARC PE=1 SV=1
Q9Y6R7	203	Unique	5405	29	571621	29	168	0.000123473	0.0877	352.289	IgGFc-binding protein OS=Homo sapiens OX=9606 GN=FCGBP PE=1 SV=3
Q96IY4	204	Unique	423	19	48375.4	19	438	0.0041133	0.5366	1040.63	Carboxypeptidase B2 OS=Homo sapiens OX=9606 GN=CPB2 PE=1 SV=2
P08571	205	Unique	375	16	40032.7	16	292	0.0030932	0.52	687.081	Monocyte differentiation antigen CD14 OS=Homo sapiens OX=9606 GN=CD14 PE=1 SV=2
P27169	206	Unique	355	14	39688.2	14	270	0.00302129	0.5859	607.768	Serum paraoxonase/arylesterase 1 OS=Homo sapiens OX=9606 GN=PON1 PE=1 SV=3
P02775	207	Unique	128	6	13867.4	6	262	0.00813108	0.3828	709.61	Platelet basic protein OS=Homo sapiens OX=9606 GN=PPBP PE=1 SV=3
P17936	208	Unique	291	11	31635.7	11	254	0.00346735	0.4674	529.409	Insulin-like growth factor-binding protein 3 OS=Homo sapiens OX=9606 GN=IGFBP3 PE=1 SV=2
P49908	209	Unique	381	10	43138.3	10	194	0.00202271	0.2205	417.48	Selenoprotein P OS=Homo sapiens OX=9606 GN=SELENOP PE=1 SV=3
O14786	210	Unique	923	13	103051	13	78	0.000335699	0.2037	175.648	Neuropilin-1 OS=Homo sapiens OX=9606 GN=NRP1 PE=1 SV=3
P02743	211	Unique	223	12	25353.1	12	330	0.00587849	0.7175	793.604	Serum amyloid P-component OS=Homo sapiens OX=9606 GN=APCS PE=1 SV=2
P27487	212	Unique	766	14	88204.5	14	108	0.000560082	0.2089	207.837	Dipeptidyl peptidase 4 OS=Homo sapiens OX=9606 GN=DPP4 PE=1 SV=2
P13942	213	Unique	1736	4	171668	4	12	2.74592e-05	0.0484	31.6446	Collagen alpha-2(XI) chain OS=Homo sapiens OX=9606 GN=COL11A2 PE=1 SV=5
Q13103	214	Unique	211	5	24303.7	5	82	0.00154379	0.2654	180.014	Secreted phosphoprotein 24 OS=Homo sapiens OX=9606 GN=SPP2 PE=1 SV=1
Q15113	215	Unique	449	5	47924	5	26	0.00023003	0.1737	56.1504	Procollagen C-endopeptidase enhancer 1 OS=Homo sapiens OX=9606 GN=PCOLCE PE=1 SV=2
P22692	216	Unique	258	6	27897.5	6	30	0.000461911	0.3411	58.8086	Insulin-like growth factor-binding protein 4 OS=Homo sapiens OX=9606 GN=IGFBP4 PE=1 SV=2
P18428	217	Unique	481	18	53331.9	18	246	0.00203164	0.42	596.011	Lipopolysaccharide-binding protein OS=Homo sapiens OX=9606 GN=LBP PE=1 SV=3
Q9NPY3	218	Unique	652	6	68497.4	6	22	0.000134039	0.1074	40.7524	Complement component C1q receptor OS=Homo sapiens OX=9606 GN=CD93 PE=1 SV=3
O00391	219	Unique	747	18	82507.5	18	202	0.00107421	0.3173	425.738	Sulfhydryl oxidase 1 OS=Homo sapiens OX=9606 GN=QSOX1 PE=1 SV=3
P61769	220	Unique	119	4	13687.9	4	78	0.00260378	0.2437	166.642	Beta-2-microglobulin OS=Homo sapiens OX=9606 GN=B2M PE=1 SV=1
P21333	221	Unique	2647	3	280546	3	6	9.00439e-06	0.0132	9.5368	Filamin-A OS=Homo sapiens OX=9606 GN=FLNA PE=1 SV=4
P02655	222	Unique	101	6	11258.7	6	96	0.00377578	0.5248	192.516	Apolipoprotein C-II OS=Homo sapiens OX=9606 GN=APOC2 PE=1 SV=1
P02656	223	Unique	99	3	10827.5	3	82	0.0032903	0.3434	203.555	Apolipoprotein C-III OS=Homo sapiens OX=9606 GN=APOC3 PE=1 SV=1
P61626	224	Unique	148	10	16508.3	10	110	0.00295249	0.6554	261.852	Lysozyme C OS=Homo sapiens OX=9606 GN=LYZ PE=1 SV=1
P52566	225	Unique	201	2	22955.6	2	6	0.00011858	0.1642	12.775	Rho GDP-dissociation inhibitor 2 OS=Homo sapiens OX=9606 GN=ARHGDIB PE=1 SV=3
P08253	226	Unique	660	8	73816.7	8	34	0.000204641	0.1606	67.428	72 kDa type IV collagenase OS=Homo sapiens OX=9606 GN=MMP2 PE=1 SV=2
P25311	227	Unique	298	8	34219.1	8	120	0.00159964	0.3557	298.467	Zinc-alpha-2-glycoprotein OS=Homo sapiens OX=9606 GN=AZGP1 PE=1 SV=2
Q99983	228	Unique	421	6	49442.2	6	72	0.000679371	0.2328	164.066	Osteomodulin OS=Homo sapiens OX=9606 GN=OMD PE=1 SV=1
Q15942	229	Unique	572	2	61220.2	2	4	2.77793e-05	0.049	6.3844	Zyxin OS=Homo sapiens OX=9606 GN=ZYX PE=1 SV=1
P33908	230	Unique	653	11	72904.3	11	52	0.000316335	0.2634	103.183	Mannosyl-oligosaccharide 1,2-alpha-mannosidase IA OS=Homo sapiens OX=9606 GN=MAN1A1 PE=1 SV=3
Q9UNW1	231	Unique	487	4	54998.1	4	14	0.000114197	0.1643	34.318	Multiple inositol polyphosphate phosphatase 1 OS=Homo sapiens OX=9606 GN=MINPP1 PE=1 SV=1
Q9BUN1	232	Unique	341	1	36728.3	1	6	6.98962e-05	0.044	16.7454	Protein MENT OS=Homo sapiens OX=9606 GN=MENT PE=2 SV=1
Q7Z7M0	233	Unique	2845	2	302884	2	4	5.58515e-06	0.0088	7.5294	Multiple epidermal growth factor-like domains protein 8 OS=Homo sapiens OX=9606 GN=MEGF8 PE=1 SV=2
P10124	234	Unique	158	3	17622.6	3	36	0.000905112	0.1709	86.7832	Serglycin OS=Homo sapiens OX=9606 GN=SRGN PE=1 SV=3
P05154	235	Unique	406	4	45627.7	4	44	0.00043051	0.1084	123.599	Plasma serine protease inhibitor OS=Homo sapiens OX=9606 GN=SERPINA5 PE=1 SV=3
P16035	236	Unique	220	2	24365.1	2	8	0.000144452	0.1591	21.5604	Metalloproteinase inhibitor 2 OS=Homo sapiens OX=9606 GN=TIMP2 PE=1 SV=2
P62942	237	Unique	108	1	11925.1	1	2	7.35636e-05	0.1296	5.2576	Peptidyl-prolyl cis-trans isomerase FKBP1A OS=Homo sapiens OX=9606 GN=FKBP1A PE=1 SV=2
Q99439	238	Unique	309	1	33657.3	1	2	2.57116e-05	0.055	5.3226	Calponin-2 OS=Homo sapiens OX=9606 GN=CNN2 PE=1 SV=4
P01344	239	Unique	180	4	20109.3	4	38	0.000838625	0.2111	82.6784	Insulin-like growth factor II OS=Homo sapiens OX=9606 GN=IGF2 PE=1 SV=1
P04075	240	Unique	364	6	39377.3	6	32	0.000349225	0.239	63.9686	Fructose-bisphosphate aldolase A OS=Homo sapiens OX=9606 GN=ALDOA PE=1 SV=2
Q9UBQ6	241	Unique	330	2	37423.3	2	10	0.000120377	0.0909	21.138	Exostosin-like 2 OS=Homo sapiens OX=9606 GN=EXTL2 PE=1 SV=1
O95497	243	Unique	513	6	56957.1	6	34	0.00026328	0.1813	69.447	Pantetheinase OS=Homo sapiens OX=9606 GN=VNN1 PE=1 SV=2
Q86TY3	244	Unique	774	1	84102.7	1	2	1.02647e-05	0.0116	4.4204	Armadillo-like helical domain-containing protein 4 OS=Homo sapiens OX=9606 GN=ARMH4 PE=1 SV=1
P67936	245	Unique	248	3	28486.5	3	10	0.000160179	0.1371	21.9176	Tropomyosin alpha-4 chain OS=Homo sapiens OX=9606 GN=TPM4 PE=1 SV=3
P02751	246	Unique	2477	93	272132	93	1746	0.00280011	0.5281	4429.61	Fibronectin OS=Homo sapiens OX=9606 GN=FN1 PE=1 SV=5
P43652	247	Unique	599	46	69006	46	1436	0.00952323	0.6661	3868.69	Afamin OS=Homo sapiens OX=9606 GN=AFM PE=1 SV=1
P00450	248	Unique	1065	112	122110	112	6836	0.0254982	0.8629	20884.1	Ceruloplasmin OS=Homo sapiens OX=9606 GN=CP PE=1 SV=1
P04275	249	Unique	2813	69	309040	69	594	0.000838829	0.332	1255.82	von Willebrand factor OS=Homo sapiens OX=9606 GN=VWF PE=1 SV=4
P06727	250	Unique	396	38	45353.5	38	1024	0.0102722	0.6692	2433.36	Apolipoprotein A-IV OS=Homo sapiens OX=9606 GN=APOA4 PE=1 SV=3
Q06033	251	Unique	890	44	99768.5	44	918	0.00409741	0.491	2424.1	Inter-alpha-trypsin inhibitor heavy chain H3 OS=Homo sapiens OX=9606 GN=ITIH3 PE=1 SV=2
P02647	252	Unique	267	31	30740.9	31	518	0.00770682	0.7903	1159.35	Apolipoprotein A-I OS=Homo sapiens OX=9606 GN=APOA1 PE=1 SV=1
P23142	253	Unique	703	22	77144.3	22	328	0.00185343	0.4353	752.647	Fibulin-1 OS=Homo sapiens OX=9606 GN=FBLN1 PE=1 SV=4
O95445	254	Unique	188	11	21221.4	11	58	0.00122554	0.5691	96.4036	Apolipoprotein M OS=Homo sapiens OX=9606 GN=APOM PE=1 SV=2
P15144	255	Unique	967	15	109453	15	82	0.000336856	0.182	153.889	Aminopeptidase N OS=Homo sapiens OX=9606 GN=ANPEP PE=1 SV=4
Q9Y6Z7	256	Unique	277	3	30667.3	3	10	0.000143409	0.1083	16.1058	Collectin-10 OS=Homo sapiens OX=9606 GN=COLEC10 PE=1 SV=2
P20023	257	Unique	1033	2	112824	2	4	1.53821e-05	0.0252	7.484	Complement receptor type 2 OS=Homo sapiens OX=9606 GN=CR2 PE=1 SV=2
P08294	258	Unique	240	2	25816.7	2	18	0.000297933	0.1125	39.588	Extracellular superoxide dismutase [Cu-Zn] OS=Homo sapiens OX=9606 GN=SOD3 PE=1 SV=2
P01876	259	Unique	353	4	37612.6	4	12	0.00013504	0.1501	23.7006	Immunoglobulin heavy constant alpha 1 OS=Homo sapiens OX=9606 GN=IGHA1 PE=1 SV=2
P08709	260	Unique	466	2	51542.4	2	4	3.40982e-05	0.0944	9.2512	Coagulation factor VII OS=Homo sapiens OX=9606 GN=F7 PE=1 SV=1
P55103	261	Unique	352	2	38195.4	2	4	4.51413e-05	0.0767	10.5468	Inhibin beta C chain OS=Homo sapiens OX=9606 GN=INHBC PE=2 SV=1
P40189	262	Unique	918	2	103453	2	4	1.73091e-05	0.0229	6.5566	Interleukin-6 receptor subunit beta OS=Homo sapiens OX=9606 GN=IL6ST PE=1 SV=2
O75460	263	Unique	977	1	109648	1	2	8.1319e-06	0.0092	4.1308	Serine/threonine-protein kinase/endoribonuclease IRE1 OS=Homo sapiens OX=9606 GN=ERN1 PE=1 SV=2
P07339	264	Unique	412	5	44505.6	5	14	0.000134986	0.1578	22.8202	Cathepsin D OS=Homo sapiens OX=9606 GN=CTSD PE=1 SV=1
Q9Y6X2	266	Unique	628	1	67955.8	1	2	1.26511e-05	0.0621	5.3722	E3 SUMO-protein ligase PIAS3 OS=Homo sapiens OX=9606 GN=PIAS3 PE=1 SV=2
P01024	267	Some	1663	217	187012	217	10716	0.0255975	0.8851	28738.3	Complement C3 OS=Homo sapiens OX=9606 GN=C3 PE=1 SV=2; Additional IDs concatenated into MaxParsimony group: O95568, A8K2U0
A8K2U0	267	Some	1454	0	160986	1	6	1.63924e-05	0.0048	7.8552	Alpha-2-macroglobulin-like protein 1 OS=Homo sapiens OX=9606 GN=A2ML1 PE=1 SV=3
O95568	267	Some	372	0	42103.6	2	36	0.000384429	0.0215	69.8464	Histidine protein methyltransferase 1 homolog OS=Homo sapiens OX=9606 GN=METTL18 PE=1 SV=1
P20742	268	Some	1482	18	163742	27	462	0.00123837	0.2355	1014.48	Pregnancy zone protein OS=Homo sapiens OX=9606 GN=PZP PE=1 SV=4
P01023	268	Some	1474	97	163170	109	3542	0.0095457	0.7551	9235.53	Alpha-2-macroglobulin OS=Homo sapiens OX=9606 GN=A2M PE=1 SV=3
P02787	269	Some	698	68	76995.6	68	1552	0.00883269	0.755	3971.48	Serotransferrin OS=Homo sapiens OX=9606 GN=TF PE=1 SV=3
P02788	269	Some	710	5	78113.9	6	26	0.000145469	0.1099	47.71	Lactotransferrin OS=Homo sapiens OX=9606 GN=LTF PE=1 SV=6
P49747	270	Some	757	18	82789.6	22	350	0.00183666	0.4927	815.665	Cartilage oligomeric matrix protein OS=Homo sapiens OX=9606 GN=COMP PE=1 SV=2
P35442	270	Some	1172	1	129890	3	54	0.00018303	0.0316	104.156	Thrombospondin-2 OS=Homo sapiens OX=9606 GN=THBS2 PE=1 SV=2
P07996	270	Some	1170	55	129282	58	996	0.00338166	0.5376	2361.14	Thrombospondin-1 OS=Homo sapiens OX=9606 GN=THBS1 PE=1 SV=2; Additional IDs concatenated into MaxParsimony group: P35442, P49746
P35443	270	Some	961	23	105784	26	212	0.000876333	0.4464	488.978	Thrombospondin-4 OS=Homo sapiens OX=9606 GN=THBS4 PE=1 SV=2
P49746	270	Some	956	0	104117	2	16	6.64843e-05	0.0209	37.8672	Thrombospondin-3 OS=Homo sapiens OX=9606 GN=THBS3 PE=1 SV=1
P00738	271	Some	406	20	45158.6	36	944	0.0092364	0.6995	2407.87	Haptoglobin OS=Homo sapiens OX=9606 GN=HP PE=1 SV=1
P00739	271	Some	348	7	38986.7	20	376	0.00429206	0.4483	816.537	Haptoglobin-related protein OS=Homo sapiens OX=9606 GN=HPR PE=2 SV=2
P10643	272	Some	843	51	93439.3	52	1392	0.00655947	0.6726	3771.95	Complement component C7 OS=Homo sapiens OX=9606 GN=C7 PE=1 SV=2
Q12884	272	Some	760	5	87638.7	6	28	0.000146353	0.0855	51.4122	Prolyl endopeptidase FAP OS=Homo sapiens OX=9606 GN=FAP PE=1 SV=5
P09871	273	Some	688	49	76616.8	50	1054	0.00608568	0.6962	2790.08	Complement C1s subcomponent OS=Homo sapiens OX=9606 GN=C1S PE=1 SV=1
P48740	273	Some	699	14	79177.2	15	218	0.0012389	0.329	536.885	Mannan-binding lectin serine protease 1 OS=Homo sapiens OX=9606 GN=MASP1 PE=1 SV=3
P02748	274	Some	559	35	63114.7	36	936	0.00665152	0.6762	2417.26	Complement component C9 OS=Homo sapiens OX=9606 GN=C9 PE=1 SV=2; Additional IDs concatenated into MaxParsimony group: Q96BY6
Q96BY6	274	Some	2186	0	249355	2	6	1.09033e-05	0.0032	8.8114	Dedicator of cytokinesis protein 10 OS=Homo sapiens OX=9606 GN=DOCK10 PE=1 SV=3
P08185	275	Some	405	24	45093.9	25	460	0.0045119	0.6395	1383.7	Corticosteroid-binding globulin OS=Homo sapiens OX=9606 GN=SERPINA6 PE=1 SV=1
P01011	275	Some	423	45	47602.5	46	1198	0.0112505	0.6288	3230.23	Alpha-1-antichymotrypsin OS=Homo sapiens OX=9606 GN=SERPINA3 PE=1 SV=2
P00736	276	Some	705	39	80048.8	40	1206	0.0067954	0.5929	3096.9	Complement C1r subcomponent OS=Homo sapiens OX=9606 GN=C1R PE=1 SV=2
Q9NZP8	276	Some	487	12	53446.3	13	198	0.00161508	0.3943	465.09	Complement C1r subcomponent-like protein OS=Homo sapiens OX=9606 GN=C1RL PE=1 SV=2
P68871	277	Some	147	10	15970.3	16	338	0.0091339	0.898	816.221	Hemoglobin subunit beta OS=Homo sapiens OX=9606 GN=HBB PE=1 SV=2; Additional IDs concatenated into MaxParsimony group: P69892, P02100; Additional IDs concatenated into MaxParsimony group: P02100
P02042	277	Some	147	7	16027.3	11	158	0.00426969	0.8095	362.424	Hemoglobin subunit delta OS=Homo sapiens OX=9606 GN=HBD PE=1 SV=2
P69891	277	Some	147	3	16112.3	14	102	0.00275638	0.8776	220.193	Hemoglobin subunit gamma-1 OS=Homo sapiens OX=9606 GN=HBG1 PE=1 SV=2
P69892	277	Some	147	2	16098.3	14	96	0.00259424	0.8776	207.151	Hemoglobin subunit gamma-2 OS=Homo sapiens OX=9606 GN=HBG2 PE=1 SV=2
P02100	277	Some	147	0	16174.5	2	32	0.000864748	0.1293	60.4304	Hemoglobin subunit epsilon OS=Homo sapiens OX=9606 GN=HBE1 PE=1 SV=2
P02008	278	Some	142	1	15609.2	3	36	0.0010071	0.1338	61.6952	Hemoglobin subunit zeta OS=Homo sapiens OX=9606 GN=HBZ PE=1 SV=2
P69905	278	Some	142	13	15229.9	13	246	0.00688182	0.838	605.969	Hemoglobin subunit alpha OS=Homo sapiens OX=9606 GN=HBA1 PE=1 SV=2
P01871	279	Some	453	2	49390.6	10	112	0.000982147	0.298	229.764	Immunoglobulin heavy constant mu OS=Homo sapiens OX=9606 GN=IGHM PE=1 SV=4
P0DOX6	279	Some	576	4	63427.7	11	108	0.000744832	0.2135	217.257	Immunoglobulin mu heavy chain OS=Homo sapiens OX=9606 PE=1 SV=2; Additional IDs concatenated into MaxParsimony group: P01871
P19652	280	Some	201	6	23569.6	8	94	0.00185776	0.393	195.82	Alpha-1-acid glycoprotein 2 OS=Homo sapiens OX=9606 GN=ORM2 PE=1 SV=2
P02763	280	Some	201	11	23478.7	14	186	0.00367598	0.4527	411.787	Alpha-1-acid glycoprotein 1 OS=Homo sapiens OX=9606 GN=ORM1 PE=1 SV=1
P02776	281	Some	101	4	10819.9	7	234	0.00920346	0.5149	625.76	Platelet factor 4 OS=Homo sapiens OX=9606 GN=PF4 PE=1 SV=2; Additional IDs concatenated into MaxParsimony group: P10720
P10720	281	Some	104	2	11527.3	5	120	0.00458358	0.4904	311.075	Platelet factor 4 variant OS=Homo sapiens OX=9606 GN=PF4V1 PE=1 SV=1
P22105	282	Some	4244	25	458082	30	304	0.000284548	0.1044	654.523	Tenascin-X OS=Homo sapiens OX=9606 GN=TNXB PE=1 SV=5; Additional IDs concatenated into MaxParsimony group: Q16473; Additional IDs concatenated into MaxParsimony group: Q16473
Q16473	282	Some	311	0	33701	8	98	0.00125176	0.3698	209.175	Putative tenascin-XA OS=Homo sapiens OX=9606 GN=TNXA PE=5 SV=2
Q7Z794	283	Some	578	0	61845.5	3	22	0.0001512	0.0484	43.6454	Keratin, type II cytoskeletal 1b OS=Homo sapiens OX=9606 GN=KRT77 PE=2 SV=3
Q5XKE5	283	Some	535	0	57782.2	2	8	5.94009e-05	0.0355	14.3962	Keratin, type II cytoskeletal 79 OS=Homo sapiens OX=9606 GN=KRT79 PE=1 SV=2
P12035	283	Some	628	0	64359.6	2	6	3.79532e-05	0.0255	10.7772	Keratin, type II cytoskeletal 3 OS=Homo sapiens OX=9606 GN=KRT3 PE=1 SV=3
P19013	283	Some	534	0	57231.8	2	10	7.43902e-05	0.03	17.2844	Keratin, type II cytoskeletal 4 OS=Homo sapiens OX=9606 GN=KRT4 PE=1 SV=4
P04264	283	Some	644	4	65981	20	186	0.00114732	0.337	406.015	Keratin, type II cytoskeletal 1 OS=Homo sapiens OX=9606 GN=KRT1 PE=1 SV=6; Additional IDs concatenated into MaxParsimony group: contaminant_KERATIN13, P35908, P04259; Additional IDs concatenated into MaxParsimony group: contaminant_KERATIN13, contaminant_KERATIN22, P04259, P13647, P02538, P48668, contaminant_KERATIN21, Q01546, Q7Z794, contaminant_KERATIN18, P05787, contaminant_KERATIN20, contamin…
O95678	283	Some	551	0	59506	2	8	5.7676e-05	0.0345	14.3962	Keratin, type II cytoskeletal 75 OS=Homo sapiens OX=9606 GN=KRT75 PE=1 SV=2
P48668	283	Some	564	0	59970.3	5	22	0.000154953	0.0674	39.6776	Keratin, type II cytoskeletal 6C OS=Homo sapiens OX=9606 GN=KRT6C PE=1 SV=3
P13647	283	Some	590	0	62322	5	16	0.000107727	0.0661	29.4036	Keratin, type II cytoskeletal 5 OS=Homo sapiens OX=9606 GN=KRT5 PE=1 SV=3
P02538	283	Some	564	0	59990.3	5	22	0.000154953	0.0674	39.6776	Keratin, type II cytoskeletal 6A OS=Homo sapiens OX=9606 GN=KRT6A PE=1 SV=3
P05787	283	Some	483	0	53653.1	3	8	6.5796e-05	0.0352	13.933	Keratin, type II cytoskeletal 8 OS=Homo sapiens OX=9606 GN=KRT8 PE=1 SV=7
P35908	283	Some	639	1	65375.2	16	92	0.000571931	0.3521	189.775	Keratin, type II cytoskeletal 2 epidermal OS=Homo sapiens OX=9606 GN=KRT2 PE=1 SV=2
Q01546	283	Some	638	0	65782.1	3	14	8.71694e-05	0.0392	25.0936	Keratin, type II cytoskeletal 2 oral OS=Homo sapiens OX=9606 GN=KRT76 PE=1 SV=2
P04259	283	Some	564	0	60012.3	6	40	0.000281733	0.0851	77.316	Keratin, type II cytoskeletal 6B OS=Homo sapiens OX=9606 GN=KRT6B PE=1 SV=5
P13646	284	Some	458	0	49539.4	2	4	3.46938e-05	0.0415	7.0452	Keratin, type I cytoskeletal 13 OS=Homo sapiens OX=9606 GN=KRT13 PE=1 SV=4
Q04695	284	Some	432	0	48058	3	6	5.51727e-05	0.0625	9.4036	Keratin, type I cytoskeletal 17 OS=Homo sapiens OX=9606 GN=KRT17 PE=1 SV=2
P08779	284	Some	473	0	51218.2	3	6	5.03903e-05	0.055	10.08	Keratin, type I cytoskeletal 16 OS=Homo sapiens OX=9606 GN=KRT16 PE=1 SV=4
P35527	284	Some	623	1	62008.8	12	90	0.000573867	0.2456	199.943	Keratin, type I cytoskeletal 9 OS=Homo sapiens OX=9606 GN=KRT9 PE=1 SV=3
P08727	284	Some	400	0	44061.1	2	4	3.97244e-05	0.035	6.2368	Keratin, type I cytoskeletal 19 OS=Homo sapiens OX=9606 GN=KRT19 PE=1 SV=4
P19012	284	Some	456	0	49163.1	3	6	5.22689e-05	0.057	10.08	Keratin, type I cytoskeletal 15 OS=Homo sapiens OX=9606 GN=KRT15 PE=1 SV=3
P13645	284	Some	584	0	58773.7	16	122	0.000829858	0.3288	278.881	Keratin, type I cytoskeletal 10 OS=Homo sapiens OX=9606 GN=KRT10 PE=1 SV=6
P02533	284	Some	472	0	51511.4	4	8	6.73294e-05	0.0826	13.2468	Keratin, type I cytoskeletal 14 OS=Homo sapiens OX=9606 GN=KRT14 PE=1 SV=4
P0DOX5	285	Some	449	0	49279.7	10	34	0.000300808	0.2784	78.4038	Immunoglobulin gamma-1 heavy chain OS=Homo sapiens OX=9606 PE=1 SV=2; Additional IDs concatenated into MaxParsimony group: P01857, contaminant_NRL_1MCOH, P01861, P01859
P01859	285	Some	326	0	35859.7	5	12	0.000146225	0.1656	22.7664	Immunoglobulin heavy constant gamma 2 OS=Homo sapiens OX=9606 GN=IGHG2 PE=1 SV=2
P01861	285	Some	327	0	35899.9	5	14	0.000170074	0.1804	33.6282	Immunoglobulin heavy constant gamma 4 OS=Homo sapiens OX=9606 GN=IGHG4 PE=1 SV=1
P01860	285	Some	377	4	41242.4	10	42	0.000442552	0.3183	88.823	Immunoglobulin heavy constant gamma 3 OS=Homo sapiens OX=9606 GN=IGHG3 PE=1 SV=2; Additional IDs concatenated into MaxParsimony group: P0DOX5, P01857, contaminant_NRL_1MCOH
P01857	285	Some	330	0	36065.2	10	34	0.000409281	0.3788	78.4038	Immunoglobulin heavy constant gamma 1 OS=Homo sapiens OX=9606 GN=IGHG1 PE=1 SV=1
A0M8Q6	286	All	106	0	11228.6	1	2	7.49516e-05	0.1415	4.0824	Immunoglobulin lambda constant 7 OS=Homo sapiens OX=9606 GN=IGLC7 PE=1 SV=3
P0DOX8	286	All	216	0	22798.1	1	2	3.67818e-05	0.0694	4.0824	Immunoglobulin lambda-1 light chain OS=Homo sapiens OX=9606 PE=1 SV=1; Additional IDs concatenated into MaxParsimony group: contaminant_NRL_1MCOL, B9A064, P0DOY3, P0DOY2, P0CF74, P0CG04, A0M8Q6
P0CG04	286	All	106	0	11322.6	1	2	7.49516e-05	0.1415	4.0824	Immunoglobulin lambda constant 1 OS=Homo sapiens OX=9606 GN=IGLC1 PE=1 SV=1
P0CF74	286	All	106	0	11251.5	1	2	7.49516e-05	0.1415	4.0824	Immunoglobulin lambda constant 6 OS=Homo sapiens OX=9606 GN=IGLC6 PE=1 SV=1
P0DOY3	286	All	106	0	11240.5	1	2	7.49516e-05	0.1415	4.0824	Immunoglobulin lambda constant 3 OS=Homo sapiens OX=9606 GN=IGLC3 PE=1 SV=1
B9A064	286	All	214	0	23030.6	1	2	3.71256e-05	0.0701	4.0824	Immunoglobulin lambda-like polypeptide 5 OS=Homo sapiens OX=9606 GN=IGLL5 PE=2 SV=2
P0DOY2	286	All	106	0	11268.5	1	2	7.49516e-05	0.1415	4.0824	Immunoglobulin lambda constant 2 OS=Homo sapiens OX=9606 GN=IGLC2 PE=1 SV=1
P07477	287	All	247	0	26523.1	1	2	3.21655e-05	0.081	7.262	Trypsin-1 OS=Homo sapiens OX=9606 GN=PRSS1 PE=1 SV=1; Additional IDs concatenated into MaxParsimony group: P07478, Q8NHM4; Additional IDs concatenated into MaxParsimony group: P07478, Q8NHM4
P07478	287	All	247	0	26453	1	2	3.21655e-05	0.081	7.262	Trypsin-2 OS=Homo sapiens OX=9606 GN=PRSS2 PE=1 SV=1
Q8NHM4	287	All	247	0	26502.2	1	2	3.21655e-05	0.081	7.262	Putative trypsin-6 OS=Homo sapiens OX=9606 GN=PRSS3P2 PE=5 SV=2
P0DN26	288	Some	164	0	18167.2	1	4	9.68887e-05	0.0854	8.047	Peptidyl-prolyl cis-trans isomerase A-like 4F OS=Homo sapiens OX=9606 GN=PPIAL4F PE=3 SV=1
A0A075B767	288	Some	164	0	18178.2	1	4	9.68887e-05	0.0854	8.047	Peptidyl-prolyl cis-trans isomerase A-like 4H OS=Homo sapiens OX=9606 GN=PPIAL4H PE=3 SV=1
Q9Y536	288	Some	164	0	18152.2	1	4	9.68887e-05	0.0854	8.047	Peptidyl-prolyl cis-trans isomerase A-like 4A OS=Homo sapiens OX=9606 GN=PPIAL4A PE=2 SV=1
A0A075B759	288	Some	164	0	18167.2	1	4	9.68887e-05	0.0854	8.047	Peptidyl-prolyl cis-trans isomerase A-like 4E OS=Homo sapiens OX=9606 GN=PPIAL4E PE=3 SV=1
P62937	288	Some	165	2	17982.9	3	8	0.000192603	0.2061	15.4692	Peptidyl-prolyl cis-trans isomerase A OS=Homo sapiens OX=9606 GN=PPIA PE=1 SV=2; Additional IDs concatenated into MaxParsimony group: A0A075B767, A0A075B759, F5H284, A0A0B4J2A2, Q9Y536, P0DN26; Additional IDs concatenated into MaxParsimony group: P0DN26, A0A075B767, Q9Y536, A0A075B759, A0A0B4J2A2, F5H284
A0A0B4J2A2	288	Some	164	0	18126.1	1	4	9.68887e-05	0.0854	8.047	Peptidyl-prolyl cis-trans isomerase A-like 4C OS=Homo sapiens OX=9606 GN=PPIAL4C PE=2 SV=1
F5H284	288	Some	164	0	18137.2	1	4	9.68887e-05	0.0854	8.047	Peptidyl-prolyl cis-trans isomerase A-like 4D OS=Homo sapiens OX=9606 GN=PPIAL4D PE=3 SV=1
Q06830	289	Some	199	1	22078.3	2	14	0.000279468	0.0955	24.9198	Peroxiredoxin-1 OS=Homo sapiens OX=9606 GN=PRDX1 PE=1 SV=1
P32119	289	Some	198	11	21860.2	11	106	0.00212666	0.6818	231.435	Peroxiredoxin-2 OS=Homo sapiens OX=9606 GN=PRDX2 PE=1 SV=5
Q14697	290	All	944	0	106789	1	4	1.68324e-05	0.0064	5.2466	Neutral alpha-glucosidase AB OS=Homo sapiens OX=9606 GN=GANAB PE=1 SV=3; Additional IDs concatenated into MaxParsimony group: Q68CJ6, P32942; Additional IDs concatenated into MaxParsimony group: Q68CJ6, P32942
Q68CJ6	290	All	796	0	91056.5	1	4	1.9962e-05	0.0075	5.2466	Nuclear GTPase SLIP-GC OS=Homo sapiens OX=9606 GN=NUGGC PE=2 SV=3
P32942	290	All	547	0	59484.8	1	4	2.90489e-05	0.011	5.2466	Intercellular adhesion molecule 3 OS=Homo sapiens OX=9606 GN=ICAM3 PE=1 SV=2
Q8N6C8	291	Some	439	3	47423.9	5	40	0.000361953	0.1731	100.862	Leukocyte immunoglobulin-like receptor subfamily A member 3 OS=Homo sapiens OX=9606 GN=LILRA3 PE=1 SV=3; Additional IDs concatenated into MaxParsimony group: O75022, Q8N423, P59901, Q6PI73; Additional IDs concatenated into MaxParsimony group: O75022, P59901, O75019, Q8N149, Q6PI73
P59901	291	Some	499	0	55111.8	1	12	9.55295e-05	0.0381	43.2048	Leukocyte immunoglobulin-like receptor subfamily A member 4 OS=Homo sapiens OX=9606 GN=LILRA4 PE=1 SV=2
Q8N423	291	Some	598	1	64980	2	14	9.30002e-05	0.0819	44.449	Leukocyte immunoglobulin-like receptor subfamily B member 2 OS=Homo sapiens OX=9606 GN=LILRB2 PE=1 SV=4
Q8NHL6	291	Some	650	1	70757.3	2	12	7.33373e-05	0.06	20.9226	Leukocyte immunoglobulin-like receptor subfamily B member 1 OS=Homo sapiens OX=9606 GN=LILRB1 PE=1 SV=1
O75019	291	Some	489	0	53223	1	8	6.49887e-05	0.0245	15.6536	Leukocyte immunoglobulin-like receptor subfamily A member 1 OS=Homo sapiens OX=9606 GN=LILRA1 PE=2 SV=1
Q8N149	291	Some	483	0	52940.5	1	8	6.5796e-05	0.0248	15.6536	Leukocyte immunoglobulin-like receptor subfamily A member 2 OS=Homo sapiens OX=9606 GN=LILRA2 PE=1 SV=2
Q6PI73	291	Some	481	0	52347.9	1	12	9.91044e-05	0.0395	43.2048	Leukocyte immunoglobulin-like receptor subfamily A member 6 OS=Homo sapiens OX=9606 GN=LILRA6 PE=2 SV=2
O75022	291	Some	631	0	69324.4	1	12	7.55455e-05	0.0301	43.2048	Leukocyte immunoglobulin-like receptor subfamily B member 3 OS=Homo sapiens OX=9606 GN=LILRB3 PE=1 SV=3
P11021	292	Some	654	0	72270.4	8	38	0.000230814	0.13	77.6098	Endoplasmic reticulum chaperone BiP OS=Homo sapiens OX=9606 GN=HSPA5 PE=1 SV=2
A5A3E0	293	Some	1075	0	121349	4	60	0.000221717	0.0465	133.952	POTE ankyrin domain family member F OS=Homo sapiens OX=9606 GN=POTEF PE=1 SV=2
P60709	293	Some	375	8	41691.7	20	206	0.00218219	0.6293	448.743	Actin, cytoplasmic 1 OS=Homo sapiens OX=9606 GN=ACTB PE=1 SV=1; Additional IDs concatenated into MaxParsimony group: P63261, P62736, P68032, P63267, Q6S8J3, A5A3E0, Q562R1, Q9BYX7, P0CG38; Additional IDs concatenated into MaxParsimony group: P63261, P62736, P68032, P63267, A5A3E0, P0CG38, Q9BYX7, P0CG39
P68133	293	Some	377	0	42005.8	10	108	0.00113799	0.2679	220.755	Actin, alpha skeletal muscle OS=Homo sapiens OX=9606 GN=ACTA1 PE=1 SV=1
Q9BYX7	293	Some	375	0	41970.8	3	40	0.000423726	0.1067	97.478	Putative beta-actin-like protein 3 OS=Homo sapiens OX=9606 GN=POTEKP PE=5 SV=1
P62736	293	Some	377	0	41963.8	10	108	0.00113799	0.2679	220.755	Actin, aortic smooth muscle OS=Homo sapiens OX=9606 GN=ACTA2 PE=1 SV=1
P63261	293	Some	375	0	41747.8	17	188	0.00199151	0.536	415.361	Actin, cytoplasmic 2 OS=Homo sapiens OX=9606 GN=ACTG1 PE=1 SV=1
P0CG38	293	Some	1075	0	121186	3	22	8.12963e-05	0.0316	47.489	POTE ankyrin domain family member I OS=Homo sapiens OX=9606 GN=POTEI PE=3 SV=1
Q6S8J3	293	Some	1075	1	121268	6	70	0.00025867	0.0763	160.634	POTE ankyrin domain family member E OS=Homo sapiens OX=9606 GN=POTEE PE=2 SV=3
Q562R1	293	Some	376	1	41958	5	54	0.000570509	0.1596	115.233	Beta-actin-like protein 2 OS=Homo sapiens OX=9606 GN=ACTBL2 PE=1 SV=2
P0CG39	293	Some	1038	0	117297	1	2	7.65402e-06	0.0125	4.5416	POTE ankyrin domain family member J OS=Homo sapiens OX=9606 GN=POTEJ PE=3 SV=1
P68032	293	Some	377	1	41973.9	10	110	0.00115907	0.2679	224.367	Actin, alpha cardiac muscle 1 OS=Homo sapiens OX=9606 GN=ACTC1 PE=1 SV=1
P63267	293	Some	376	0	41831.8	10	108	0.00114102	0.2686	220.755	Actin, gamma-enteric smooth muscle OS=Homo sapiens OX=9606 GN=ACTG2 PE=1 SV=1
Q9BXR6	294	Some	569	6	64359.1	7	54	0.000376997	0.109	108.103	Complement factor H-related protein 5 OS=Homo sapiens OX=9606 GN=CFHR5 PE=1 SV=1
P36980	294	Some	270	7	30612.6	11	248	0.00364876	0.6815	632.316	Complement factor H-related protein 2 OS=Homo sapiens OX=9606 GN=CFHR2 PE=1 SV=1
Q03591	294	Some	330	4	37608	17	458	0.00551326	0.6455	1341.47	Complement factor H-related protein 1 OS=Homo sapiens OX=9606 GN=CFHR1 PE=1 SV=2
Q02985	294	Some	330	1	37280.7	4	208	0.00250384	0.1061	496.046	Complement factor H-related protein 3 OS=Homo sapiens OX=9606 GN=CFHR3 PE=1 SV=2
P08603	294	Some	1231	79	138987	91	3904	0.0125982	0.6848	10240.4	Complement factor H OS=Homo sapiens OX=9606 GN=CFH PE=1 SV=4; Additional IDs concatenated into MaxParsimony group: Q02985, Q9BXR6; Additional IDs concatenated into MaxParsimony group: Q02985
Q92496	294	Some	578	1	65289.8	2	4	2.74909e-05	0.0329	6.8008	Complement factor H-related protein 4 OS=Homo sapiens OX=9606 GN=CFHR4 PE=1 SV=3
P05543	295	Some	415	26	46276.6	27	480	0.00459462	0.5566	1039.01	Thyroxine-binding globulin OS=Homo sapiens OX=9606 GN=SERPINA7 PE=1 SV=2
P05546	295	Some	499	47	57016.2	48	1270	0.0101102	0.7074	3455.48	Heparin cofactor 2 OS=Homo sapiens OX=9606 GN=SERPIND1 PE=1 SV=3
Q16853	296	Some	763	7	84550.3	7	48	0.000249904	0.1075	87.7228	Membrane primary amine oxidase OS=Homo sapiens OX=9606 GN=AOC3 PE=1 SV=3; Additional IDs concatenated into MaxParsimony group: O75106
O75106	296	Some	756	0	83602.9	2	8	4.20364e-05	0.0225	12.3582	Retina-specific copper amine oxidase OS=Homo sapiens OX=9606 GN=AOC2 PE=1 SV=2
Q6ZMR3	297	Some	332	0	36466.2	1	14	0.000167512	0.0361	32.3478	L-lactate dehydrogenase A-like 6A OS=Homo sapiens OX=9606 GN=LDHAL6A PE=2 SV=1
P07864	297	Some	332	0	36270.2	1	14	0.000167512	0.0361	32.3478	L-lactate dehydrogenase C chain OS=Homo sapiens OX=9606 GN=LDHC PE=1 SV=4
P07195	297	Some	334	7	36597.1	7	66	0.000784972	0.2455	137.994	L-lactate dehydrogenase B chain OS=Homo sapiens OX=9606 GN=LDHB PE=1 SV=2; Additional IDs concatenated into MaxParsimony group: P07864, Q6ZMR3; Additional IDs concatenated into MaxParsimony group: Q6ZMR3, P07864
P00338	297	Some	332	1	36647.4	2	16	0.000191443	0.0542	35.011	L-lactate dehydrogenase A chain OS=Homo sapiens OX=9606 GN=LDHA PE=1 SV=2
P59666	298	All	94	0	10220.2	3	26	0.00109876	0.5213	43.0598	Neutrophil defensin 3 OS=Homo sapiens OX=9606 GN=DEFA3 PE=1 SV=1; Additional IDs concatenated into MaxParsimony group: P59665
P59665	298	All	94	0	10176.2	3	26	0.00109876	0.5213	43.0598	Neutrophil defensin 1 OS=Homo sapiens OX=9606 GN=DEFA1 PE=1 SV=1; Additional IDs concatenated into MaxParsimony group: P59666
P0C0L5	299	Some	1744	51	192612	146	5076	0.011562	0.7345	14217.2	Complement C4-B OS=Homo sapiens OX=9606 GN=C4B PE=1 SV=2; Additional IDs concatenated into MaxParsimony group: Reverse_P01601
P0C0L4	299	Some	1744	3	192646	133	4802	0.0109379	0.7162	13612.1	Complement C4-A OS=Homo sapiens OX=9606 GN=C4A PE=1 SV=2
P01893	300	Some	362	0	40848.2	2	6	6.58415e-05	0.1022	18.3692	Putative HLA class I histocompatibility antigen, alpha chain H OS=Homo sapiens OX=9606 GN=HLA-H PE=5 SV=3
P10321	300	Some	366	2	40604.9	3	6	6.51219e-05	0.1366	13.6346	HLA class I histocompatibility antigen, C alpha chain OS=Homo sapiens OX=9606 GN=HLA-C PE=1 SV=3; Additional IDs concatenated into MaxParsimony group: P01893, P01889, P13747, P17693; Additional IDs concatenated into MaxParsimony group: P01893, P01889, P13747, P17693
P01889	300	Some	362	0	40416.9	1	4	4.38943e-05	0.0359	11.8308	HLA class I histocompatibility antigen, B alpha chain OS=Homo sapiens OX=9606 GN=HLA-B PE=1 SV=3
P04439	300	Some	365	2	40797.2	3	14	0.000152367	0.1397	40.6664	HLA class I histocompatibility antigen, A alpha chain OS=Homo sapiens OX=9606 GN=HLA-A PE=1 SV=2
P13747	300	Some	358	0	40014.7	1	4	4.43848e-05	0.0363	11.8308	HLA class I histocompatibility antigen, alpha chain E OS=Homo sapiens OX=9606 GN=HLA-E PE=1 SV=4
P17693	300	Some	338	0	38181.8	1	4	4.70111e-05	0.0385	11.8308	HLA class I histocompatibility antigen, alpha chain G OS=Homo sapiens OX=9606 GN=HLA-G PE=1 SV=1
P0DJI8	302	Some	122	3	13505.5	4	20	0.000651219	0.4098	52.2848	Serum amyloid A-1 protein OS=Homo sapiens OX=9606 GN=SAA1 PE=1 SV=1; Additional IDs concatenated into MaxParsimony group: P0DJI9; Additional IDs concatenated into MaxParsimony group: P0DJI9
P0DJI9	302	Some	122	0	13500.6	1	8	0.000260488	0.1148	17.9784	Serum amyloid A-2 protein OS=Homo sapiens OX=9606 GN=SAA2 PE=1 SV=1
P02768	303	Some	609	50	69303.5	55	874	0.005701	0.775	1995.09	Serum albumin OS=Homo sapiens OX=9606 GN=ALB PE=1 SV=2; Additional IDs concatenated into MaxParsimony group: contaminant_INT-STD1; Additional IDs concatenated into MaxParsimony group: contaminant_INT-STD1
P03952	304	Some	638	42	71304.8	43	700	0.00435847	0.6975	1589.91	Plasma kallikrein OS=Homo sapiens OX=9606 GN=KLKB1 PE=1 SV=1
P03951	304	Some	625	31	70045.5	31	482	0.00306354	0.6464	1125.36	Coagulation factor XI OS=Homo sapiens OX=9606 GN=F11 PE=1 SV=1
Q15195	305	Some	96	0	10889.5	6	110	0.00455175	0.3438	204.407	Plasminogen-like protein A OS=Homo sapiens OX=9606 GN=PLGLA PE=2 SV=1
P08519	305	Some	4548	31	500977	34	254	0.000221855	0.1049	584.521	Apolipoprotein(a) OS=Homo sapiens OX=9606 GN=LPA PE=1 SV=1
P00747	305	Some	810	69	90492.1	78	2974	0.0145852	0.7975	7958.98	Plasminogen OS=Homo sapiens OX=9606 GN=PLG PE=1 SV=2; Additional IDs concatenated into MaxParsimony group: Q02325, Q15195; Additional IDs concatenated into MaxParsimony group: Q15195
Q02325	305	Some	96	1	10945.5	7	134	0.00554486	0.3646	269.66	Plasminogen-like protein B OS=Homo sapiens OX=9606 GN=PLGLB1 PE=3 SV=1
P0DP24	306	All	149	0	16808.8	1	2	5.33213e-05	0.1141	4.5306	Calmodulin-2 OS=Homo sapiens OX=9606 GN=CALM2 PE=1 SV=1; Additional IDs concatenated into MaxParsimony group: P0DP25, P0DP23
P0DP25	306	All	149	0	16808.8	1	2	5.33213e-05	0.1141	4.5306	Calmodulin-3 OS=Homo sapiens OX=9606 GN=CALM3 PE=1 SV=1; Additional IDs concatenated into MaxParsimony group: P0DP23, P0DP24
P0DP23	306	All	149	0	16808.8	1	2	5.33213e-05	0.1141	4.5306	Calmodulin-1 OS=Homo sapiens OX=9606 GN=CALM1 PE=1 SV=1
P00746	307	Some	253	11	26997.9	12	190	0.00298325	0.5494	494.376	Complement factor D OS=Homo sapiens OX=9606 GN=CFD PE=1 SV=5
P13797	307	Some	630	0	70748.2	3	12	7.56654e-05	0.0444	23.44	Plastin-3 OS=Homo sapiens OX=9606 GN=PLS3 PE=1 SV=4
Q92954	307	Some	1404	21	150950	21	262	0.000741295	0.1588	529.429	Proteoglycan 4 OS=Homo sapiens OX=9606 GN=PRG4 PE=1 SV=3
P13796	307	Some	627	17	70225.9	19	170	0.00107706	0.3892	369.627	Plastin-2 OS=Homo sapiens OX=9606 GN=LCP1 PE=1 SV=6; Additional IDs concatenated into MaxParsimony group: P13797
P04114	307	Some	4563	352	515265	353	8324	0.00724667	0.7131	20745.7	Apolipoprotein B-100 OS=Homo sapiens OX=9606 GN=APOB PE=1 SV=2; Additional IDs concatenated into MaxParsimony group: P13797
Q2TV78	308	Some	715	6	79624.2	11	196	0.00108895	0.193	451.926	Putative macrophage stimulating 1-like protein OS=Homo sapiens OX=9606 GN=MST1L PE=2 SV=2
P26927	308	Some	711	19	80249.5	29	394	0.00220132	0.5823	883.884	Hepatocyte growth factor-like protein OS=Homo sapiens OX=9606 GN=MST1 PE=1 SV=2

## Sheet: Depleted - PatternLab - ZIKV
ID	Group	GroupType	Length	#UniquePeptides	MolWt	SequenceLength	SpectrumCount	NSAF	Coverage	ProteinScore	Description
P01008	1	Unique	464	50	52550.9	50	1542	0.0160823	0.694	4317.4	Antithrombin-III OS=Homo sapiens OX=9606 GN=SERPINC1 PE=1 SV=1
P06396	2	Unique	782	47	85626.2	47	1482	0.00917116	0.7545	4381.8	Gelsolin OS=Homo sapiens OX=9606 GN=GSN PE=1 SV=1
P10643	3	Unique	843	44	93439.3	44	1206	0.00692313	0.6524	3216.31	Complement component C7 OS=Homo sapiens OX=9606 GN=C7 PE=1 SV=2
P19827	4	Unique	911	55	101308	55	3014	0.0160106	0.5499	8263.43	Inter-alpha-trypsin inhibitor heavy chain H1 OS=Homo sapiens OX=9606 GN=ITIH1 PE=1 SV=3
P07358	5	Unique	591	34	66985.5	34	1052	0.00861412	0.6971	2622.77	Complement component C8 beta chain OS=Homo sapiens OX=9606 GN=C8B PE=1 SV=3
P05156	6	Unique	583	31	65688.6	31	880	0.0073046	0.5232	2229.84	Complement factor I OS=Homo sapiens OX=9606 GN=CFI PE=1 SV=2
P04196	7	Unique	525	30	59522.9	30	1022	0.0094205	0.5676	2685.7	Histidine-rich glycoprotein OS=Homo sapiens OX=9606 GN=HRG PE=1 SV=1
P02748	8	Unique	559	33	63114.7	33	820	0.00709879	0.6619	2121.08	Complement component C9 OS=Homo sapiens OX=9606 GN=C9 PE=1 SV=2
P04217	9	Unique	495	24	54201.5	24	1396	0.0136478	0.6162	3743.61	Alpha-1B-glycoprotein OS=Homo sapiens OX=9606 GN=A1BG PE=1 SV=4
P12259	10	Unique	2224	56	251528	56	640	0.0013926	0.3026	1368.17	Coagulation factor V OS=Homo sapiens OX=9606 GN=F5 PE=1 SV=4
P02765	11	Unique	367	19	39297.7	19	2716	0.0358135	0.5886	8350.18	Alpha-2-HS-glycoprotein OS=Homo sapiens OX=9606 GN=AHSG PE=1 SV=2
P10909	12	Unique	449	25	52443	25	740	0.00797568	0.4343	1832.54	Clusterin OS=Homo sapiens OX=9606 GN=CLU PE=1 SV=1
P08697	13	Unique	491	26	54513.1	26	550	0.0054208	0.6273	1408.37	Alpha-2-antiplasmin OS=Homo sapiens OX=9606 GN=SERPINF2 PE=1 SV=3
P05155	14	Unique	500	24	55101.4	24	458	0.0044328	0.4	1099.35	Plasma protease C1 inhibitor OS=Homo sapiens OX=9606 GN=SERPING1 PE=1 SV=2
Q04756	15	Unique	655	18	70618.1	18	344	0.00254156	0.4137	840.665	Hepatocyte growth factor activator OS=Homo sapiens OX=9606 GN=HGFAC PE=1 SV=1
P35858	16	Unique	605	23	65975.8	23	632	0.00505527	0.4992	1484.85	Insulin-like growth factor-binding protein complex acid labile subunit OS=Homo sapiens OX=9606 GN=IGFALS PE=1 SV=1
P15169	17	Unique	458	19	52235.3	19	440	0.00464911	0.5699	1164.05	Carboxypeptidase N catalytic chain OS=Homo sapiens OX=9606 GN=CPN1 PE=1 SV=1
P02652	18	Unique	100	10	11149.9	10	406	0.0196476	0.69	1174.92	Apolipoprotein A-II OS=Homo sapiens OX=9606 GN=APOA2 PE=1 SV=1
P43251	19	Unique	543	17	61075.2	17	354	0.0031549	0.4088	887.053	Biotinidase OS=Homo sapiens OX=9606 GN=BTD PE=1 SV=2
Q14520	20	Unique	560	21	62612.4	21	404	0.00349121	0.4464	925.853	Hyaluronan-binding protein 2 OS=Homo sapiens OX=9606 GN=HABP2 PE=1 SV=1
O75636	21	Unique	299	12	32864	12	376	0.00608554	0.5251	982.043	Ficolin-3 OS=Homo sapiens OX=9606 GN=FCN3 PE=1 SV=2
P29622	22	Unique	427	23	48493.1	23	304	0.00344531	0.6604	696.096	Kallistatin OS=Homo sapiens OX=9606 GN=SERPINA4 PE=1 SV=3
P02654	23	Unique	83	5	9308.1	5	112	0.00653014	0.3735	220.067	Apolipoprotein C-I OS=Homo sapiens OX=9606 GN=APOC1 PE=1 SV=1
Q12805	24	Unique	493	14	54586.2	14	90	0.000883442	0.3874	182.981	EGF-containing fibulin-like extracellular matrix protein 1 OS=Homo sapiens OX=9606 GN=EFEMP1 PE=1 SV=2
P01033	25	Unique	207	8	23137.5	8	88	0.00205729	0.5749	190.611	Metalloproteinase inhibitor 1 OS=Homo sapiens OX=9606 GN=TIMP1 PE=1 SV=1
Q15485	26	Unique	313	4	33961.5	4	22	0.000340143	0.2492	61.4538	Ficolin-2 OS=Homo sapiens OX=9606 GN=FCN2 PE=1 SV=2
P00488	27	Unique	732	6	83196.6	6	36	0.000237998	0.123	70.4758	Coagulation factor XIII A chain OS=Homo sapiens OX=9606 GN=F13A1 PE=1 SV=4
Q86VB7	28	Unique	1156	8	125351	8	60	0.000251175	0.1142	137.027	Scavenger receptor cysteine-rich type 1 protein M130 OS=Homo sapiens OX=9606 GN=CD163 PE=1 SV=2
Q92820	29	Unique	318	8	35923.2	8	58	0.00088264	0.3522	118.323	Gamma-glutamyl hydrolase OS=Homo sapiens OX=9606 GN=GGH PE=1 SV=2
P13598	30	Unique	275	4	30616.6	4	60	0.00105585	0.1745	116.808	Intercellular adhesion molecule 2 OS=Homo sapiens OX=9606 GN=ICAM2 PE=1 SV=2
P13591	31	Unique	858	8	94497.1	8	114	0.000642984	0.134	242.614	Neural cell adhesion molecule 1 OS=Homo sapiens OX=9606 GN=NCAM1 PE=1 SV=3
P37802	32	Unique	199	5	22359.2	5	20	0.000486362	0.402	42.9914	Transgelin-2 OS=Homo sapiens OX=9606 GN=TAGLN2 PE=1 SV=3
Q15848	33	Unique	244	5	26379	5	58	0.00115033	0.332	119.709	Adiponectin OS=Homo sapiens OX=9606 GN=ADIPOQ PE=1 SV=1
P16070	34	Unique	742	4	81469.4	4	74	0.000482626	0.0526	148.027	CD44 antigen OS=Homo sapiens OX=9606 GN=CD44 PE=1 SV=3
P54108	35	Unique	245	1	27594	1	2	3.95045e-05	0.0367	4.2364	Cysteine-rich secretory protein 3 OS=Homo sapiens OX=9606 GN=CRISP3 PE=1 SV=1
P98160	36	Unique	4391	5	468514	5	10	1.1021e-05	0.0166	18.9114	Basement membrane-specific heparan sulfate proteoglycan core protein OS=Homo sapiens OX=9606 GN=HSPG2 PE=1 SV=4
P12111	37	Unique	3177	5	343439	5	10	1.52323e-05	0.0217	18.1782	Collagen alpha-3(VI) chain OS=Homo sapiens OX=9606 GN=COL6A3 PE=1 SV=5
P81605	38	Unique	110	1	11258.8	1	2	8.79873e-05	0.1	4.1034	Dermcidin OS=Homo sapiens OX=9606 GN=DCD PE=1 SV=2
Q86YW5	39	Unique	311	3	32639.9	3	20	0.000311209	0.1254	44.175	Trem-like transcript 1 protein OS=Homo sapiens OX=9606 GN=TREML1 PE=1 SV=2
Q9UHG3	40	Unique	505	9	56585.7	9	36	0.00034498	0.2436	78.2042	Prenylcysteine oxidase 1 OS=Homo sapiens OX=9606 GN=PCYOX1 PE=1 SV=3
P05067	41	Unique	770	6	86870	6	40	0.000251392	0.1013	87.0102	Amyloid-beta precursor protein OS=Homo sapiens OX=9606 GN=APP PE=1 SV=3
Q96NZ9	42	Unique	151	1	17178.9	1	8	0.000256387	0.1722	6.3396	Proline-rich acidic protein 1 OS=Homo sapiens OX=9606 GN=PRAP1 PE=1 SV=2
P12821	43	Unique	1306	2	149602	2	4	1.48217e-05	0.0253	10.744	Angiotensin-converting enzyme OS=Homo sapiens OX=9606 GN=ACE PE=1 SV=1
P11226	44	Unique	248	12	26109	12	138	0.00269284	0.4879	374.334	Mannose-binding protein C OS=Homo sapiens OX=9606 GN=MBL2 PE=1 SV=2
P01009	45	Unique	418	7	46689	7	26	0.000301009	0.189	54.1062	Alpha-1-antitrypsin OS=Homo sapiens OX=9606 GN=SERPINA1 PE=1 SV=3
Q08380	46	Unique	585	6	65271.3	6	16	0.000132357	0.1282	28.494	Galectin-3-binding protein OS=Homo sapiens OX=9606 GN=LGALS3BP PE=1 SV=1
Q96EE4	47	Unique	140	1	15640.4	1	6	0.000207399	0.0857	13.3558	Coiled-coil domain-containing protein 126 OS=Homo sapiens OX=9606 GN=CCDC126 PE=2 SV=2
Q3ZCW2	48	Unique	172	1	18955.6	1	2	5.62709e-05	0.064	5.0368	Galectin-related protein OS=Homo sapiens OX=9606 GN=LGALSL PE=1 SV=2
P19652	49	Unique	201	2	23569.6	2	8	0.000192609	0.1343	14.7372	Alpha-1-acid glycoprotein 2 OS=Homo sapiens OX=9606 GN=ORM2 PE=1 SV=2
Q13459	50	Unique	2157	1	243231	1	6	1.34612e-05	0.0032	14.469	Unconventional myosin-IXb OS=Homo sapiens OX=9606 GN=MYO9B PE=1 SV=3
P02679	51	Unique	453	9	51460.9	9	42	0.000448677	0.234	91.7638	Fibrinogen gamma chain OS=Homo sapiens OX=9606 GN=FGG PE=1 SV=3
P54802	52	Unique	743	3	82195.6	3	6	3.90791e-05	0.0579	12.2538	Alpha-N-acetylglucosaminidase OS=Homo sapiens OX=9606 GN=NAGLU PE=1 SV=2
P05556	53	Unique	798	2	88339	2	4	2.42571e-05	0.0251	6.6622	Integrin beta-1 OS=Homo sapiens OX=9606 GN=ITGB1 PE=1 SV=2
P02461	54	Unique	1466	1	138461	1	2	6.60205e-06	0.0075	4.4088	Collagen alpha-1(III) chain OS=Homo sapiens OX=9606 GN=COL3A1 PE=1 SV=4
Q14126	55	Unique	1118	1	122200	1	2	8.65707e-06	0.0143	4.0628	Desmoglein-2 OS=Homo sapiens OX=9606 GN=DSG2 PE=1 SV=2
P02788	56	Unique	710	1	78113.9	1	2	1.36318e-05	0.0183	4.4338	Lactotransferrin OS=Homo sapiens OX=9606 GN=LTF PE=1 SV=6
P10451	57	Unique	314	1	35383.2	1	2	3.08236e-05	0.0541	4.6676	Osteopontin OS=Homo sapiens OX=9606 GN=SPP1 PE=1 SV=1
Q9UBH6	58	Unique	696	1	81465.1	1	2	1.3906e-05	0.0388	4.173	Xenotropic and polytropic retrovirus receptor 1 OS=Homo sapiens OX=9606 GN=XPR1 PE=1 SV=1
Q9UNN8	59	Unique	238	2	26636.6	2	8	0.000162666	0.1092	13.6594	Endothelial protein C receptor OS=Homo sapiens OX=9606 GN=PROCR PE=1 SV=1
P00441	61	Unique	154	2	15907.9	2	4	0.000125696	0.3247	9.2104	Superoxide dismutase [Cu-Zn] OS=Homo sapiens OX=9606 GN=SOD1 PE=1 SV=2
P00751	62	Unique	764	70	85460.5	70	3340	0.0211561	0.6518	8758.03	Complement factor B OS=Homo sapiens OX=9606 GN=CFB PE=1 SV=2
P00734	63	Unique	622	43	69974.1	43	1754	0.0136465	0.6736	5146.32	Prothrombin OS=Homo sapiens OX=9606 GN=F2 PE=1 SV=2
P13671	64	Unique	934	54	104700	54	1242	0.00643513	0.6638	3258.12	Complement component C6 OS=Homo sapiens OX=9606 GN=C6 PE=1 SV=3
P01042	65	Unique	644	36	71894.1	36	1160	0.00871675	0.5264	3039.39	Kininogen-1 OS=Homo sapiens OX=9606 GN=KNG1 PE=1 SV=2
P07357	66	Unique	584	37	65103	37	736	0.00609884	0.6455	1959.57	Complement component C8 alpha chain OS=Homo sapiens OX=9606 GN=C8A PE=1 SV=2
O75882	67	Unique	1429	42	158414	42	658	0.00222831	0.3604	1477.42	Attractin OS=Homo sapiens OX=9606 GN=ATRN PE=1 SV=2
P02749	68	Unique	345	25	38254.6	25	844	0.0118388	0.7333	2211.18	Beta-2-glycoprotein 1 OS=Homo sapiens OX=9606 GN=APOH PE=1 SV=3
P36955	69	Unique	418	22	46265.3	22	562	0.00650643	0.6555	1396.55	Pigment epithelium-derived factor OS=Homo sapiens OX=9606 GN=SERPINF1 PE=1 SV=4
P02760	70	Unique	352	25	38956	25	596	0.00819382	0.5483	1519.17	Protein AMBP OS=Homo sapiens OX=9606 GN=AMBP PE=1 SV=1
P02787	71	Unique	698	50	76995.6	50	712	0.00493636	0.6805	1678.13	Serotransferrin OS=Homo sapiens OX=9606 GN=TF PE=1 SV=3
P22792	72	Unique	545	21	60500.1	21	668	0.00593147	0.5798	1875.29	Carboxypeptidase N subunit 2 OS=Homo sapiens OX=9606 GN=CPN2 PE=1 SV=3
Q16610	73	Unique	540	27	60617.3	27	368	0.00329789	0.5759	841.775	Extracellular matrix protein 1 OS=Homo sapiens OX=9606 GN=ECM1 PE=1 SV=2
P07225	74	Unique	676	29	75055.9	29	474	0.00339324	0.5207	1070.97	Vitamin K-dependent protein S OS=Homo sapiens OX=9606 GN=PROS1 PE=1 SV=1
P05452	75	Unique	202	12	22504.3	12	294	0.00704334	0.6832	744.927	Tetranectin OS=Homo sapiens OX=9606 GN=CLEC3B PE=1 SV=3
P51884	76	Unique	338	16	38386.8	16	654	0.00936362	0.4142	1650.09	Lumican OS=Homo sapiens OX=9606 GN=LUM PE=1 SV=2
P07360	77	Unique	202	15	22245.5	15	550	0.0131763	0.8317	1546.08	Complement component C8 gamma chain OS=Homo sapiens OX=9606 GN=C8G PE=1 SV=3
P00742	78	Unique	488	20	54678.5	20	362	0.00358981	0.5164	781.457	Coagulation factor X OS=Homo sapiens OX=9606 GN=F10 PE=1 SV=2
P02675	79	Unique	491	14	55874.3	14	46	0.000453376	0.3605	99.7918	Fibrinogen beta chain OS=Homo sapiens OX=9606 GN=FGB PE=1 SV=2
P01019	80	Unique	485	25	53102.5	25	698	0.0069646	0.6742	1988.88	Angiotensinogen OS=Homo sapiens OX=9606 GN=AGT PE=1 SV=1
P02746	81	Unique	253	13	26686.5	13	312	0.00596783	0.4664	743.837	Complement C1q subcomponent subunit B OS=Homo sapiens OX=9606 GN=C1QB PE=1 SV=3
P06276	82	Unique	602	24	68356.3	24	328	0.0026367	0.4435	738.416	Cholinesterase OS=Homo sapiens OX=9606 GN=BCHE PE=1 SV=1
P80108	83	Unique	840	22	92260	22	200	0.00115221	0.3833	433.753	Phosphatidylinositol-glycan-specific phospholipase D OS=Homo sapiens OX=9606 GN=GPLD1 PE=1 SV=3
P22891	84	Unique	400	14	44696.7	14	150	0.00181474	0.47	337.718	Vitamin K-dependent protein Z OS=Homo sapiens OX=9606 GN=PROZ PE=1 SV=2
P02747	85	Unique	245	8	25739.1	8	338	0.00667626	0.3714	908.886	Complement C1q subcomponent subunit C OS=Homo sapiens OX=9606 GN=C1QC PE=1 SV=3
P22352	86	Unique	226	8	25518.9	8	154	0.00329758	0.3496	318.85	Glutathione peroxidase 3 OS=Homo sapiens OX=9606 GN=GPX3 PE=1 SV=2
P14151	87	Unique	372	9	42140.9	9	78	0.00101469	0.2204	164.679	L-selectin OS=Homo sapiens OX=9606 GN=SELL PE=1 SV=2
Q9NQ79	88	Unique	661	12	71357.8	12	58	0.000424628	0.2769	138.258	Cartilage acidic protein 1 OS=Homo sapiens OX=9606 GN=CRTAC1 PE=1 SV=2
Q6EMK4	89	Unique	673	9	71649.5	9	158	0.00113612	0.2377	385.372	Vasorin OS=Homo sapiens OX=9606 GN=VASN PE=1 SV=1
Q96KN2	90	Unique	507	6	56652.1	6	20	0.000190899	0.1677	47.8434	Beta-Ala-His dipeptidase OS=Homo sapiens OX=9606 GN=CNDP1 PE=1 SV=4
P40197	91	Unique	560	12	60902.7	12	118	0.00101971	0.3518	272.846	Platelet glycoprotein V OS=Homo sapiens OX=9606 GN=GP5 PE=1 SV=1
Q9UK55	92	Unique	444	13	50656.2	13	156	0.00170029	0.4279	345.374	Protein Z-dependent protease inhibitor OS=Homo sapiens OX=9606 GN=SERPINA10 PE=1 SV=1
P07359	93	Unique	652	8	71477.2	8	122	0.000905513	0.1718	241.481	Platelet glycoprotein Ib alpha chain OS=Homo sapiens OX=9606 GN=GP1BA PE=1 SV=2
Q7Z7G0	94	Unique	1075	7	118551	7	30	0.00013505	0.0893	60.7256	Target of Nesh-SH3 OS=Homo sapiens OX=9606 GN=ABI3BP PE=1 SV=1
P00740	95	Unique	461	9	51727	9	86	0.000902776	0.269	204.857	Coagulation factor IX OS=Homo sapiens OX=9606 GN=F9 PE=1 SV=2
Q14515	96	Unique	664	1	75143.3	1	2	1.45762e-05	0.0196	4.0844	SPARC-like protein 1 OS=Homo sapiens OX=9606 GN=SPARCL1 PE=1 SV=2
O00187	97	Unique	686	10	75635.6	10	72	0.000507915	0.1851	159.429	Mannan-binding lectin serine protease 2 OS=Homo sapiens OX=9606 GN=MASP2 PE=1 SV=4
P09172	98	Unique	617	15	69002.7	15	62	0.000486283	0.342	137.513	Dopamine beta-hydroxylase OS=Homo sapiens OX=9606 GN=DBH PE=1 SV=3
P35542	99	Unique	130	3	14719.3	3	20	0.000744508	0.2692	45.157	Serum amyloid A-4 protein OS=Homo sapiens OX=9606 GN=SAA4 PE=1 SV=2
O00533	100	Unique	1208	11	134969	11	72	0.000288435	0.1151	134.496	Neural cell adhesion molecule L1-like protein OS=Homo sapiens OX=9606 GN=CHL1 PE=1 SV=4
P01034	101	Unique	146	4	15771.1	4	52	0.00172359	0.3288	122.528	Cystatin-C OS=Homo sapiens OX=9606 GN=CST3 PE=1 SV=1
P19320	102	Unique	739	13	81206.3	13	90	0.00058936	0.2206	190.432	Vascular cell adhesion protein 1 OS=Homo sapiens OX=9606 GN=VCAM1 PE=1 SV=1
P04180	103	Unique	440	6	49528.1	6	44	0.00048393	0.2455	93.3182	Phosphatidylcholine-sterol acyltransferase OS=Homo sapiens OX=9606 GN=LCAT PE=1 SV=1
P04439	104	Unique	365	1	40797.2	1	2	2.65167e-05	0.0384	4.1996	HLA class I histocompatibility antigen, A alpha chain OS=Homo sapiens OX=9606 GN=HLA-A PE=1 SV=2
Q9BTY2	105	Unique	467	1	54014.1	1	2	2.07251e-05	0.0236	4.2618	Plasma alpha-L-fucosidase OS=Homo sapiens OX=9606 GN=FUCA2 PE=1 SV=2
P55056	106	Unique	127	5	14525.4	5	24	0.000914513	0.3465	40.0136	Apolipoprotein C-IV OS=Homo sapiens OX=9606 GN=APOC4 PE=1 SV=1
Q8IUL8	108	Unique	1156	1	126193	1	2	8.37249e-06	0.0112	4.2082	Cartilage intermediate layer protein 2 OS=Homo sapiens OX=9606 GN=CILP2 PE=2 SV=2
P00915	109	Unique	261	3	28834.4	3	6	0.000111248	0.1226	10.8456	Carbonic anhydrase 1 OS=Homo sapiens OX=9606 GN=CA1 PE=1 SV=2
P62328	110	Unique	44	4	5031.5	4	38	0.0041794	0.4545	82.8428	Thymosin beta-4 OS=Homo sapiens OX=9606 GN=TMSB4X PE=1 SV=2
Q15582	111	Unique	683	5	74616	5	32	0.000226731	0.1318	67.8542	Transforming growth factor-beta-induced protein ig-h3 OS=Homo sapiens OX=9606 GN=TGFBI PE=1 SV=1
P16112	112	Unique	2530	4	261151	4	36	6.88596e-05	0.0253	85.1652	Aggrecan core protein OS=Homo sapiens OX=9606 GN=ACAN PE=1 SV=3
P02458	113	Unique	1487	1	141680	1	4	1.30176e-05	0.0094	10.4006	Collagen alpha-1(II) chain OS=Homo sapiens OX=9606 GN=COL2A1 PE=1 SV=3
P04040	114	Unique	527	1	59700.7	1	2	1.83655e-05	0.0361	4.625	Catalase OS=Homo sapiens OX=9606 GN=CAT PE=1 SV=3
Q96P16	115	Unique	312	1	35679.6	1	8	0.000124085	0.0353	8.764	Regulation of nuclear pre-mRNA domain-containing protein 1A OS=Homo sapiens OX=9606 GN=RPRD1A PE=1 SV=1
P0DJI8	116	Unique	122	3	13505.5	3	14	0.00055533	0.3525	36.5424	Serum amyloid A-1 protein OS=Homo sapiens OX=9606 GN=SAA1 PE=1 SV=1
P02763	117	Unique	201	2	23478.7	2	8	0.000192609	0.1443	18.013	Alpha-1-acid glycoprotein 1 OS=Homo sapiens OX=9606 GN=ORM1 PE=1 SV=1
P12109	118	Unique	1028	4	108444	4	18	8.47348e-05	0.0506	33.7634	Collagen alpha-1(VI) chain OS=Homo sapiens OX=9606 GN=COL6A1 PE=1 SV=3
P10599	120	Unique	105	1	11711.7	1	8	0.000368709	0.1238	17.4948	Thioredoxin OS=Homo sapiens OX=9606 GN=TXN PE=1 SV=3
Q9ULI3	121	Unique	1381	1	147351	1	2	7.0084e-06	0.0181	4.4986	Protein HEG homolog 1 OS=Homo sapiens OX=9606 GN=HEG1 PE=1 SV=3
P05090	122	Unique	189	3	21243.8	3	8	0.000204838	0.1852	16.0426	Apolipoprotein D OS=Homo sapiens OX=9606 GN=APOD PE=1 SV=1
Q99969	123	Unique	163	3	18587.7	3	8	0.000237512	0.3129	17.8242	Retinoic acid receptor responder protein 2 OS=Homo sapiens OX=9606 GN=RARRES2 PE=1 SV=1
P11279	124	Unique	417	1	44835.8	1	2	2.32101e-05	0.0384	4.2828	Lysosome-associated membrane glycoprotein 1 OS=Homo sapiens OX=9606 GN=LAMP1 PE=1 SV=3
Q6UX71	125	Unique	529	1	59527.5	1	4	3.65921e-05	0.0227	9.1712	Plexin domain-containing protein 2 OS=Homo sapiens OX=9606 GN=PLXDC2 PE=1 SV=1
P20908	126	Unique	1838	1	183429	1	2	5.26583e-06	0.0114	5.1334	Collagen alpha-1(V) chain OS=Homo sapiens OX=9606 GN=COL5A1 PE=1 SV=3
Q9P013	127	Unique	229	1	26590.3	1	4	8.45293e-05	0.048	7.9344	Spliceosome-associated protein CWC15 homolog OS=Homo sapiens OX=9606 GN=CWC15 PE=1 SV=2
P05109	128	Unique	93	3	10809.6	3	6	0.000312213	0.3118	10.224	Protein S100-A8 OS=Homo sapiens OX=9606 GN=S100A8 PE=1 SV=1
O94985	129	Unique	981	3	109706	3	6	2.95982e-05	0.0622	14.6212	Calsyntenin-1 OS=Homo sapiens OX=9606 GN=CLSTN1 PE=1 SV=1
Q01459	130	Unique	385	1	43713.6	1	2	2.51392e-05	0.039	5.9724	Di-N-acetylchitobiase OS=Homo sapiens OX=9606 GN=CTBS PE=1 SV=1
O14879	131	Unique	490	1	55931.5	1	2	1.97522e-05	0.0633	4.115	Interferon-induced protein with tetratricopeptide repeats 3 OS=Homo sapiens OX=9606 GN=IFIT3 PE=1 SV=1
Q9H4A9	132	Unique	486	2	53313.3	2	4	3.98296e-05	0.037	6.6912	Dipeptidase 2 OS=Homo sapiens OX=9606 GN=DPEP2 PE=1 SV=3
Q9H2U2	133	Unique	334	1	37878	1	4	5.79557e-05	0.0569	8.2048	Inorganic pyrophosphatase 2, mitochondrial OS=Homo sapiens OX=9606 GN=PPA2 PE=1 SV=2
P02790	134	Unique	462	48	51625.3	48	4374	0.0458162	0.7511	11531.4	Hemopexin OS=Homo sapiens OX=9606 GN=HPX PE=1 SV=2
P06681	135	Unique	752	37	83196.3	37	778	0.00500662	0.512	1872.12	Complement C2 OS=Homo sapiens OX=9606 GN=C2 PE=1 SV=2
P00748	136	Unique	615	22	67729.9	22	614	0.00483143	0.4715	1614.74	Coagulation factor XII OS=Homo sapiens OX=9606 GN=F12 PE=1 SV=3
P04114	137	Unique	4563	341	515265	341	7544	0.00800081	0.7236	19027.1	Apolipoprotein B-100 OS=Homo sapiens OX=9606 GN=APOB PE=1 SV=2
P19823	138	Unique	946	56	106379	56	2558	0.0130856	0.5518	6691.49	Inter-alpha-trypsin inhibitor heavy chain H2 OS=Homo sapiens OX=9606 GN=ITIH2 PE=1 SV=2
Q14624	139	Unique	930	58	103275	58	1600	0.00832568	0.6194	4488.65	Inter-alpha-trypsin inhibitor heavy chain H4 OS=Homo sapiens OX=9606 GN=ITIH4 PE=1 SV=4
P04004	140	Unique	478	23	54253.2	23	772	0.00781577	0.5	1884.91	Vitronectin OS=Homo sapiens OX=9606 GN=VTN PE=1 SV=1
P05160	141	Unique	661	34	75443.2	34	520	0.00380701	0.6399	1228.31	Coagulation factor XIII B chain OS=Homo sapiens OX=9606 GN=F13B PE=1 SV=3
P07737	142	Unique	140	9	15026.5	9	112	0.00387144	0.7	214.906	Profilin-1 OS=Homo sapiens OX=9606 GN=PFN1 PE=1 SV=2
P02750	143	Unique	347	14	38136.1	14	460	0.00641521	0.4957	1126.54	Leucine-rich alpha-2-glycoprotein OS=Homo sapiens OX=9606 GN=LRG1 PE=1 SV=2
P02745	144	Unique	245	9	25982.2	9	254	0.00501707	0.4163	741.539	Complement C1q subcomponent subunit A OS=Homo sapiens OX=9606 GN=C1QA PE=1 SV=2
Q6UXB8	145	Unique	463	12	49421.5	12	166	0.00173504	0.2829	416.133	Peptidase inhibitor 16 OS=Homo sapiens OX=9606 GN=PI16 PE=1 SV=1
P27918	146	Unique	469	10	51224	10	232	0.00239385	0.2878	587.794	Properdin OS=Homo sapiens OX=9606 GN=CFP PE=1 SV=2
P18065	147	Unique	325	8	34773.2	8	52	0.000774288	0.3323	114.119	Insulin-like growth factor-binding protein 2 OS=Homo sapiens OX=9606 GN=IGFBP2 PE=1 SV=2
P33151	148	Unique	784	14	87456	14	150	0.000925887	0.2309	320.245	Cadherin-5 OS=Homo sapiens OX=9606 GN=CDH5 PE=1 SV=5
Q9UGM5	149	Unique	382	13	42010	13	168	0.00212828	0.4346	375.639	Fetuin-B OS=Homo sapiens OX=9606 GN=FETUB PE=1 SV=2
P04070	150	Unique	461	9	52019.5	9	152	0.0015956	0.3124	352.565	Vitamin K-dependent protein C OS=Homo sapiens OX=9606 GN=PROC PE=1 SV=1
Q9BWP8	151	Unique	271	5	28629	5	32	0.00057143	0.2177	68.2664	Collectin-11 OS=Homo sapiens OX=9606 GN=COLEC11 PE=1 SV=1
O00151	152	Unique	329	4	36031	4	14	0.000205928	0.1945	30.1364	PDZ and LIM domain protein 1 OS=Homo sapiens OX=9606 GN=PDLIM1 PE=1 SV=4
Q9NPH3	153	Unique	570	4	65358.7	4	18	0.00015282	0.0649	32.3458	Interleukin-1 receptor accessory protein OS=Homo sapiens OX=9606 GN=IL1RAP PE=1 SV=2
P05362	154	Unique	532	7	57770.9	7	40	0.000363857	0.1786	74.8212	Intercellular adhesion molecule 1 OS=Homo sapiens OX=9606 GN=ICAM1 PE=1 SV=2
Q13822	155	Unique	863	13	98911.5	13	70	0.000392527	0.2294	153.314	Ectonucleotide pyrophosphatase/phosphodiesterase family member 2 OS=Homo sapiens OX=9606 GN=ENPP2 PE=1 SV=3
P02452	156	Unique	1464	10	138839	10	72	0.000237998	0.0683	156.002	Collagen alpha-1(I) chain OS=Homo sapiens OX=9606 GN=COL1A1 PE=1 SV=5
P41222	157	Unique	190	6	20997.3	6	56	0.00142632	0.2789	112.388	Prostaglandin-H2 D-isomerase OS=Homo sapiens OX=9606 GN=PTGDS PE=1 SV=1
P55058	158	Unique	493	4	54686.5	4	18	0.000176688	0.1217	35.9006	Phospholipid transfer protein OS=Homo sapiens OX=9606 GN=PLTP PE=1 SV=1
P55290	159	Unique	713	2	78219.9	2	22	0.000149319	0.0365	45.8396	Cadherin-13 OS=Homo sapiens OX=9606 GN=CDH13 PE=1 SV=1
Q76LX8	160	Unique	1427	8	153487	8	36	0.000122085	0.0932	67.405	A disintegrin and metalloproteinase with thrombospondin motifs 13 OS=Homo sapiens OX=9606 GN=ADAMTS13 PE=1 SV=1
Q6YHK3	161	Unique	1445	2	161569	2	4	1.3396e-05	0.0242	8.6502	CD109 antigen OS=Homo sapiens OX=9606 GN=CD109 PE=1 SV=2
P12830	162	Unique	882	4	97377.8	4	36	0.000197522	0.0794	85.8738	Cadherin-1 OS=Homo sapiens OX=9606 GN=CDH1 PE=1 SV=3
O14791	163	Unique	398	2	43928.9	2	20	0.000243181	0.1055	49.2118	Apolipoprotein L1 OS=Homo sapiens OX=9606 GN=APOL1 PE=1 SV=5
O95810	164	Unique	425	2	47126.6	2	14	0.000159412	0.0729	29.2872	Caveolae-associated protein 2 OS=Homo sapiens OX=9606 GN=CAVIN2 PE=1 SV=3
Q99784	165	Unique	485	4	55289.4	4	28	0.000279382	0.0928	53.0488	Noelin OS=Homo sapiens OX=9606 GN=OLFM1 PE=1 SV=4
Q15063	166	Unique	836	14	93237.3	14	82	0.000474668	0.2464	163.135	Periostin OS=Homo sapiens OX=9606 GN=POSTN PE=1 SV=2
O43866	167	Unique	347	6	38044.9	6	16	0.000223138	0.2767	32.2278	CD5 antigen-like OS=Homo sapiens OX=9606 GN=CD5L PE=1 SV=1
P12955	168	Unique	493	5	54494.9	5	24	0.000235585	0.146	47.8964	Xaa-Pro dipeptidase OS=Homo sapiens OX=9606 GN=PEPD PE=1 SV=3
P14780	169	Unique	707	9	78390.3	9	32	0.000219035	0.157	64.3102	Matrix metalloproteinase-9 OS=Homo sapiens OX=9606 GN=MMP9 PE=1 SV=3
Q13201	170	Unique	1228	8	138005	8	48	0.000189158	0.0839	103.818	Multimerin-1 OS=Homo sapiens OX=9606 GN=MMRN1 PE=1 SV=3
Q9H299	171	Unique	93	4	10413.3	4	28	0.00145699	0.6667	65.2128	SH3 domain-binding glutamic acid-rich-like protein 3 OS=Homo sapiens OX=9606 GN=SH3BGRL3 PE=1 SV=1
Q9Y6K1	172	Unique	912	2	101775	2	8	4.245e-05	0.0482	9.4186	DNA (cytosine-5)-methyltransferase 3A OS=Homo sapiens OX=9606 GN=DNMT3A PE=1 SV=4
P30043	173	Unique	206	2	22087.4	2	10	0.000234917	0.1408	24.5324	Flavin reductase (NADPH) OS=Homo sapiens OX=9606 GN=BLVRB PE=1 SV=3
P15151	174	Unique	417	5	45255.8	5	26	0.000301731	0.1175	48.0332	Poliovirus receptor OS=Homo sapiens OX=9606 GN=PVR PE=1 SV=2
P24821	175	Unique	2201	8	240682	8	30	6.59605e-05	0.0781	58.9532	Tenascin OS=Homo sapiens OX=9606 GN=TNC PE=1 SV=3
P03950	176	Unique	147	5	16521.4	5	34	0.00111929	0.4286	66.5366	Angiogenin OS=Homo sapiens OX=9606 GN=ANG PE=1 SV=1
P13727	177	Unique	222	3	25171.2	3	10	0.000217987	0.1937	23.6626	Bone marrow proteoglycan OS=Homo sapiens OX=9606 GN=PRG2 PE=1 SV=2
P13473	178	Unique	410	2	44914.3	2	12	0.000141638	0.0366	18.4812	Lysosome-associated membrane glycoprotein 2 OS=Homo sapiens OX=9606 GN=LAMP2 PE=1 SV=2
P23528	179	Unique	166	1	18472.6	1	4	0.00011661	0.1687	8.4256	Cofilin-1 OS=Homo sapiens OX=9606 GN=CFL1 PE=1 SV=3
Q9Y5Y7	180	Unique	322	4	35172.9	4	16	0.000240462	0.1491	31.4908	Lymphatic vessel endothelial hyaluronic acid receptor 1 OS=Homo sapiens OX=9606 GN=LYVE1 PE=1 SV=2
Q14766	182	Unique	1721	1	186654	1	4	1.12476e-05	0.011	10.4468	Latent-transforming growth factor beta-binding protein 1 OS=Homo sapiens OX=9606 GN=LTBP1 PE=1 SV=4
O75379	183	Unique	141	1	16368.5	1	6	0.000205928	0.1844	6.4562	Vesicle-associated membrane protein 4 OS=Homo sapiens OX=9606 GN=VAMP4 PE=1 SV=2
P11684	184	Unique	91	1	9969.1	1	2	0.000106358	0.2967	5.4008	Uteroglobin OS=Homo sapiens OX=9606 GN=SCGB1A1 PE=1 SV=1
P08123	185	Unique	1366	3	129217	3	6	2.12561e-05	0.0381	15.1774	Collagen alpha-2(I) chain OS=Homo sapiens OX=9606 GN=COL1A2 PE=1 SV=7
P07333	186	Unique	972	2	107897	2	4	1.99148e-05	0.0134	5.9692	Macrophage colony-stimulating factor 1 receptor OS=Homo sapiens OX=9606 GN=CSF1R PE=1 SV=2
P23470	187	Unique	1445	3	161883	3	8	2.6792e-05	0.0263	12.3262	Receptor-type tyrosine-protein phosphatase gamma OS=Homo sapiens OX=9606 GN=PTPRG PE=1 SV=4
Q16706	188	Unique	1144	1	131039	1	2	8.46032e-06	0.0096	4.1296	Alpha-mannosidase 2 OS=Homo sapiens OX=9606 GN=MAN2A1 PE=1 SV=2
P06702	189	Unique	114	2	13215.5	2	4	0.0001698	0.2456	7.7156	Protein S100-A9 OS=Homo sapiens OX=9606 GN=S100A9 PE=1 SV=1
P01591	190	Unique	159	1	18069	1	4	0.000121743	0.0755	8.4842	Immunoglobulin J chain OS=Homo sapiens OX=9606 GN=JCHAIN PE=1 SV=4
P09110	191	Unique	424	1	44245.8	1	2	2.28269e-05	0.0991	5.056	3-ketoacyl-CoA thiolase, peroxisomal OS=Homo sapiens OX=9606 GN=ACAA1 PE=1 SV=2
Q5VZ52	194	Unique	161	1	18700.8	1	2	6.01155e-05	0.1801	5.8174	MORN repeat-containing protein 5 OS=Homo sapiens OX=9606 GN=MORN5 PE=2 SV=1
P14543	195	Unique	1247	2	136273	2	4	1.5523e-05	0.0361	8.4554	Nidogen-1 OS=Homo sapiens OX=9606 GN=NID1 PE=1 SV=3
P43121	196	Unique	646	3	71544.6	3	6	4.49471e-05	0.0929	9.2648	Cell surface glycoprotein MUC18 OS=Homo sapiens OX=9606 GN=MCAM PE=1 SV=2
Q7KZ85	197	Unique	1726	2	198931	2	4	1.12151e-05	0.0261	4.0676	Transcription elongation factor SPT6 OS=Homo sapiens OX=9606 GN=SUPT6H PE=1 SV=2
P43652	199	Unique	599	44	69006	44	1334	0.0107773	0.6761	3648.01	Afamin OS=Homo sapiens OX=9606 GN=AFM PE=1 SV=1
P02649	200	Unique	317	28	36113.7	28	668	0.0101976	0.7161	1645.84	Apolipoprotein E OS=Homo sapiens OX=9606 GN=APOE PE=1 SV=1
Q06033	201	Unique	890	41	99768.5	41	918	0.00499155	0.5438	2403.03	Inter-alpha-trypsin inhibitor heavy chain H3 OS=Homo sapiens OX=9606 GN=ITIH3 PE=1 SV=2
P00450	202	Unique	1065	107	122110	107	6624	0.0300991	0.8685	20157.1	Ceruloplasmin OS=Homo sapiens OX=9606 GN=CP PE=1 SV=1
P04278	203	Unique	402	21	43733.8	21	568	0.00683762	0.7214	1500.36	Sex hormone-binding globulin OS=Homo sapiens OX=9606 GN=SHBG PE=1 SV=2
P02671	204	Unique	866	26	94896.4	26	332	0.00185525	0.3464	789.816	Fibrinogen alpha chain OS=Homo sapiens OX=9606 GN=FGA PE=1 SV=2
P02766	205	Unique	147	13	15859	13	664	0.0218592	0.7347	2269.49	Transthyretin OS=Homo sapiens OX=9606 GN=TTR PE=1 SV=1
P23142	206	Unique	703	20	77144.3	20	290	0.0019963	0.3784	680.969	Fibulin-1 OS=Homo sapiens OX=9606 GN=FBLN1 PE=1 SV=4
P09486	207	Unique	303	15	34591.7	15	202	0.0032262	0.5908	468.007	SPARC OS=Homo sapiens OX=9606 GN=SPARC PE=1 SV=1
Q9Y6R7	208	Unique	5405	33	571621	33	182	0.000162951	0.1116	395.704	IgGFc-binding protein OS=Homo sapiens OX=9606 GN=FCGBP PE=1 SV=3
Q96IY4	209	Unique	423	18	48375.4	18	412	0.00471346	0.5366	1030.39	Carboxypeptidase B2 OS=Homo sapiens OX=9606 GN=CPB2 PE=1 SV=2
P08571	210	Unique	375	14	40032.7	14	266	0.00343268	0.48	595.49	Monocyte differentiation antigen CD14 OS=Homo sapiens OX=9606 GN=CD14 PE=1 SV=2
P02775	211	Unique	128	7	13867.4	7	286	0.0108128	0.4062	716.643	Platelet basic protein OS=Homo sapiens OX=9606 GN=PPBP PE=1 SV=3
P27169	212	Unique	355	11	39688.2	11	242	0.0032989	0.5437	548.407	Serum paraoxonase/arylesterase 1 OS=Homo sapiens OX=9606 GN=PON1 PE=1 SV=3
P02647	213	Unique	267	13	30740.9	13	156	0.00282746	0.4719	298.519	Apolipoprotein A-I OS=Homo sapiens OX=9606 GN=APOA1 PE=1 SV=1
P49908	214	Unique	381	9	43138.3	9	176	0.00223548	0.2362	393.321	Selenoprotein P OS=Homo sapiens OX=9606 GN=SELENOP PE=1 SV=3
P17936	215	Unique	291	12	31635.7	12	228	0.00379162	0.4674	480.311	Insulin-like growth factor-binding protein 3 OS=Homo sapiens OX=9606 GN=IGFBP3 PE=1 SV=2
P04275	216	Unique	2813	63	309040	63	434	0.000746625	0.3135	910.238	von Willebrand factor OS=Homo sapiens OX=9606 GN=VWF PE=1 SV=4
P18428	217	Unique	481	9	53331.9	9	142	0.00142865	0.2723	325.849	Lipopolysaccharide-binding protein OS=Homo sapiens OX=9606 GN=LBP PE=1 SV=3
P02743	218	Unique	223	11	25353.1	11	142	0.00308153	0.6861	346.232	Serum amyloid P-component OS=Homo sapiens OX=9606 GN=APCS PE=1 SV=2
P00746	219	Unique	253	10	26997.9	10	156	0.00298392	0.5178	403.152	Complement factor D OS=Homo sapiens OX=9606 GN=CFD PE=1 SV=5
O14786	220	Unique	923	11	103051	11	60	0.000314581	0.1625	128.194	Neuropilin-1 OS=Homo sapiens OX=9606 GN=NRP1 PE=1 SV=3
P33908	221	Unique	653	10	72904.3	10	48	0.000355722	0.2098	104.946	Mannosyl-oligosaccharide 1,2-alpha-mannosidase IA OS=Homo sapiens OX=9606 GN=MAN1A1 PE=1 SV=3
P02655	222	Unique	101	5	11258.7	5	82	0.00392894	0.5248	165.028	Apolipoprotein C-II OS=Homo sapiens OX=9606 GN=APOC2 PE=1 SV=1
P61626	223	Unique	148	9	16508.3	9	94	0.00307361	0.6081	244.226	Lysozyme C OS=Homo sapiens OX=9606 GN=LYZ PE=1 SV=1
P61769	224	Unique	119	5	13687.9	5	76	0.00309065	0.4286	155.235	Beta-2-microglobulin OS=Homo sapiens OX=9606 GN=B2M PE=1 SV=1
P01344	225	Unique	180	2	20109.3	2	12	0.00032262	0.1389	26.2098	Insulin-like growth factor II OS=Homo sapiens OX=9606 GN=IGF2 PE=1 SV=1
P02656	226	Unique	99	3	10827.5	3	50	0.00244409	0.3434	122.842	Apolipoprotein C-III OS=Homo sapiens OX=9606 GN=APOC3 PE=1 SV=1
Q13103	227	Unique	211	5	24303.7	5	50	0.00114675	0.2654	98.9694	Secreted phosphoprotein 24 OS=Homo sapiens OX=9606 GN=SPP2 PE=1 SV=1
P10124	228	Unique	158	2	17622.6	2	22	0.000673827	0.1709	53.3918	Serglycin OS=Homo sapiens OX=9606 GN=SRGN PE=1 SV=3
O00391	229	Unique	747	13	82507.5	13	122	0.000790354	0.2236	229.985	Sulfhydryl oxidase 1 OS=Homo sapiens OX=9606 GN=QSOX1 PE=1 SV=3
P02774	230	Unique	474	52	52864.9	52	2818	0.0287704	0.8017	8167.38	Vitamin D-binding protein OS=Homo sapiens OX=9606 GN=GC PE=1 SV=2
Q96PD5	231	Unique	576	28	62159.9	28	1118	0.00939295	0.6111	3252.32	N-acetylmuramoyl-L-alanine amidase OS=Homo sapiens OX=9606 GN=PGLYRP2 PE=1 SV=1
P02751	232	Unique	2477	91	272132	91	1866	0.00364559	0.5386	4932.08	Fibronectin OS=Homo sapiens OX=9606 GN=FN1 PE=1 SV=5
P25311	233	Unique	298	6	34219.1	6	72	0.00116923	0.2617	175.875	Zinc-alpha-2-glycoprotein OS=Homo sapiens OX=9606 GN=AZGP1 PE=1 SV=2
Q15113	234	Unique	449	5	47924	5	20	0.000215559	0.1559	41.494	Procollagen C-endopeptidase enhancer 1 OS=Homo sapiens OX=9606 GN=PCOLCE PE=1 SV=2
P27487	235	Unique	766	8	88204.5	8	32	0.000202164	0.1384	75.4498	Dipeptidyl peptidase 4 OS=Homo sapiens OX=9606 GN=DPP4 PE=1 SV=2
Q9NPY3	236	Unique	652	4	68497.4	4	10	7.42224e-05	0.069	18.5148	Complement component C1q receptor OS=Homo sapiens OX=9606 GN=CD93 PE=1 SV=3
P04075	237	Unique	364	6	39377.3	6	24	0.000319075	0.206	53.308	Fructose-bisphosphate aldolase A OS=Homo sapiens OX=9606 GN=ALDOA PE=1 SV=2
P08253	238	Unique	660	5	73816.7	5	30	0.000219968	0.1106	58.8132	72 kDa type IV collagenase OS=Homo sapiens OX=9606 GN=MMP2 PE=1 SV=2
P22692	239	Unique	258	3	27897.5	3	6	0.000112542	0.1434	10.9154	Insulin-like growth factor-binding protein 4 OS=Homo sapiens OX=9606 GN=IGFBP4 PE=1 SV=2
O95445	240	Unique	188	9	21221.4	9	26	0.000669265	0.4521	46.498	Apolipoprotein M OS=Homo sapiens OX=9606 GN=APOM PE=1 SV=2
P05154	241	Unique	406	2	45627.7	2	24	0.000286067	0.0887	74.7018	Plasma serine protease inhibitor OS=Homo sapiens OX=9606 GN=SERPINA5 PE=1 SV=3
P01860	242	Unique	377	1	41242.4	1	6	7.7018e-05	0.0265	13.3772	Immunoglobulin heavy constant gamma 3 OS=Homo sapiens OX=9606 GN=IGHG3 PE=1 SV=2
Q99983	243	Unique	421	6	49442.2	6	36	0.000413812	0.2328	84.8474	Osteomodulin OS=Homo sapiens OX=9606 GN=OMD PE=1 SV=1
Q9UNW1	244	Unique	487	1	54998.1	1	6	5.96218e-05	0.078	21.2268	Multiple inositol polyphosphate phosphatase 1 OS=Homo sapiens OX=9606 GN=MINPP1 PE=1 SV=1
P08709	245	Unique	466	1	51542.4	1	4	4.15391e-05	0.0494	10.3114	Coagulation factor VII OS=Homo sapiens OX=9606 GN=F7 PE=1 SV=1
P62942	246	Unique	108	1	11925.1	1	2	8.96167e-05	0.1296	5.0472	Peptidyl-prolyl cis-trans isomerase FKBP1A OS=Homo sapiens OX=9606 GN=FKBP1A PE=1 SV=2
P52566	247	Unique	201	1	22955.6	1	2	4.81522e-05	0.1244	4.1286	Rho GDP-dissociation inhibitor 2 OS=Homo sapiens OX=9606 GN=ARHGDIB PE=1 SV=3
P11464	248	Unique	419	1	47175	1	4	4.61986e-05	0.0597	11.6138	Pregnancy-specific beta-1-glycoprotein 1 OS=Homo sapiens OX=9606 GN=PSG1 PE=1 SV=1
P16035	249	Unique	220	2	24365.1	2	4	8.79873e-05	0.1182	9.338	Metalloproteinase inhibitor 2 OS=Homo sapiens OX=9606 GN=TIMP2 PE=1 SV=2
P21333	250	Unique	2647	3	280546	3	6	1.09693e-05	0.0121	10.8714	Filamin-A OS=Homo sapiens OX=9606 GN=FLNA PE=1 SV=4
O95497	251	Unique	513	1	56957.1	1	2	1.88667e-05	0.037	4.7408	Pantetheinase OS=Homo sapiens OX=9606 GN=VNN1 PE=1 SV=2
Q08378	252	Unique	1498	1	167234	1	2	6.46102e-06	0.024	4.5098	Golgin subfamily A member 3 OS=Homo sapiens OX=9606 GN=GOLGA3 PE=1 SV=2
P15144	253	Unique	967	7	109453	7	14	7.00623e-05	0.1013	24.9822	Aminopeptidase N OS=Homo sapiens OX=9606 GN=ANPEP PE=1 SV=4
P08294	254	Unique	240	3	25816.7	3	8	0.00016131	0.1458	18.4746	Extracellular superoxide dismutase [Cu-Zn] OS=Homo sapiens OX=9606 GN=SOD3 PE=1 SV=2
Q9Y6Z7	255	Unique	277	4	30667.3	4	8	0.000139763	0.1336	11.744	Collectin-10 OS=Homo sapiens OX=9606 GN=COLEC10 PE=1 SV=2
Q9UBQ6	256	Unique	330	2	37423.3	2	4	5.86582e-05	0.0909	8.8052	Exostosin-like 2 OS=Homo sapiens OX=9606 GN=EXTL2 PE=1 SV=1
Q9BUN1	257	Unique	341	1	36728.3	1	2	2.8383e-05	0.044	5.1946	Protein MENT OS=Homo sapiens OX=9606 GN=MENT PE=2 SV=1
P01876	258	Unique	353	1	37612.6	1	2	2.74181e-05	0.0425	4.1716	Immunoglobulin heavy constant alpha 1 OS=Homo sapiens OX=9606 GN=IGHA1 PE=1 SV=2
Q12884	259	Unique	760	1	87638.7	1	2	1.2735e-05	0.0145	4.5786	Prolyl endopeptidase FAP OS=Homo sapiens OX=9606 GN=FAP PE=1 SV=5
O75144	260	Unique	302	2	33309.7	2	4	6.40967e-05	0.0861	6.7634	ICOS ligand OS=Homo sapiens OX=9606 GN=ICOSLG PE=1 SV=2
P08567	261	Unique	350	2	40081.4	2	4	5.53063e-05	0.1171	6.8972	Pleckstrin OS=Homo sapiens OX=9606 GN=PLEK PE=1 SV=3
P34096	262	Unique	147	1	16811.4	1	2	6.58408e-05	0.0884	4.296	Ribonuclease 4 OS=Homo sapiens OX=9606 GN=RNASE4 PE=1 SV=3
P01024	263	Some	1663	220	187012	220	10998	0.032004	0.8912	29418.9	Complement C3 OS=Homo sapiens OX=9606 GN=C3 PE=1 SV=2; Additional IDs concatenated into MaxParsimony group: O95568; Additional IDs concatenated into MaxParsimony group: O95568, A8K2U0
O95568	263	Some	372	0	42103.6	2	40	0.000520355	0.0215	75.9576	Histidine protein methyltransferase 1 homolog OS=Homo sapiens OX=9606 GN=METTL18 PE=1 SV=1
A8K2U0	263	Some	1454	0	160986	1	4	1.33131e-05	0.0048	6.6632	Alpha-2-macroglobulin-like protein 1 OS=Homo sapiens OX=9606 GN=A2ML1 PE=1 SV=3
P01023	264	Some	1474	68	163170	75	1776	0.0058308	0.7028	4378.08	Alpha-2-macroglobulin OS=Homo sapiens OX=9606 GN=A2M PE=1 SV=3
P20742	264	Some	1482	20	163742	23	246	0.000803285	0.226	523.812	Pregnancy zone protein OS=Homo sapiens OX=9606 GN=PZP PE=1 SV=4
P49747	265	Some	757	18	82789.6	22	320	0.00204568	0.4927	727.724	Cartilage oligomeric matrix protein OS=Homo sapiens OX=9606 GN=COMP PE=1 SV=2
P49746	265	Some	956	0	104117	2	16	8.09925e-05	0.0209	32.1482	Thrombospondin-3 OS=Homo sapiens OX=9606 GN=THBS3 PE=1 SV=1
P35443	265	Some	961	11	105784	16	174	0.00087621	0.2341	393.741	Thrombospondin-4 OS=Homo sapiens OX=9606 GN=THBS4 PE=1 SV=2
P07996	265	Some	1170	48	129282	52	1044	0.00431814	0.5274	2519.98	Thrombospondin-1 OS=Homo sapiens OX=9606 GN=THBS1 PE=1 SV=2; Additional IDs concatenated into MaxParsimony group: P49746
P35442	265	Some	1172	1	129890	4	62	0.000256004	0.0486	126.985	Thrombospondin-2 OS=Homo sapiens OX=9606 GN=THBS2 PE=1 SV=2
P48740	266	Some	699	13	79177.2	14	184	0.00127386	0.3147	450.859	Mannan-binding lectin serine protease 1 OS=Homo sapiens OX=9606 GN=MASP1 PE=1 SV=3
P09871	266	Some	688	44	76616.8	45	988	0.00694946	0.6875	2568.01	Complement C1s subcomponent OS=Homo sapiens OX=9606 GN=C1S PE=1 SV=1
P00736	267	Some	705	37	80048.8	37	1010	0.0069329	0.583	2652.57	Complement C1r subcomponent OS=Homo sapiens OX=9606 GN=C1R PE=1 SV=2
Q9NZP8	267	Some	487	15	53446.3	16	164	0.00162966	0.4456	368.943	Complement C1r subcomponent-like protein OS=Homo sapiens OX=9606 GN=C1RL PE=1 SV=2
P01011	268	Some	423	36	47602.5	37	708	0.00809982	0.6028	1816.07	Alpha-1-antichymotrypsin OS=Homo sapiens OX=9606 GN=SERPINA3 PE=1 SV=2
P08185	268	Some	405	17	45093.9	18	394	0.00470786	0.5654	1182.16	Corticosteroid-binding globulin OS=Homo sapiens OX=9606 GN=SERPINA6 PE=1 SV=1
Q6S8J3	269	Some	1075	0	121268	5	52	0.000234087	0.0679	127.869	POTE ankyrin domain family member E OS=Homo sapiens OX=9606 GN=POTEE PE=2 SV=3
P68133	269	Some	377	0	42005.8	10	86	0.00110393	0.2706	180.956	Actin, alpha skeletal muscle OS=Homo sapiens OX=9606 GN=ACTA1 PE=1 SV=1
P63261	269	Some	375	0	41747.8	16	184	0.00237448	0.6107	417.706	Actin, cytoplasmic 2 OS=Homo sapiens OX=9606 GN=ACTG1 PE=1 SV=1
Q562R1	269	Some	376	0	41958	5	50	0.000643524	0.1144	108.155	Beta-actin-like protein 2 OS=Homo sapiens OX=9606 GN=ACTBL2 PE=1 SV=2
P0CG38	269	Some	1075	0	121186	3	16	7.20268e-05	0.0316	35.4158	POTE ankyrin domain family member I OS=Homo sapiens OX=9606 GN=POTEI PE=3 SV=1
P63267	269	Some	376	0	41831.8	10	86	0.00110686	0.2713	180.956	Actin, gamma-enteric smooth muscle OS=Homo sapiens OX=9606 GN=ACTG2 PE=1 SV=1
A5A3E0	269	Some	1075	1	121349	5	42	0.00018907	0.0577	100.418	POTE ankyrin domain family member F OS=Homo sapiens OX=9606 GN=POTEF PE=1 SV=2
P62736	269	Some	377	0	41963.8	10	86	0.00110393	0.2706	180.956	Actin, aortic smooth muscle OS=Homo sapiens OX=9606 GN=ACTA2 PE=1 SV=1
Q9BYX7	269	Some	375	0	41970.8	3	36	0.000464573	0.1067	88.9942	Putative beta-actin-like protein 3 OS=Homo sapiens OX=9606 GN=POTEKP PE=5 SV=1
P0CG39	269	Some	1038	0	117297	2	10	4.66214e-05	0.0222	21.559	POTE ankyrin domain family member J OS=Homo sapiens OX=9606 GN=POTEJ PE=3 SV=1
P68032	269	Some	377	1	41973.9	10	90	0.00115527	0.2706	188.886	Actin, alpha cardiac muscle 1 OS=Homo sapiens OX=9606 GN=ACTC1 PE=1 SV=1
P60709	269	Some	375	12	41691.7	17	224	0.00289068	0.6267	486.64	Actin, cytoplasmic 1 OS=Homo sapiens OX=9606 GN=ACTB PE=1 SV=1; Additional IDs concatenated into MaxParsimony group: P63261, P68133, P62736, P63267, Q562R1, A5A3E0, Q6S8J3, Q9BYX7; Additional IDs concatenated into MaxParsimony group: P63261, P62736, P68032, P63267, Q6S8J3, Q562R1, P0CG38, Q9BYX7, P0CG39
Q16473	270	Some	311	0	33701	8	88	0.00136932	0.3698	197.956	Putative tenascin-XA OS=Homo sapiens OX=9606 GN=TNXA PE=5 SV=2
P22105	270	Some	4244	23	458082	29	256	0.000291909	0.1008	538.362	Tenascin-X OS=Homo sapiens OX=9606 GN=TNXB PE=1 SV=5; Additional IDs concatenated into MaxParsimony group: Q16473; Additional IDs concatenated into MaxParsimony group: Q16473
P00738	271	Some	406	16	45158.6	28	256	0.00305138	0.6552	558.131	Haptoglobin OS=Homo sapiens OX=9606 GN=HP PE=1 SV=1
P00739	271	Some	348	4	38986.7	13	116	0.0016131	0.2586	224.732	Haptoglobin-related protein OS=Homo sapiens OX=9606 GN=HPR PE=2 SV=2
P02776	272	Some	101	4	10819.9	7	184	0.00881615	0.5149	469.305	Platelet factor 4 OS=Homo sapiens OX=9606 GN=PF4 PE=1 SV=2; Additional IDs concatenated into MaxParsimony group: P10720
P10720	272	Some	104	2	11527.3	5	120	0.00558381	0.4904	302.607	Platelet factor 4 variant OS=Homo sapiens OX=9606 GN=PF4V1 PE=1 SV=1
P11021	273	Some	654	0	72270.4	12	66	0.00048837	0.2324	145.151	Endoplasmic reticulum chaperone BiP OS=Homo sapiens OX=9606 GN=HSPA5 PE=1 SV=2
Q8N6C8	274	Some	439	2	47423.9	3	22	0.000242516	0.1025	58.1974	Leukocyte immunoglobulin-like receptor subfamily A member 3 OS=Homo sapiens OX=9606 GN=LILRA3 PE=1 SV=3
Q6PI73	274	Some	481	0	52347.9	1	8	8.04873e-05	0.0395	27.1148	Leukocyte immunoglobulin-like receptor subfamily A member 6 OS=Homo sapiens OX=9606 GN=LILRA6 PE=2 SV=2
P59901	274	Some	499	0	55111.8	1	8	7.7584e-05	0.0381	27.1148	Leukocyte immunoglobulin-like receptor subfamily A member 4 OS=Homo sapiens OX=9606 GN=LILRA4 PE=1 SV=2
O75022	274	Some	631	0	69324.4	1	8	6.1354e-05	0.0301	27.1148	Leukocyte immunoglobulin-like receptor subfamily B member 3 OS=Homo sapiens OX=9606 GN=LILRB3 PE=1 SV=3
Q8N423	274	Some	598	3	64980	4	18	0.000145665	0.0819	36.4248	Leukocyte immunoglobulin-like receptor subfamily B member 2 OS=Homo sapiens OX=9606 GN=LILRB2 PE=1 SV=4; Additional IDs concatenated into MaxParsimony group: O75022, P59901, Q6PI73
A0A075B759	275	Some	164	0	18167.2	1	4	0.000118032	0.0854	7.8746	Peptidyl-prolyl cis-trans isomerase A-like 4E OS=Homo sapiens OX=9606 GN=PPIAL4E PE=3 SV=1
A0A0B4J2A2	275	Some	164	0	18126.1	1	4	0.000118032	0.0854	7.8746	Peptidyl-prolyl cis-trans isomerase A-like 4C OS=Homo sapiens OX=9606 GN=PPIAL4C PE=2 SV=1
P0DN26	275	Some	164	0	18167.2	1	4	0.000118032	0.0854	7.8746	Peptidyl-prolyl cis-trans isomerase A-like 4F OS=Homo sapiens OX=9606 GN=PPIAL4F PE=3 SV=1
Q9Y536	275	Some	164	0	18152.2	1	4	0.000118032	0.0854	7.8746	Peptidyl-prolyl cis-trans isomerase A-like 4A OS=Homo sapiens OX=9606 GN=PPIAL4A PE=2 SV=1
A0A075B767	275	Some	164	0	18178.2	1	4	0.000118032	0.0854	7.8746	Peptidyl-prolyl cis-trans isomerase A-like 4H OS=Homo sapiens OX=9606 GN=PPIAL4H PE=3 SV=1
P62937	275	Some	165	2	17982.9	3	18	0.000527924	0.2061	33.7862	Peptidyl-prolyl cis-trans isomerase A OS=Homo sapiens OX=9606 GN=PPIA PE=1 SV=2; Additional IDs concatenated into MaxParsimony group: A0A075B759, A0A0B4J2A2, P0DN26, Q9Y536, A0A075B767, F5H284
F5H284	275	Some	164	0	18137.2	1	4	0.000118032	0.0854	7.8746	Peptidyl-prolyl cis-trans isomerase A-like 4D OS=Homo sapiens OX=9606 GN=PPIAL4D PE=3 SV=1
Q06830	276	Some	199	0	22078.3	1	12	0.000291817	0.0553	25.139	Peroxiredoxin-1 OS=Homo sapiens OX=9606 GN=PRDX1 PE=1 SV=1
P32119	276	Some	198	6	21860.2	7	58	0.00141757	0.404	128.864	Peroxiredoxin-2 OS=Homo sapiens OX=9606 GN=PRDX2 PE=1 SV=5; Additional IDs concatenated into MaxParsimony group: Q06830; Additional IDs concatenated into MaxParsimony group: Q06830
P68871	277	Some	147	5	15970.3	9	50	0.00164602	0.7143	108.231	Hemoglobin subunit beta OS=Homo sapiens OX=9606 GN=HBB PE=1 SV=2; Additional IDs concatenated into MaxParsimony group: P69892, P02100
P02100	277	Some	147	0	16174.5	1	8	0.000263363	0.068	14.2418	Hemoglobin subunit epsilon OS=Homo sapiens OX=9606 GN=HBE1 PE=1 SV=2
P69892	277	Some	147	0	16098.3	2	10	0.000329204	0.1565	19.3272	Hemoglobin subunit gamma-2 OS=Homo sapiens OX=9606 GN=HBG2 PE=1 SV=2
P69891	277	Some	147	1	16112.3	3	12	0.000395045	0.2381	22.949	Hemoglobin subunit gamma-1 OS=Homo sapiens OX=9606 GN=HBG1 PE=1 SV=2
P02042	277	Some	147	1	16027.3	5	24	0.00079009	0.3265	44.225	Hemoglobin subunit delta OS=Homo sapiens OX=9606 GN=HBD PE=1 SV=2
P02008	278	Some	142	0	15609.2	2	4	0.000136318	0.0634	6.5118	Hemoglobin subunit zeta OS=Homo sapiens OX=9606 GN=HBZ PE=1 SV=2
P69905	278	Some	142	6	15229.9	7	28	0.000954228	0.6268	51.9742	Hemoglobin subunit alpha OS=Homo sapiens OX=9606 GN=HBA1 PE=1 SV=2; Additional IDs concatenated into MaxParsimony group: P02008
P01871	279	Some	453	1	49390.6	4	12	0.000128193	0.0883	24.3676	Immunoglobulin heavy constant mu OS=Homo sapiens OX=9606 GN=IGHM PE=1 SV=4; Additional IDs concatenated into MaxParsimony group: P0DOX6; Additional IDs concatenated into MaxParsimony group: P0DOX6
P0DOX6	279	Some	576	0	63427.7	3	8	6.72125e-05	0.0556	17.68	Immunoglobulin mu heavy chain OS=Homo sapiens OX=9606 PE=1 SV=2
P13645	280	Some	584	0	58773.7	13	36	0.000298313	0.2534	81.9054	Keratin, type I cytoskeletal 10 OS=Homo sapiens OX=9606 GN=KRT10 PE=1 SV=6
P08779	280	Some	473	0	51218.2	2	4	4.09243e-05	0.0296	6.0156	Keratin, type I cytoskeletal 16 OS=Homo sapiens OX=9606 GN=KRT16 PE=1 SV=4
P35527	280	Some	623	0	62008.8	5	14	0.000108748	0.0915	36.9878	Keratin, type I cytoskeletal 9 OS=Homo sapiens OX=9606 GN=KRT9 PE=1 SV=3
P02533	280	Some	472	0	51511.4	2	4	4.1011e-05	0.0297	6.0156	Keratin, type I cytoskeletal 14 OS=Homo sapiens OX=9606 GN=KRT14 PE=1 SV=4
P19012	280	Some	456	0	49163.1	2	4	4.245e-05	0.0307	6.0156	Keratin, type I cytoskeletal 15 OS=Homo sapiens OX=9606 GN=KRT15 PE=1 SV=3
P08727	280	Some	400	0	44061.1	2	4	4.8393e-05	0.035	6.0156	Keratin, type I cytoskeletal 19 OS=Homo sapiens OX=9606 GN=KRT19 PE=1 SV=4
P13646	280	Some	458	0	49539.4	2	6	6.33969e-05	0.0415	10.7488	Keratin, type I cytoskeletal 13 OS=Homo sapiens OX=9606 GN=KRT13 PE=1 SV=4
Q04695	280	Some	432	0	48058	2	4	4.48083e-05	0.0324	6.0156	Keratin, type I cytoskeletal 17 OS=Homo sapiens OX=9606 GN=KRT17 PE=1 SV=2
P01031	281	Some	1676	96	188168	96	1760	0.00508184	0.7434	4433.61	Complement C5 OS=Homo sapiens OX=9606 GN=C5 PE=1 SV=4; Additional IDs concatenated into MaxParsimony group: Reverse_Q9UGY1
O75015	282	Some	233	1	26181.2	2	4	8.30781e-05	0.1159	9.3592	Low affinity immunoglobulin gamma Fc region receptor III-B OS=Homo sapiens OX=9606 GN=FCGR3B PE=1 SV=2
P08637	282	Some	254	0	29052.7	2	4	7.62095e-05	0.0906	8.2912	Low affinity immunoglobulin gamma Fc region receptor III-A OS=Homo sapiens OX=9606 GN=FCGR3A PE=1 SV=2; Additional IDs concatenated into MaxParsimony group: contaminant_FCG3_HUMAN, O75015; Additional IDs concatenated into MaxParsimony group: contaminant_FCG3_HUMAN
P36980	283	Some	270	7	30612.6	11	244	0.00437329	0.7111	584.254	Complement factor H-related protein 2 OS=Homo sapiens OX=9606 GN=CFHR2 PE=1 SV=1
Q92496	283	Some	578	2	65289.8	3	10	8.37249e-05	0.045	20.531	Complement factor H-related protein 4 OS=Homo sapiens OX=9606 GN=CFHR4 PE=1 SV=3
Q02985	283	Some	330	1	37280.7	4	240	0.00351949	0.1061	533.802	Complement factor H-related protein 3 OS=Homo sapiens OX=9606 GN=CFHR3 PE=1 SV=2
Q03591	283	Some	330	6	37608	18	444	0.00651106	0.6758	1220.57	Complement factor H-related protein 1 OS=Homo sapiens OX=9606 GN=CFHR1 PE=1 SV=2
Q9BXR6	283	Some	569	2	64359.1	3	36	0.000306177	0.051	71.4312	Complement factor H-related protein 5 OS=Homo sapiens OX=9606 GN=CFHR5 PE=1 SV=1
P08603	283	Some	1231	79	138987	92	3656	0.0143724	0.6978	9447.72	Complement factor H OS=Homo sapiens OX=9606 GN=CFH PE=1 SV=4; Additional IDs concatenated into MaxParsimony group: Q02985; Additional IDs concatenated into MaxParsimony group: Q02985
P05543	284	Some	415	20	46276.6	21	194	0.00226223	0.5398	396.984	Thyroxine-binding globulin OS=Homo sapiens OX=9606 GN=SERPINA7 PE=1 SV=2
P05546	284	Some	499	37	57016.2	37	1162	0.0112691	0.7034	3091.01	Heparin cofactor 2 OS=Homo sapiens OX=9606 GN=SERPIND1 PE=1 SV=3
P13796	285	Some	627	19	70225.9	21	200	0.00154364	0.496	431.821	Plastin-2 OS=Homo sapiens OX=9606 GN=LCP1 PE=1 SV=6; Additional IDs concatenated into MaxParsimony group: P13797
P13797	285	Some	630	0	70748.2	2	8	6.14514e-05	0.0349	17.103	Plastin-3 OS=Homo sapiens OX=9606 GN=PLS3 PE=1 SV=4
Q92954	285	Some	1404	19	150950	20	210	0.000723827	0.1567	442.686	Proteoglycan 4 OS=Homo sapiens OX=9606 GN=PRG4 PE=1 SV=3
Q6ZMR3	288	Some	332	0	36466.2	1	14	0.000204067	0.0361	32.1468	L-lactate dehydrogenase A-like 6A OS=Homo sapiens OX=9606 GN=LDHAL6A PE=2 SV=1
P00338	288	Some	332	1	36647.4	2	16	0.000233219	0.0542	35.0376	L-lactate dehydrogenase A chain OS=Homo sapiens OX=9606 GN=LDHA PE=1 SV=2
P07195	288	Some	334	4	36597.1	5	50	0.000724446	0.1916	106.472	L-lactate dehydrogenase B chain OS=Homo sapiens OX=9606 GN=LDHB PE=1 SV=2; Additional IDs concatenated into MaxParsimony group: P00338, P07864, Q6ZMR3; Additional IDs concatenated into MaxParsimony group: Q6ZMR3, P07864
P07864	288	Some	332	0	36270.2	1	14	0.000204067	0.0361	32.1468	L-lactate dehydrogenase C chain OS=Homo sapiens OX=9606 GN=LDHC PE=1 SV=4
P59666	289	All	94	0	10220.2	3	8	0.000411855	0.5213	12.9926	Neutrophil defensin 3 OS=Homo sapiens OX=9606 GN=DEFA3 PE=1 SV=1; Additional IDs concatenated into MaxParsimony group: P59665
P59665	289	All	94	1	10176.2	3	10	0.000514819	0.5213	16.0034	Neutrophil defensin 1 OS=Homo sapiens OX=9606 GN=DEFA1 PE=1 SV=1; Additional IDs concatenated into MaxParsimony group: P59666
P07951	290	Some	284	0	32812.6	4	20	0.000340796	0.0986	44.584	Tropomyosin beta chain OS=Homo sapiens OX=9606 GN=TPM2 PE=1 SV=1
P67936	290	Some	248	3	28486.5	7	30	0.000585399	0.2621	72.2626	Tropomyosin alpha-4 chain OS=Homo sapiens OX=9606 GN=TPM4 PE=1 SV=3; Additional IDs concatenated into MaxParsimony group: P07951, P09493
P09493	290	Some	284	0	32670.7	3	16	0.000272637	0.0634	37.2392	Tropomyosin alpha-1 chain OS=Homo sapiens OX=9606 GN=TPM1 PE=1 SV=2
P06753	290	Some	285	3	32911.8	5	22	0.00037356	0.1263	45.7504	Tropomyosin alpha-3 chain OS=Homo sapiens OX=9606 GN=TPM3 PE=1 SV=2; Additional IDs concatenated into MaxParsimony group: P07951, P09493
O75106	291	Some	756	0	83602.9	2	4	2.56048e-05	0.0225	7.1324	Retina-specific copper amine oxidase OS=Homo sapiens OX=9606 GN=AOC2 PE=1 SV=2
Q16853	291	Some	763	5	84550.3	6	16	0.000101479	0.0826	29.5544	Membrane primary amine oxidase OS=Homo sapiens OX=9606 GN=AOC3 PE=1 SV=3; Additional IDs concatenated into MaxParsimony group: O75106
Q01546	292	Some	638	0	65782.1	1	2	1.51702e-05	0.0141	4.0892	Keratin, type II cytoskeletal 2 oral OS=Homo sapiens OX=9606 GN=KRT76 PE=1 SV=2
P35908	292	Some	639	0	65375.2	10	22	0.000166611	0.23	50.0128	Keratin, type II cytoskeletal 2 epidermal OS=Homo sapiens OX=9606 GN=KRT2 PE=1 SV=2
P04259	292	Some	564	0	60012.3	5	12	0.000102964	0.1028	22.5528	Keratin, type II cytoskeletal 6B OS=Homo sapiens OX=9606 GN=KRT6B PE=1 SV=5
P13647	292	Some	590	0	62322	2	4	3.28088e-05	0.0373	6.7312	Keratin, type II cytoskeletal 5 OS=Homo sapiens OX=9606 GN=KRT5 PE=1 SV=3
P02538	292	Some	564	0	59990.3	5	12	0.000102964	0.1028	22.159	Keratin, type II cytoskeletal 6A OS=Homo sapiens OX=9606 GN=KRT6A PE=1 SV=3
P48668	292	Some	564	0	59970.3	5	12	0.000102964	0.1028	22.159	Keratin, type II cytoskeletal 6C OS=Homo sapiens OX=9606 GN=KRT6C PE=1 SV=3
O95678	292	Some	551	0	59506	1	4	3.5131e-05	0.0181	7.6778	Keratin, type II cytoskeletal 75 OS=Homo sapiens OX=9606 GN=KRT75 PE=1 SV=2
P04264	292	Some	644	5	65981	12	56	0.000420809	0.222	129.124	Keratin, type II cytoskeletal 1 OS=Homo sapiens OX=9606 GN=KRT1 PE=1 SV=6; Additional IDs concatenated into MaxParsimony group: P35908, P04259, P02538, P48668, contaminant_KERATIN21, P13647, contaminant_KERATIN17, Q01546, Q7Z794, O95678, contaminant_KERATIN16, P19013
P19013	292	Some	534	0	57231.8	1	2	1.81247e-05	0.0169	4.0892	Keratin, type II cytoskeletal 4 OS=Homo sapiens OX=9606 GN=KRT4 PE=1 SV=4
Q7Z794	292	Some	578	0	61845.5	1	2	1.6745e-05	0.0208	5.5672	Keratin, type II cytoskeletal 1b OS=Homo sapiens OX=9606 GN=KRT77 PE=2 SV=3
P0DOX5	293	Some	449	1	49279.7	3	8	8.62236e-05	0.1314	17.9702	Immunoglobulin gamma-1 heavy chain OS=Homo sapiens OX=9606 PE=1 SV=2; Additional IDs concatenated into MaxParsimony group: P01857, P01861, P01859; Additional IDs concatenated into MaxParsimony group: P01857, P01861, P01859
P01859	293	Some	326	0	35859.7	1	4	5.93779e-05	0.0429	8.2088	Immunoglobulin heavy constant gamma 2 OS=Homo sapiens OX=9606 GN=IGHG2 PE=1 SV=2
P01861	293	Some	327	0	35899.9	1	4	5.91963e-05	0.0428	8.2088	Immunoglobulin heavy constant gamma 4 OS=Homo sapiens OX=9606 GN=IGHG4 PE=1 SV=1
P01857	293	Some	330	0	36065.2	2	6	8.79873e-05	0.1212	14.1836	Immunoglobulin heavy constant gamma 1 OS=Homo sapiens OX=9606 GN=IGHG1 PE=1 SV=1
P03952	294	Some	638	38	71304.8	39	608	0.00461175	0.7038	1375.07	Plasma kallikrein OS=Homo sapiens OX=9606 GN=KLKB1 PE=1 SV=1
P03951	294	Some	625	26	70045.5	27	434	0.00336041	0.6336	1014.31	Coagulation factor XI OS=Homo sapiens OX=9606 GN=F11 PE=1 SV=1
P0C0L5	295	Some	1744	49	192612	128	4090	0.011349	0.7259	11360.6	Complement C4-B OS=Homo sapiens OX=9606 GN=C4B PE=1 SV=2
P0C0L4	295	Some	1744	4	192646	121	3908	0.010844	0.7173	10976	Complement C4-A OS=Homo sapiens OX=9606 GN=C4A PE=1 SV=2
P00747	296	Some	810	66	90492.1	74	2714	0.0162146	0.8025	7401.53	Plasminogen OS=Homo sapiens OX=9606 GN=PLG PE=1 SV=2; Additional IDs concatenated into MaxParsimony group: Q15195; Additional IDs concatenated into MaxParsimony group: Q15195, Q02325
Q15195	296	Some	96	0	10889.5	5	66	0.00332702	0.2396	120.691	Plasminogen-like protein A OS=Homo sapiens OX=9606 GN=PLGLA PE=2 SV=1
Q02325	296	Some	96	2	10945.5	5	118	0.00594831	0.2604	241.789	Plasminogen-like protein B OS=Homo sapiens OX=9606 GN=PLGLB1 PE=3 SV=1
P08519	296	Some	4548	29	500977	30	200	0.00021281	0.0941	453.556	Apolipoprotein(a) OS=Homo sapiens OX=9606 GN=LPA PE=1 SV=1
P02768	297	Some	609	39	69303.5	42	376	0.00298781	0.711	823.556	Serum albumin OS=Homo sapiens OX=9606 GN=ALB PE=1 SV=2
P02753	298	Some	201	15	22977.2	15	736	0.01772	0.7612	2111.74	Retinol-binding protein 4 OS=Homo sapiens OX=9606 GN=RBP4 PE=1 SV=3
Q96EK7	298	Some	910	1	103698	2	4	2.12717e-05	0.0341	6.6746	Constitutive coactivator of peroxisome proliferator-activated receptor gamma OS=Homo sapiens OX=9606 GN=FAM120B PE=1 SV=1
P15311	299	All	586	0	69351.7	2	4	3.30328e-05	0.0324	6.0436	Ezrin OS=Homo sapiens OX=9606 GN=EZR PE=1 SV=4; Additional IDs concatenated into MaxParsimony group: P35241, P26038; Additional IDs concatenated into MaxParsimony group: P35241, P26038
P26038	299	All	577	0	67759.8	2	4	3.3548e-05	0.0329	6.0436	Moesin OS=Homo sapiens OX=9606 GN=MSN PE=1 SV=3
P35241	299	All	583	0	68503.4	2	4	3.32027e-05	0.0326	6.0436	Radixin OS=Homo sapiens OX=9606 GN=RDX PE=1 SV=1
Q2TV78	300	Some	715	7	79624.2	12	180	0.00121829	0.2294	415.002	Putative macrophage stimulating 1-like protein OS=Homo sapiens OX=9606 GN=MST1L PE=2 SV=2
P26927	300	Some	711	14	80249.5	24	278	0.00189216	0.5007	636.581	Hepatocyte growth factor-like protein OS=Homo sapiens OX=9606 GN=MST1 PE=1 SV=2
P06727	301	Some	396	42	45353.5	42	960	0.0117316	0.6944	2290.01	Apolipoprotein A-IV OS=Homo sapiens OX=9606 GN=APOA4 PE=1 SV=3; Additional IDs concatenated into MaxParsimony group: O95236
O95236	301	Some	402	0	44232.7	1	2	2.40761e-05	0.0199	4.0168	Apolipoprotein L3 OS=Homo sapiens OX=9606 GN=APOL3 PE=1 SV=3

## Sheet: Depleted - Proteome Discoverer
Accession	Description	Coverage [%]	# Peptides	# PSMs	# Unique Peptides	# AAs	MW [kDa]	Score Sequest HT: Sequest HT	# Peptides (by Search Engine): Sequest HT	Biological Process	Entrez Gene ID	Ensembl Gene ID	Gene Symbol	Abundance Ratio: (ZIKV) / (CTRL)	Abundance Ratio (log2): (ZIKV) / (CTRL)	Abundance Ratio Variability [%]: (ZIKV) / (CTRL)	Abundances (Grouped): CTRL	Abundances (Grouped): ZIKV	Abundances (Grouped) CV [%]: CTRL	Abundances (Grouped) CV [%]: ZIKV	Abundances (Normalized): F1: Sample, CTRL	Abundances (Normalized): F2: Sample, CTRL	Abundances (Normalized): F4: Sample, CTRL	Abundances (Normalized): F12: Sample, CTRL	Abundances (Normalized): F13: Sample, CTRL	Abundances (Normalized): F15: Sample, CTRL	Abundances (Normalized): F16: Sample, CTRL	Abundances (Normalized): F18: Sample, CTRL	Abundances (Normalized): F19: Sample, CTRL	Abundances (Normalized): F22: Sample, CTRL	Abundances (Normalized): F23: Sample, CTRL	Abundances (Normalized): F3: Sample, ZIKV	Abundances (Normalized): F5: Sample, ZIKV	Abundances (Normalized): F6: Sample, ZIKV	Abundances (Normalized): F7: Sample, ZIKV	Abundances (Normalized): F8: Sample, ZIKV	Abundances (Normalized): F9: Sample, ZIKV	Abundances (Normalized): F10: Sample, ZIKV	Abundances (Normalized): F11: Sample, ZIKV	Abundances (Normalized): F14: Sample, ZIKV	Abundances (Normalized): F17: Sample, ZIKV	Abundances (Normalized): F20: Sample, ZIKV	Abundances (Normalized): F21: Sample, ZIKV	Abundance: F1: Sample, CTRL	Abundance: F2: Sample, CTRL	Abundance: F4: Sample, CTRL	Abundance: F12: Sample, CTRL	Abundance: F13: Sample, CTRL	Abundance: F15: Sample, CTRL
P04114	Apolipoprotein B-100 OS=Homo sapiens OX=9606 GN=APOB PE=1 SV=2	71	300	10582	300	4563	515.3	25069.8	300	cell organization and biogenesis;cellular component movement;metabolic process;regulation of biological process;response to stimulus;transport	338		APOB	0.946	-0.08	64.43	2.28443e+09	2.48842e+09	28.32	29.18	1.02306e+09	2.28443e+09	1.99522e+09	1.38333e+09	2.70109e+09	2.36313e+09	2.39204e+09	2.84082e+09	2.16437e+09	3.26537e+09	2.07013e+09	2.69344e+09	1.88569e+09	1.09122e+09	2.60386e+09	2.27008e+09	3.00992e+09	2.70404e+09	4.04417e+09	3.03014e+09	1.9922e+09	2.17661e+09	2.3781e+09	8.39191e+08	2.24018e+09	1.3904e+09	1.3606e+09	1.50874e+09	1.62149e+09
P01024	Complement C3 OS=Homo sapiens OX=9606 GN=C3 PE=1 SV=2	89	182	14052	182	1663	187	36581.2	182	cell organization and biogenesis;defense response;metabolic process;regulation of biological process;response to stimulus;transport	718	ENSG00000125730.16	C3	1.259	0.33	72.37	6.11518e+09	8.1484e+09	21.86	13.7	5.36398e+09	6.11518e+09	6.46177e+09	4.33328e+09	6.07487e+09	5.11931e+09	6.43075e+09	8.63416e+09	9.0792e+09	6.50155e+09	6.07804e+09	6.6102e+09	8.12588e+09	8.38773e+09	5.94061e+09	8.17098e+09	8.02561e+09	8.26923e+09	9.91499e+09	7.27394e+09	8.43783e+09	8.58906e+09	6.65009e+09	4.39994e+09	5.99672e+09	4.503e+09	4.26209e+09	3.39322e+09	3.51267e+09
P00450	Ceruloplasmin OS=Homo sapiens OX=9606 GN=CP PE=1 SV=1	88	84	8221	84	1065	122.1	25547.8	84	cellular homeostasis;metabolic process;transport	1356		CP	1.214	0.28	71.44	3.50473e+09	4.34561e+09	21.28	18.03	3.62492e+09	2.67656e+09	3.35359e+09	4.64082e+09	3.50473e+09	3.53321e+09	4.8291e+09	2.46798e+09	3.19913e+09	3.07569e+09	4.32999e+09	4.67842e+09	4.26618e+09	2.66406e+09	4.42653e+09	4.82487e+09	4.11264e+09	3.73009e+09	3.54044e+09	4.91384e+09	4.49038e+09	3.45388e+09	5.41977e+09	2.97344e+09	2.62471e+09	2.33701e+09	4.56457e+09	1.95762e+09	2.42435e+09
P0C0L5	Complement C4-B OS=Homo sapiens OX=9606 GN=C4B PE=1 SV=2	73	122	5704	6	1744	192.6	16521.6	122	defense response;metabolic process;regulation of biological process;response to stimulus	721; 100293534	ENSG00000224389.8; ENSG00000228267.8	C4B; C4B_2; LOC100293534	0.757	-0.4	50.61	4.01418e+07	3.82765e+07	30.87	80.28	4.63964e+07	3.63478e+07	4.46152e+07	4.74134e+07	3.14215e+07	4.28926e+07	4.01418e+07	2.70086e+07	3.43123e+07	2.95654e+07	7.33687e+07	1.02733e+08	1.14522e+08	4.55801e+07	4.01674e+07	1.84483e+07	1.20717e+07	5.48231e+07	3.64745e+07	1.33305e+07	1.1474e+07	1.59736e+07	5.01338e+07	3.80579e+07	35643697	3.10909e+07	4.66344e+07	1.7551e+07	2.94313e+07
P0C0L4	Complement C4-A OS=Homo sapiens OX=9606 GN=C4A PE=1 SV=2	73	120	5574	4	1744	192.7	16182.8	120	defense response;metabolic process;regulation of biological process;response to stimulus	720; 721	ENSG00000244731.7	C4A; C4B	1.077	0.11	81.24	1.18761e+07	1.24789e+07	55.73	54.69	6.7145e+06	1.18761e+07	1.16599e+07	3.01579e+07	2.47022e+07	6.3767e+06	1.62901e+07	6.35041e+06	8.72816e+06	1.38874e+07	1.4639e+07	2.80657e+07	1.73827e+07	1.46404e+07	8.89793e+06	3.22692e+07	8.85245e+06	1.68238e+07	2.11962e+07	8.09399e+06	1.06365e+07	9.55637e+06	6.30442e+06	5.50774e+06	1.1646e+07	8.12542e+06	2.96624e+07	13797797	4.37544e+06
P01023	Alpha-2-macroglobulin OS=Homo sapiens OX=9606 GN=A2M PE=1 SV=3	74	84	3460	76	1474	163.2	8136.22	84	cell differentiation;cell organization and biogenesis;metabolic process;regulation of biological process;response to stimulus;transport	2	ENSG00000175899.14	A2M	0.418	-1.26	18.83	6.04511e+08	2.80046e+08	98.12	40.95	3.37497e+09	2.86997e+09	1.89175e+09	6.04511e+08	4.59922e+08	6.66778e+08	7.12543e+08	1.49194e+08	5.55727e+08	5.26269e+08	4.23946e+08	2.43992e+08	3.68898e+08	2.7872e+08	2.81378e+08	2.48015e+08	5.76922e+08	2.67647e+08	5.26961e+08	4.23934e+08	5.91627e+08	2.4372e+08	1.71186e+08	2.76841e+09	2.81438e+09	1.3183e+09	5.94579e+08	2.56897e+08	4.57517e+08
P08603	Complement factor H OS=Homo sapiens OX=9606 GN=CFH PE=1 SV=4	70	80	4498	68	1231	139	11965.1	80	defense response;metabolic process;regulation of biological process;response to stimulus	3075		CFH	0.955	-0.07	54.05	1.78139e+09	1.81252e+09	15.7	14.56	1.59604e+09	1.52533e+09	1.92848e+09	2.48464e+09	2.17278e+09	2.12692e+09	1.76841e+09	1.73829e+09	1.76776e+09	2.27795e+09	1.78139e+09	1.77763e+09	1.65313e+09	2.35837e+09	1.56872e+09	1.78889e+09	2.17611e+09	1.98486e+09	1.57654e+09	1.66518e+09	1.83647e+09	2.19281e+09	2.21776e+09	1.3092e+09	1.49579e+09	1.3439e+09	2.44382e+09	1.21364e+09	1.45941e+09
P00747	Plasminogen OS=Homo sapiens OX=9606 GN=PLG PE=1 SV=2	80	67	3563	64	810	90.5	10249.8	67	cell differentiation;cell organization and biogenesis;cellular component movement;cellular homeostasis;coagulation;metabolic process;regulation of biological process;transport	5340	ENSG00000122194.18	PLG	0.944	-0.08	57.24	1.73156e+09	1.65864e+09	15.28	15.11	1.5348e+09	1.66116e+09	1.74867e+09	1.07937e+09	1.56659e+09	1.91462e+09	2.04533e+09	1.73156e+09	1.50472e+09	1.84468e+09	1.73965e+09	1.94325e+09	1.49159e+09	1.32218e+09	1.86406e+09	1.7018e+09	1.81054e+09	1.4557e+09	1.61659e+09	1.43026e+09	1.70749e+09	1.51599e+09	2.20379e+09	1.25896e+09	1.62898e+09	1.21859e+09	1.06163e+09	8.75045e+08	1.31374e+09
P02751	Fibronectin OS=Homo sapiens OX=9606 GN=FN1 PE=1 SV=4	56	88	2280	88	2386	262.5	5937.66	88	cell differentiation;cell organization and biogenesis;cellular component movement;defense response;metabolic process;regulation of biological process;response to stimulus;transport	2335	ENSG00000115414.18	FN1	1.472	0.56	77.16	2.92898e+08	4.14513e+08	41.29	31.9	1.69223e+08	1.69932e+08	4.00607e+08	4.08432e+08	2.92898e+08	2.47287e+08	3.25035e+08	5.31046e+08	2.47677e+08	5.96955e+08	2.89667e+08	4.10689e+08	2.83477e+08	6.67358e+08	3.85044e+08	3.08117e+08	5.01872e+08	4.35846e+08	4.18372e+08	4.5231e+08	6.6401e+08	3.36163e+08	2.3514e+08	1.38809e+08	1.6664e+08	2.7917e+08	4.01722e+08	1.63603e+08	1.69679e+08
P01031	Complement C5 OS=Homo sapiens OX=9606 GN=C5 PE=1 SV=4	71	88	2592	88	1676	188.2	6002.13	88	cellular component movement;defense response;metabolic process;regulation of biological process;response to stimulus	727	ENSG00000106804.7	C5	0.848	-0.24	59.83	3.77062e+08	3.68505e+08	17.19	23.93	3.1371e+08	3.64328e+08	3.78828e+08	2.77261e+08	3.47839e+08	4.35086e+08	4.84014e+08	4.25763e+08	4.80894e+08	3.42018e+08	3.77062e+08	2.47638e+08	4.30564e+08	3.58519e+08	5.34523e+08	3.67876e+08	3.89328e+08	5.35123e+08	2.74581e+08	3.4827e+08	3.69134e+08	3.76032e+08	2.87664e+08	2.57329e+08	3.57271e+08	2.63993e+08	2.72706e+08	1.94291e+08	2.98539e+08
P00751	Complement factor B OS=Homo sapiens OX=9606 GN=CFB PE=1 SV=2	66	58	4301	58	764	85.5	11125.7	58	defense response;metabolic process;regulation of biological process;response to stimulus	629	ENSG00000243649.8; ENSG00000242335.8; ENSG00000243570.9; ENSG00000239754.9; ENSG00000241534.9	CFB	1.036	0.05	64.66	2.14673e+09	2.22989e+09	20.87	23.17	2.26871e+09	1.83337e+09	2.53813e+09	2.17794e+09	2.92771e+09	2.14673e+09	2.02214e+09	1.55477e+09	2.71492e+09	1.75317e+09	1.61979e+09	1.81334e+09	3.17421e+09	2.14279e+09	2.65215e+09	3.36972e+09	2.32053e+09	2.42217e+09	1.84034e+09	1.93291e+09	1.85011e+09	1.77878e+09	2.33905e+09	1.86097e+09	1.79786e+09	1.76874e+09	2.14216e+09	1.63532e+09	1.473e+09
P19827	Inter-alpha-trypsin inhibitor heavy chain H1 OS=Homo sapiens OX=9606 GN=ITIH1 PE=1 SV=3	56	44	3989	44	911	101.3	10099.5	44	metabolic process;regulation of biological process	3697	ENSG00000055957.10	ITIH1	1.102	0.14	67.72	1.02063e+09	1.16736e+09	13.01	15.12	7.98252e+08	1.02063e+09	1.10346e+09	7.25808e+08	1.12329e+09	1.11853e+09	1.02968e+09	1.01502e+09	9.68435e+08	1.10106e+09	9.81189e+08	1.35367e+09	1.09098e+09	9.50567e+08	1.50545e+09	1.13761e+09	1.10558e+09	1.26823e+09	9.61522e+08	1.35159e+09	1.48243e+09	1.14974e+09	1.18526e+09	6.54787e+08	1.00086e+09	7.68968e+08	7.13883e+08	6.27434e+08	7.67489e+08
P02774	Vitamin D-binding protein OS=Homo sapiens OX=9606 GN=GC PE=1 SV=2	81	46	3706	46	474	52.9	11290.4	46					0.967	-0.05	61.32	3.8465e+09	3.79852e+09	14.98	12.06	3.51317e+09	2.26906e+09	3.45548e+09	4.36814e+09	4.11699e+09	3.95749e+09	3.8465e+09	4.13503e+09	3.63051e+09	3.76878e+09	4.00236e+09	3.87564e+09	4.27448e+09	4.19356e+09	3.42297e+09	3.46884e+09	4.0533e+09	3.21206e+09	3.33411e+09	3.4043e+09	4.27424e+09	3.72293e+09	4.63107e+09	2.88177e+09	2.22511e+09	2.40801e+09	4.29637e+09	2.29961e+09	2.71548e+09
P19823	Inter-alpha-trypsin inhibitor heavy chain H2 OS=Homo sapiens OX=9606 GN=ITIH2 PE=1 SV=2	55	47	3197	47	946	106.4	7982.47	47	metabolic process;regulation of biological process	3698	ENSG00000151655.18	ITIH2	1.19	0.25	72.57	1.61147e+09	1.89508e+09	17.26	16.59	1.14487e+09	1.48218e+09	1.66066e+09	1.20226e+09	1.77181e+09	2.02133e+09	1.63197e+09	1.75612e+09	1.61147e+09	1.28928e+09	1.41904e+09	2.16605e+09	1.73843e+09	1.67079e+09	2.3101e+09	1.56517e+09	1.8707e+09	1.91978e+09	1.41365e+09	2.32069e+09	2.3983e+09	2.05518e+09	1.74671e+09	9.3911e+08	1.45347e+09	1.15726e+09	1.1825e+09	9.89676e+08	1.38696e+09
Q14624	Inter-alpha-trypsin inhibitor heavy chain H4 OS=Homo sapiens OX=9606 GN=ITIH4 PE=1 SV=4	56	48	2158	48	930	103.3	6155.4	48	defense response;metabolic process;regulation of biological process;response to stimulus;transport	3700	ENSG00000055955.15	ITIH4	0.918	-0.12	62.85	7.94778e+08	7.89424e+08	18.28	21.88	8.99079e+08	6.43105e+08	8.70084e+08	7.94778e+08	6.30035e+08	9.79525e+08	9.67624e+08	5.77575e+08	8.18519e+08	6.31566e+08	7.68638e+08	7.99628e+08	5.43953e+08	8.39238e+08	8.88153e+08	8.85639e+08	6.0414e+08	4.57493e+08	5.99167e+08	9.59162e+08	6.88551e+08	9.08402e+08	7.79349e+08	7.37492e+08	6.30647e+08	6.06334e+08	7.8172e+08	3.51916e+08	6.72113e+08
P02787	Serotransferrin OS=Homo sapiens OX=9606 GN=TF PE=1 SV=3	75	55	1424	55	698	77	3541.02	55	cell organization and biogenesis;cellular homeostasis;metabolic process;regulation of biological process;response to stimulus;transport	7018	ENSG00000091513.14	TF	0.222	-2.17	6.04	6.08588e+08	1.0743e+08	116.92	71.52	2.96778e+09	2.83645e+09	6.08588e+08	6.81824e+08	8.23334e+07	8.37655e+08	3.33259e+08	4.12823e+07	8.88827e+08	3.71157e+08	1.18097e+08	9.91166e+07	2.73214e+08	1.49385e+08	1.1644e+08	3.49759e+07	5.06424e+07	3.7715e+07	2.91758e+08	7.1815e+07	1.48113e+08	1.7058e+08	3.64674e+07	2.4344e+09	2.7815e+09	4.24106e+08	6.70621e+08	4.59886e+07	5.74767e+08
P00734	Prothrombin OS=Homo sapiens OX=9606 GN=F2 PE=1 SV=2	63	40	2146	40	622	70	6775.92	40	cellular component movement;cellular homeostasis;coagulation;defense response;development;metabolic process;regulation of biological process;response to stimulus;transport	2147	ENSG00000180210.14	F2	1.066	0.09	58.08	9.59364e+08	1.00637e+09	10.2	11.7	8.48374e+08	1.01689e+09	7.61064e+08	8.81343e+08	9.59364e+08	9.65726e+08	8.84525e+08	9.90491e+08	8.66618e+08	1.09298e+09	1.01749e+09	1.07211e+09	9.90803e+08	8.57823e+08	9.05025e+08	1.02219e+09	1.20268e+09	9.87222e+08	1.07478e+09	1.19533e+09	8.8268e+08	9.33058e+08	1.16241e+09	6.959e+08	9.97192e+08	5.30361e+08	8.66862e+08	5.35868e+08	6.62644e+08
P06396	Gelsolin OS=Homo sapiens OX=9606 GN=GSN PE=1 SV=1	77	47	1905	47	782	85.6	5760.66	47	cell death;cell organization and biogenesis;metabolic process;regulation of biological process;response to stimulus;transport	2934	ENSG00000148180.19	GSN	1.136	0.18	67.71	5.54121e+08	6.35721e+08	20.11	15.04	4.9278e+08	4.39988e+08	5.54121e+08	4.43911e+08	6.36932e+08	7.25591e+08	5.23967e+08	7.2241e+08	5.23917e+08	7.61316e+08	6.97041e+08	8.21443e+08	5.2539e+08	5.60972e+08	8.13294e+08	6.21687e+08	6.83754e+08	6.00196e+08	5.71895e+08	7.52451e+08	7.20042e+08	6.50072e+08	5.88992e+08	4.04216e+08	4.31465e+08	3.86149e+08	4.36618e+08	3.55769e+08	4.97873e+08
P13671	Complement component C6 OS=Homo sapiens OX=9606 GN=C6 PE=1 SV=3	64	50	1635	50	934	104.7	4374.43	50	defense response;metabolic process;regulation of biological process;response to stimulus	729	ENSG00000039537.13	C6	1.067	0.09	61.47	3.00195e+08	3.05065e+08	12.18	23.65	2.28999e+08	3.00195e+08	3.15866e+08	3.2445e+08	2.71793e+08	3.1422e+08	3.49289e+08	2.7137e+08	3.10814e+08	2.4929e+08	2.7752e+08	2.78632e+08	2.64982e+08	3.66799e+08	2.97454e+08	4.18362e+08	3.62364e+08	3.28875e+08	1.22747e+08	2.85094e+08	3.18901e+08	2.92559e+08	3.12871e+08	1.87842e+08	2.94379e+08	2.20117e+08	3.19119e+08	1.51814e+08	2.15606e+08
P02790	Hemopexin OS=Homo sapiens OX=9606 GN=HPX PE=1 SV=2	76	41	6240	41	462	51.6	16010.3	41	cellular homeostasis;metabolic process;regulation of biological process;transport	3263	ENSG00000110169.10	HPX	1.034	0.05	58.97	5.02269e+09	5.11978e+09	15.82	8.36	4.81168e+09	4.69695e+09	4.98433e+09	6.18124e+09	4.27034e+09	5.61053e+09	4.98684e+09	5.02269e+09	5.24068e+09	6.713e+09	6.91819e+09	5.14494e+09	5.06999e+09	5.49308e+09	5.05282e+09	5.09474e+09	5.07121e+09	5.67912e+09	4.89999e+09	5.35896e+09	4.7031e+09	5.46098e+09	6.3904e+09	3.9469e+09	4.60596e+09	3.47342e+09	6.07968e+09	2.38527e+09	3.84973e+09
P01008	Antithrombin-III OS=Homo sapiens OX=9606 GN=SERPINC1 PE=1 SV=1	68	42	2050	42	464	52.6	5362.34	42	coagulation;defense response;metabolic process;regulation of biological process;response to stimulus;transport	462	ENSG00000117601.13	SERPINC1	1.167	0.22	85.73	5.26497e+08	5.78229e+08	32.93	29.59	5.82089e+08	3.74381e+08	5.26497e+08	3.50311e+08	6.99927e+08	1.01961e+09	4.94029e+08	6.03193e+08	4.17375e+08	5.81716e+08	5.11707e+08	8.94118e+08	8.24714e+08	6.94536e+08	1.02304e+09	7.10446e+08	5.84907e+08	5.28273e+08	3.47714e+08	4.59938e+08	5.67725e+08	5.55663e+08	5.71628e+08	4.77474e+08	3.67128e+08	3.66899e+08	3.44555e+08	3.90956e+08	6.99618e+08
P10643	Complement component C7 OS=Homo sapiens OX=9606 GN=C7 PE=1 SV=2	65	43	1492	43	843	93.5	4073.28	43	cellular homeostasis;defense response;metabolic process;regulation of biological process;response to stimulus	730	ENSG00000112936.18	C7	0.886	-0.17	51.79	2.94211e+08	2.53834e+08	14.99	24.16	2.94137e+08	2.95414e+08	3.14095e+08	2.84804e+08	2.16798e+08	3.873e+08	3.51322e+08	2.94211e+08	2.79671e+08	2.76969e+08	3.47472e+08	3.01996e+08	2.55522e+08	2.54908e+08	2.12444e+08	3.55486e+08	2.83455e+08	2.32177e+08	2.50271e+08	4.0725e+08	2.37015e+08	2.52764e+08	1.62237e+08	2.41273e+08	2.89691e+08	2.18883e+08	2.80125e+08	1.21096e+08	2.65751e+08
P04275	von Willebrand factor OS=Homo sapiens OX=9606 GN=VWF PE=1 SV=4	42	84	728	84	2813	309.1	1259.67	84	cell organization and biogenesis;coagulation;metabolic process;response to stimulus;transport	7450	ENSG00000110799.13	VWF	1.101	0.14	78.7	5.14871e+07	4.83465e+07	39.05	39.71	2.68498e+07	6.37868e+07	6.57986e+07	4.24007e+07	7.30814e+07	1.96995e+07	2.14426e+07	5.14871e+07	5.81818e+07	5.37825e+07	4.06984e+07	3.85038e+07	6.09043e+07	1.78519e+07	4.46159e+07	6.41042e+07	5.14938e+07	9.47476e+07	4.53914e+07	6.92327e+07	7.18878e+07	3.531e+07	3.48052e+07	2.20242e+07	6.25511e+07	4.58529e+07	4.1704e+07	4.08208e+07	1.35171e+07
P05546	Heparin cofactor 2 OS=Homo sapiens OX=9606 GN=SERPIND1 PE=1 SV=3	70	31	1579	31	499	57	4178.79	31	coagulation;metabolic process;regulation of biological process;response to stimulus	3053	ENSG00000099937.10	SERPIND1	0.976	-0.04	72.29	5.54915e+08	5.56271e+08	18.27	20.92	5.35227e+08	6.44232e+08	7.01601e+08	7.50196e+08	4.6219e+08	5.54915e+08	6.842e+08	4.68116e+08	4.31656e+08	5.3859e+08	5.87991e+08	6.17663e+08	5.72808e+08	3.89579e+08	5.54847e+08	4.64201e+08	5.57699e+08	7.18358e+08	7.55066e+08	5.39533e+08	5.1559e+08	3.63315e+08	6.1179e+08	4.39034e+08	6.31752e+08	4.88923e+08	7.3787e+08	2.58164e+08	3.80761e+08
P43652	Afamin OS=Homo sapiens OX=9606 GN=AFM PE=1 SV=1	64	40	1678	40	599	69	4629.98	40	transport	173	ENSG00000079557.4	AFM	1.051	0.07	68.71	5.69447e+08	5.82389e+08	22.9	21.5	4.84694e+08	6.18565e+08	5.69239e+08	7.45902e+08	6.10752e+08	6.7628e+08	5.69447e+08	9.5805e+08	5.14066e+08	5.28262e+08	4.7368e+08	6.86659e+08	5.0112e+08	9.54603e+08	5.07548e+08	5.42632e+08	5.41566e+08	7.65786e+08	5.38504e+08	6.25058e+08	6.55019e+08	7.40614e+08	5.3724e+08	3.97583e+08	6.06582e+08	3.96684e+08	7.33647e+08	3.41146e+08	4.64038e+08
Q06033	Inter-alpha-trypsin inhibitor heavy chain H3 OS=Homo sapiens OX=9606 GN=ITIH3 PE=1 SV=2	57	37	1204	37	890	99.8	3046.65	37	metabolic process;regulation of biological process;transport	3699	ENSG00000162267.12	ITIH3	1.183	0.24	73.84	1.71443e+08	1.93253e+08	29.38	31.93	1.99236e+08	1.08136e+08	1.80495e+08	1.71443e+08	2.55842e+08	1.71632e+08	9.48486e+07	1.48099e+08	2.00471e+08	1.26771e+08	1.22588e+08	2.01148e+08	2.28764e+08	9.73722e+07	2.35617e+08	2.28329e+08	1.74751e+08	1.3124e+08	1.75815e+08	3.42077e+08	2.50734e+08	1.85668e+08	1.49434e+08	1.63428e+08	1.06041e+08	1.25781e+08	1.68626e+08	1.42905e+08	1.17767e+08
Q96PD5	N-acetylmuramoyl-L-alanine amidase OS=Homo sapiens OX=9606 GN=PGLYRP2 PE=1 SV=1	61	24	1400	24	576	62.2	4055.16	24	defense response;metabolic process;regulation of biological process;response to stimulus	114770	ENSG00000161031.12	PGLYRP2	1.115	0.16	71.28	2.5134e+08	2.73924e+08	23.96	21.75	2.28253e+08	2.20171e+08	1.85719e+08	2.60885e+08	3.74998e+08	2.81556e+08	1.81018e+08	2.97166e+08	1.84237e+08	3.03396e+08	2.5134e+08	3.14969e+08	2.45223e+08	2.04804e+08	2.96496e+08	2.38897e+08	3.57638e+08	1.65092e+08	2.02871e+08	3.29613e+08	3.1665e+08	2.72005e+08	2.75856e+08	1.8723e+08	2.15906e+08	1.29421e+08	2.56599e+08	2.09461e+08	1.93193e+08
P07996	Thrombospondin-1 OS=Homo sapiens OX=9606 GN=THBS1 PE=1 SV=2	51	49	1186	49	1170	129.3	2811.52	49	cell organization and biogenesis;cellular component movement;defense response;metabolic process;regulation of biological process;response to stimulus;transport	7057	ENSG00000137801.10	THBS1	1.181	0.24	69.99	1.33208e+08	1.53793e+08	39	29.58	1.29209e+08	1.70486e+08	1.33208e+08	1.04371e+08	1.84616e+08	5.65082e+07	1.01039e+08	2.97699e+07	1.5072e+08	1.4582e+08	1.73511e+08	1.61699e+08	8.63557e+07	1.08766e+08	1.58995e+08	1.03028e+08	1.71715e+08	1.29364e+08	1.98719e+08	1.50378e+08	1.57286e+08	1.60677e+08	5.79576e+07	1.05987e+08	1.67183e+08	9.28284e+07	1.02656e+08	1.0312e+08	3.87737e+07
P09871	Complement C1s subcomponent OS=Homo sapiens OX=9606 GN=C1S PE=1 SV=1	60	36	1286	35	688	76.6	3214.82	36	defense response;metabolic process;regulation of biological process;response to stimulus	716	ENSG00000182326.14	C1S	0.969	-0.05	58.76	2.47717e+08	2.32691e+08	14.64	12.11	2.44126e+08	1.99054e+08	2.47717e+08	1.93105e+08	2.88609e+08	3.06079e+08	2.62562e+08	2.25594e+08	2.81843e+08	2.43894e+08	2.88345e+08	2.51881e+08	2.54788e+08	2.23545e+08	2.30438e+08	2.68354e+08	2.32632e+08	2.82933e+08	1.73251e+08	2.32749e+08	2.42264e+08	2.30796e+08	2.05904e+08	2.00251e+08	1.95198e+08	1.72626e+08	1.89932e+08	1.61207e+08	2.1002e+08
P01011	Alpha-1-antichymotrypsin OS=Homo sapiens OX=9606 GN=SERPINA3 PE=1 SV=2	63	32	1159	32	423	47.6	3048.12	32	defense response;regulation of biological process;response to stimulus;transport	12	ENSG00000196136.17	SERPINA3	0.332	-1.59	11.92	3.72611e+08	1.0754e+08	51.9	105.24	4.93186e+08	2.9362e+08	4.12282e+08	9.57773e+08	9.19612e+07	3.64104e+08	5.89997e+08	3.19334e+08	5.74718e+08	2.84792e+08	3.72611e+08	1.11385e+08	1.07876e+08	6.78194e+08	8.39001e+07	1.07205e+08	5.49801e+07	1.1608e+08	2.2136e+08	7.21927e+07	6.77501e+07	4.39559e+08	9.46519e+07	4.04548e+08	2.87932e+08	2.87306e+08	9.42037e+08	5.13664e+07	2.49834e+08
P02768	Serum albumin OS=Homo sapiens OX=9606 GN=ALB PE=1 SV=2	78	48	835	48	609	69.3	1575.13	48	cell communication;cell organization and biogenesis;metabolic process;regulation of biological process;response to stimulus;transport	213	ENSG00000163631.16	ALB	0.376	-1.41	12.76	8.85502e+07	2.68413e+07	94.26	130.63	1.02217e+08	8.85502e+07	6.39699e+07	4.78541e+07	6.19118e+07	1.03776e+08	8.73147e+07	3.58401e+08	6.70358e+07	1.00394e+08	4.31591e+08	2.54707e+07	3.5389e+07	2.82856e+07	9.55883e+07	1.8596e+07	1.67211e+07	1.94088e+07	4.64038e+07	1.99742e+07	3.32041e+07	2.4389e+08	1.41496e+07	8.38459e+07	8.68349e+07	4.45786e+07	4.70679e+07	3.45819e+07	7.12073e+07
P07358	Complement component C8 beta chain OS=Homo sapiens OX=9606 GN=C8B PE=1 SV=3	69	33	1266	33	591	67	3291.09	33	defense response;metabolic process;regulation of biological process;response to stimulus	732		C8B	0.939	-0.09	60.9	2.16499e+08	1.79101e+08	19.77	21.31	1.84185e+08	1.77685e+08	2.29345e+08	1.90155e+08	2.26846e+08	1.98062e+08	2.53593e+08	1.34626e+08	2.87934e+08	2.45406e+08	2.16499e+08	1.83296e+08	2.14354e+08	1.26541e+08	1.75846e+08	1.79164e+08	1.55806e+08	1.72067e+08	2.80198e+08	1.79039e+08	1.51486e+08	1.86493e+08	2.25089e+08	1.51082e+08	1.74243e+08	1.59823e+08	1.87031e+08	1.26709e+08	1.35903e+08
P12259	Coagulation factor V OS=Homo sapiens OX=9606 GN=F5 PE=1 SV=4	37	71	1005	71	2224	251.5	1752.01	71	cell organization and biogenesis;coagulation;metabolic process;response to stimulus;transport	2153	ENSG00000198734.10	F5	1.103	0.14	60.96	5.25724e+07	6.42402e+07	32.93	31.73	4.95526e+07	3.57698e+07	5.25724e+07	4.46422e+07	8.16676e+07	9.78226e+07	5.11488e+07	6.90126e+07	6.82439e+07	6.78941e+07	3.45505e+07	5.18204e+07	9.05801e+07	6.02969e+07	4.02634e+07	9.02739e+07	1.21938e+08	5.98831e+07	6.84415e+07	7.06579e+07	5.87101e+07	8.88057e+07	5.46606e+07	4.06468e+07	3.50769e+07	3.6636e+07	4.39087e+07	4.56168e+07	6.71221e+07
P01042	Kininogen-1 OS=Homo sapiens OX=9606 GN=KNG1 PE=1 SV=2	53	36	1375	36	644	71.9	3555.08	36	cellular homeostasis;coagulation;defense response;metabolic process;regulation of biological process;response to stimulus;transport	3827	ENSG00000113889.11	KNG1	0.97	-0.04	62.53	1.05922e+09	9.33971e+08	17.32	13.76	1.21415e+09	8.85542e+08	9.07792e+08	1.19933e+09	1.00103e+09	1.49665e+09	1.19967e+09	1.33711e+09	9.31966e+08	1.05922e+09	1.02446e+09	8.3389e+08	8.51947e+08	1.26601e+09	8.77392e+08	9.60144e+08	9.08511e+08	8.91894e+08	1.078e+09	8.29516e+08	9.97257e+08	1.1245e+09	9.82591e+08	9.95938e+08	8.68388e+08	6.32611e+08	1.17962e+09	5.5914e+08	1.02694e+09
P07357	Complement component C8 alpha chain OS=Homo sapiens OX=9606 GN=C8A PE=1 SV=2	69	33	887	33	584	65.1	2466.07	33	defense response;metabolic process;regulation of biological process;response to stimulus	731	ENSG00000157131.10	C8A	0.905	-0.14	58.44	2.0823e+08	1.78062e+08	17.82	19.91	1.62374e+08	1.7465e+08	2.17453e+08	1.91313e+08	1.90606e+08	2.0823e+08	2.65647e+08	1.45229e+08	2.43719e+08	2.39233e+08	2.15657e+08	1.89839e+08	2.16456e+08	1.38101e+08	1.49472e+08	1.86379e+08	1.70115e+08	2.20407e+08	2.51957e+08	1.38754e+08	1.63727e+08	1.67418e+08	2.24412e+08	1.33191e+08	1.71267e+08	1.51536e+08	1.8817e+08	1.06466e+08	1.42879e+08
P00736	Complement C1r subcomponent OS=Homo sapiens OX=9606 GN=C1R PE=1 SV=2	56	32	1297	30	705	80.1	3519.33	32	defense response;metabolic process;regulation of biological process;response to stimulus	715		C1R	0.947	-0.08	46.8	2.85357e+08	3.04608e+08	23.08	15.69	2.81564e+08	2.07335e+08	2.85357e+08	2.10875e+08	4.39594e+08	3.5622e+08	2.68824e+08	2.41889e+08	3.15686e+08	2.96424e+08	3.49279e+08	3.39144e+08	3.37763e+08	2.30303e+08	3.1413e+08	3.44935e+08	2.88475e+08	3.36435e+08	2.01595e+08	3.01107e+08	3.08151e+08	2.62433e+08	2.6553e+08	2.3096e+08	2.03319e+08	1.98856e+08	2.0741e+08	2.45542e+08	2.44424e+08
P06727	Apolipoprotein A-IV OS=Homo sapiens OX=9606 GN=APOA4 PE=1 SV=3	77	40	1333	40	396	45.4	3114.97	40	cell organization and biogenesis;defense response;metabolic process;regulation of biological process;response to stimulus;transport	337		APOA4	0.978	-0.03	81.66	8.59104e+08	8.38e+08	23.55	47.49	5.51544e+08	1.0047e+09	1.1336e+09	5.56511e+08	8.65677e+08	7.66768e+08	8.59104e+08	1.14677e+09	7.61639e+08	9.25263e+08	7.50682e+08	1.2509e+09	7.32744e+08	1.09481e+09	2.19295e+09	6.46307e+08	1.02477e+09	6.59789e+08	8.96002e+08	6.31482e+08	7.83753e+08	1.38315e+09	4.98184e+08	4.52418e+08	9.85235e+08	7.89973e+08	5.47367e+08	483537967	5.26127e+08
P00738	Haptoglobin OS=Homo sapiens OX=9606 GN=HP PE=1 SV=1	67	29	687	14	406	45.2	1635.03	29	defense response;metabolic process;regulation of biological process;response to stimulus;transport	3240	ENSG00000257017.8	HP	0.134	-2.9	2.5	1.38086e+08	1.15173e+07	146.02	127.72	8.05851e+08	1.61429e+09	4.62469e+08	4.48058e+08	7.89259e+06	2.61591e+07	1.38086e+08	1.64412e+06	1.96434e+08	4.5214e+06	3.104e+07	1.59383e+07	6.52551e+07	388383	1.42186e+07	1.54052e+07	8.11067e+06	9.78519e+07	4.71385e+07	3.22788e+06	5.90741e+06	9.32926e+06	2.77809e+06	6.6102e+08	1.58302e+09	3.2228e+08	4.40696e+08	4.40854e+06	1.79494e+07
P04217	Alpha-1B-glycoprotein OS=Homo sapiens OX=9606 GN=A1BG PE=1 SV=4	60	21	1900	21	495	54.2	5181.99	21	transport	1	ENSG00000121410.11	A1BG	1.149	0.2	54.35	9.14161e+08	1.24382e+09	23.17	19.05	1.09291e+09	6.86505e+08	7.76843e+08	1.17511e+09	1.24377e+09	6.31413e+08	9.14161e+08	8.43588e+08	9.14152e+08	1.07005e+09	1.29561e+09	1.2639e+09	1.41897e+09	1.1444e+09	1.32978e+09	1.28831e+09	9.14814e+08	1.02669e+09	6.66121e+08	1.48341e+09	1.22406e+09	1.19676e+09	1.28683e+09	8.96488e+08	6.73207e+08	5.41357e+08	1.1558e+09	6.9473e+08	4.33251e+08
P04196	Histidine-rich glycoprotein OS=Homo sapiens OX=9606 GN=HRG PE=1 SV=1	57	28	1241	28	525	59.5	3096.28	28	coagulation;defense response;regulation of biological process;response to stimulus;transport	3273	ENSG00000113905.4	HRG	1.159	0.21	74.44	3.80702e+08	4.35082e+08	29.59	23.44	3.47447e+08	2.09094e+08	4.1907e+08	4.00473e+08	3.69968e+08	6.0767e+08	3.5007e+08	3.80702e+08	2.19964e+08	4.10944e+08	5.14492e+08	4.21312e+08	3.62552e+08	4.49302e+08	3.50811e+08	3.96862e+08	5.96392e+08	3.46943e+08	4.52864e+08	6.80755e+08	5.42763e+08	3.85537e+08	5.57485e+08	2.85002e+08	2.05043e+08	2.92036e+08	3.93893e+08	2.06651e+08	4.16959e+08
P06681	Complement C2 OS=Homo sapiens OX=9606 GN=C2 PE=1 SV=2	59	37	992	37	752	83.2	2335.1	37	defense response;metabolic process;regulation of biological process;response to stimulus	717	ENSG00000231543.9; ENSG00000204364.10; ENSG00000226560.10; ENSG00000235696.8; ENSG00000166278.14; ENSG00000235017.9; ENSG00000206372.11	C2	0.949	-0.08	50.53	1.65045e+08	1.52813e+08	21.11	11.9	2.23107e+08	1.31259e+08	1.80942e+08	2.28177e+08	2.24282e+08	1.62616e+08	1.65045e+08	1.53384e+08	2.02736e+08	1.43158e+08	1.30806e+08	1.56764e+08	1.90739e+08	1.26341e+08	1.67731e+08	1.52436e+08	1.41353e+08	1.62767e+08	1.61256e+08	1.24398e+08	1.41557e+08	1.50413e+08	1.5319e+08	1.8301e+08	1.28716e+08	1.26093e+08	2.24428e+08	1.25276e+08	1.11581e+08
O75882	Attractin OS=Homo sapiens OX=9606 GN=ATRN PE=1 SV=2	36	41	822	41	1429	158.4	1774.13	41	defense response;regulation of biological process;response to stimulus	8455	ENSG00000088812.17	ATRN	0.914	-0.13	46.91	9.19448e+07	8.05965e+07	10.06	13.31	1.01668e+08	7.47235e+07	9.09855e+07	9.53419e+07	9.19448e+07	9.96028e+07	9.22321e+07	7.85784e+07	8.13512e+07	9.63722e+07	8.17595e+07	8.06004e+07	6.69274e+07	8.12632e+07	6.68649e+07	7.4197e+07	7.99518e+07	5.64708e+07	8.48027e+07	8.57771e+07	9.55868e+07	8.17382e+07	8.05926e+07	8.33954e+07	7.32759e+07	6.34049e+07	9.37754e+07	5.13573e+07	6.83436e+07
P05156	Complement factor I OS=Homo sapiens OX=9606 GN=CFI PE=1 SV=2	54	29	1144	29	583	65.7	2881.35	29	defense response;metabolic process;regulation of biological process;response to stimulus;transport	3426	ENSG00000205403.12	CFI	0.906	-0.14	58.21	3.74083e+08	3.314e+08	16.66	17.81	2.97553e+08	3.19089e+08	3.99109e+08	4.09139e+08	2.64721e+08	3.74083e+08	4.5927e+08	3.09292e+08	4.0384e+08	3.35308e+08	4.12119e+08	2.59425e+08	3.33512e+08	3.77871e+08	3.32499e+08	4.60762e+08	3.30304e+08	3.94592e+08	3.2007e+08	2.73307e+08	3.20911e+08	2.60775e+08	3.92202e+08	2.44075e+08	3.12908e+08	2.78126e+08	4.02417e+08	1.47864e+08	2.56681e+08
P02748	Complement component C9 OS=Homo sapiens OX=9606 GN=C9 PE=1 SV=2	62	29	1087	29	559	63.1	2791.49	29	cell organization and biogenesis;defense response;metabolic process;regulation of biological process;response to stimulus	735	ENSG00000113600.10	C9	1.027	0.04	63.17	3.31459e+08	2.81563e+08	31.05	35.06	3.52499e+08	2.66719e+08	3.72685e+08	3.76092e+08	1.90301e+08	3.31459e+08	3.52905e+08	2.0291e+08	4.93592e+08	2.41491e+08	1.97854e+08	1.92181e+08	3.84911e+08	3.40207e+08	2.49088e+08	4.66724e+08	2.72324e+08	5.45219e+08	2.67579e+08	2.10786e+08	2.91116e+08	1.9171e+08	3.43632e+08	2.89147e+08	2.61552e+08	2.59712e+08	3.69913e+08	1.06296e+08	2.27435e+08
P02765	Alpha-2-HS-glycoprotein OS=Homo sapiens OX=9606 GN=AHSG PE=1 SV=2	51	15	3426	15	367	39.3	10459.3	15					1.111	0.15	56.84	2.24865e+09	2.35969e+09	22.19	10.06	2.06721e+09	1.40062e+09	1.76629e+09	2.32642e+09	2.95866e+09	2.24865e+09	1.70508e+09	2.63263e+09	1.70238e+09	2.59729e+09	2.41086e+09	2.26457e+09	2.3274e+09	2.64709e+09	2.39242e+09	2.27058e+09	2.56917e+09	1.96087e+09	2.19621e+09	1.90966e+09	2.63609e+09	2.40661e+09	2.40645e+09	1.69569e+09	1.37348e+09	1.23087e+09	2.2882e+09	1.65261e+09	1.54294e+09
P02749	Beta-2-glycoprotein 1 OS=Homo sapiens OX=9606 GN=APOH PE=1 SV=3	75	25	1005	25	345	38.3	2911.25	25	metabolic process;regulation of biological process;response to stimulus;transport	350	ENSG00000091583.10	APOH	0.941	-0.09	71.05	4.99844e+08	4.00031e+08	30.55	38.09	2.11903e+08	4.03737e+08	5.34036e+08	5.11463e+08	4.99844e+08	7.16594e+08	4.34573e+08	3.60381e+08	3.54468e+08	6.77644e+08	5.27752e+08	3.96856e+08	3.17022e+08	7.34513e+08	3.84528e+08	4.03233e+08	3.37482e+08	2.51457e+08	4.10058e+08	4.50645e+08	2.32398e+08	7.38794e+08	5.59684e+08	1.73819e+08	3.95916e+08	3.72153e+08	5.03059e+08	2.79196e+08	4.91699e+08
P08697	Alpha-2-antiplasmin OS=Homo sapiens OX=9606 GN=SERPINF2 PE=1 SV=3	61	23	846	23	491	54.5	1948	23	cell organization and biogenesis;defense response;regulation of biological process;response to stimulus;transport	5345	ENSG00000167711.13	SERPINF2	1.032	0.05	71.84	1.39301e+08	1.78246e+08	22.47	19.06	1.40686e+08	1.17411e+08	1.3257e+08	1.39301e+08	2.00051e+08	2.24183e+08	1.67731e+08	1.38168e+08	1.69356e+08	1.30144e+08	1.18082e+08	2.21569e+08	1.77953e+08	2.05593e+08	2.39039e+08	1.84577e+08	1.75617e+08	1.52104e+08	1.205e+08	1.78538e+08	2.02176e+08	1.63013e+08	1.36478e+08	1.15402e+08	1.15136e+08	9.23841e+07	1.37013e+08	1.11742e+08	1.53825e+08
P02760	Protein AMBP OS=Homo sapiens OX=9606 GN=AMBP PE=1 SV=1	58	22	787	22	352	39	1998.42	22	metabolic process;regulation of biological process;transport	259	ENSG00000106927.11	AMBP	1.153	0.21	70.76	3.70997e+08	4.35247e+08	15.92	17.39	3.16552e+08	3.17648e+08	3.71409e+08	3.1323e+08	4.73527e+08	4.55051e+08	3.80489e+08	3.90382e+08	2.87422e+08	3.70997e+08	3.59997e+08	4.73109e+08	4.62449e+08	3.76425e+08	5.06443e+08	4.36747e+08	4.0676e+08	4.33753e+08	3.09307e+08	5.69813e+08	5.28402e+08	3.60012e+08	3.75381e+08	2.5966e+08	3.11495e+08	2.58823e+08	3.08083e+08	2.64496e+08	3.12239e+08
P05160	Coagulation factor XIII B chain OS=Homo sapiens OX=9606 GN=F13B PE=1 SV=3	64	32	790	32	661	75.5	1654.68	32	coagulation	2165	ENSG00000143278.3	F13B	0.969	-0.05	53.82	5.51027e+07	4.31857e+07	27.46	33.37	3.31063e+07	4.14092e+07	5.51027e+07	5.60618e+07	6.14242e+07	6.74355e+07	4.82629e+07	7.76229e+07	3.03078e+07	6.35476e+07	4.74217e+07	4.76484e+07	3.34533e+07	7.25293e+07	3.92106e+07	3.21953e+07	5.20915e+07	3.53237e+07	4.52804e+07	4.11878e+07	3.19284e+07	8.02551e+07	4.64223e+07	2.71563e+07	4.06071e+07	3.83993e+07	5.51407e+07	3.43095e+07	4.62716e+07
P03952	Plasma kallikrein OS=Homo sapiens OX=9606 GN=KLKB1 PE=1 SV=1	68	37	809	37	638	71.3	1706.64	37	cell organization and biogenesis;coagulation;defense response;metabolic process;regulation of biological process;response to stimulus	3818		KLKB1	1.014	0.02	58.55	1.01767e+08	8.91492e+07	24.04	30.19	1.1881e+08	1.42822e+08	8.62469e+07	1.01767e+08	7.03697e+07	1.39786e+08	1.14982e+08	8.33569e+07	1.04211e+08	8.81964e+07	7.52191e+07	1.08962e+08	8.91618e+07	1.18744e+08	1.83852e+08	8.22268e+07	8.20978e+07	7.63701e+07	1.04493e+08	7.5143e+07	9.09766e+07	8.56531e+07	8.91366e+07	9.74573e+07	1.40055e+08	6.01027e+07	1.00095e+08	3.93061e+07	9.59154e+07
P02671	Fibrinogen alpha chain OS=Homo sapiens OX=9606 GN=FGA PE=1 SV=2	37	23	457	23	866	94.9	1039.09	23	cell organization and biogenesis;coagulation;defense response;metabolic process;regulation of biological process;response to stimulus;transport	2243	ENSG00000171560.14	FGA	1.433	0.52	75.42	3.33747e+07	4.85413e+07	40.29	67.34	3.0411e+07	3.15479e+07	3.33747e+07	2.94079e+07	7.21608e+07	1.45041e+07	4.40129e+07	2.77978e+07	4.19803e+07	3.3381e+07	5.08435e+07	3.40355e+07	1.74246e+08	3.05939e+07	4.96109e+07	4.74947e+07	6.6827e+07	5.60164e+07	2.79886e+07	5.00871e+07	3.98355e+07	4.5766e+07	7.36715e+07	2.49454e+07	3.09368e+07	2.32578e+07	2.89247e+07	4.03066e+07	9.95219e+06
P22792	Carboxypeptidase N subunit 2 OS=Homo sapiens OX=9606 GN=CPN2 PE=1 SV=3	58	19	978	19	545	60.5	2807.19	19	metabolic process;regulation of biological process	1370	ENSG00000178772.6	CPN2	1.01	0.01	71.8	1.90427e+08	2.13641e+08	19.61	26.33	2.54658e+08	2.0158e+08	1.61603e+08	1.94613e+08	2.69573e+08	1.67901e+08	1.93053e+08	1.68604e+08	1.47361e+08	1.90427e+08	1.75417e+08	8.40629e+07	2.14016e+08	2.14865e+08	2.82605e+08	1.95445e+08	2.24284e+08	1.92116e+08	1.76892e+08	2.87504e+08	2.13267e+08	1.57335e+08	2.41359e+08	2.0889e+08	1.97675e+08	1.12616e+08	1.91415e+08	1.50574e+08	1.15207e+08
P02766	Transthyretin OS=Homo sapiens OX=9606 GN=TTR PE=1 SV=1	69	11	942	11	147	15.9	3246.29	11	cell organization and biogenesis;metabolic process;regulation of biological process;transport	7276	ENSG00000118271.9	TTR	0.838	-0.26	67.49	2.85957e+08	3.02538e+08	36.54	58.94	1.98465e+08	3.69822e+08	2.51105e+08	2.85957e+08	3.6345e+08	1.05151e+08	1.90714e+08	2.97903e+08	2.44275e+08	4.44844e+08	4.31266e+08	5.00746e+07	4.76579e+07	1.36541e+08	3.93829e+07	2.18419e+08	3.13648e+08	4.04975e+08	3.97076e+08	4.36007e+08	3.39994e+08	3.03404e+08	3.01674e+08	1.62796e+08	3.62658e+08	1.74987e+08	2.81259e+08	2.03011e+08	7.21507e+07
P01019	Angiotensinogen OS=Homo sapiens OX=9606 GN=AGT PE=1 SV=1	64	19	881	19	485	53.1	2640.6	19	cell communication;cell growth;cell organization and biogenesis;cell proliferation;cellular homeostasis;metabolic process;regulation of biological process;response to stimulus;transport	183	ENSG00000135744.7	AGT	0.856	-0.22	70.37	2.6527e+08	2.48383e+08	41.72	43.21	2.23942e+08	2.71829e+08	1.63763e+08	2.6527e+08	5.60352e+08	4.11716e+08	2.60484e+08	3.02782e+08	3.09726e+08	1.44101e+08	1.99849e+08	4.53813e+08	4.09558e+08	3.31165e+08	4.8331e+08	2.30527e+08	3.6462e+08	2.22931e+08	1.37109e+08	2.34535e+08	2.6305e+08	1.8568e+08	1.02534e+08	1.83694e+08	2.66563e+08	1.14121e+08	2.60912e+08	3.12994e+08	2.82504e+08
P08519	Apolipoprotein(a) OS=Homo sapiens OX=9606 GN=LPA PE=1 SV=1	47	35	209	35	4548	501	460.66	35	cell organization and biogenesis;metabolic process;regulation of biological process;transport	4018		LPA	0.898	-0.15	86.66	3.26483e+06	4.11487e+06	137.44	152.17	3.26483e+06	518872	5.22165e+06	6.24698e+07	3.82657e+07	3.37971e+07	1.72771e+06	881087	1.3578e+06	923589	1.87784e+07	2.25866e+07	372991	3.61754e+06	204815	7.3809e+06	616733	4.68057e+06	594901	2.11222e+06	6.46929e+06	5.75823e+07	3.44847e+07	2.67806e+06	508820	3.6388e+06	6.14434e+07	2.1374e+07	2.31903e+07
P10909	Clusterin OS=Homo sapiens OX=9606 GN=CLU PE=1 SV=1	40	21	951	21	449	52.5	2374.66	21	cell death;cell organization and biogenesis;cell proliferation;defense response;metabolic process;regulation of biological process;response to stimulus;transport	1191	ENSG00000120885.21	CLU	0.991	-0.01	62.07	5.33775e+08	5.30748e+08	16.64	15.58	3.86117e+08	4.3812e+08	5.52366e+08	4.45698e+08	5.33775e+08	4.2741e+08	6.44328e+08	5.41287e+08	4.69138e+08	5.84229e+08	6.2419e+08	3.83812e+08	4.82585e+08	6.55743e+08	3.85332e+08	5.72771e+08	5.40259e+08	5.1685e+08	4.70477e+08	5.21405e+08	5.87758e+08	5.85626e+08	5.61087e+08	3.16722e+08	4.29633e+08	3.84926e+08	4.38375e+08	2.98149e+08	2.93273e+08
P08185	Corticosteroid-binding globulin OS=Homo sapiens OX=9606 GN=SERPINA6 PE=1 SV=1	55	15	576	15	405	45.1	1679.17	15	metabolic process;regulation of biological process;transport	866	ENSG00000170099.5; ENSG00000277405.2	SERPINA6	0.851	-0.23	48.93	1.26288e+08	1.11009e+08	32.82	21.64	1.79939e+08	1.67508e+08	1.36229e+08	1.26288e+08	1.00033e+08	1.43863e+08	1.83877e+08	4.90495e+07	1.05728e+08	1.14096e+08	8.49635e+07	1.02899e+08	1.19759e+08	9.85784e+07	1.22984e+08	1.28366e+08	1.35822e+08	7.82739e+07	9.21993e+07	1.45951e+08	1.25463e+08	7.91249e+07	8.02262e+07	1.476e+08	1.64263e+08	9.49337e+07	1.24213e+08	5.58749e+07	9.87132e+07
P04004	Vitronectin OS=Homo sapiens OX=9606 GN=VTN PE=1 SV=1	47	17	1030	17	478	54.3	2679.23	17	cell differentiation;cell organization and biogenesis;regulation of biological process;response to stimulus;transport	7448	ENSG00000109072.13	VTN	1.103	0.14	59.22	5.44464e+08	6.0905e+08	10.84	13.39	5.68012e+08	6.13102e+08	5.44464e+08	5.07926e+08	5.29196e+08	6.53562e+08	4.6204e+08	5.20781e+08	6.11679e+08	5.53369e+08	4.74056e+08	5.42408e+08	6.96113e+08	6.16572e+08	8.48783e+08	6.01619e+08	6.38754e+08	5.87799e+08	5.64098e+08	6.44325e+08	5.96555e+08	7.21169e+08	5.71622e+08	4.65926e+08	6.01226e+08	3.7942e+08	4.99581e+08	2.95591e+08	4.48449e+08
P15169	Carboxypeptidase N catalytic chain OS=Homo sapiens OX=9606 GN=CPN1 PE=1 SV=1	74	18	608	18	458	52.3	1596.33	18	metabolic process;regulation of biological process;response to stimulus	1369	ENSG00000120054.11	CPN1	1.166	0.22	54.11	8.65732e+07	9.9061e+07	22.01	35.55	1.06358e+08	9.44097e+07	5.91083e+07	8.52461e+07	1.22947e+08	8.65732e+07	9.45169e+07	7.60334e+07	5.9137e+07	8.77334e+07	7.49949e+07	2.75274e+07	1.08917e+08	8.85961e+07	1.45573e+08	1.06977e+08	1.06565e+08	9.78978e+07	7.15158e+07	1.75973e+08	9.05434e+07	9.64996e+07	1.00238e+08	8.72429e+07	9.25809e+07	4.11907e+07	8.38455e+07	6.8674e+07	5.94032e+07
P05155	Plasma protease C1 inhibitor OS=Homo sapiens OX=9606 GN=SERPING1 PE=1 SV=2	42	21	781	21	500	55.1	1693.37	21	coagulation;defense response;metabolic process;regulation of biological process;response to stimulus;transport	710	ENSG00000149131.15	SERPING1	0.546	-0.87	31.08	1.4117e+08	7.55245e+07	46.53	72.06	2.28944e+08	1.4117e+08	2.98313e+08	1.30036e+08	7.80428e+07	1.45179e+08	2.40692e+08	8.26049e+07	1.64702e+08	1.05854e+08	9.05396e+07	1.057e+08	1.54909e+08	1.91107e+08	2.38252e+08	4.60455e+07	2.33984e+07	8.21268e+07	5.19794e+07	4.83472e+07	6.9453e+07	1.03962e+08	2.17327e+07	1.87797e+08	1.38436e+08	2.07885e+08	1.27899e+08	4.35921e+07	9.96165e+07
P03951	Coagulation factor XI OS=Homo sapiens OX=9606 GN=F11 PE=1 SV=1	66	29	610	29	625	70.1	1308.96	29	coagulation;metabolic process;regulation of biological process;response to stimulus	2160	ENSG00000088926.13	F11	1.184	0.24	58.94	2.40229e+07	3.04087e+07	39.58	20.92	2.29837e+07	4.31126e+07	2.40229e+07	3.01457e+07	1.63317e+07	4.7392e+07	2.1807e+07	2.60185e+07	3.7302e+07	1.26303e+07	2.15284e+07	3.90309e+07	2.50815e+07	2.9833e+07	1.86391e+07	3.87993e+07	3.09955e+07	2.85426e+07	3.47595e+07	2.54766e+07	3.7334e+07	2.53724e+07	3.5392e+07	1.8853e+07	4.22775e+07	1.67408e+07	2.96504e+07	9.12232e+06	3.25186e+07
P02649	Apolipoprotein E OS=Homo sapiens OX=9606 GN=APOE PE=1 SV=1	68	24	878	24	317	36.1	2302.03	24	cell communication;cell organization and biogenesis;cellular homeostasis;metabolic process;regulation of biological process;response to stimulus;transport	348	ENSG00000130203.9	APOE	1.044	0.06	72.7	2.24171e+08	2.4709e+08	26.47	22.94	1.77919e+08	3.46537e+08	3.83988e+08	2.00849e+08	2.24171e+08	2.05853e+08	2.05356e+08	3.05157e+08	2.26712e+08	2.62696e+08	2.2042e+08	2.02258e+08	2.75015e+08	2.51321e+08	2.09123e+08	2.42929e+08	2.29343e+08	2.68734e+08	2.33393e+08	3.30718e+08	3.11389e+08	3.26152e+08	1.29029e+08	1.45943e+08	3.39824e+08	2.67589e+08	1.97549e+08	1.25214e+08	1.41249e+08
P07225	Vitamin K-dependent protein S OS=Homo sapiens OX=9606 GN=PROS1 PE=1 SV=1	48	26	639	26	676	75.1	1366.22	26	cellular component movement;coagulation;metabolic process;regulation of biological process;transport	5627	ENSG00000184500.14	PROS1	0.935	-0.1	55.6	7.60603e+07	6.75246e+07	22.91	24.69	4.17042e+07	7.72157e+07	7.07541e+07	5.88077e+07	1.02609e+08	8.00518e+07	7.60603e+07	9.07673e+07	6.0988e+07	6.63956e+07	8.85545e+07	8.93653e+07	6.76793e+07	7.3218e+07	8.11175e+07	5.73605e+07	7.00774e+07	5.23794e+07	5.93537e+07	1.05443e+08	6.73703e+07	4.89129e+07	5.07206e+07	3.42089e+07	7.572e+07	4.93063e+07	5.78414e+07	5.7314e+07	5.49285e+07
Q9Y6R7	IgGFc-binding protein OS=Homo sapiens OX=9606 GN=FCGBP PE=1 SV=3	22	45	271	45	5405	571.6	445.04	45		8857		FCGBP	1.477	0.56	68.29	8.83262e+06	1.59889e+07	53.44	37.38	1.02667e+07	3.36193e+06	1.20013e+07	4.09772e+06	2.26463e+07	7.00737e+06	7.99268e+06	7.80841e+06	1.48424e+07	8.83262e+06	1.16607e+07	1.65863e+07	1.61448e+07	6.22919e+06	1.5884e+07	1.82457e+07	8.84613e+06	9.16025e+06	1.60945e+07	1.87535e+07	1.35444e+07	8.22591e+06	2.47348e+07	8.42154e+06	3.2968e+06	8.36331e+06	4.03039e+06	1.26495e+07	4.80819e+06
P00748	Coagulation factor XII OS=Homo sapiens OX=9606 GN=F12 PE=1 SV=3	46	21	718	21	615	67.7	2047.5	21	coagulation;defense response;metabolic process;regulation of biological process;response to stimulus;transport	2161	ENSG00000131187.9	F12	1.03	0.04	70.62	1.2151e+08	1.25081e+08	36.86	30.17	1.2151e+08	1.55706e+08	2.07659e+08	1.06424e+08	9.90615e+07	2.70606e+08	1.69643e+08	1.39528e+08	1.14835e+08	1.01903e+08	1.09685e+08	1.67298e+08	1.131e+08	2.33586e+08	1.92573e+08	1.18078e+08	1.19551e+08	1.40406e+08	1.4582e+08	8.54319e+07	1.03924e+08	1.30867e+08	1.09783e+08	9.96719e+07	1.5269e+08	1.44711e+08	1.04675e+08	5.53324e+07	1.8568e+08
P04278	Sex hormone-binding globulin OS=Homo sapiens OX=9606 GN=SHBG PE=1 SV=2	69	19	677	19	402	43.8	1975.12	19		6462	ENSG00000129214.14	SHBG	1.105	0.14	74.71	6.27418e+07	8.19866e+07	34.68	37.28	5.92528e+07	6.27418e+07	7.37325e+07	5.2537e+07	1.00982e+08	1.19484e+08	5.10284e+07	1.15015e+08	5.15173e+07	6.02896e+07	6.61293e+07	5.8186e+07	9.09953e+07	3.03772e+07	8.34833e+07	8.05167e+07	1.32645e+08	3.62858e+07	5.919e+07	9.47964e+07	9.99179e+07	6.71182e+07	9.72445e+07	4.86036e+07	6.15264e+07	5.13818e+07	5.16738e+07	5.64054e+07	8.19856e+07
P35858	Insulin-like growth factor-binding protein complex acid labile subunit OS=Homo sapiens OX=9606 GN=IGFALS PE=1 SV=1	56	24	789	24	605	66	1746.79	24	metabolic process;regulation of biological process;response to stimulus	3483	ENSG00000099769.5	IGFALS	1.224	0.29	69.46	7.47312e+07	9.33286e+07	13.51	26.21	7.0925e+07	7.47312e+07	7.49039e+07	9.81335e+07	6.15444e+07	8.19428e+07	7.86996e+07	6.646e+07	6.78143e+07	7.64086e+07	6.54085e+07	6.65652e+07	9.77179e+07	1.35689e+08	6.16219e+07	1.03215e+08	6.54748e+07	1.10457e+08	5.66391e+07	1.05836e+08	9.52876e+07	8.77996e+07	9.141e+07	5.81781e+07	7.32836e+07	5.21981e+07	9.65211e+07	3.43766e+07	5.6226e+07
Q16610	Extracellular matrix protein 1 OS=Homo sapiens OX=9606 GN=ECM1 PE=1 SV=2	59	29	516	29	540	60.6	1079.43	29	defense response;regulation of biological process;response to stimulus;transport	1893	ENSG00000143369.14	ECM1	1.077	0.11	68.33	3.34311e+07	3.25072e+07	38.22	36.96	1.30887e+07	3.14921e+07	3.78457e+07	1.86064e+07	4.23332e+07	5.80374e+07	2.78803e+07	2.50382e+07	4.08138e+07	3.34311e+07	4.84787e+07	3.00664e+07	2.43524e+07	6.51592e+07	3.51462e+07	5.26306e+07	2.9383e+07	3.75604e+07	2.72523e+07	2.7238e+07	4.8113e+07	1.85275e+07	4.48678e+07	1.07363e+07	3.0882e+07	2.63735e+07	1.83007e+07	2.36459e+07	3.9823e+07
P29622	Kallistatin OS=Homo sapiens OX=9606 GN=SERPINA4 PE=1 SV=3	73	28	550	28	427	48.5	1023.84	28	regulation of biological process;transport	5267	ENSG00000100665.11	SERPINA4	0.833	-0.26	56.53	4.78063e+07	3.2604e+07	23.93	58.94	4.42073e+07	4.19511e+07	4.78063e+07	5.96731e+07	2.53893e+07	4.73053e+07	4.88699e+07	7.22448e+07	4.3022e+07	5.38993e+07	5.36659e+07	2.56335e+07	3.14421e+07	1.04187e+08	2.15351e+07	2.6863e+07	3.47343e+07	3.12232e+07	4.00973e+07	3.8786e+07	3.27612e+07	7.85844e+07	3.24476e+07	3.62622e+07	4.11384e+07	3.33147e+07	5.86927e+07	1.41816e+07	3.24591e+07
P22105	Tenascin-X OS=Homo sapiens OX=9606 GN=TNXB PE=1 SV=5	14	36	398	36	4244	458.1	766.49	36					1.082	0.11	71.41	2.14432e+07	7.07584e+07	96.37	43.59	1.27029e+07	1.83893e+07	2.14432e+07	2.66836e+07	1.17853e+08	2.27858e+07	1.77112e+07	3.42863e+07	1.97184e+07	2.50319e+07	1.984e+07	7.46458e+07	1.09944e+08	5.49175e+07	8.68174e+07	1.12239e+08	7.78075e+07	6.70734e+07	2.26009e+07	1.05691e+08	6.51965e+07	1.76103e+07	5.51684e+07	1.04199e+07	1.8033e+07	1.49431e+07	2.62452e+07	6.58289e+07	1.56347e+07
P06276	Cholinesterase OS=Homo sapiens OX=9606 GN=BCHE PE=1 SV=1	46	24	517	24	602	68.4	1143.66	24	cell differentiation;metabolic process;regulation of biological process;response to stimulus	590	ENSG00000114200.9	BCHE	0.603	-0.73	23.27	5.36725e+07	2.89166e+07	36.86	33.07	6.34346e+07	3.77862e+07	5.36725e+07	5.64244e+07	2.37817e+07	6.14748e+07	1.0544e+08	5.85314e+07	4.15268e+07	5.15197e+07	5.36486e+07	2.48065e+07	1.93664e+07	5.48185e+07	2.65212e+07	3.47761e+07	2.0756e+07	2.7494e+07	3.08414e+07	3.75646e+07	3.04129e+07	4.72895e+07	2.65686e+07	5.20339e+07	3.70542e+07	3.74026e+07	5.54973e+07	1.32837e+07	4.21817e+07
P02647	Apolipoprotein A-I OS=Homo sapiens OX=9606 GN=APOA1 PE=1 SV=1	79	30	378	30	267	30.8	798.19	30	cell organization and biogenesis;cell proliferation;cellular component movement;metabolic process;regulation of biological process;response to stimulus;transport	335	ENSG00000118137.9	APOA1	0.289	-1.79	7.69	4.80006e+07	1.48993e+07	90.84	43.8	1.0926e+08	2.43003e+08	1.1575e+08	3.48421e+07	5.88146e+07	6.50248e+07	2.83692e+07	3.0119e+07	2.88646e+07	4.80006e+07	2.60348e+07	9.0109e+06	2.47976e+07	2.14706e+07	1.49645e+07	9.05448e+06	1.00909e+07	1.03318e+07	1.48345e+07	1.57948e+07	1.58023e+07	2.89811e+07	8.43675e+06	8.96234e+07	2.38296e+08	8.06623e+07	3.42696e+07	3.28519e+07	4.46175e+07
P20742	Pregnancy zone protein OS=Homo sapiens OX=9606 GN=PZP PE=1 SV=4	32	31	485	23	1482	163.8	838.71	31	regulation of biological process	5858	ENSG00000126838.9	PZP	1.029	0.04	75.86	4.53322e+06	3.38027e+06	52.04	51.79	4.50635e+06	7.88517e+06	5.3525e+06	3.61275e+06	1.07032e+06	4.53322e+06	4.14115e+06	2.20281e+06	4.96854e+06	8.76623e+06	9.88089e+06	2.93727e+06	2.77507e+06	7.56648e+06	6.943e+06	2.67817e+06	1.77886e+06	3.88099e+06	6.83513e+06	8.9863e+06	2.94416e+06	5.30326e+06	2.85397e+06	3.69645e+06	7.73242e+06	3.72998e+06	3.55339e+06	597845	3.11052e+06
P07360	Complement component C8 gamma chain OS=Homo sapiens OX=9606 GN=C8G PE=1 SV=3	77	13	660	13	202	22.3	1979.74	13	defense response;metabolic process;regulation of biological process;response to stimulus	733	ENSG00000176919.11	C8G	0.986	-0.02	53.67	1.5493e+08	1.72191e+08	20.67	20.8	1.38561e+08	1.42094e+08	1.78881e+08	1.48786e+08	1.72221e+08	1.5493e+08	2.14192e+08	9.89374e+07	2.11266e+08	1.77214e+08	1.44996e+08	1.72788e+08	2.05159e+08	8.51647e+07	1.41101e+08	1.74109e+08	1.43222e+08	1.97623e+08	1.7715e+08	1.81498e+08	1.28331e+08	1.43994e+08	1.71596e+08	1.13658e+08	1.39341e+08	1.24657e+08	1.46341e+08	9.61968e+07	1.06307e+08
P05543	Thyroxine-binding globulin OS=Homo sapiens OX=9606 GN=SERPINA7 PE=1 SV=2	53	20	357	20	415	46.3	665.12	20	regulation of biological process;transport	6906	ENSG00000123561.14	SERPINA7	0.307	-1.71	10.72	4.90764e+07	6.84405e+06	49.05	142.32	7.53498e+07	3.43339e+07	4.37378e+07	1.0642e+08	1.10481e+07	4.90764e+07	5.99109e+07	8.2506e+07	3.22931e+07	4.95788e+07	4.69877e+07	6.97969e+06	5.5873e+06	8.45657e+07	6.71105e+06	4.83959e+06	3.61663e+06	2.92023e+06	2.88656e+07	8.1555e+06	3.57309e+06	5.31274e+07	7.04607e+06	6.18076e+07	3.36688e+07	3.04795e+07	1.04672e+08	6.17111e+06	3.36743e+07
P36955	Pigment epithelium-derived factor OS=Homo sapiens OX=9606 GN=SERPINF1 PE=1 SV=4	66	23	732	23	418	46.3	1804.77	23	cell proliferation;cellular homeostasis;development;regulation of biological process;response to stimulus	5176	ENSG00000132386.10	SERPINF1	1.191	0.25	57.59	1.30573e+08	1.52426e+08	24.9	22.03	1.44704e+08	1.30538e+08	1.30573e+08	1.56248e+08	2.26886e+08	1.68376e+08	1.16957e+08	1.42449e+08	1.14545e+08	9.23561e+07	1.29612e+08	1.42709e+08	1.81523e+08	1.48179e+08	2.06361e+08	1.53852e+08	1.51013e+08	1.98173e+08	1.4329e+08	2.20895e+08	2.0574e+08	9.82054e+07	1.37556e+08	1.18697e+08	1.2801e+08	9.09923e+07	1.53681e+08	1.26731e+08	1.15533e+08
P23142	Fibulin-1 OS=Homo sapiens OX=9606 GN=FBLN1 PE=1 SV=4	42	22	435	22	703	77.2	915.92	22	cell organization and biogenesis;metabolic process;regulation of biological process;response to stimulus	2192	ENSG00000077942.18	FBLN1	1.254	0.33	69.75	2.19056e+07	2.65568e+07	39.81	31.64	2.95686e+07	1.18806e+07	2.22021e+07	1.07801e+07	3.64803e+07	2.19056e+07	1.97979e+07	3.89103e+07	1.55515e+07	3.01586e+07	2.0821e+07	2.20805e+07	3.13804e+07	3.8641e+07	3.15903e+07	1.68674e+07	2.90887e+07	1.14173e+07	2.42454e+07	2.92349e+07	3.9226e+07	2.04035e+07	2.28447e+07	2.42544e+07	1.16505e+07	1.54719e+07	1.06029e+07	2.03767e+07	1.50308e+07
Q14520	Hyaluronan-binding protein 2 OS=Homo sapiens OX=9606 GN=HABP2 PE=1 SV=1	44	20	575	20	560	62.6	1131.63	20	metabolic process	3026	ENSG00000148702.14	HABP2	0.898	-0.15	48.5	8.34962e+07	6.80857e+07	18.99	20.53	5.30426e+07	8.8843e+07	9.17908e+07	7.81708e+07	5.77627e+07	6.79169e+07	8.69317e+07	1.00923e+08	8.14346e+07	9.60593e+07	8.34962e+07	4.36898e+07	6.15963e+07	8.64941e+07	4.93509e+07	6.98155e+07	6.63988e+07	7.24934e+07	7.87811e+07	6.15781e+07	6.36656e+07	8.27846e+07	8.95386e+07	4.35096e+07	8.71219e+07	6.3966e+07	7.68864e+07	3.22643e+07	4.6602e+07
P02753	Retinol-binding protein 4 OS=Homo sapiens OX=9606 GN=RBP4 PE=1 SV=3	77	14	933	14	201	23	2708.31	14	metabolic process;regulation of biological process;response to stimulus;transport	5950	ENSG00000138207.13	RBP4	0.797	-0.33	60.21	2.1869e+08	1.12399e+08	22.55	60.84	1.69534e+08	2.10142e+08	2.1869e+08	2.10573e+08	1.0941e+08	2.3266e+08	2.67717e+08	2.7634e+08	2.03867e+08	2.78387e+08	2.332e+08	1.0978e+08	8.90843e+07	3.60622e+08	7.2602e+07	7.00403e+07	1.56067e+08	1.97004e+08	1.62304e+08	1.0719e+08	1.08141e+08	3.23782e+08	1.15081e+08	1.39065e+08	2.06071e+08	1.52398e+08	207113499	6.11125e+07	1.59642e+08
P43251	Biotinidase OS=Homo sapiens OX=9606 GN=BTD PE=1 SV=2	43	18	459	18	543	61.1	987.18	18	metabolic process	686	ENSG00000169814.12	BTD	1.233	0.3	70	3.25802e+07	3.85316e+07	15.74	20.73	3.10336e+07	2.5682e+07	3.18249e+07	3.8753e+07	3.44787e+07	4.46145e+07	3.40484e+07	3.58451e+07	3.25802e+07	2.87138e+07	2.86596e+07	4.28203e+07	2.98968e+07	3.59458e+07	3.89302e+07	2.18249e+07	3.8137e+07	4.4554e+07	3.14138e+07	5.10514e+07	4.6504e+07	4.02882e+07	3.70905e+07	2.54561e+07	2.51845e+07	2.21778e+07	3.81163e+07	1.92587e+07	3.06128e+07
Q96IY4	Carboxypeptidase B2 OS=Homo sapiens OX=9606 GN=CPB2 PE=1 SV=2	52	16	517	16	423	48.4	1332.3	16	cellular homeostasis;coagulation;metabolic process;regulation of biological process;response to stimulus	1361	ENSG00000080618.13	CPB2	1.171	0.23	77.14	5.38992e+07	6.40519e+07	23.51	12.9	4.84789e+07	6.96524e+07	8.66397e+07	3.57456e+07	4.6975e+07	5.42055e+07	5.12312e+07	5.38992e+07	5.60619e+07	5.30798e+07	5.60127e+07	5.33194e+07	5.98269e+07	5.63708e+07	5.09267e+07	7.00055e+07	6.91273e+07	7.8354e+07	6.42474e+07	7.39455e+07	6.3857e+07	6.87851e+07	6.17801e+07	3.9766e+07	6.83031e+07	6.03764e+07	3.51583e+07	2.62387e+07	3.71937e+07
P26927	Hepatocyte growth factor-like protein OS=Homo sapiens OX=9606 GN=MST1 PE=1 SV=2	64	30	540	30	711	80.3	953.02	30	metabolic process;regulation of biological process;response to stimulus	4485		MST1	0.995	-0.01	65.41	3.29336e+07	2.96248e+07	31.01	29.32	2.80017e+07	3.29336e+07	3.96713e+07	2.07977e+07	3.97173e+07	4.46827e+07	3.02639e+07	5.41442e+07	3.07581e+07	3.73143e+07	1.70256e+07	3.61268e+07	2.43843e+07	1.5496e+07	3.98537e+07	2.87014e+07	2.92747e+07	2.10231e+07	2.99792e+07	4.73628e+07	2.54646e+07	3.66346e+07	4.08524e+07	2.29691e+07	3.22956e+07	2.76457e+07	2.0456e+07	2.21848e+07	3.06596e+07
P49747	Cartilage oligomeric matrix protein OS=Homo sapiens OX=9606 GN=COMP PE=1 SV=2	49	21	423	18	757	82.8	878.07	21	cell death;cell organization and biogenesis;regulation of biological process	1311	ENSG00000105664.10	COMP	1.103	0.14	54.8	1.41659e+07	1.52225e+07	32.29	20.53	9.79416e+06	7.00697e+06	1.295e+07	1.41659e+07	1.82721e+07	1.95268e+07	1.29786e+07	2.26492e+07	1.03131e+07	1.87792e+07	1.72942e+07	1.78834e+07	1.21803e+07	2.02246e+07	1.49515e+07	1.4745e+07	2.04654e+07	2.08503e+07	1.30564e+07	1.82688e+07	1.53268e+07	1.10506e+07	1.51189e+07	8.03391e+06	6.87124e+06	9.02443e+06	1.39331e+07	1.02062e+07	1.33986e+07
Q04756	Hepatocyte growth factor activator OS=Homo sapiens OX=9606 GN=HGFAC PE=1 SV=1	44	19	463	19	655	70.6	1095.28	19	metabolic process	3083	ENSG00000109758.8	HGFAC	1.208	0.27	56.28	2.68955e+07	3.03697e+07	16.6	27	2.6988e+07	2.11138e+07	3.22384e+07	2.34227e+07	2.57546e+07	3.64607e+07	2.52869e+07	2.68955e+07	2.49563e+07	3.20846e+07	3.2066e+07	3.33308e+07	2.31873e+07	2.66246e+07	3.9986e+07	1.6239e+07	3.99454e+07	2.93116e+07	2.6696e+07	4.57326e+07	3.14661e+07	4.12081e+07	2.77326e+07	2.21376e+07	2.07048e+07	2.24659e+07	2.30379e+07	1.43856e+07	2.50179e+07
P80108	Phosphatidylinositol-glycan-specific phospholipase D OS=Homo sapiens OX=9606 GN=GPLD1 PE=1 SV=3	45	27	383	27	840	92.3	742.69	27	cell differentiation;cellular component movement;metabolic process;regulation of biological process;response to stimulus;transport	2822	ENSG00000112293.14	GPLD1	0.8	-0.32	42.52	2.21554e+07	2.53755e+07	46.34	23.07	2.18689e+07	3.46688e+07	2.15986e+07	7.13157e+06	4.98365e+07	2.63022e+07	2.46206e+07	2.62819e+07	1.40186e+07	2.21554e+07	1.6506e+07	3.08729e+07	2.40633e+07	1.3245e+07	2.63091e+07	2.27359e+07	2.73746e+07	2.4475e+07	3.12313e+07	3.13463e+07	2.73054e+07	1.57962e+07	2.27898e+07	1.79385e+07	3.39973e+07	1.50514e+07	7.0144e+06	2.7837e+07	1.80476e+07
Q03591	Complement factor H-related protein 1 OS=Homo sapiens OX=9606 GN=CFHR1 PE=1 SV=2	68	17	503	3	330	37.6	1338.15	17	metabolic process;regulation of biological process;response to stimulus	3078	ENSG00000244414.6	CFHR1	0.776	-0.37	33.92	4.96345e+06	3.78179e+06	46.32	58.92	3.85726e+06	4.96345e+06	9.25446e+06	3.3319e+06	303494	3.88914e+06	6.08734e+06	6.07696e+06	7.16893e+06	4.60929e+06	7.11853e+06	4.61338e+06	3.18403e+06	151566	6.73722e+06	3.76146e+06	5.35459e+06	9.70449e+06	2.13331e+06	2.1692e+06	5.16612e+06	3.80222e+06	3.21907e+06	3.16402e+06	4867303	6.44914e+06	3.27715e+06	169521	2668578
P68871	Hemoglobin subunit beta OS=Homo sapiens OX=9606 GN=HBB PE=1 SV=2	90	15	232	9	147	16	555.43	15	cell organization and biogenesis;coagulation;metabolic process;regulation of biological process;response to stimulus;transport	3043	ENSG00000244734.3	HBB	0.212	-2.24	6.42	1.50232e+07	897409	200.08	188.48	1.51399e+08	1.14912e+08	2.49049e+07	1.50232e+07	605434	1.56377e+06	1.31993e+07	5.39956e+08	3.5383e+06	702998	1.7436e+07	371423	2.1496e+06	1.82758e+07	1.87608e+06	821013	390173	904544	4.58675e+06	890331	638133	935377	333997	1.24189e+08	1.12686e+08	1.73554e+07	1.47764e+07	338175	1.073e+06
P00742	Coagulation factor X OS=Homo sapiens OX=9606 GN=F10 PE=1 SV=2	52	19	411	19	488	54.7	928.76	19	coagulation;metabolic process;regulation of biological process;response to stimulus;transport	2159	ENSG00000126218.11	F10	1.069	0.1	56.31	4.94129e+07	5.69068e+07	18.58	12.99	3.8752e+07	5.68385e+07	4.63782e+07	4.94129e+07	5.81069e+07	5.32247e+07	6.61002e+07	7.05815e+07	4.72515e+07	4.72888e+07	4.27145e+07	5.99652e+07	5.75416e+07	6.41372e+07	5.62791e+07	6.71975e+07	5.13098e+07	5.96921e+07	5.37209e+07	6.9271e+07	4.74082e+07	5.07726e+07	4.66533e+07	3.17873e+07	5.57375e+07	3.23195e+07	4.8601e+07	3.24565e+07	3.65207e+07
P69905	Hemoglobin subunit alpha OS=Homo sapiens OX=9606 GN=HBA1 PE=1 SV=2	84	10	176	10	142	15.2	438.89	10	cell organization and biogenesis;metabolic process;regulation of biological process;response to stimulus;transport	3040; 3039	ENSG00000206172.8; ENSG00000188536.12	HBA2; HBA1	0.296	-1.76	12.61	2.14903e+07	6.08173e+06	224	84.13	1.60153e+08	1.42339e+08	2.72945e+07	2.25778e+07	5.93881e+06	5.29902e+06	1.72739e+07	9.2458e+08	7.04369e+06	2.37437e+06	2.14903e+07	6.27923e+06	9.4816e+06	3.08762e+07	8.84923e+06	4.18955e+06	4.85885e+06	5.89043e+06	1.13193e+07	1.17066e+07	5.61824e+06	2.38516e+06	5.38136e+06	1.31369e+08	1.39582e+08	1.90207e+07	2.22068e+07	3.31722e+06	3.63598e+06
P35443	Thrombospondin-4 OS=Homo sapiens OX=9606 GN=THBS4 PE=1 SV=2	41	23	265	20	961	105.8	489.34	23	cellular component movement;regulation of biological process;response to stimulus	7060	ENSG00000113296.14	THBS4	1.06	0.08	76.59	5.98154e+06	8.11537e+06	80.23	32.02	5.00005e+06	1.8038e+06	5.98154e+06	7.73445e+06	2.67611e+07	1.02194e+07	5.71711e+06	1.2502e+07	3.73571e+06	4.03523e+06	1.06505e+07	9.40151e+06	1.01092e+07	1.05947e+07	7.00517e+06	9.48115e+06	6.44718e+06	2.63632e+06	6.78518e+06	1.03691e+07	1.02202e+07	5.31495e+06	6.15596e+06	4.10142e+06	1.76886e+06	4.16834e+06	7.60737e+06	1.49479e+07	7.01213e+06
P51884	Lumican OS=Homo sapiens OX=9606 GN=LUM PE=1 SV=2	48	16	896	16	338	38.4	2238.6	16	cell organization and biogenesis;metabolic process;regulation of biological process;response to stimulus	4060	ENSG00000139329.4	LUM	1.048	0.07	70.18	2.63655e+08	2.68632e+08	24.3	23.8	1.83964e+08	1.53087e+08	2.63655e+08	2.45353e+08	3.34817e+08	3.34144e+08	2.22718e+08	3.345e+08	2.38657e+08	3.06572e+08	3.30896e+08	2.20757e+08	2.75664e+08	3.71306e+08	3.18305e+08	2.61779e+08	2.32868e+08	1.6008e+08	2.55614e+08	2.83758e+08	2.76761e+08	3.99444e+08	2.34247e+08	1.50901e+08	1.50121e+08	1.83733e+08	2.41322e+08	1.87017e+08	2.29277e+08
P08571	Monocyte differentiation antigen CD14 OS=Homo sapiens OX=9606 GN=CD14 PE=1 SV=2	53	16	339	16	375	40.1	733.86	16	cell death;defense response;regulation of biological process;response to stimulus;transport	929	ENSG00000170458.13	CD14	0.998	0	65.85	1.96857e+07	2.01653e+07	34.76	25.98	3.58907e+07	1.39206e+07	1.38505e+07	2.69589e+07	2.03971e+07	2.95523e+07	1.91962e+07	1.96857e+07	3.1007e+07	1.65902e+07	1.48093e+07	1.99594e+07	2.32218e+07	1.89578e+07	2.30975e+07	3.05803e+07	2.03734e+07	1.92732e+07	1.13449e+07	2.05665e+07	2.75548e+07	1.45155e+07	1.59188e+07	2.94403e+07	1.36509e+07	9.65198e+06	2.65159e+07	1.13931e+07	2.02777e+07
P60709	Actin, cytoplasmic 1 OS=Homo sapiens OX=9606 GN=ACTB PE=1 SV=1	64	18	306	7	375	41.7	572.72	18	cell organization and biogenesis;cellular component movement;metabolic process;regulation of biological process;response to stimulus	60	ENSG00000075624.13	ACTB	1.469	0.56	70.62	6.14571e+06	9.72563e+06	56.63	33.14	1.05016e+07	6.16766e+06	2.92192e+06	6.14571e+06	1.83543e+07	4.80289e+06	4.92693e+06	7.92708e+06	5.70881e+06	5.48016e+06	7.74136e+06	1.16601e+07	9.74551e+06	2.88694e+06	1.61989e+07	9.4036e+06	1.106e+07	7.7919e+06	1.15954e+07	1.20084e+07	8.53711e+06	9.70579e+06	6.93803e+06	8.61418e+06	6.04819e+06	2.0362e+06	6.04474e+06	1.02521e+07	3.29556e+06
P01009	Alpha-1-antitrypsin OS=Homo sapiens OX=9606 GN=SERPINA1 PE=1 SV=3	61	23	206	23	418	46.7	289.58	23	cell organization and biogenesis;coagulation;defense response;metabolic process;regulation of biological process;response to stimulus;transport	5265	ENSG00000197249.13	SERPINA1	0.284	-1.81	7.42	2.14975e+07	2.48455e+06	71.24	128.15	4.8731e+07	6.96534e+07	2.47437e+07	2.99182e+07	8.24588e+06	9.95166e+06	9.24691e+06	1.47201e+07	3.26014e+07	2.02296e+07	2.14975e+07	1.18679e+06	1.58103e+06	1.83837e+06	875652	2.24437e+06	2.75045e+06	4.21528e+06	2.43318e+07	5.86009e+06	4.30695e+06	1.05542e+07	2.12753e+06	3.99728e+07	6.83041e+07	1.72431e+07	2.94266e+07	4.60587e+06	6.82845e+06
P40197	Platelet glycoprotein V OS=Homo sapiens OX=9606 GN=GP5 PE=1 SV=1	46	16	274	16	560	60.9	379	16	cell organization and biogenesis;coagulation;metabolic process;response to stimulus	2814	ENSG00000178732.5	GP5	1.198	0.26	69.4	8.49193e+06	9.98721e+06	51.01	32.67	8.49193e+06	1.12472e+07	6.64471e+06	6.09898e+06	1.37023e+07	1.72916e+06	1.03306e+07	1.90097e+06	1.52619e+07	7.63975e+06	9.36785e+06	1.10373e+07	7.20787e+06	6.82726e+06	1.41043e+07	9.33707e+06	1.22852e+07	9.80592e+06	1.79214e+07	8.01069e+06	1.01719e+07	1.25545e+07	6.04534e+06	6.96572e+06	1.10294e+07	4.63048e+06	5.99877e+06	7.65362e+06	1.18649e+06
P13796	Plastin-2 OS=Homo sapiens OX=9606 GN=LCP1 PE=1 SV=6	65	28	250	28	627	70.2	454.87	28	cell organization and biogenesis;cellular component movement;regulation of biological process;response to stimulus	3936	ENSG00000136167.13	LCP1	1.245	0.32	62.48	1.18069e+07	1.27594e+07	106.22	31.17	3.70413e+07	8.48628e+07	2.38572e+07	2.19571e+07	8.64218e+06	1.06459e+07	1.55622e+07	7.08151e+06	1.18069e+07	7.24737e+06	8.61363e+06	1.57826e+07	1.37507e+07	8.13328e+06	1.42313e+07	1.68002e+07	1.18396e+07	1.45152e+07	9.3612e+06	1.89782e+07	1.13075e+07	4.87247e+06	1.15649e+07	3.0384e+07	8.32189e+07	1.66254e+07	2.15963e+07	4.82723e+06	7.30478e+06
P02750	Leucine-rich alpha-2-glycoprotein OS=Homo sapiens OX=9606 GN=LRG1 PE=1 SV=2	59	15	628	14	347	38.2	1774.46	15	cell differentiation;regulation of biological process;transport	116844	ENSG00000171236.9	LRG1	0.322	-1.64	10.85	1.64069e+08	4.69054e+07	58.92	72.13	1.76627e+08	1.72044e+08	1.64069e+08	4.17578e+08	2.30241e+07	1.27022e+08	1.53936e+08	1.22157e+08	3.30125e+08	1.27806e+08	1.74721e+08	3.10633e+07	7.0886e+07	1.34076e+08	3.40273e+07	4.64033e+07	2.02849e+07	4.95386e+07	1.36615e+08	1.06412e+07	2.96557e+07	1.03591e+08	4.7413e+07	1.44882e+08	1.68711e+08	1.14335e+08	4.10717e+08	1.28605e+07	8.71576e+07
P00739	Haptoglobin-related protein OS=Homo sapiens OX=9606 GN=HPR PE=2 SV=2	43	18	330	3	348	39	589.03	18	metabolic process;transport	3250	ENSG00000261701.6	HPR	0.292	-1.77	5.69	777655	98219.3	83.54	64.91	1.02067e+06	1.1531e+06	116281	1.71768e+06		777655			250425		95639.3		243374	98219.3				76963.5						837230	1.13076e+06	81032.2	1.68946e+06		533597
O75636	Ficolin-3 OS=Homo sapiens OX=9606 GN=FCN3 PE=1 SV=2	52	12	466	12	299	32.9	1192.01	12	defense response;metabolic process;regulation of biological process;response to stimulus	8547	ENSG00000142748.12	FCN3	1.305	0.38	71.99	9.77052e+07	1.05944e+08	32.2	19.51	1.22905e+08	9.77052e+07	1.00453e+08	4.93794e+07	8.75199e+07	1.07071e+08	1.05159e+08	3.58059e+07	1.06404e+08	8.19863e+07	5.56349e+07	1.43942e+08	1.1242e+08	8.79815e+07	1.30734e+08	9.88248e+07	1.25975e+08	7.87201e+07	9.49669e+07	1.23544e+08	9.98413e+07	8.84524e+07	1.35839e+08	1.00816e+08	9.58125e+07	7.00023e+07	4.85681e+07	4.88856e+07	7.34679e+07
Q15063	Periostin OS=Homo sapiens OX=9606 GN=POSTN PE=1 SV=2	44	25	217	25	836	93.3	289.54	25	cell communication;cell growth;cell organization and biogenesis;regulation of biological process;response to stimulus	10631	ENSG00000133110.14	POSTN	1.039	0.06	65.89	6.38808e+06	6.53843e+06	78.3	55.34	6.52136e+06	3.69899e+06	4.0758e+06	7.63191e+06	2.59535e+07	5.45761e+06	6.38808e+06	1.23332e+07	4.65734e+06	5.73387e+06	6.82947e+06	6.12291e+06	6.0943e+06	7.64605e+06	9.36897e+06	6.98215e+06	1.16123e+07	5.47266e+06	3.75296e+06	2.05656e+07	7.70896e+06	5.16823e+06	5.97787e+06	5.34931e+06	3.62734e+06	2.8403e+06	7.50652e+06	1.44968e+07	3.7448e+06
P00746	Complement factor D OS=Homo sapiens OX=9606 GN=CFD PE=1 SV=5	55	11	273	11	253	27	666.05	11	defense response;metabolic process;regulation of biological process;response to stimulus;transport	1675	ENSG00000274619.2; ENSG00000197766.7	CFD	1.305	0.38	62.76	1.1279e+07	1.36089e+07	45.95	30.3	9.09942e+06	8.5503e+06	1.1279e+07	1.4654e+07	2.79823e+07	1.2378e+07	1.02855e+07	1.45228e+07	6.59169e+06	9.72423e+06	1.15132e+07	2.04489e+07	9.61997e+06	1.77074e+07	1.34968e+07	1.02592e+07	1.38687e+07	1.27661e+07	1.2037e+07	2.33603e+07	1.37218e+07	1.73388e+07	9.30111e+06	7.46403e+06	8.38466e+06	7.85996e+06	1.44132e+07	1.563e+07	8.49331e+06
P33151	Cadherin-5 OS=Homo sapiens OX=9606 GN=CDH5 PE=1 SV=5	28	18	266	18	784	87.5	562.45	18	cell organization and biogenesis;regulation of biological process;response to stimulus	1003	ENSG00000179776.17	CDH5	0.825	-0.28	41.91	2.14034e+07	1.91735e+07	38.5	26	2.50359e+07	1.25079e+07	1.86222e+07	2.81295e+07	4.29297e+07	2.69965e+07	1.82593e+07	3.7833e+07	1.62388e+07	1.83831e+07	2.14034e+07	2.03641e+07	1.39692e+07	2.73528e+07	2.05368e+07	2.06266e+07	1.80524e+07	1.16824e+07	1.40802e+07	2.46904e+07	1.624e+07	2.09626e+07	1.32751e+07	2.05363e+07	1.22656e+07	1.29772e+07	2.76674e+07	2.39791e+07	1.8524e+07
P13645	Keratin, type I cytoskeletal 10 OS=Homo sapiens OX=9606 GN=KRT10 PE=1 SV=6	46	21	133	18	584	58.8	254.7	21	cell death;cell differentiation;metabolic process	3858	ENSG00000186395.7	KRT10	0.79	-0.34	65.28	4.26085e+06	1.3139e+06	92.17	147.63	6.06885e+06	3.92765e+06	1.14808e+07	1.65497e+06	7.95015e+06	1.82546e+06	1.15802e+07	2.44646e+07	4.26085e+06	3.60017e+06	2.98679e+06	1.8209e+06	1.167e+06	704207	377880	479357	1.44951e+06	1.13427e+06	1.76413e+06	1.57488e+07	1.19098e+06	1.52819e+07	4.17168e+06	4.97813e+06	3.85156e+06	8.00059e+06	1.62778e+06	4.44068e+06	1.25256e+06
P48740	Mannan-binding lectin serine protease 1 OS=Homo sapiens OX=9606 GN=MASP1 PE=1 SV=3	39	18	251	17	699	79.2	621.08	18	defense response;metabolic process;regulation of biological process;response to stimulus;transport	5648	ENSG00000127241.16	MASP1	1.123	0.17	53.57	1.77338e+07	2.88137e+07	40.22	33.07	1.87042e+07	1.77338e+07	1.89019e+07	6.32503e+06	3.5064e+07	1.37529e+07	1.99417e+07	1.66665e+07	1.19066e+07	1.80627e+07	1.52365e+07	3.22969e+07	3.05841e+07	1.66445e+07	3.04862e+07	2.92827e+07	2.85634e+07	2.11377e+07	1.336e+07	4.33996e+07	2.90663e+07	1.36144e+07	2.83543e+07	1.53426e+07	1.73903e+07	1.31721e+07	6.22111e+06	1.95856e+07	9.43669e+06
Q92954	Proteoglycan 4 OS=Homo sapiens OX=9606 GN=PRG4 PE=1 SV=3	18	20	328	20	1404	151	561.17	20					1.113	0.15	68.57	2.27064e+07	3.9578e+07	24.63	29.04	1.28535e+07	2.15778e+07	2.55659e+07	1.77929e+07	3.25454e+07	2.04678e+07	2.36487e+07	2.27064e+07	3.20767e+07	2.56025e+07	2.11255e+07	4.34952e+07	2.63498e+07	2.3949e+07	3.1347e+07	4.28577e+07	4.5174e+07	3.9799e+07	4.8392e+07	3.93582e+07	4.01026e+07	1.76612e+07	2.2827e+07	1.05434e+07	2.11598e+07	1.7816e+07	1.75005e+07	1.81788e+07	1.40442e+07
P27918	Properdin OS=Homo sapiens OX=9606 GN=CFP PE=1 SV=2	31	11	283	11	469	51.2	646.21	11	defense response;metabolic process;regulation of biological process;response to stimulus;transport	5199	ENSG00000126759.13	CFP	1.19	0.25	49.36	2.85928e+07	3.30658e+07	30.44	27.55	1.63297e+07	1.67769e+07	2.15341e+07	3.90923e+07	2.16961e+07	3.75251e+07	3.67124e+07	2.1267e+07	2.85928e+07	3.20229e+07	2.87623e+07	3.51393e+07	2.19874e+07	3.02509e+07	2.40814e+07	3.81276e+07	3.95523e+07	3.15829e+07	2.31219e+07	3.46183e+07	4.58548e+07	2.03387e+07	4.63606e+07	1.33948e+07	1.64519e+07	1.50064e+07	3.845e+07	1.21187e+07	2.57483e+07
P02746	Complement C1q subcomponent subunit B OS=Homo sapiens OX=9606 GN=C1QB PE=1 SV=3	46	9	558	9	253	26.7	1251.56	9	defense response;metabolic process;regulation of biological process;response to stimulus	713	ENSG00000173369.15	C1QB	0.752	-0.41	56.88	2.22145e+08	1.97213e+08	28.33	26.48	2.22145e+08	1.55648e+08	2.07783e+08	2.184e+08	3.49412e+08	3.06111e+08	1.94837e+08	1.71959e+08	3.15968e+08	3.10173e+08	3.48244e+08	2.02761e+08	2.70681e+08	1.07844e+08	2.58027e+08	1.84807e+08	1.76459e+08	1.6385e+08	1.93878e+08	3.06284e+08	2.00606e+08	1.79225e+08	2.6221e+08	1.8222e+08	1.52632e+08	1.44798e+08	214811255	1.9517e+08	2.10042e+08
P09486	SPARC OS=Homo sapiens OX=9606 GN=SPARC PE=1 SV=1	56	14	337	14	303	34.6	592.5	14	cell organization and biogenesis;regulation of biological process;response to stimulus;transport	6678	ENSG00000113140.10	SPARC	1.118	0.16	61.44	2.315e+07	2.20523e+07	16.56	22.39	1.69741e+07	2.44465e+07	2.315e+07	2.11182e+07	3.03073e+07	2.27107e+07	2.34144e+07	2.10091e+07	2.9481e+07	2.10664e+07	2.66293e+07	2.37284e+07	1.6296e+07	2.31979e+07	2.62808e+07	1.70172e+07	2.41898e+07	2.03666e+07	3.4275e+07	2.07397e+07	2.18802e+07	2.22258e+07	1.62942e+07	1.39234e+07	2.39729e+07	1.61325e+07	2.07712e+07	1.69286e+07	1.55832e+07
Q6UXB8	Peptidase inhibitor 16 OS=Homo sapiens OX=9606 GN=PI16 PE=1 SV=1	28	11	231	11	463	49.4	507.76	11	regulation of biological process	221476	ENSG00000164530.13	PI16	0.786	-0.35	66.5	2.30668e+07	1.05991e+07	77.2	66.8	2.673e+07	6.57463e+06	2.30668e+07	2.36817e+07	4.83859e+07	3.25214e+07	6.76232e+06	6.79883e+07	1.05143e+07	1.22695e+07	1.33263e+07	1.91367e+07	1.05427e+07	3.65234e+07	1.06558e+07	8.11221e+06	5.03023e+06	4.4673e+06	2.0112e+07	1.41037e+07	9.21018e+06	2.78602e+07	8.80869e+06	2.1926e+07	6.44727e+06	1.60745e+07	2.32926e+07	2.70267e+07	2.23149e+07
P27169	Serum paraoxonase/arylesterase 1 OS=Homo sapiens OX=9606 GN=PON1 PE=1 SV=3	61	13	322	13	355	39.7	593.99	13	metabolic process;regulation of biological process;response to stimulus	5444	ENSG00000005421.8	PON1	0.854	-0.23	55.44	1.52744e+07	1.23582e+07	39.08	51.34	1.92388e+07	2.04271e+07	3.03772e+07	1.05351e+07	1.18899e+07	1.46366e+07	2.21512e+07	1.52744e+07	9.82168e+06	2.87685e+07	1.3841e+07	9.52005e+06	1.06603e+07	1.21006e+07	4.10217e+06	7.88703e+06	1.26213e+07	2.29575e+07	3.1899e+07	1.42488e+07	2.01548e+07	1.2023e+07	1.84456e+07	1.57811e+07	2.00314e+07	2.11689e+07	1.0362e+07	6.64131e+06	1.00431e+07
P02652	Apolipoprotein A-II OS=Homo sapiens OX=9606 GN=APOA2 PE=1 SV=1	69	9	659	9	100	11.2	1942.31	9	cell organization and biogenesis;defense response;metabolic process;regulation of biological process;response to stimulus;transport	336	ENSG00000158874.11	APOA2	0.758	-0.4	46.46	3.39475e+08	2.1979e+08	49.29	63.53	5.09977e+08	3.78086e+08	3.39475e+08	2.79227e+08	2.16601e+08	1.45774e+08	4.32558e+08	1.5165e+08	6.92386e+08	5.41595e+08	2.2269e+08	2.17319e+08	2.06895e+08	1.22399e+08	2.22289e+08	1.4665e+08	2.92893e+08	7.79304e+08	4.49779e+08	3.47856e+08	2.98871e+08	2.14324e+08	1.34808e+08	4.18321e+08	3.70762e+08	2.36569e+08	2.74639e+08	1.20986e+08	1.00025e+08
P04264	Keratin, type II cytoskeletal 1 OS=Homo sapiens OX=9606 GN=KRT1 PE=1 SV=6	39	22	183	18	644	66	346.87	22	cell death;defense response;metabolic process;regulation of biological process;response to stimulus;transport	3848	ENSG00000167768.4	KRT1	0.691	-0.53	54.11	7.04606e+06	1.06228e+07	116.73	100.67	5.32475e+06	4.44236e+06	1.57148e+07	3.33941e+06	2.54463e+07	2.83478e+06	1.42161e+07	5.62081e+07	7.58042e+06	7.04606e+06	5.98336e+06	1.04379e+07	1.0811e+07	955978	1.37165e+07	358738	9.47895e+06	8.18298e+06	2.78773e+06	4.65406e+07	1.4218e+07	1.30947e+07	1.17808e+07	4.36776e+06	4.3563e+06	1.09511e+07	3.28455e+06	1.42135e+07	1.94511e+06
Q9NZP8	Complement C1r subcomponent-like protein OS=Homo sapiens OX=9606 GN=C1RL PE=1 SV=2	51	16	230	14	487	53.5	505.99	16	defense response;metabolic process;regulation of biological process;response to stimulus	51279	ENSG00000139178.10	C1RL	0.959	-0.06	54.82	2.66391e+07	1.70063e+07	19.59	34.51	2.66391e+07	2.0309e+07	2.15231e+07	2.72443e+07	2.21013e+07	3.04966e+07	1.85887e+07	2.66591e+07	2.90562e+07	1.6004e+07	2.81912e+07	1.91142e+07	1.61098e+07	2.96578e+07	1.49548e+07	7.98939e+06	1.78261e+07	1.46713e+07	1.67789e+07	1.70199e+07	1.69928e+07	3.12069e+07	2.39643e+07	2.18514e+07	1.99156e+07	1.49988e+07	2.67967e+07	1.23451e+07	2.09256e+07
P02745	Complement C1q subcomponent subunit A OS=Homo sapiens OX=9606 GN=C1QA PE=1 SV=2	42	8	426	8	245	26	1111.8	8	cell communication;defense response;metabolic process;regulation of biological process;response to stimulus	712	ENSG00000173372.16	C1QA	1.05	0.07	80.48	1.18749e+08	1.67043e+08	29.52	30.91	1.18749e+08	9.37062e+07	1.02724e+08	1.08146e+08	2.11529e+08	1.57133e+08	1.04871e+08	8.29512e+07	1.41385e+08	1.61481e+08	1.62376e+08	1.90916e+08	1.81402e+08	7.06513e+07	1.88527e+08	1.66882e+08	1.67204e+08	1.43037e+08	9.35711e+07	1.97058e+08	1.65829e+08	7.05464e+07	1.84286e+08	9.74065e+07	9.18909e+07	7.1585e+07	1.06369e+08	1.18153e+08	1.07818e+08
O00391	Sulfhydryl oxidase 1 OS=Homo sapiens OX=9606 GN=QSOX1 PE=1 SV=3	35	19	180	19	747	82.5	330.37	19	cellular homeostasis;metabolic process;regulation of biological process;transport	5768	ENSG00000116260.16	QSOX1	0.736	-0.44	25.04	8.43156e+06	5.2771e+06	21.61	23.86	8.11824e+06	5.05656e+06	7.4448e+06	1.11893e+07	5.77864e+06	8.43156e+06	9.08043e+06	9.78604e+06	8.76686e+06	7.63468e+06	9.91903e+06	5.6074e+06	4.78205e+06	8.19361e+06	6.13376e+06	4.27622e+06	3.97444e+06	3.97465e+06	5.27928e+06	6.08384e+06	5.13965e+06	7.54903e+06	5.27492e+06	6.65919e+06	4.95861e+06	5.18804e+06	1.10054e+07	3.22775e+06	5.78541e+06
P05452	Tetranectin OS=Homo sapiens OX=9606 GN=CLEC3B PE=1 SV=3	68	12	408	12	202	22.5	967.91	12	regulation of biological process;response to stimulus;transport	7123	ENSG00000163815.5	CLEC3B	1.143	0.19	52.32	7.71544e+07	1.03976e+08	22.21	30.5	6.36815e+07	6.37548e+07	9.09728e+07	6.04432e+07	9.67526e+07	9.36916e+07	7.71544e+07	9.41038e+07	5.38395e+07	8.53541e+07	5.53957e+07	8.33058e+07	1.11141e+08	9.72738e+07	1.18217e+08	1.12077e+08	1.17845e+08	7.30234e+07	4.63816e+07	1.31414e+08	6.8159e+07	5.21337e+07	1.19559e+08	5.22364e+07	6.25198e+07	6.3396e+07	5.94501e+07	5.40427e+07	6.42875e+07
P18428	Lipopolysaccharide-binding protein OS=Homo sapiens OX=9606 GN=LBP PE=1 SV=3	34	14	253	14	481	53.4	470.4	14	cellular component movement;defense response;regulation of biological process;response to stimulus;transport	3929	ENSG00000129988.5	LBP	0.816	-0.29	52.09	1.8391e+07	1.49671e+07	51.65	45.18	3.01922e+07	1.8391e+07	1.75108e+07	4.39262e+07	1.60436e+07	1.84601e+07	2.20144e+07	1.4631e+07	4.77332e+07	1.12874e+07	1.72616e+07	1.012e+07	1.78518e+07	1.87915e+07	1.07867e+07	2.317e+07	1.35856e+07	3.94629e+07	1.37849e+07	1.52341e+07	1.52379e+07	1.46409e+07	1.47048e+07	2.47659e+07	1.80348e+07	1.22027e+07	4.32045e+07	8.96141e+06	1.26666e+07
Q9UGM5	Fetuin-B OS=Homo sapiens OX=9606 GN=FETUB PE=1 SV=2	43	12	274	12	382	42	542.07	12	regulation of biological process	26998	ENSG00000090512.11	FETUB	0.96	-0.06	64.77	1.92091e+07	1.4402e+07	19.59	35.34	2.01347e+07	1.65228e+07	1.92091e+07	1.69206e+07	1.30579e+07	2.57726e+07	1.82151e+07	2.34654e+07	1.84119e+07	2.06055e+07	2.53784e+07	1.02435e+07	1.00627e+07	3.01202e+07	1.4306e+07	1.37981e+07	1.33025e+07	1.79568e+07	1.68466e+07	1.01631e+07	1.44987e+07	1.95792e+07	1.64238e+07	1.6516e+07	1.62028e+07	1.33862e+07	1.66426e+07	7.2937e+06	1.76842e+07
Q9UK55	Protein Z-dependent protease inhibitor OS=Homo sapiens OX=9606 GN=SERPINA10 PE=1 SV=1	50	17	242	17	444	50.7	407.89	17	coagulation;metabolic process;regulation of biological process	51156	ENSG00000278767.4; ENSG00000140093.9	SERPINA10	1.061	0.09	66.65	2.18164e+07	2.12951e+07	34.88	31.7	1.29229e+07	2.27227e+07	1.59419e+07	2.18164e+07	3.06098e+07	1.99291e+07	2.99207e+07	3.98536e+07	3.0903e+07	1.50995e+07	2.02969e+07	2.09813e+07	1.88129e+07	2.63863e+07	3.10249e+07	2.85572e+07	3.2059e+07	3.34811e+07	1.73582e+07	2.14022e+07	1.22208e+07	2.11885e+07	1.24959e+07	1.06003e+07	2.22825e+07	1.11094e+07	2.14579e+07	1.70976e+07	1.36746e+07
P04070	Vitamin K-dependent protein C OS=Homo sapiens OX=9606 GN=PROC PE=1 SV=1	33	12	235	12	461	52	439.98	12	cellular component movement;coagulation;metabolic process;regulation of biological process;transport	5624	ENSG00000115718.17	PROC	1.156	0.21	50.68	1.78088e+07	1.93947e+07	14.34	17.2	1.37273e+07	1.874e+07	1.65923e+07	1.66364e+07	1.98939e+07	1.78088e+07	2.02183e+07	1.97729e+07	1.57074e+07	2.11341e+07	1.40028e+07	1.64638e+07	1.59442e+07	1.93998e+07	1.84292e+07	1.90138e+07	2.32998e+07	2.49092e+07	2.07001e+07	2.7968e+07	1.93897e+07	1.80499e+07	2.10497e+07	1.12602e+07	1.8377e+07	1.15626e+07	1.63631e+07	1.1112e+07	1.22197e+07
P02747	Complement C1q subcomponent subunit C OS=Homo sapiens OX=9606 GN=C1QC PE=1 SV=3	48	10	434	10	245	25.8	1310.6	10	defense response;metabolic process;regulation of biological process;response to stimulus	714	ENSG00000159189.11	C1QC	0.923	-0.12	49.49	2.2245e+08	2.61661e+08	26.9	20.9	2.00392e+08	1.4596e+08	2.14994e+08	2.11822e+08	3.30027e+08	3.27459e+08	2.2245e+08	1.66691e+08	3.20282e+08	2.65794e+08	3.02768e+08	2.72523e+08	2.95902e+08	1.29784e+08	2.72135e+08	2.21136e+08	2.5159e+08	2.27952e+08	1.92551e+08	2.77953e+08	2.8616e+08	1.87833e+08	2.7735e+08	1.64376e+08	1.43133e+08	1.49823e+08	2.08341e+08	1.84342e+08	2.2469e+08
P69891	Hemoglobin subunit gamma-1 OS=Homo sapiens OX=9606 GN=HBG1 PE=1 SV=2	88	12	74	1	147	16.1	159.68	12	coagulation;transport	3047		HBG1	0.333	-1.59	12.83	522995	134874	236.88	53.03	1.36741e+06	522995	239141		163819		1.86397e+06	2.32692e+07	897154	152159	224879		134874	298380									122354	1.12165e+06	512864	166650		91503.6
P02763	Alpha-1-acid glycoprotein 1 OS=Homo sapiens OX=9606 GN=ORM1 PE=1 SV=1	45	11	128	8	201	23.5	235.32	11	defense response;regulation of biological process;response to stimulus;transport	5004		ORM1	0.134	-2.9	2.06	8.89205e+06	1.2068e+06	100.48	47.68	5.56532e+07	3.41513e+07	4.37063e+07	2.73244e+07	410989	7.8091e+06	8.89205e+06	1.20989e+06	2.76714e+07	2.07358e+06	3.18122e+06	1.1069e+06	1.48592e+06	1.2068e+06	1.77445e+06	1.2113e+06	269289	1.8064e+06	1.56701e+06	639947		793350	401777	4.5651e+07	3.34898e+07	3.04575e+07	2.68755e+07	229565	5.3583e+06
P19320	Vascular cell adhesion protein 1 OS=Homo sapiens OX=9606 GN=VCAM1 PE=1 SV=1	34	21	184	21	739	81.2	303.55	21	cell differentiation;cell organization and biogenesis;cellular component movement;defense response;metabolic process;regulation of biological process;response to stimulus	7412	ENSG00000162692.10	VCAM1	1.062	0.09	59.43	9.4857e+06	9.40505e+06	35.05	36.37	9.4857e+06	5.26532e+06	7.04128e+06	1.51785e+07	1.1455e+07	1.28938e+07	1.01465e+07	1.03018e+07	4.42737e+06	8.41142e+06	7.02867e+06	9.50617e+06	1.35751e+07	8.67413e+06	1.01527e+07	1.18526e+07	7.72981e+06	5.48784e+06	6.15509e+06	1.84514e+07	1.17234e+07	9.30501e+06	6.74304e+06	7.78089e+06	5.16332e+06	4.90685e+06	1.49291e+07	6.39837e+06	8.84726e+06
P69892	Hemoglobin subunit gamma-2 OS=Homo sapiens OX=9606 GN=HBG2 PE=1 SV=2	88	12	75	1	147	16.1	157.72	12	coagulation;transport	3048	ENSG00000196565.13	HBG2	0.487	-1.04	29.37	269506	144599	213.53	89.92	370919	269506			235595		83353.6	2.56328e+07						306463									68226.7	304256	264285			131596
P22891	Vitamin K-dependent protein Z OS=Homo sapiens OX=9606 GN=PROZ PE=1 SV=2	47	14	252	14	400	44.7	403.19	14	coagulation;metabolic process;regulation of biological process;transport	8858	ENSG00000126231.13	PROZ	1.177	0.24	70.1	1.44925e+07	1.41536e+07	31.5	27.24	6.53986e+06	1.10914e+07	1.44925e+07	1.72688e+07	1.58751e+07	6.06008e+06	1.19904e+07	1.37154e+07	1.72763e+07	1.77089e+07	1.79739e+07	1.29564e+07	1.19704e+07	2.37318e+07	1.31962e+07	1.38124e+07	1.45032e+07	1.97081e+07	1.47286e+07	1.24619e+07	1.10995e+07	2.29216e+07	1.56893e+07	5.36449e+06	1.08765e+07	1.00994e+07	1.69851e+07	8.8673e+06	4.1582e+06
P02042	Hemoglobin subunit delta OS=Homo sapiens OX=9606 GN=HBD PE=1 SV=2	81	11	103	5	147	16	237.05	11	coagulation;transport	3045	ENSG00000223609.7	HBD	0.354	-1.5	14.89	189598	157973	179.44	24.86	1.65911e+06	2.22931e+06	95230.3	102522		189598	196623	7.20839e+06	55401.3		67183.9	138462		247900	139761	141768	189680		176031					1.36093e+06	2.18613e+06	66363	100837		130095
Q86VB7	Scavenger receptor cysteine-rich type 1 protein M130 OS=Homo sapiens OX=9606 GN=CD163 PE=1 SV=2	29	20	114	20	1156	125.4	225.05	20	defense response;response to stimulus;transport	9332	ENSG00000177575.12	CD163	1.003	0	61.93	4.36667e+06	3.76627e+06	44.8	43.45	2.00408e+06	4.07737e+06	4.60906e+06	7.53032e+06	4.71094e+06	5.25052e+06	4.36667e+06	1.23643e+06	3.04741e+06	3.52016e+06	7.34274e+06	6.90777e+06	4.96063e+06	2.64986e+06	1.93339e+06	4.66089e+06	4.26497e+06	3.17362e+06	2.5477e+06	5.16221e+06	6.01835e+06	1.31678e+06	3.32589e+06	1.6439e+06	3.99839e+06	3.21191e+06	7.40659e+06	2.63137e+06	3.60271e+06
P35527	Keratin, type I cytoskeletal 9 OS=Homo sapiens OX=9606 GN=KRT9 PE=1 SV=3	38	16	81	15	623	62	151.19	16	cell death;cell organization and biogenesis	3857	ENSG00000171403.9	KRT9	1.108	0.15	92.23	4.61467e+06	3.61068e+06	64.37	99.45	3.68663e+06	3.29393e+06	7.87359e+06	2.94869e+06	3.84108e+06	2.44814e+06	7.62579e+06	1.52657e+07	5.23466e+06	5.44566e+06	4.61467e+06	616517	3.60554e+06	1.48109e+06	4.21547e+06	2.31109e+06	4.46565e+06	3.50986e+06	2.03606e+06	1.77672e+07	3.61582e+06	5.51041e+06	4.18677e+06	3.02405e+06	3.23013e+06	5.48685e+06	2.90024e+06	2.1455e+06	1.67982e+06
Q6EMK4	Vasorin OS=Homo sapiens OX=9606 GN=VASN PE=1 SV=1	25	10	251	10	673	71.7	576.75	10	regulation of biological process;response to stimulus	114990	ENSG00000168140.4; ENSG00000274334.1	VASN	1.207	0.27	68.5	7.45515e+07	1.20842e+08	35.53	23.78	7.0104e+07	7.199e+07	7.84684e+07	4.94181e+07	9.10805e+07	7.45515e+07	7.97735e+07	1.14316e+08	9.92379e+07	2.76615e+07	3.86283e+07	9.98076e+07	1.24969e+08	1.52015e+08	9.83222e+07	1.37863e+08	1.1685e+08	1.25868e+08	1.4354e+08	1.14158e+08	1.39359e+08	8.70065e+07	5.49708e+07	5.75046e+07	7.05955e+07	5.46821e+07	4.86062e+07	5.08745e+07	5.11544e+07
Q13822	Ectonucleotide pyrophosphatase/phosphodiesterase family member 2 OS=Homo sapiens OX=9606 GN=ENPP2 PE=1 SV=3	29	17	148	17	863	98.9	241.98	17	cellular component movement;metabolic process;regulation of biological process;response to stimulus;transport	5168	ENSG00000136960.12	ENPP2	1.127	0.17	62.53	4.33169e+06	5.05193e+06	26.23	26.95	4.01425e+06	3.72648e+06	5.17972e+06	4.10796e+06	7.60968e+06	5.56167e+06	5.83192e+06	4.20039e+06	3.01996e+06	4.33169e+06	4.9713e+06	7.78328e+06	3.89641e+06	4.22416e+06	5.0284e+06	7.32723e+06	5.14309e+06	3.35197e+06	4.181e+06	6.55987e+06	4.60203e+06	6.69989e+06	5.07557e+06	3.29279e+06	3.65429e+06	3.60958e+06	4.04046e+06	4.25051e+06	3.81621e+06
P17936	Insulin-like growth factor-binding protein 3 OS=Homo sapiens OX=9606 GN=IGFBP3 PE=1 SV=2	48	12	306	12	291	31.7	630.27	12	cell death;cell differentiation;cell proliferation;metabolic process;regulation of biological process	3486	ENSG00000146674.14	IGFBP3	1.068	0.09	56.45	1.96773e+07	2.0944e+07	18.38	29.13	2.01831e+07	1.9254e+07	2.2237e+07	2.84873e+07	1.58998e+07	2.21897e+07	1.87682e+07	2.39768e+07	1.54908e+07	1.96773e+07	1.78493e+07	1.61946e+07	1.79211e+07	3.85681e+07	1.34552e+07	2.6844e+07	1.83722e+07	2.35909e+07	2.15853e+07	2.54197e+07	2.44933e+07	1.99932e+07	2.03218e+07	1.65557e+07	1.8881e+07	1.54962e+07	2.80193e+07	8.88107e+06	1.52257e+07
P02743	Serum amyloid P-component OS=Homo sapiens OX=9606 GN=APCS PE=1 SV=2	48	11	258	11	223	25.4	620.01	11	cell organization and biogenesis;defense response;metabolic process;regulation of biological process;response to stimulus	325	ENSG00000132703.3	APCS	0.3	-1.74	12.91	1.47223e+08	1.02284e+07	43.8	143.14	1.97506e+08	1.47223e+08	1.46999e+08	2.30751e+08	6.74474e+06	9.02e+07	1.53212e+08	1.2291e+08	2.36183e+08	1.26254e+08	1.81419e+08	4.76069e+06	1.04269e+07	1.4792e+08	1.00337e+07	9.66884e+06	4.14613e+06	1.70731e+07	1.47834e+08	9.62191e+06	5.01909e+06	1.40808e+08	1.09929e+07	1.62009e+08	1.44371e+08	1.02439e+08	2.2696e+08	3.76739e+06	6.18917e+07
Q08380	Galectin-3-binding protein OS=Homo sapiens OX=9606 GN=LGALS3BP PE=1 SV=1	37	16	53	16	585	65.3	103.56	16	defense response;regulation of biological process;response to stimulus;transport	3959	ENSG00000108679.12	LGALS3BP	0.649	-0.62	33.59	2.10118e+06	1.32376e+06	156.5	81.75	2.30293e+07	1.36896e+06	6.42383e+06	3.64479e+06	1.28027e+06	1.44091e+06	2.20207e+06	984443	2.6047e+06	437007	2.10118e+06	1.32376e+06	3.27983e+06	791805	159773		224500		1.34778e+06	431495	1.4898e+06	1.4688e+06		1.88903e+07	1.34245e+06	4.47656e+06	3.58491e+06	715117	988695
P11226	Mannose-binding protein C OS=Homo sapiens OX=9606 GN=MBL2 PE=1 SV=2	54	13	150	13	248	26.1	383.83	13	defense response;metabolic process;regulation of biological process;response to stimulus	4153	ENSG00000165471.6	MBL2	1.472	0.56	103.46	1.79132e+07	2.69394e+07	78.5	66.64	4.14658e+06	2.48099e+07	3.85819e+06	5.614e+06	1.90438e+07	6.63236e+06	1.79132e+07	4.14572e+07	4.37551e+06	2.85808e+07	3.57084e+07	2.21946e+06	2.50248e+06	2.73103e+07	1.4114e+07	2.7862e+07	2.87046e+06	4.52981e+07	1.51539e+07	2.65735e+07	3.40287e+07	3.21843e+07	4.18253e+07	3.40134e+06	2.43293e+07	2.68865e+06	5.52176e+06	1.06372e+07	4.55087e+06
P36980	Complement factor H-related protein 2 OS=Homo sapiens OX=9606 GN=CFHR2 PE=1 SV=1	54	10	276	5	270	30.6	598.36	10	regulation of biological process	3080	ENSG00000276911.1; ENSG00000080910.11	CFHR2	0.93	-0.1	56.52	1.29663e+07	1.07338e+07	45.11	47.33	5.97533e+06	1.05452e+07	1.36603e+07	1.29663e+07	1.64584e+07	2.22433e+07	9.51747e+06	7.09294e+06	3.62483e+06	1.72101e+07	1.35399e+07	1.43571e+07	1.03007e+07	2.06375e+07	1.193e+07	5.53813e+06	1.40446e+07	4.26981e+06	7.04228e+06	1.0348e+07	3.31964e+06	1.11339e+07	1.51018e+07	4.90142e+06	1.03409e+07	9.51943e+06	1.27532e+07	9.19312e+06	1.52625e+07
O14786	Neuropilin-1 OS=Homo sapiens OX=9606 GN=NRP1 PE=1 SV=3	30	18	122	18	923	103.1	173.67	18	cell communication;cell differentiation;cell growth;cell organization and biogenesis;cellular component movement;development;regulation of biological process;response to stimulus;transport	8829	ENSG00000099250.17	NRP1	1.061	0.08	52.6	4.80328e+06	5.07763e+06	40.11	33.79	3.91808e+06	3.03857e+06	4.58421e+06	5.4081e+06	8.76451e+06	5.83071e+06	6.21505e+06	5.54341e+06	2.04725e+06	2.43906e+06	4.80328e+06	5.62579e+06	3.91021e+06	3.92525e+06	5.62811e+06	6.91377e+06	3.76826e+06	3.01568e+06	4.35401e+06	6.58674e+06	9.57308e+06	5.14383e+06	5.01227e+06	3.21391e+06	2.97971e+06	3.19459e+06	5.31924e+06	4.89556e+06	4.00081e+06
P12111	Collagen alpha-3(VI) chain OS=Homo sapiens OX=9606 GN=COL6A3 PE=1 SV=5	10	22	62	22	3177	343.5	61.77	22	cell organization and biogenesis;metabolic process;regulation of biological process	1293	ENSG00000163359.15	COL6A3	1.051	0.07	62.69	2.42905e+06	2.38383e+06	69.63	30.54	2.42905e+06	1.41513e+06	2.56542e+06	2.53e+06	6.36207e+06	2.86951e+06	1.57365e+06	7.88352e+06	1.36734e+06	2.06198e+06	2.27288e+06	3.48176e+06	2.51892e+06	3.62438e+06	2.77231e+06	2.15915e+06	2.25598e+06	1.06869e+06	2.00963e+06	1.67549e+06	2.7439e+06	2.7852e+06	1.81632e+06	1.99249e+06	1.38771e+06	1.78776e+06	2.48843e+06	3.55364e+06	1.96895e+06
P35908	Keratin, type II cytoskeletal 2 epidermal OS=Homo sapiens OX=9606 GN=KRT2 PE=1 SV=2	37	17	95	12	639	65.4	168.2	17	cell death;cell organization and biogenesis;cell proliferation;cellular component movement;metabolic process	3849	ENSG00000172867.3	KRT2	1.008	0.01	107.76	1.41897e+06	222900	122.8	173.49	1.80044e+06	769288	5.24195e+06	533880	1.41897e+06	64422.5	5.03498e+06	1.13337e+07	1.4291e+06	1.13889e+06	1.07383e+06	175840	262771	82462.6	179576	222900	90392.3		963277	7.25904e+06	60562.6	5.53125e+06	1.03671e+06	1.47686e+06	754386	3.65294e+06	525108	792589	44204.2
P09172	Dopamine beta-hydroxylase OS=Homo sapiens OX=9606 GN=DBH PE=1 SV=3	33	14	46	14	617	69	78.51	14	cell communication;cellular component movement;metabolic process;regulation of biological process;response to stimulus	1621	ENSG00000123454.10	DBH	1.154	0.21	105.38	9.12552e+06	4.47383e+06	109.69	60.86	3.6995e+07	4.90952e+07	1.00935e+07	1.02982e+07	2.15315e+06	9.12552e+06	7.29715e+06	977780	1.80129e+07	7.5164e+06	2.46486e+06	4.40375e+06	4.54502e+06	1.66321e+06	3.69927e+06	2.23999e+06	8.14454e+06	3.43966e+06	5.07058e+06	4.88474e+06	1.2812e+07	1.00851e+07	3.94909e+06	3.03461e+07	4.81441e+07	7.03381e+06	1.0129e+07	1.20268e+06	6.26158e+06
P18065	Insulin-like growth factor-binding protein 2 OS=Homo sapiens OX=9606 GN=IGFBP2 PE=1 SV=2	42	11	140	11	325	34.8	235.11	11	metabolic process;regulation of biological process;response to stimulus	3485	ENSG00000115457.9	IGFBP2	0.954	-0.07	88.44	5.26292e+06	1.19485e+07	78.24	60.1	9.28807e+06	2.34954e+06	2.76159e+06	3.3783e+06	2.24509e+07	9.91825e+06	1.58165e+07	1.65632e+07	3.10402e+06	4.93774e+06	5.26292e+06	1.24969e+07	1.14242e+07	2.02188e+06	1.27014e+07	1.90487e+07	1.57234e+07	8.8901e+06	4.77416e+06	1.48288e+07	2.50126e+07	1.67244e+06	8.48341e+06	7.61877e+06	2.30402e+06	1.92447e+06	3.32279e+06	1.25403e+07	6.80552e+06
Q92820	Gamma-glutamyl hydrolase OS=Homo sapiens OX=9606 GN=GGH PE=1 SV=2	44	11	140	11	318	35.9	207.25	11	metabolic process;response to stimulus;transport	8836	ENSG00000137563.11	GGH	0.59	-0.76	26.61	8.83271e+06	5.34665e+06	23.64	56.76	9.33989e+06	5.75183e+06	9.92214e+06	1.18291e+07	1.1854e+07	8.00711e+06	8.83271e+06	9.78373e+06	8.30307e+06	5.77109e+06	7.15835e+06	5.12573e+06	4.681e+06	9.48388e+06	5.5771e+06	1.84339e+06	1.04598e+06	2.60281e+06	5.84608e+06	8.59903e+06	1.10068e+06	5.93981e+06	5.86638e+06	7.66128e+06	5.64041e+06	6.91442e+06	1.16347e+07	6.62126e+06	5.49417e+06
P02675	Fibrinogen beta chain OS=Homo sapiens OX=9606 GN=FGB PE=1 SV=2	36	14	30	14	491	55.9	56.31	14	cell organization and biogenesis;coagulation;defense response;metabolic process;regulation of biological process;response to stimulus;transport	2244	ENSG00000171564.11	FGB	2.284	1.19	106.66	718403	333607	72.99	186.56	922937				1.81261e+06		1.10574e+06		398286	130964	559196	105768	2.43743e+07		408489		2.15333e+06	100349	272452	84799.2	85206.9	2.50009e+06	1.37861e+07	757062				1.01246e+06
P11021	Endoplasmic reticulum chaperone BiP OS=Homo sapiens OX=9606 GN=HSPA5 PE=1 SV=2	31	17	108	17	654	72.3	163.84	17	cell communication;cell death;cell differentiation;cell organization and biogenesis;metabolic process;regulation of biological process;response to stimulus;transport	3309	ENSG00000044574.7	HSPA5	1.366	0.45	54.33	5.19606e+06	6.22345e+06	30.56	29.33	3.26972e+06	5.19606e+06	6.63099e+06	4.16926e+06	8.58554e+06	5.14686e+06	6.50059e+06	6.61341e+06	3.61623e+06	5.74992e+06	3.62093e+06	7.44022e+06	8.17332e+06	4.56861e+06	4.89204e+06	6.86735e+06	9.78023e+06	9.43264e+06	8.87312e+06	5.63992e+06	5.58248e+06	4.31208e+06	5.12263e+06	2.68208e+06	5.09541e+06	4.62093e+06	4.10075e+06	4.79559e+06	3.53158e+06
P02775	Platelet basic protein OS=Homo sapiens OX=9606 GN=PPBP PE=1 SV=3	41	7	362	7	128	13.9	974.88	7	cellular component movement;defense response;regulation of biological process;response to stimulus;transport	5473	ENSG00000163736.3	PPBP	1.11	0.15	55.84	3.72144e+08	4.22255e+08	25.44	24.14	2.954e+08	4.76564e+08	3.72144e+08	2.44246e+08	5.2482e+08	2.91173e+08	3.99534e+08	3.06435e+08	5.20163e+08	3.48786e+08	4.57765e+08	2.53006e+08	4.7148e+08	3.92381e+08	5.54857e+08	3.97227e+08	4.47568e+08	3.98374e+08	6.1957e+08	4.48428e+08	5.04515e+08	3.7254e+08	2.87342e+08	2.4231e+08	4.67332e+08	2.59335e+08	2.40233e+08	2.93147e+08	1.99792e+08
P24821	Tenascin OS=Homo sapiens OX=9606 GN=TNC PE=1 SV=3	14	17	71	17	2201	240.7	109.34	17	cell communication;cell differentiation;cell organization and biogenesis;metabolic process;regulation of biological process;response to stimulus	3371	ENSG00000041982.15	TNC	1.251	0.32	60.1	2.86929e+06	3.34665e+06	97.23	20.05	1.55872e+06	1.02244e+06	1.90695e+06	2.86929e+06	1.30951e+07	3.12268e+06	1.89586e+06	3.34121e+06	2.22369e+06	3.23219e+06	3.14604e+06	2.98005e+06	3.38078e+06	4.05266e+06	3.31287e+06	3.79149e+06	3.30657e+06	2.58345e+06	2.1526e+06	3.93528e+06	3.98321e+06	2.25623e+06	3.45144e+06	1.27858e+06	1.00263e+06	1.32889e+06	2.82214e+06	7.31447e+06	2.14267e+06
Q9NQ79	Cartilage acidic protein 1 OS=Homo sapiens OX=9606 GN=CRTAC1 PE=1 SV=2	35	14	81	14	661	71.4	136.85	14		55118	ENSG00000095713.13	CRTAC1	1.633	0.71	61.94	2.96621e+06	4.68958e+06	34.26	32.56	5.8851e+06	3.19531e+06	3.01099e+06	1.87179e+06	2.84583e+06	2.66879e+06	2.24368e+06	2.96621e+06	2.61145e+06	4.24564e+06	3.47294e+06	4.5221e+06	4.84587e+06	4.53833e+06	6.47047e+06	4.36911e+06	5.41985e+06	2.71847e+06	2.81871e+06	8.15943e+06	3.9658e+06	5.79657e+06	7.29668e+06	4.8274e+06	3.13341e+06	2.09826e+06	1.84103e+06	1.58959e+06	1.83122e+06
P15144	Aminopeptidase N OS=Homo sapiens OX=9606 GN=ANPEP PE=1 SV=4	22	16	71	16	967	109.5	85.98	16	cell communication;cell differentiation;development;metabolic process;regulation of biological process;response to stimulus;transport	290	ENSG00000166825.13	ANPEP	0.637	-0.65	23.55	3.6622e+06	202828	38.04	151.67	3.00907e+06	2.67097e+06	4.05939e+06	5.24256e+06	164032	3.82134e+06	4.05062e+06	3.91544e+06	3.6622e+06	3.04347e+06	3.06687e+06	242903	59496.5	2.27098e+06	418887	179509	63241.4	38761.6	2.624e+06	30181.8	126088	3.57892e+06	229176	2.46827e+06	2.61923e+06	2.82886e+06	5.15642e+06	91623	2.62206e+06
O00533	Neural cell adhesion molecule L1-like protein OS=Homo sapiens OX=9606 GN=CHL1 PE=1 SV=4	15	15	132	15	1208	135	143.96	15	cell differentiation;cell organization and biogenesis;cellular component movement;development;regulation of biological process;response to stimulus	10752	ENSG00000134121.9	CHL1	1.347	0.43	50.12	4.94564e+06	7.18258e+06	29.18	31.79	4.06258e+06	2.89831e+06	4.29693e+06	5.6189e+06	8.36598e+06	5.38219e+06	4.94564e+06	4.59113e+06	3.39951e+06	5.69983e+06	5.29932e+06	8.81146e+06	8.39979e+06	4.86733e+06	8.24918e+06	9.32625e+06	6.36699e+06	4.95217e+06	4.36589e+06	1.21101e+07	5.21668e+06	6.29458e+06	8.10266e+06	3332431	2.84216e+06	2.9944e+06	5.52658e+06	4.67295e+06	3.69305e+06
P00740	Coagulation factor IX OS=Homo sapiens OX=9606 GN=F9 PE=1 SV=2	40	13	136	13	461	51.7	214.38	13	coagulation;metabolic process;response to stimulus;transport	2158	ENSG00000101981.10	F9	0.946	-0.08	62.03	7.04146e+06	6.96953e+06	35.11	45.58	4.65989e+06	7.99501e+06	9.45253e+06	6.86286e+06	5.32361e+06	1.31495e+07	9.11575e+06	3.83153e+06	9.46696e+06	6.34523e+06	7.04146e+06	1.36355e+07	1.05913e+07	8.82967e+06	9.92394e+06	6.85887e+06	4.55264e+06	8.54978e+06	3.93099e+06	4.61605e+06	7.08197e+06	3.59452e+06	3.45054e+06	3.82239e+06	7.84013e+06	6.58716e+06	6.7501e+06	2.97359e+06	9.02267e+06
P02452	Collagen alpha-1(I) chain OS=Homo sapiens OX=9606 GN=COL1A1 PE=1 SV=5	7	11	131	10	1464	138.9	227.37	11	cell communication;cell differentiation;cell organization and biogenesis;cellular component movement;coagulation;metabolic process;regulation of biological process;response to stimulus;transport	1277		COL1A1	1.116	0.16	84.48	8.68884e+06	1.19412e+07	85.97	44.19	8.74337e+06	4.24301e+06	1.02948e+07	8.68884e+06	3.79894e+07	1.02908e+07	6.00089e+06	2.14699e+07	5.14881e+06	7.99006e+06	6.08765e+06	1.47086e+07	1.28601e+07	1.26656e+07	1.8953e+07	9.72155e+06	8.50572e+06	4.93775e+06	7.42085e+06	2.28848e+07	1.77053e+07	1.12583e+07	6.3927e+06	7.17198e+06	4.16082e+06	7.17409e+06	8.54608e+06	2.12196e+07	7.06118e+06
Q13201	Multimerin-1 OS=Homo sapiens OX=9606 GN=MMRN1 PE=1 SV=3	19	16	73	16	1228	138	129.99	16	cell organization and biogenesis;coagulation;transport	22915	ENSG00000138722.9	MMRN1	1.241	0.31	61.09	7.57852e+06	1.16221e+07	61.73	56.36	4.06197e+06	1.39814e+07	8.74252e+06	6.6645e+06	2.55572e+07	6.83412e+06	1.60831e+07	6.84382e+06	6.11142e+06	7.57852e+06	8.33631e+06	5.87285e+06	7.15623e+06	1.04345e+07	2.42907e+07	1.9034e+07	1.82429e+07	1.47945e+07	1.29448e+07	2.29209e+07	5.99294e+06	2.53949e+06	8.27775e+06	3.33194e+06	1.37106e+07	6.09238e+06	6.555e+06	1.42754e+07	4.68931e+06
P27487	Dipeptidyl peptidase 4 OS=Homo sapiens OX=9606 GN=DPP4 PE=1 SV=2	23	15	84	15	766	88.2	118.32	15	cellular component movement;defense response;metabolic process;regulation of biological process;response to stimulus	1803	ENSG00000197635.9	DPP4	1.082	0.11	44.84	4.46517e+06	4.04911e+06	24.68	43.7	3.91155e+06	3.73331e+06	4.46517e+06	4.48602e+06	4.67015e+06	6.73208e+06	4.26671e+06	4.08965e+06	3.46247e+06	7.03853e+06	4.64443e+06	3.47903e+06	4.04911e+06	4.8382e+06	4.11189e+06	679877			3.73122e+06	4.72716e+06		5.66305e+06	1.53773e+06	3.20854e+06	3.66099e+06	3.11163e+06	4.41231e+06	2.60859e+06	4.6193e+06
Q12805	EGF-containing fibulin-like extracellular matrix protein 1 OS=Homo sapiens OX=9606 GN=EFEMP1 PE=1 SV=2	38	13	125	13	493	54.6	224.29	13	metabolic process;regulation of biological process;response to stimulus	2202	ENSG00000115380.19	EFEMP1	1.093	0.13	50.85	4.6378e+06	4.79148e+06	39	37.08	4.10453e+06	2.04191e+06	3.43124e+06	3.57098e+06	7.27845e+06	5.93801e+06	4.6378e+06	7.75266e+06	2.51276e+06	4.64603e+06	5.52029e+06	5.07567e+06	4.5232e+06	7.76366e+06	5.82488e+06	2.41979e+06	6.69238e+06	2.06933e+06	3.8612e+06	3.34097e+06	6.09867e+06	3.43817e+06	5.07861e+06	3.36684e+06	2.00235e+06	2.39112e+06	3.51231e+06	4.06549e+06	4.07443e+06
P32119	Peroxiredoxin-2 OS=Homo sapiens OX=9606 GN=PRDX2 PE=1 SV=5	64	10	109	10	198	21.9	196.91	10	cell communication;cellular homeostasis;metabolic process;regulation of biological process;response to stimulus	7001	ENSG00000167815.11	PRDX2	0.919	-0.12	82.96	5.6699e+06	5.8405e+06	105.25	73.42	1.38315e+07	6.52643e+06	1.97797e+06	4.14365e+06	6.66644e+06	2.95089e+06	5.6699e+06	2.89035e+07	1.24892e+06	1.69417e+06	1.04408e+07	1.83275e+06	6.35163e+06	2.01706e+06	1.97105e+07	7.01885e+06	4.81759e+06	6.39635e+06	5.00874e+06	9.40831e+06	6.70146e+06	2.67418e+06	5.3705e+06	1.13457e+07	6.4e+06	1.37838e+06	4.07557e+06	3.72365e+06	2.02478e+06
P04040	Catalase OS=Homo sapiens OX=9606 GN=CAT PE=1 SV=3	36	14	32	14	527	59.7	62.01	14	cell differentiation;cell organization and biogenesis;metabolic process;regulation of biological process;response to stimulus;transport	847	ENSG00000121691.4	CAT	0.691	-0.53	41.75	1.07824e+06	493060	119.91	75.75	4.50579e+06	1.91613e+06	1.07824e+06	760010	326074	368428	1.16726e+06	7.83974e+06	240748	333436	3.23675e+06	423620	439573	405187	2.15518e+06	426491	565617	487291	1.6604e+06	1.63788e+06	441798	498896	679835	3.69599e+06	1.87902e+06	751390	747522	182134	252801
P04003	C4b-binding protein alpha chain OS=Homo sapiens OX=9606 GN=C4BPA PE=1 SV=2	24	11	55	11	597	67	87.74	11	defense response;metabolic process;regulation of biological process;response to stimulus	722	ENSG00000123838.10	C4BPA	0.363	-1.46	9.07	3.69164e+06	396241	74.54	87.48	2.64394e+06	3.93797e+06	7.93183e+06	9.22686e+06	9.75685e+06	593510	2.84415e+06	311907	2.8155e+06	3.96009e+06	3.69164e+06	268259	447720	745685	289103	449256	323407	1.92962e+06	1.04121e+06	401674	390882	301032	160232	2.16876e+06	3.86169e+06	5.52744e+06	9.07526e+06	5.44985e+06	407244
P02776	Platelet factor 4 OS=Homo sapiens OX=9606 GN=PF4 PE=1 SV=2	37	6	241	4	101	10.8	634.89	6	cellular component movement;defense response;regulation of biological process;response to stimulus;transport	5196	ENSG00000163737.3	PF4	0.419	-1.25	17.39	3.63275e+07	1.61106e+07	30.85	86.52	3.63275e+07	4.71974e+07	4.17327e+07	2.55659e+07	2.02461e+07	3.03081e+07	4.35506e+07	2.62956e+07	5.72414e+07	3.31236e+07	5.00041e+07	1.75966e+07	1.09934e+07	4.12626e+07	5.07626e+06	4.92942e+06	1.85897e+07	1.56871e+07	5.56839e+07	1.08334e+06	1.65454e+07	3.61831e+07	7.68324e+06	2.97985e+07	4.62831e+07	2.90822e+07	2.51458e+07	1.13088e+07	2.07962e+07
P68133	Actin, alpha skeletal muscle OS=Homo sapiens OX=9606 GN=ACTA1 PE=1 SV=1	30	11	160	1	377	42	241.44	11	cell organization and biogenesis;cellular component movement;regulation of biological process;response to stimulus	58	ENSG00000143632.14	ACTA1	1.65	0.72	89.55	478516	925459	84.1	47.92	1.07938e+06	393211	281393	731310	2.1368e+06	326924	207807	936523	76577.8	478516	1.1639e+06	1.65156e+06	951072	331389	1.78118e+06	705584	1.206e+06	529550	900535	1.42328e+06	469388	1.50937e+06	759755	885390	385593	196094	719294	1.19354e+06	224322
P07359	Platelet glycoprotein Ib alpha chain OS=Homo sapiens OX=9606 GN=GP1BA PE=1 SV=2	28	10	185	10	652	71.5	309.52	10	cell organization and biogenesis;coagulation;metabolic process;regulation of biological process;response to stimulus	2811	ENSG00000185245.7	GP1BA	1.04	0.06	67.32	1.05778e+07	9.9897e+06	24.92	24.94	1.23921e+07	9.01856e+06	5.6625e+06	1.31379e+07	1.24832e+07	8.51012e+06	1.16608e+07	6.34253e+06	1.17116e+07	1.05778e+07	9.51517e+06	1.28413e+07	8.76138e+06	6.24008e+06	9.99448e+06	8.64422e+06	1.07019e+07	9.98492e+06	1.48505e+07	8.22836e+06	1.04583e+07	1.20711e+07	6.73572e+06	1.01649e+07	8.84385e+06	3.94602e+06	1.2922e+07	6.97271e+06	5.83932e+06
P01871	Immunoglobulin heavy constant mu OS=Homo sapiens OX=9606 GN=IGHM PE=1 SV=4	35	13	96	13	453	49.4	156.7	13	cell organization and biogenesis;cellular component movement;defense response;metabolic process;regulation of biological process;response to stimulus	3507	ENSG00000282657.3; ENSG00000211899.9	IGHM	0.339	-1.56	9.69	6.88285e+06	1.82044e+06	69.58	47.95	1.28913e+07	9.26711e+06	3.44277e+06	1.06021e+07	207892	2.64038e+06	6.88285e+06	1.66412e+06	2.6921e+06	8.90674e+06	1.19232e+07	523958	1.24807e+06	1.04565e+06	3.14382e+06	777810	1.94179e+06	1.42819e+06	2.0877e+06	3.26416e+06	1.70667e+06	2.45045e+06	2.00714e+06	1.05744e+07	9.08759e+06	2.39916e+06	1.04279e+07	116121	1.81172e+06
P25311	Zinc-alpha-2-glycoprotein OS=Homo sapiens OX=9606 GN=AZGP1 PE=1 SV=2	53	12	129	12	298	34.2	274.66	12	metabolic process;regulation of biological process;response to stimulus;transport	563	ENSG00000160862.12	AZGP1	0.765	-0.39	39.03	6.22055e+06	3.98427e+06	27.26	68.59	3.15209e+06	4.33163e+06	5.63659e+06	7.2506e+06	8.18203e+06	7.96806e+06	7.2773e+06	8.0802e+06	5.68967e+06	4.61321e+06	6.22055e+06	2.5609e+06	2.01891e+06	1.26899e+07	1.55342e+06	4.71907e+06	4.38808e+06	4.18289e+06	4.27819e+06	2.75934e+06	2.51051e+06	6.47803e+06	3.79508e+06	2.58558e+06	4.24772e+06	3.92796e+06	7.13147e+06	4.57021e+06	5.46737e+06
O00187	Mannan-binding lectin serine protease 2 OS=Homo sapiens OX=9606 GN=MASP2 PE=1 SV=4	22	11	117	11	686	75.7	226.43	11	defense response;metabolic process;regulation of biological process;response to stimulus	10747	ENSG00000009724.16	MASP2	1.159	0.21	59.53	4.35071e+06	4.74549e+06	38.13	18.8	7.93545e+06	6.04784e+06	6.7855e+06	1.64789e+06	8.19737e+06	4.35071e+06	5.48773e+06	4.13703e+06	3.84645e+06	4.13525e+06	4.04517e+06	6.51441e+06	4.02422e+06	4.74892e+06	5.38566e+06	4.74205e+06	4.23511e+06	3.03234e+06	4.16106e+06	5.64371e+06	5.10158e+06	4.34206e+06	4.81817e+06	6.50926e+06	5.93069e+06	4.7286e+06	1.62081e+06	4.57877e+06	2.98529e+06
P33908	Mannosyl-oligosaccharide 1,2-alpha-mannosidase IA OS=Homo sapiens OX=9606 GN=MAN1A1 PE=1 SV=3	29	12	91	12	653	72.9	118.58	12	metabolic process	4121	ENSG00000111885.6	MAN1A1	1.082	0.11	52.92	4.49345e+06	3.8579e+06	18.3	24	4.49345e+06	3.3053e+06	3.77113e+06	5.69208e+06	4.22562e+06	5.2927e+06	4.29051e+06	4.57928e+06	6.04284e+06	3.84138e+06	4.93236e+06	2.77533e+06	3.76088e+06	3.5599e+06	2.14e+06	5.02186e+06	3.95742e+06	5.34834e+06	4.4697e+06	3.25213e+06	3.72109e+06	4.90747e+06	4.34471e+06	3.68587e+06	3.24127e+06	2.62798e+06	5.59856e+06	2.36029e+06	3.63165e+06
P02679	Fibrinogen gamma chain OS=Homo sapiens OX=9606 GN=FGG PE=1 SV=3	28	10	35	10	453	51.5	56.85	10	cell organization and biogenesis;coagulation;metabolic process;regulation of biological process;response to stimulus;transport	2266	ENSG00000171557.16	FGG	1.604	0.68	65.62	4.18031e+06	5.08106e+06	38.95	94.74	3.19216e+06	1.86457e+06	3.39651e+06	2.40663e+06	4.7795e+06	4.79337e+06	4.95995e+06	4.18031e+06	2.84312e+06	6.701e+06	6.7961e+06	6.51511e+06	2.73737e+07	3.8177e+06	4.60657e+06	5.90117e+06	6.22019e+06	4.51193e+06	3.51164e+06	5.60442e+06	4.47299e+06	2.37915e+06	1.7521e+07	2.61845e+06	1.82845e+06	2.36692e+06	2.36709e+06	2.66967e+06	3.28903e+06
P04180	Phosphatidylcholine-sterol acyltransferase OS=Homo sapiens OX=9606 GN=LCAT PE=1 SV=1	30	8	93	8	440	49.5	194.66	8	cell organization and biogenesis;metabolic process;regulation of biological process;transport	3931	ENSG00000213398.7	LCAT	0.851	-0.23	30.93	2.99624e+06	1.95532e+06	35.87	31.21	4.0241e+06	4.32286e+06	2.04966e+06	2.88966e+06	1.6469e+06	2.99624e+06	5.52541e+06	2.97954e+06	4.4936e+06	2.11338e+06	3.26621e+06	1.01543e+06	1.87011e+06	3.27703e+06	2.13416e+06	2.77903e+06	1.67703e+06	1.43222e+06	2.26035e+06	1.49008e+06	2.01049e+06	1.90167e+06	2.7138e+06	3.30087e+06	4.23912e+06	1.42834e+06	2.84218e+06	919905	2.0559e+06
P13591	Neural cell adhesion molecule 1 OS=Homo sapiens OX=9606 GN=NCAM1 PE=1 SV=3	13	8	140	8	858	94.5	290.29	8	cellular component movement;metabolic process;regulation of biological process;response to stimulus	4684	ENSG00000149294.16	NCAM1	1.002	0	51.4	6.82935e+06	8.57943e+06	21.53	64.93	6.82935e+06	6.81736e+06	6.23752e+06	7.18446e+06	1.17204e+07	6.72433e+06	7.18768e+06	8.45685e+06	5.9218e+06	8.49186e+06	6.80344e+06	7.9413e+06	9.18905e+06	6.74271e+06	1.77357e+07	1.38594e+07	9.39874e+06	6.35132e+06	7.5233e+06	3.2267e+07	1.17847e+07	6.14152e+06	8.01025e+06	5.60195e+06	6.6853e+06	4.34672e+06	7.06642e+06	6.54661e+06	4.61397e+06
Q9UHG3	Prenylcysteine oxidase 1 OS=Homo sapiens OX=9606 GN=PCYOX1 PE=1 SV=3	37	13	87	13	505	56.6	102.88	13	metabolic process;transport	51449	ENSG00000116005.11	PCYOX1	0.939	-0.09	54.41	2.77379e+06	1.72803e+06	40.71	75.85	667494	4.38689e+06	3.4296e+06	1.78464e+06	3.01612e+06	2.9941e+06	2.47219e+06	2.77379e+06	1.39966e+06	3.75375e+06	2.30369e+06	2.48047e+06	1.15799e+06	1.82562e+06	1.93822e+06	845010	1.54447e+06	1.09819e+06	6.81376e+06	1.63564e+06	908620	3.45358e+06	2.29104e+06	547529	4.30191e+06	2.38998e+06	1.75532e+06	1.6847e+06	2.05444e+06
Q76LX8	A disintegrin and metalloproteinase with thrombospondin motifs 13 OS=Homo sapiens OX=9606 GN=ADAMTS13 PE=1 SV=1	14	14	72	14	1427	153.5	88.97	14	coagulation;metabolic process;regulation of biological process;response to stimulus	11093	ENSG00000281244.2; ENSG00000160323.18	ADAMTS13	1.11	0.15	47.14	3.13478e+06	3.53328e+06	28.7	27.36	2.03902e+06	2.08473e+06	3.13478e+06	3.93163e+06	4.46005e+06	3.16394e+06	3.73275e+06	4.27964e+06	2.26111e+06	2.41269e+06	2.60229e+06	5.0655e+06	4.19498e+06	3.26439e+06	3.69669e+06	3.37709e+06	4.10992e+06	2.56273e+06	1.87163e+06	4.99045e+06	3.79309e+06	2.99974e+06	2.57785e+06	1.67256e+06	2.04435e+06	2.18452e+06	3.86703e+06	2.49124e+06	2.17098e+06
Q02985	Complement factor H-related protein 3 OS=Homo sapiens OX=9606 GN=CFHR3 PE=1 SV=2	22	5	211	1	330	37.3	552.74	5		10878	ENSG00000116785.13	CFHR3
P01857	Immunoglobulin heavy constant gamma 1 OS=Homo sapiens OX=9606 GN=IGHG1 PE=1 SV=1	36	8	41	3	330	36.1	44.39	8	cell organization and biogenesis;cellular component movement;defense response;metabolic process;regulation of biological process;response to stimulus;transport	3500	ENSG00000277633.5; ENSG00000211896.7	IGHG1	1.133	0.18	106.6	494996	690581	108.49	65.43	2.50262e+06	736605	332635	221773	934203	259612	141870	3.2439e+06	168129		2.96166e+06	463792	1.16614e+06	223920	1.81395e+06	1.04206e+06	735266	293388	648612	1.58915e+06	608578	1.72356e+06	271981	2.05284e+06	722336	231803	218130	521815	178136
P01860	Immunoglobulin heavy constant gamma 3 OS=Homo sapiens OX=9606 GN=IGHG3 PE=1 SV=2	44	11	58	6	377	41.3	71.51	11	cell organization and biogenesis;defense response;metabolic process;regulation of biological process;response to stimulus	3502		IGHG3	0.622	-0.69	29.59	1.81913e+06	664222	81.58	61.65	6.66637e+06	960632	1.87554e+06	1.81913e+06	3.08431e+06	2.33742e+06	5.00856e+06	277757	1.01247e+06	1.14942e+06	1.6402e+06	534555	914048	1.17074e+06	1.27445e+06	511065	1.48773e+06		1.616e+06	664222	179120	249945	390036	5.46826e+06	942023	1.307e+06	1.78924e+06	1.72279e+06	1.60385e+06
Q15848	Adiponectin OS=Homo sapiens OX=9606 GN=ADIPOQ PE=1 SV=1	41	6	123	6	244	26.4	176.48	6	cell differentiation;cell organization and biogenesis;metabolic process;regulation of biological process;response to stimulus	9370	ENSG00000181092.9	ADIPOQ	0.818	-0.29	59.32	6.88679e+06	5.62533e+06	33.93	39.67	8.00937e+06	1.07013e+07	5.49224e+06	6.39163e+06	1.16523e+07	5.56935e+06	9.04054e+06	1.21256e+07	6.88679e+06	4.59491e+06	5.82211e+06	5.56961e+06	3.86406e+06	9.14295e+06	5.68162e+06	3.20114e+06	3.19798e+06	6.43319e+06	6.08485e+06	1.12849e+07	4.87126e+06	6.97538e+06	5.17081e+06	6.56989e+06	1.0494e+07	3.82736e+06	6.28661e+06	6.50857e+06	3.82147e+06
P14151	L-selectin OS=Homo sapiens OX=9606 GN=SELL PE=1 SV=2	19	8	183	8	372	42.2	315.61	8	cellular component movement;regulation of biological process;response to stimulus;transport	6402		SELL	1.163	0.22	57.12	1.79141e+07	2.46768e+07	32.75	21.42	2.28834e+07	1.55306e+07	1.56632e+07	3.35387e+07	1.47558e+07	3.51636e+07	2.25787e+07	2.33572e+07	1.79141e+07	1.7688e+07	1.75441e+07	2.73552e+07	2.4934e+07	1.64501e+07	2.79866e+07	2.44223e+07	2.191e+07	1.69793e+07	1.51686e+07	2.8363e+07	2.55266e+07	3.02443e+07	2.20089e+07	1.87707e+07	1.52297e+07	1.09152e+07	3.29877e+07	8.24211e+06	2.41279e+07
P19652	Alpha-1-acid glycoprotein 2 OS=Homo sapiens OX=9606 GN=ORM2 PE=1 SV=2	46	8	64	5	201	23.6	97.43	8	defense response;regulation of biological process;response to stimulus;transport	5005	ENSG00000228278.3	ORM2	0.385	-1.38	18.16	2.13614e+06	149408	198.43	170.12	2.51053e+06	2.38541e+06	346173	2.13614e+06	2.25214e+06	448527	830384	194234	2.54114e+07	209085	3.7702e+06	69112	2.95046e+06	37582.7	119052	131099	121345	379245	269346		1.04359e+06	170274		2.05932e+06	2.3392e+06	241237	2.10104e+06	1.25797e+06	307762
O95445	Apolipoprotein M OS=Homo sapiens OX=9606 GN=APOM PE=1 SV=2	54	10	121	10	188	21.2	116.85	10	cell organization and biogenesis;metabolic process;regulation of biological process;response to stimulus;transport	55937	ENSG00000227567.7; ENSG00000235754.7; ENSG00000231974.6; ENSG00000206409.8; ENSG00000204444.10; ENSG00000224290.7; ENSG00000226215.6	APOM	0.789	-0.34	70.92	1.26404e+07	6.20134e+06	42.95	82.69	1.45851e+07	2.6295e+07	1.79077e+07	1.1681e+07	7.77854e+06	1.17998e+07	1.26404e+07	9.88822e+06	1.3123e+07	2.42874e+07	7.7225e+06	7.06914e+06	6.19723e+06	5.80926e+06	6.20545e+06	5.71746e+06	1.16942e+07	9.03871e+06	3.15892e+07	5.90244e+06	5.67681e+06	6.75792e+06	5.28234e+06	1.19638e+07	2.57856e+07	1.24793e+07	1.14891e+07	4.34483e+06	8.09657e+06
P12955	Xaa-Pro dipeptidase OS=Homo sapiens OX=9606 GN=PEPD PE=1 SV=3	35	12	71	12	493	54.5	91.34	12	metabolic process	5184	ENSG00000124299.13	PEPD	0.786	-0.35	41.78	4.17904e+06	2.46802e+06	31.08	64.34	3.30934e+06	3.56159e+06	4.17904e+06	4.67992e+06	1.02053e+06	3.38133e+06	4.31955e+06	2.76279e+06	4.74184e+06	4.54993e+06	5.20834e+06	2.72362e+06	1.25427e+06	3.79095e+06	2.47993e+06	878513	859046	682573	3.11113e+06	4.93787e+06	490023	4.09009e+06	2.45617e+06	2.71457e+06	3.4926e+06	2.91224e+06	4.60302e+06	570032	2.32014e+06
Q15582	Transforming growth factor-beta-induced protein ig-h3 OS=Homo sapiens OX=9606 GN=TGFBI PE=1 SV=1	22	10	83	10	683	74.6	159.71	10	cell differentiation;cell organization and biogenesis;cell proliferation;metabolic process;regulation of biological process;response to stimulus	7045	ENSG00000120708.16	TGFBI	0.796	-0.33	44.78	4.45915e+06	3.44937e+06	48.42	37.65	6.58485e+06	3.06758e+06	3.75708e+06	4.45915e+06	1.17373e+07	6.62958e+06	3.93824e+06	5.95125e+06	7.20804e+06	2.401e+06	3.92524e+06	3.36607e+06	4.49031e+06	4.09122e+06	3.53474e+06	1.85141e+06	4.11188e+06	2.23111e+06	5.21641e+06	6.88847e+06	3.27268e+06	3.24686e+06	2.28175e+06	5.40139e+06	3.00816e+06	2.61819e+06	4.38589e+06	6.55603e+06	4.54896e+06
P12109	Collagen alpha-1(VI) chain OS=Homo sapiens OX=9606 GN=COL6A1 PE=1 SV=3	12	8	59	8	1028	108.5	96.93	8	cell differentiation;cell organization and biogenesis;metabolic process;response to stimulus	1291	ENSG00000142156.14	COL6A1	0.868	-0.2	37.16	2.01767e+06	1.7156e+06	40.92	31.23	1.89272e+06	506890	2.42129e+06	2.86888e+06	3.48635e+06	2.81955e+06	1.50937e+06	3.25499e+06	2.01767e+06	1.51624e+06	1.62198e+06	1.87963e+06	2.16035e+06	2.52313e+06	2.09022e+06	1.56589e+06	1.09283e+06	828775	1.48225e+06	2.24164e+06	1.27328e+06	2.08052e+06	1.224e+06	1.55255e+06	497071	1.68732e+06	2.82175e+06	1.94736e+06	1.93467e+06
P02786	Transferrin receptor protein 1 OS=Homo sapiens OX=9606 GN=TFRC PE=1 SV=2	21	12	21	12	760	84.8	34.82	12	cell differentiation;cell organization and biogenesis;cellular homeostasis;metabolic process;regulation of biological process;response to stimulus;transport	7037	ENSG00000072274.12	TFRC	1.115	0.16	82.86	791953	886820	145.84	58.45	6.81745e+06	2.91263e+06	806100	919039	238263	769299	503787	87173.7	985518	791953	38479.9	649648	563516	108154	1.12963e+06	1.16728e+06	1.51111e+06	738904	1.21278e+06	1.06435e+06	1.37971e+06	57781.4	389012	5.59218e+06	2.85621e+06	561745	903939	133086	527863
P01034	Cystatin-C OS=Homo sapiens OX=9606 GN=CST3 PE=1 SV=1	45	5	95	5	146	15.8	153.5	5	cell death;cell organization and biogenesis;defense response;metabolic process;regulation of biological process;response to stimulus;transport	1471	ENSG00000101439.8	CST3	0.994	-0.01	49.93	7.58996e+06	8.84752e+06	38.1	21.94	7.52247e+06	7.06802e+06	7.77746e+06	1.07037e+07	1.61806e+07	1.04974e+07	7.36927e+06	1.0914e+07	6.17691e+06	3.53421e+06	7.58996e+06	8.56669e+06	7.08951e+06	1.00641e+07	7.92046e+06	7.33386e+06	1.17634e+07	9.13756e+06	6.23592e+06	1.04588e+07	1.01679e+07	1.18432e+07	6.4659e+06	6.17049e+06	6.93111e+06	5.41986e+06	1.05279e+07	9.03792e+06	7.20289e+06
P00915	Carbonic anhydrase 1 OS=Homo sapiens OX=9606 GN=CA1 PE=1 SV=2	51	9	48	9	261	28.9	47.65	9	metabolic process;regulation of biological process;response to stimulus;transport	759	ENSG00000133742.13	CA1	0.782	-0.35	53.87	2.49777e+06	1.63755e+06	98.46	73.88	7.90227e+06	2.70661e+06	505840	2.86175e+06	186194	438561	2.30504e+06	5.86337e+06	80679.5		3.63903e+06	516677	4.14423e+06	1.114e+06	5.63505e+06	3.12935e+06	943330	1.37281e+06	2.16161e+06	3.59557e+06	824698	795046	1.95335e+06	6.48204e+06	2.65418e+06	352503	2.81473e+06	104002	300924
P01033	Metalloproteinase inhibitor 1 OS=Homo sapiens OX=9606 GN=TIMP1 PE=1 SV=1	57	8	121	8	207	23.2	265.41	8	cell organization and biogenesis;metabolic process;regulation of biological process;response to stimulus;transport	7076	ENSG00000102265.11	TIMP1	1.152	0.2	48.19	4.1014e+06	5.09211e+06	23.22	30.87	4.1014e+06	5.26358e+06	4.40251e+06	3.97619e+06	6.96433e+06	3.55513e+06	4.78157e+06	3.61002e+06	4.44847e+06	3.28162e+06	4.04681e+06	5.04757e+06	3.29521e+06	5.39635e+06	8.92993e+06	5.10541e+06	5.90644e+06	4.12239e+06	5.25289e+06	6.6222e+06	5.07884e+06	3.31031e+06	3.53133e+06	3.36428e+06	5.16162e+06	3.06797e+06	3.91086e+06	3.89004e+06	2.43939e+06
P22352	Glutathione peroxidase 3 OS=Homo sapiens OX=9606 GN=GPX3 PE=1 SV=2	35	7	181	7	226	25.5	375.16	7	cell organization and biogenesis;metabolic process;response to stimulus	2878	ENSG00000211445.11	GPX3	0.8	-0.32	52.56	1.8527e+07	1.69874e+07	21.65	22.57	1.526e+07	1.46635e+07	1.8527e+07	1.61323e+07	1.00977e+07	1.76403e+07	1.92342e+07	2.01934e+07	2.45566e+07	1.97385e+07	2.17655e+07	1.46341e+07	1.54101e+07	1.89302e+07	1.33768e+07	2.29011e+07	2.2535e+07	1.69683e+07	1.22571e+07	1.42507e+07	1.70066e+07	2.44236e+07	1.87303e+07	1.25174e+07	1.43795e+07	1.29109e+07	1.58672e+07	5.64021e+06	1.21041e+07
Q7Z7G0	Target of Nesh-SH3 OS=Homo sapiens OX=9606 GN=ABI3BP PE=1 SV=1	12	9	92	9	1075	118.6	100.24	9	cell organization and biogenesis;regulation of biological process	25890	ENSG00000154175.16	ABI3BP	1.003	0	76.39	2.05247e+07	3.74765e+07	74.22	75.11	1.91034e+07	7.38916e+07	3.52049e+07	4.72729e+06	4.63402e+07	9.1274e+06	1.52682e+07	1.116e+07	2.91593e+07	3.06651e+07	2.05247e+07	1.15521e+07	5.20216e+07	2.9379e+07	8.78093e+07	5.72176e+07	2.82409e+07	3.41763e+07	4.10955e+07	1.19074e+08	1.56857e+07	1.9209e+06	5.0011e+07	1.56701e+07	7.24602e+07	2.45332e+07	4.64962e+06	2.58841e+07	6.26287e+06
P02655	Apolipoprotein C-II OS=Homo sapiens OX=9606 GN=APOC2 PE=1 SV=1	52	5	158	5	101	11.3	256.75	5	cell organization and biogenesis;metabolic process;regulation of biological process;response to stimulus;transport	344	ENSG00000234906.9	APOC2	1.009	0.01	102.23	2.34268e+07	2.17597e+07	74.35	94.73	5.71743e+06	4.81775e+07	5.83794e+07	1.51999e+07	2.34268e+07	2.304e+07	2.99018e+07	1.65497e+07	4.49624e+06	7.52118e+07	2.79362e+07	1.22048e+07	2.28061e+07	1.74742e+07	4.63187e+06	2.07613e+07	9.00878e+07	1.08553e+08	1.69725e+07	5.17766e+07	2.9281e+07	1.25833e+07	2.68881e+07	4.68987e+06	4.72442e+07	4.06828e+07	1.49501e+07	1.30854e+07	1.58092e+07
P35542	Serum amyloid A-4 protein OS=Homo sapiens OX=9606 GN=SAA4 PE=1 SV=2	45	4	56	4	130	14.7	114.35	4	cellular component movement;defense response;response to stimulus	6291	ENSG00000148965.9	SAA4	0.503	-0.99	26.17	4.0479e+06	994326	52.78	91.1	2.73547e+06	5.28017e+06	4.0479e+06	5.43308e+06	432979	757919	6.12748e+06	2.20623e+06	4.63457e+06	5.80766e+06	3.85436e+06	1.34439e+06	1.39958e+06	1.62056e+06	143062		267520	994326	3.62051e+06	272055	174387	2.28402e+06	766739	2.24384e+06	5.17789e+06	2.82085e+06	5.34381e+06	241847	520055
P61626	Lysozyme C OS=Homo sapiens OX=9606 GN=LYZ PE=1 SV=1	57	8	117	8	148	16.5	296.33	8	defense response;metabolic process;response to stimulus;transport	4069	ENSG00000090382.6	LYZ	1.069	0.1	73.51	6.19463e+06	6.11245e+06	34.23	44.9	9.94048e+06	5.36577e+06	5.36475e+06	1.27074e+07	7.09056e+06	1.1698e+07	6.0046e+06	5.94052e+06	6.19463e+06	6.05393e+06	7.5871e+06	1.34118e+07	7.13968e+06	6.64928e+06	4.87498e+06	3.90199e+06	6.73263e+06	5.8968e+06	5.00165e+06	4.70488e+06	6.33599e+06	1.24906e+07	4.45077e+06	8.15393e+06	5.26183e+06	3.73852e+06	1.24986e+07	3.96055e+06	8.02675e+06
P98160	Basement membrane-specific heparan sulfate proteoglycan core protein OS=Homo sapiens OX=9606 GN=HSPG2 PE=1 SV=4	4	10	44	10	4391	468.5	54.04	10	cell differentiation;cell growth;cell organization and biogenesis;defense response;metabolic process;regulation of biological process;response to stimulus;transport	3339	ENSG00000142798.17	HSPG2	1.02	0.03	64.4	1.74038e+06	1.90196e+06	67.23	36.36	1.0892e+06	1.14512e+06	1.99021e+06	2.04851e+06	5.92943e+06	1.90321e+06	1.41571e+06	3.14242e+06	1.00413e+06	1.60521e+06	1.74038e+06	1.97476e+06	1.60142e+06	1.94945e+06	2.79603e+06	2.0117e+06	1.85562e+06	1.19111e+06	1.60747e+06	3.53637e+06	2.46479e+06	1.44031e+06	976732	893443	1.12293e+06	1.38691e+06	2.01485e+06	3.31198e+06	1.30591e+06
Q02325	Plasminogen-like protein B OS=Homo sapiens OX=9606 GN=PLGLB1 PE=3 SV=1	30	4	141	1	96	11	276.61	4		5342; 5343	ENSG00000125551.18; ENSG00000183281.14	PLGLB2; PLGLB1	0.025	-5.31	0	9.88465e+06	249482	4.19					9.59612e+06					1.01819e+07								249482										9.43846e+06
Q8N6C8	Leukocyte immunoglobulin-like receptor subfamily A member 3 OS=Homo sapiens OX=9606 GN=LILRA3 PE=1 SV=3	23	7	48	7	439	47.4	123.56	7	defense response;regulation of biological process;response to stimulus;transport	11026	ENSG00000276175.4; ENSG00000273884.4; ENSG00000278046.4; ENSG00000275841.4	LILRA3	0.959	-0.06	73.52	2.15903e+06	1.74467e+06	59.31	62.96	2.15903e+06	3.22108e+06	499148	2.28747e+06	2.30245e+06	1.48387e+06	2.69227e+06	1.46266e+06	4.52949e+06	355587	1.34183e+06	1.48975e+06	2.12343e+06	1.59707e+06	4.14996e+06	4.64217e+06	1.66463e+06	1.82855e+06	837409	1.07187e+06	4.59077e+06	662644	2.48331e+06	1.771e+06	3.15868e+06	347840	2.24988e+06	1.28607e+06	1.01818e+06
P03950	Angiogenin OS=Homo sapiens OX=9606 GN=ANG PE=1 SV=1	43	5	73	5	147	16.5	132.76	5	cell communication;cell differentiation;cell organization and biogenesis;cellular component movement;defense response;development;metabolic process;regulation of biological process;response to stimulus	283	ENSG00000214274.9	ANG	1.158	0.21	62.38	3.13233e+06	3.72589e+06	45.15	25.62	5.23362e+06	4.31201e+06	1.73092e+06	3.96278e+06	3.09545e+06	5.99739e+06	1.86337e+06	3.13233e+06	3.45791e+06	1.76625e+06	1.67129e+06	4.19712e+06	4.24649e+06	3.2831e+06	3.92575e+06	3.1074e+06	2.49262e+06	5.68306e+06	3.53621e+06	2.65657e+06	4.54839e+06	2.53105e+06	3.9968e+06	4.29301e+06	4.22848e+06	1.20622e+06	3.89767e+06	1.72901e+06	4.11518e+06
Q15485	Ficolin-2 OS=Homo sapiens OX=9606 GN=FCN2 PE=1 SV=2	36	7	21	7	313	34	56.77	7	defense response;metabolic process;regulation of biological process;response to stimulus	2220	ENSG00000160339.15	FCN2	1.428	0.51	111.75	569068	847549	121.52	123.77	3.69285e+06	2.29055e+06	5.7971e+06	345415	502266	177723	108817	569068	544598	1.71711e+06	589024	8.49623e+06	6.80407e+06	646580	785116	938908	874820	769930	1.36492e+06	821129	5.62393e+06	254639	549725	3.02915e+06	2.24618e+06	4.03982e+06	339740	280549	121947
Q9BWP8	Collectin-11 OS=Homo sapiens OX=9606 GN=COLEC11 PE=1 SV=1	26	6	68	6	271	28.6	118.41	6	defense response;development;metabolic process;regulation of biological process;response to stimulus;transport	78989	ENSG00000118004.17	COLEC11	0.801	-0.32	40.92	2.91098e+06	2.16573e+06	29.34	39.55	1.76226e+06	2.66141e+06	3.17092e+06	2.91098e+06	3.45898e+06	2.94102e+06	2.28281e+06	2.93178e+06	1.04603e+06	3.96346e+06	2.72248e+06	2.15281e+06	2.37711e+06	2.17872e+06	1.20501e+06	828532	2.82581e+06	711776	1.3773e+06	3.07031e+06	1.79052e+06	2.36566e+06	2.59559e+06	1.44554e+06	2.60985e+06	2.20972e+06	2.86315e+06	1.93207e+06	2.01801e+06
P05362	Intercellular adhesion molecule 1 OS=Homo sapiens OX=9606 GN=ICAM1 PE=1 SV=2	21	8	82	8	532	57.8	125.56	8	cell communication;cell organization and biogenesis;cellular component movement;cellular homeostasis;defense response;regulation of biological process;response to stimulus	3383	ENSG00000090339.8	ICAM1	1.063	0.09	50.96	2.79037e+06	2.80049e+06	27.51	31.19	2.75061e+06	1.63076e+06	2.79037e+06	3.65886e+06	2.82528e+06	4.57032e+06	3.32864e+06	2.38043e+06	2.09435e+06	2.93498e+06	2.56928e+06	4.14006e+06	3.52244e+06	1.83612e+06	2.96704e+06	3.89229e+06	1.75914e+06	2.43601e+06	1.79243e+06	4.36661e+06	2.59774e+06	2.6433e+06	3.27522e+06	2.25626e+06	1.59917e+06	1.94452e+06	3.59875e+06	1.57811e+06	3.13598e+06
P49908	Selenoprotein P OS=Homo sapiens OX=9606 GN=SELENOP PE=1 SV=3	22	8	205	8	381	43.2	507.68	8	metabolic process;reproduction;response to stimulus;transport	6414	ENSG00000250722.5	SEPP1; SELENOP	1.038	0.05	57.43	2.2569e+07	2.16127e+07	32.83	18.08	1.0462e+07	1.32822e+07	1.89779e+07	1.51774e+07	3.34803e+07	2.07805e+07	2.6565e+07	2.2569e+07	2.55785e+07	3.12963e+07	2.42735e+07	2.53726e+07	1.58798e+07	2.512e+07	1.99747e+07	1.90987e+07	2.22045e+07	2.31208e+07	2.10367e+07	2.77268e+07	1.47655e+07	2.0022e+07	2.46921e+07	8.58172e+06	1.3025e+07	1.32251e+07	1.4928e+07	1.8701e+07	1.42588e+07
P07737	Profilin-1 OS=Homo sapiens OX=9606 GN=PFN1 PE=1 SV=2	70	9	114	9	140	15	176.15	9	cell organization and biogenesis;regulation of biological process;response to stimulus	5216	ENSG00000108518.7	PFN1	2.204	1.14	96.65	3.88771e+06	1.51002e+07	107.84	49.78	4.33359e+06	4.50683e+06	1.74927e+06	3.44559e+06	2.28421e+07	3.08346e+06	4.19885e+06	2.85145e+06	5.70589e+06	3.20344e+06	3.88771e+06	2.13943e+07	2.71198e+07	2.75455e+06	1.89975e+07	1.49098e+07	2.33249e+07	1.71387e+07	1.04635e+07	6.59831e+06	1.52931e+07	8.14233e+06	1.01526e+07	3.55474e+06	4.41952e+06	1.21901e+06	3.38898e+06	1.27588e+07	2.11575e+06
P0DJI8	Serum amyloid A-1 protein OS=Homo sapiens OX=9606 GN=SAA1 PE=1 SV=1	52	6	22	3	122	13.5	48.73	6	cellular component movement;cellular homeostasis;defense response;metabolic process;regulation of biological process;response to stimulus;transport	6288		SAA1	1.337	0.42	111.07	287174	356820	112.62	130.51			219108	1.3018e+06	288309		286043	128026	2.15774e+06			332818	382553			3.03886e+06	847339	1.03396e+06	130981	292877	72462.1	85604.7	591913			152690	1.28041e+06	161040
P08253	72 kDa type IV collagenase OS=Homo sapiens OX=9606 GN=MMP2 PE=1 SV=2	20	8	50	8	660	73.8	72.5	8	cell differentiation;cell organization and biogenesis;metabolic process;regulation of biological process;response to stimulus	4313	ENSG00000087245.12	MMP2	1.143	0.19	76.91	1.06125e+06	1.48763e+06	71.29	30.81	1.06125e+06	642247	1.32767e+06	544439	3.09538e+06	1.4222e+06	1.076e+06	3.13456e+06	412392	952317	835665	1.45309e+06	1.12287e+06	1.88235e+06	1.8622e+06	1.41476e+06	1.82739e+06	389127	1.23278e+06	1.8031e+06	1.77513e+06	1.04664e+06	1.52298e+06	870517	629806	925213	535494	1.72898e+06	975862
Q96KN2	Beta-Ala-His dipeptidase OS=Homo sapiens OX=9606 GN=CNDP1 PE=1 SV=4	28	10	18	10	507	56.7	29.22	10	metabolic process;regulation of biological process	84735		CNDP1	2.147	1.1	88.7	534710	766971	84.53	108.63	66283.3	652405	534710	1.8281e+06		472022	634965	1.03075e+06	40139.9		474223	77491.3	232233	490356	766971	1.37662e+06	1.80951e+06	3.48314e+06	75530.4		4.08388e+06	630420	5.27863e+06	54370.6	639767	372622	1.79806e+06		323883
P10720	Platelet factor 4 variant OS=Homo sapiens OX=9606 GN=PF4V1 PE=1 SV=1	49	5	147	3	104	11.5	382.36	5	cellular component movement;defense response;regulation of biological process;response to stimulus	5197	ENSG00000109272.3	PF4V1	1.358	0.44	69.6	1.06074e+06	1.06298e+06	39.8	44.64	1.21792e+06	1.06074e+06	746921	438063	1.81405e+06	727576	1.22775e+06	893698	1.38795e+06	798357	1.77253e+06	1.00439e+06	853569	1.72566e+06	1.12724e+06	922368	1.73115e+06	1.04914e+06	2.46125e+06	1.07701e+06	1.39461e+06	687577	500943	999031	1.0402e+06	520505	430865	1.01327e+06	499235
P12830	Cadherin-1 OS=Homo sapiens OX=9606 GN=CDH1 PE=1 SV=3	13	6	63	6	882	97.4	136.65	6	cell organization and biogenesis;regulation of biological process;response to stimulus	999	ENSG00000039068.18	CDH1	1.151	0.2	67.52	2.45398e+06	3.75419e+06	41.97	26.38	1.94029e+06	1.78873e+06	2.17335e+06	2.97407e+06	4.99838e+06	2.27407e+06	2.78316e+06	4.40874e+06	2.45398e+06	1.11873e+06	2.64147e+06	2.83147e+06	3.22468e+06	3.63949e+06	3.57412e+06	4.17097e+06	4.13767e+06	4.83408e+06	2.89239e+06	6.07916e+06	3.8725e+06	4.10067e+06	2.28644e+06	1.59157e+06	1.75408e+06	1.51454e+06	2.92521e+06	2.79193e+06	1.56038e+06
Q29960	HLA class I histocompatibility antigen, Cw-16 alpha chain OS=Homo sapiens OX=9606 GN=HLA-C PE=1 SV=1	25	6	16	6	366	40.7	42.3	6	regulation of biological process;response to stimulus	3107		HLA-C	1.446	0.53	70.09	258490	464149	89.81	60.75	762499	258490	874002	213637	605518	109350	1.55348e+06	154632	587467	239128	94441.8		464149		706803							166203		625459	253482	609064	210127	338222	75031.9
P30043	Flavin reductase (NADPH) OS=Homo sapiens OX=9606 GN=BLVRB PE=1 SV=3	50	6	33	6	206	22.1	59.62	6	metabolic process;transport	645	ENSG00000090013.9	BLVRB	0.815	-0.3	49.3	3.37595e+06	2.98e+06	58.64	49.64	6.64626e+06	5.60045e+06	3.43645e+06	3.32617e+06	2.81579e+06	2.53463e+06	338353	6.55554e+06		1.26455e+06	3.42648e+06	2.96235e+06	2.99775e+06	1.42473e+06	5.17264e+06	3.14901e+06	2.14815e+06	6.37301e+06	4.82158e+06	3.48071e+06	2.64275e+06	2.00422e+06	1.02978e+06	5.45176e+06	5.49196e+06	2.39475e+06	3.27152e+06	1.57281e+06	1.73916e+06
P67936	Tropomyosin alpha-4 chain OS=Homo sapiens OX=9606 GN=TPM4 PE=1 SV=3	27	8	41	5	248	28.5	78.4	8	cell differentiation;cell organization and biogenesis;cellular component movement	7171	ENSG00000167460.14	TPM4	1.48	0.57	76.37	927884	1.44923e+06	81.69	58.49	986887			978837	2.82879e+06		129302		879582		830934	3.12598e+06	2.46124e+06		995250	580798	2.85881e+06	1.23602e+06	1.94187e+06		673477	1.69922e+06	640591	809520			962754	1.58007e+06
O14791	Apolipoprotein L1 OS=Homo sapiens OX=9606 GN=APOL1 PE=1 SV=5	32	8	54	8	398	43.9	101.84	8	defense response;metabolic process;response to stimulus;transport	8542	ENSG00000100342.20	APOL1	0.936	-0.1	57.19	3.15082e+06	2.73173e+06	59.78	43.68	3.28038e+06	5.95956e+06	2.11887e+06	9.09294e+06	1.31969e+06	3.49929e+06	3.26948e+06	2.35693e+06	3.15082e+06	3.08944e+06	2.53647e+06	1.84161e+06	2.32014e+06	3.117e+06	902647	2.44133e+06	2.83486e+06	6.07078e+06	4.00794e+06	3.13961e+06	2.63235e+06	2.25297e+06	3.61112e+06	2.69081e+06	5.84412e+06	1.47657e+06	8.94354e+06	737134	2.40108e+06
P13942	Collagen alpha-2(XI) chain OS=Homo sapiens OX=9606 GN=COL11A2 PE=1 SV=5	6	5	18	5	1736	171.7	36.62	5	cell organization and biogenesis;metabolic process	1302	ENSG00000227801.8	COL11A2	1.14	0.19	72.58	526988	347660	147.16	144.04	93591.9	97303	375632	546093	4.04391e+06	576038	432151	580102	526988	625208	376912	1.23208e+06	135474	357481	291248	868952	3.44088e+06	73405	338110	370553	501070	125441	109408	76771.1	95418.1	261766	537121	2.25879e+06	395255
P41222	Prostaglandin-H2 D-isomerase OS=Homo sapiens OX=9606 GN=PTGDS PE=1 SV=1	29	5	76	5	190	21	138.5	5	metabolic process;regulation of biological process;response to stimulus;transport	5730	ENSG00000107317.12; ENSG00000284341.1	PTGDS	0.993	-0.01	67.55	4.48512e+06	4.86495e+06	34.74	39.84	4.58657e+06	2.40514e+06	4.48512e+06	6.38304e+06	7.86898e+06	4.53964e+06	2.855e+06	5.57375e+06	3.57114e+06	3.73428e+06	3.94801e+06	4.9038e+06	3.24796e+06	4.82641e+06	7.38485e+06	5.77561e+06	4.66069e+06	3.38177e+06	4.73282e+06	5.99441e+06	4.74358e+06	8.4148e+06	1.14091e+07	3.76225e+06	2.35855e+06	3.12554e+06	6.27817e+06	4.39535e+06	3.11493e+06
P04075	Fructose-bisphosphate aldolase A OS=Homo sapiens OX=9606 GN=ALDOA PE=1 SV=2	36	9	53	8	364	39.4	81.71	9	cell organization and biogenesis;cellular homeostasis;metabolic process;regulation of biological process;transport	226	ENSG00000149925.17	ALDOA	1.374	0.46	51.31	3.59559e+06	5.51346e+06	21.51	29.27	3.86152e+06	3.65321e+06	3.59559e+06	2.68885e+06	3.00777e+06	4.6887e+06	4.29076e+06	4.6229e+06	2.30456e+06	3.23005e+06	3.25742e+06	6.08607e+06	6.38974e+06	2.69924e+06	7.35861e+06	6.08592e+06	4.88787e+06	4.79685e+06	4.5855e+06	5.64685e+06	6.03084e+06	2080088	5.38322e+06	3.16751e+06	3.58244e+06	2.50565e+06	2.64467e+06	1.68004e+06	3.2172e+06
O95497	Pantetheinase OS=Homo sapiens OX=9606 GN=VNN1 PE=1 SV=2	27	8	30	8	513	57	28.37	8	cellular component movement;defense response;metabolic process;regulation of biological process;response to stimulus;transport	8876	ENSG00000112299.7	VNN1	1.009	0.01	61.87	548416	434874	107.8	66.21	3.1108e+06	253553	612322	767490	489274	1.24448e+06	195826	548416	509688	677032	108659	1.26338e+06	201892	733343	1.18107e+06	417771	318558	386226	149598	496007	452677	925065	271681	2.55172e+06	248641	426708	754879	273292	853911
P61769	Beta-2-microglobulin OS=Homo sapiens OX=9606 GN=B2M PE=1 SV=1	38	4	133	4	119	13.7	231.1	4	cell differentiation;defense response;metabolic process;regulation of biological process;response to stimulus;transport	567	ENSG00000273686.4; ENSG00000166710.17	B2M	1.123	0.17	55.52	3.17315e+07	3.23681e+07	45.77	24.96	4.19e+07	7.58716e+06	2.00688e+07	5.82759e+07	3.50816e+07	3.20622e+07	2.68459e+07	3.54525e+07	3.17315e+07	1.60826e+07	2.27354e+07	3.57653e+07	5.30057e+07	3.27262e+07	3.14689e+07	3.98947e+07	2.90748e+07	2.62753e+07	2.43179e+07	3.20138e+07	4.66499e+07	3.66571e+07	2.60882e+07	34369518	7.44019e+06	1.39853e+07	5.73184e+07	1.95954e+07	2.19998e+07
P55058	Phospholipid transfer protein OS=Homo sapiens OX=9606 GN=PLTP PE=1 SV=1	17	7	55	7	493	54.7	73.54	7	cell organization and biogenesis;cellular component movement;metabolic process;regulation of biological process;transport	5360	ENSG00000100979.14	PLTP	0.761	-0.39	27.88	1.49041e+06	1.34099e+06	41.17	28.9	1.58363e+06	1.77062e+06	1.70068e+06	1.72969e+06	3.14829e+06	1.15667e+06	1.49041e+06	902367	729444	1.26325e+06	1.43266e+06	1.52307e+06	1.44722e+06	1.31515e+06	1.36734e+06	1.21616e+06	1.06986e+06	638765	1.14073e+06	1.84691e+06	2.01659e+06	1.05845e+06	1.88668e+06	1.29902e+06	1.73632e+06	1.18515e+06	1.70127e+06	1.75853e+06	793662
P16112	Aggrecan core protein OS=Homo sapiens OX=9606 GN=ACAN PE=1 SV=3	3	5	75	5	2530	261.2	165.32	5					0.94	-0.09	64.77	2.88642e+06	2.87224e+06	51.28	42.74	1.90752e+06	2.10311e+06	3.14367e+06	2.88642e+06	7.78394e+06	4.57433e+06	3.65764e+06	4.71997e+06	1.79524e+06	2.49829e+06	2.54751e+06	4.68823e+06	2.52323e+06	4.93504e+06	6.00672e+06	2.23373e+06	2.41864e+06	1.81008e+06	3.10483e+06	5.63507e+06	2.65708e+06	3.47535e+06	1.99243e+06	1.56469e+06	2.06237e+06	2.19072e+06	2.839e+06	4347846	3.13873e+06
Q15113	Procollagen C-endopeptidase enhancer 1 OS=Homo sapiens OX=9606 GN=PCOLCE PE=1 SV=2	23	7	49	7	449	47.9	78.14	7	development;metabolic process;regulation of biological process	5118	ENSG00000106333.12	PCOLCE	1.188	0.25	50.96	1.44499e+06	2.01294e+06	103.17	24.08	1.19868e+06	899761	1.21749e+06	1.18535e+06	3.71022e+06	8.82217e+06	1.68499e+06	2.32553e+06	1.49101e+06	812584	1.44499e+06	2.00808e+06	2.01782e+06	2.34872e+06	2.04046e+06	1.99427e+06	2.19215e+06	1.33383e+06	1.47568e+06	3.02366e+06	2.24874e+06	1.40645e+06	1.60719e+06	983244	882331	848429	1.16587e+06	2.07241e+06	6.05343e+06
O43866	CD5 antigen-like OS=Homo sapiens OX=9606 GN=CD5L PE=1 SV=1	32	7	50	7	347	38.1	84.96	7	cell death;defense response;response to stimulus;transport	922	ENSG00000073754.5	CD5L	0.837	-0.26	42.77	3.35073e+06	2.04679e+06	47.26	44.44	4.03205e+06	1.81078e+06	1.33422e+06	3.20688e+06	1.76924e+06	5.67613e+06	3.73381e+06	4.97798e+06	1.43152e+06	3.35073e+06	5.16011e+06	3.24777e+06	693452	2.673e+06	1.03367e+06	3.07773e+06	1.89039e+06	2.10372e+06	3.34131e+06	1.99141e+06	770323	1.68445e+06	2.62102e+06	3.30739e+06	1.7757e+06	929777	3.15419e+06	988239	3.89474e+06
P07195	L-lactate dehydrogenase B chain OS=Homo sapiens OX=9606 GN=LDHB PE=1 SV=2	29	8	89	8	334	36.6	133.39	8	metabolic process	3945	ENSG00000111716.12	LDHB	1.026	0.04	45.6	2.82882e+06	2.98229e+06	27.42	36.09	3.5659e+06	2.75658e+06	2.65383e+06	1.92138e+06	2.08574e+06	4.01369e+06	2.82882e+06	4.42942e+06	2.45873e+06	4.17778e+06	3.48761e+06	2.77821e+06	3.25474e+06	2.84738e+06	5.10057e+06	2.95683e+06	3.93803e+06	2.27239e+06	3.00796e+06	3.3953e+06	2.82014e+06	6.49936e+06	2.23232e+06	2.92502e+06	2.70318e+06	1.84937e+06	1.88981e+06	1165025	2.75404e+06
Q5IS80	Amyloid-beta A4 protein OS=Pan troglodytes OX=9598 GN=APP PE=2 SV=1	15	9	75	8	770	86.9	112.75	9	cell death;cell growth;cell organization and biogenesis;cellular component movement;cellular homeostasis;metabolic process;regulation of biological process;response to stimulus;transport	473931	ENSPTRG00000013811.6	APP	1.321	0.4	70.9	1.93814e+06	2.53992e+06	50.13	38.88	1.90504e+06	3.36543e+06	1.98348e+06	1.7967e+06	5.09983e+06	1.1777e+06	1.93814e+06	1.06318e+06	2.25709e+06	1.67752e+06	2.7032e+06	2.44431e+06	1.68548e+06	2.59667e+06	3.95313e+06	2.44794e+06	2.67597e+06	2.99736e+06	4.11142e+06	4.89153e+06	2.03669e+06	2.48442e+06	1.02398e+06	1.56266e+06	3.30024e+06	1.38223e+06	1.76718e+06	2.84859e+06	808092
P14543	Nidogen-1 OS=Homo sapiens OX=9606 GN=NID1 PE=1 SV=3	14	7	9	7	1247	136.3	17.18	7	cell organization and biogenesis;regulation of biological process	4811	ENSG00000116962.14	NID1	1.064	0.09	61.32	469996	224879	75.9	85.36	355212	469996	467917	500877	1.6753e+06	164182	485958	472253	825841	216879	350495	144683	64105.7	841053	206210	347737	64199.3	684711	707314	217159	55725.6	232873	272784	291372	460892	326076	492647	935768	112655
P02458	Collagen alpha-1(II) chain OS=Homo sapiens OX=9606 GN=COL2A1 PE=1 SV=3	5	7	41	6	1487	141.7	35.01	7	cell differentiation;cell organization and biogenesis;metabolic process;regulation of biological process;response to stimulus	1280	ENSG00000139219.17	COL2A1	1.064	0.09	75.05	704366	878520	142.56	44.31	504088	922213	704366	466087	7.079e+06	1.53083e+06	582773	1.83476e+06	720839	323159	398172	1.19551e+06	896244	416374	1.00612e+06	967658	861147	640724	1.19503e+06	1.52907e+06	511584	704922	195023	413491	904349	490850	458429	3.95409e+06	1.05039e+06
P02538	Keratin, type II cytoskeletal 6A OS=Homo sapiens OX=9606 GN=KRT6A PE=1 SV=3	13	8	34	3	564	60	41.43	8	cell death;cell differentiation;cell organization and biogenesis;defense response;metabolic process;regulation of biological process;response to stimulus	3853	ENSG00000205420.10	KRT6A	4.097	2.03	46.02	213540	1.17316e+06	36.54	95.91					232154			191461		387068	196419		2.67894e+06								513751							129674
P55056	Apolipoprotein C-IV OS=Homo sapiens OX=9606 GN=APOC4 PE=1 SV=1	40	6	57	6	127	14.5	50.44	6	cell organization and biogenesis;metabolic process;regulation of biological process;transport	346; 100533990	ENSG00000267467.3; ENSG00000224916.9	APOC4; APOC4-APOC2	0.78	-0.36	61.42	3.16524e+06	2.11307e+06	81.22	67.41	1.12965e+06	1.11912e+07	4.09584e+06	2.17206e+06	639208	2.91655e+06	3.16683e+06	3.16524e+06	2.41408e+06	1.01092e+07	5.8641e+06	595747	442033	3.59393e+06		1.19971e+06	2.11307e+06	4.99931e+06	2.78837e+06	3.822e+06	871809	1.42243e+06	2.24553e+06	926624	1.09744e+07	2.85426e+06	2.13637e+06	357040	2.00122e+06
P62328	Thymosin beta-4 OS=Homo sapiens OX=9606 GN=TMSB4X PE=1 SV=2	45	4	52	4	44	5.1	92.87	4	cell differentiation;cell organization and biogenesis;metabolic process;regulation of biological process;response to stimulus;transport	7114	ENSG00000205542.10	TMSB4X	2.205	1.14	101.73	3.0288e+06	5.26941e+06	104.49	60.07	3.51638e+06	819866	68641.4	3.0288e+06	1.10024e+07	713376	3.26073e+06	1.3059e+06	5.61678e+06	464387	3.36511e+06	9.53931e+06	8.51517e+06	279243	6.82062e+06	4.97669e+06	8.40969e+06	5.57934e+06	4.9512e+06	1.04012e+06	4.18834e+06	1.09089e+07	2.1821e+06	2.8844e+06	803984	47834	2.97904e+06	6.14559e+06	489491
P22692	Insulin-like growth factor-binding protein 4 OS=Homo sapiens OX=9606 GN=IGFBP4 PE=1 SV=2	33	6	44	6	258	27.9	57.04	6	cell proliferation;defense response;metabolic process;regulation of biological process;response to stimulus	3487	ENSG00000141753.6	IGFBP4	1.094	0.13	55.02	1.80576e+06	1.92015e+06	51.58	28.01	1.95464e+06	1.54823e+06	1.68671e+06	3.11231e+06	4.45325e+06	1.80576e+06	1.94006e+06	2.66254e+06	1.03886e+06	717607	1.40186e+06	1.97054e+06	2.02874e+06	2.87274e+06	1.76577e+06	2.3594e+06	1.67769e+06	1.87105e+06	1.36389e+06	2.74844e+06	2.36194e+06	1.34755e+06	1.13818e+06	1.60334e+06	1.51824e+06	1.17542e+06	3.06117e+06	2.48744e+06	1.23904e+06
P02654	Apolipoprotein C-I OS=Homo sapiens OX=9606 GN=APOC1 PE=1 SV=1	37	5	132	5	83	9.3	236.41	5	cell organization and biogenesis;metabolic process;regulation of biological process;transport	341	ENSG00000130208.9	APOC1	0.948	-0.08	86.33	1.51707e+07	1.74172e+07	68.02	52.2	1.17077e+07	4.97871e+07	3.64329e+07	9.56152e+06	1.63826e+07	1.51707e+07	1.66336e+07	1.1977e+07	7.56404e+06	3.39941e+07	1.17115e+07	7.5328e+06	1.67537e+07	1.05624e+07	3.64498e+06	1.22066e+07	2.85144e+07	3.5425e+07	2.65771e+07	2.62707e+07	1.95892e+07	18107002	1.29165e+07	9.60351e+06	48822632	2.53889e+07	9.40442e+06	9.15074e+06	1.04095e+07
P02656	Apolipoprotein C-III OS=Homo sapiens OX=9606 GN=APOC3 PE=1 SV=1	34	3	101	3	99	10.8	262.68	3	cell organization and biogenesis;metabolic process;regulation of biological process;response to stimulus;transport	345	ENSG00000110245.11	APOC3	0.752	-0.41	53.94	3.64292e+07	2.03702e+07	77.29	75.25	1.43211e+07	1.06095e+08	7.87049e+07	1.35735e+07	3.64292e+07	3.943e+07	4.22059e+07	1.57999e+07	9.32395e+06	8.43644e+07	2.77962e+07	1.17495e+07	2.59706e+07	2.04924e+07	5.69795e+06	2.02487e+07	6.07744e+07	6.8839e+07	1.22812e+07	2.50895e+07	3.09256e+07	1.20826e+07	1.75264e+07	1.17472e+07	1.0404e+08	5.4847e+07	1.33505e+07	2.03481e+07	2.70554e+07
P37802	Transgelin-2 OS=Homo sapiens OX=9606 GN=TAGLN2 PE=1 SV=3	59	8	42	8	199	22.4	48.2	8	cell differentiation;transport	8407	ENSG00000158710.14	TAGLN2	1.78	0.83	80.13	9.88543e+06	1.90117e+07	42.08	33.03	7.88234e+06	7.58422e+06	9.58735e+06	1.83084e+07	2.07404e+07	1.24112e+07	1.02465e+07	8.52957e+06	9.88543e+06	4.96455e+06	1.24225e+07	2.93477e+07	1.68981e+07	1.49378e+07	1.72689e+07	2.66783e+07	2.20819e+07	2.63558e+07	1.66415e+07	2.23663e+07	1.78386e+07	5.04762e+06	2.0262e+07	6.46569e+06	7.4373e+06	6681114	1.80076e+07	1.15849e+07	8.51607e+06
P00488	Coagulation factor XIII A chain OS=Homo sapiens OX=9606 GN=F13A1 PE=1 SV=4	14	7	81	7	732	83.2	145.71	7	coagulation;metabolic process;response to stimulus;transport	2162		F13A1	1.394	0.48	67.73	2.02227e+06	2.24438e+06	38.32	53.47	2.46321e+06	1.03818e+06	1.77099e+06	2.17417e+06	2.90606e+06	2.00262e+06	2.02227e+06	2.5245e+06	296784	1.58548e+06	2.25356e+06	5.61366e+06	2.49028e+06	1.6261e+06	2.53809e+06	2.95692e+06	4.55585e+06	1.63861e+06	1.29171e+06	4.79053e+06	1.62771e+06	1.62198e+06	2.02276e+06	2.02051e+06	1.01807e+06	1.23414e+06	2.13845e+06	1.62323e+06	1.37412e+06
Q9UNW1	Multiple inositol polyphosphate phosphatase 1 OS=Homo sapiens OX=9606 GN=MINPP1 PE=1 SV=1	30	8	28	8	487	55	32.75	8	metabolic process	9562	ENSG00000107789.15	MINPP1	1.129	0.17	49.79	1.49394e+06	1.13855e+06	30.47	27.94	1.13414e+06	902183	948562	1.66941e+06	1.50162e+06	2.28175e+06	1.01587e+06	1.49394e+06	1.49844e+06	987160	1.52645e+06	1.80275e+06	1.13247e+06	1.19966e+06	1.43241e+06	1.32335e+06	860403	1.14467e+06	552402	1.40404e+06	1.0699e+06	950033	934859	930311	884706	661022	1.64198e+06	838756	1.56565e+06
Q99983	Osteomodulin OS=Homo sapiens OX=9606 GN=OMD PE=1 SV=1	23	6	85	6	421	49.5	124.15	6	cell organization and biogenesis;metabolic process;regulation of biological process	4958	ENSG00000127083.7	OMD	0.982	-0.03	75.06	2.46514e+06	2.3261e+06	32.36	35.33	3.19247e+06	1.18339e+06	2.46514e+06	2.88096e+06	3.4962e+06	2.50312e+06	2.11259e+06	3.15797e+06	1.38295e+06	1.85425e+06	1.81965e+06	2.29055e+06	2.48127e+06	2.49589e+06	3.64281e+06	1.28697e+06	1.81067e+06	832425	2.76377e+06	1.81914e+06	2.3622e+06	2.60697e+06	1.41676e+06	2.61871e+06	1.16047e+06	1.71788e+06	2.83362e+06	1.95286e+06	1.71754e+06
P20908	Collagen alpha-1(V) chain OS=Homo sapiens OX=9606 GN=COL5A1 PE=1 SV=3	5	6	24	6	1838	183.4	37.39	6	cell organization and biogenesis;cellular component movement;metabolic process;regulation of biological process	1289	ENSG00000130635.15	COL5A1	1.286	0.36	94.06	497282	665691	154.13	58.72	72496.8	150167	613209	923253	6.18157e+06	978411	497282	2.69512e+06	217205	229039	394875	727382	512846	1.53154e+06	1.19005e+06	649082	587517	303648	459350	1.85198e+06	1.01705e+06	682725	355183	59467.3	147258	427326	908083	3.45282e+06	671348
P13598	Intercellular adhesion molecule 2 OS=Homo sapiens OX=9606 GN=ICAM2 PE=1 SV=2	21	5	96	5	275	30.6	151.83	5	cell organization and biogenesis;regulation of biological process;response to stimulus	3384	ENSG00000108622.10	ICAM2	0.948	-0.08	52.92	3.55841e+06	3.54417e+06	19.01	28.76	3.85109e+06	2.24401e+06	3.24163e+06	5.02938e+06	3.9098e+06	3.51517e+06	4.47274e+06	3.81174e+06	3.4251e+06	3.54871e+06	3.55841e+06	5.10595e+06	2.39302e+06	3.63987e+06	4.95648e+06	3.45099e+06	3.30246e+06	1.28641e+06	3.36972e+06	4.13787e+06	3.79122e+06	3.99366e+06	3.40039e+06	3.15896e+06	2.20054e+06	2.25899e+06	4.94675e+06	2.18388e+06	2.41197e+06
Q9BXR6	Complement factor H-related protein 5 OS=Homo sapiens OX=9606 GN=CFHR5 PE=1 SV=1	23	10	61	9	569	64.4	75.42	10	defense response;metabolic process;regulation of biological process;response to stimulus	81494	ENSG00000134389.9	CFHR5	1.003	0	61.45	2.19784e+06	1.52015e+06	37.06	62.15	1.5971e+06	1.40976e+06	2.36304e+06	2.78768e+06	924758	3.51427e+06	2.56596e+06	2.19784e+06	1.81405e+06	3.5288e+06	1.87216e+06	1.19769e+06	836868	4.46842e+06	855490	731396	2.44688e+06	1.64134e+06	1.40791e+06	948517	2.05123e+06	3.45573e+06	2.45032e+06	1.31006e+06	1.38245e+06	1.64672e+06	2.74188e+06	516538	2.41135e+06
P06702	Protein S100-A9 OS=Homo sapiens OX=9606 GN=S100A9 PE=1 SV=1	56	5	13	5	114	13.2	18.32	5	cell communication;cell death;cellular component movement;defense response;metabolic process;regulation of biological process;response to stimulus;transport	6280	ENSG00000163220.10	S100A9	1.227	0.3	110.54	777560	1.9454e+06	84.56	60.22	351004	319064	1.17196e+06	3.53513e+06		678797	762720	1.69279e+06	1.15279e+06	697091	792689	4.83575e+06	2.07668e+06	5.48902e+06	2.23202e+06	2.19528e+06	1.19131e+06	1.34828e+06	4.64735e+06	1.56699e+06	1.82242e+06	1.75668e+06	1.2954e+06	287920	312883	816698	3.47705e+06		465764
Q07954	Prolow-density lipoprotein receptor-related protein 1 OS=Homo sapiens OX=9606 GN=LRP1 PE=1 SV=2	3	9	14	9	4544	504.3	18.59	9	cell proliferation;development;metabolic process;regulation of biological process;response to stimulus;transport	4035	ENSG00000123384.13	LRP1	0.873	-0.2	50.44	398709	491870	112.07	54.31	206062		438405	146199	2.40177e+06	357670	211024	849015	362608	520248	448941	615398	509473	287881	212425	627083	190524	541330	213865	991924	970250	474875	379193	169028		305510	143796	1.34155e+06	245420
P02741	C-reactive protein OS=Homo sapiens OX=9606 GN=CRP PE=1 SV=1	28	7	36	7	224	25	72.23	7	defense response;regulation of biological process;response to stimulus	1401	ENSG00000132693.12	CRP	0.554	-0.85	42.67	660243	502311	184.34	117.48	660243	172618	1.99248e+07	5.8197e+07	205446	460172	872489	216573	6.70616e+07	380748	1.1288e+06	280564	3.193e+06	136095	366713	574416		778107	439368	480028		714490	525630	541582	169274	13884933	5.72408e+07	114755	315753
Q99784	Noelin OS=Homo sapiens OX=9606 GN=OLFM1 PE=1 SV=4	16	7	53	7	485	55.3	80.97	7	cell organization and biogenesis;development;metabolic process;regulation of biological process;response to stimulus	10439	ENSG00000130558.19	OLFM1	1.094	0.13	57.16	2.5678e+06	2.87094e+06	35.94	25.37	3.56089e+06	1.33934e+06	2.50211e+06	2.9331e+06	3.09606e+06	2.6747e+06	1.56226e+06	4.58147e+06	1.6573e+06	2.32175e+06	2.5678e+06	2.50454e+06	2.793e+06	2.99544e+06	2.33406e+06	3.80047e+06	2.95105e+06	1.83036e+06	3.1745e+06	4.40468e+06	2.23648e+06	3.10129e+06	2.17189e+06	2.92091e+06	1.3134e+06	1.74364e+06	2.88491e+06	1.72936e+06	1.83528e+06
O00151	PDZ and LIM domain protein 1 OS=Homo sapiens OX=9606 GN=PDLIM1 PE=1 SV=4	23	5	20	5	329	36	36.58	5	regulation of biological process;response to stimulus	9124	ENSG00000107438.8	PDLIM1	1.628	0.7	58.17	1.45122e+06	3.18849e+06	67.94	32.81	1.86349e+06	1.35805e+06	1.02669e+06	1.27181e+06	5.694e+06	1.45122e+06	1.69967e+06	1.26711e+06	2.10593e+06	1.28478e+06	2.04302e+06	3.9619e+06	3.46335e+06	1.47862e+06	3.5536e+06	2.83887e+06	5.02879e+06	3.4763e+06	3.26588e+06	3.01592e+06	3.11293e+06	1.47727e+06	2.16933e+06	1.52857e+06	1.33174e+06	715466	1.25091e+06	3.18048e+06	995771
Q16853	Membrane primary amine oxidase OS=Homo sapiens OX=9606 GN=AOC3 PE=1 SV=3	12	8	49	8	763	84.6	59.2	8	defense response;metabolic process;regulation of biological process;response to stimulus	8639	ENSG00000131471.6	AOC3	0.95	-0.07	55.59	2.11022e+06	1.62557e+06	41.36	46.65	2.11022e+06	1.48275e+06	2.09304e+06	959034	2.80535e+06	3.14116e+06	508092	2.88634e+06	1.49978e+06	2.19547e+06	2.67368e+06	1.18608e+06	1.68783e+06	2.34326e+06	2.115e+06	2.41496e+06	1.17954e+06	694090	1.5656e+06	3.68231e+06	1.18016e+06	3.19407e+06	1.55168e+06	1.73096e+06	1.45403e+06	1.45857e+06	943276	1.56698e+06	2.15535e+06
Q14515	SPARC-like protein 1 OS=Homo sapiens OX=9606 GN=SPARCL1 PE=1 SV=2	14	6	23	6	664	75.2	12.97	6	metabolic process;regulation of biological process;response to stimulus	8404	ENSG00000152583.12	SPARCL1	1.143	0.19	54.79	1.08771e+06	1.5105e+06	31.67	27.02	968414	913291	1.24302e+06	1.05851e+06	1.77126e+06	1.58934e+06	1.08771e+06	1.98222e+06	860363	803063	1.32884e+06	1.52916e+06	925535	1.57888e+06	1.64532e+06	1.80431e+06	1.66294e+06	718039	788719	1.4613e+06	1.49206e+06	1.60862e+06	1.17353e+06	794366	895599	866221	1.04112e+06	989366	1.09054e+06
Q13103	Secreted phosphoprotein 24 OS=Homo sapiens OX=9606 GN=SPP2 PE=1 SV=1	27	5	86	5	211	24.3	168.93	5	metabolic process;regulation of biological process;transport	6694	ENSG00000072080.10	SPP2	0.841	-0.25	65.52	6.71846e+06	3.41433e+06	29.5	63.27	6.93893e+06	6.81287e+06	3.38498e+06	5.54186e+06	7.1772e+06	6.71846e+06	8.24683e+06	7.41572e+06	3.50154e+06	4.3122e+06	4.1787e+06	163044	4.19511e+06	6.38124e+06	5.50954e+06	520443	2.77887e+06	1.05562e+06	5.40141e+06	4.85507e+06	1.87784e+06	4.52924e+06	2.68073e+06	5.69183e+06	6.68089e+06	2.35889e+06	5450805	4.00894e+06	4.60995e+06
Q9Y5Y7	Lymphatic vessel endothelial hyaluronic acid receptor 1 OS=Homo sapiens OX=9606 GN=LYVE1 PE=1 SV=2	20	6	82	6	322	35.2	73.38	6	cellular component movement;metabolic process;regulation of biological process;response to stimulus;transport	10894	ENSG00000133800.8	LYVE1	0.686	-0.54	26.62	5.97035e+06	2.47616e+06	37.97	49.64	5.97035e+06	5.35234e+06	6.74193e+06	3.66695e+06	9.051e+06	7.09061e+06	2.16588e+06	2.42807e+06	4.92164e+06	6.01876e+06	6.85268e+06	2.56503e+06	3.22697e+06	6.91584e+06	2.39037e+06	1.92943e+06	1.71738e+06	1.70763e+06	3.22051e+06	2.71672e+06	2.16419e+06	3.03819e+06	2.18938e+06	4.89733e+06	5.24865e+06	4.69824e+06	3.6067e+06	5.05558e+06	4.8653e+06
P23470	Receptor-type tyrosine-protein phosphatase gamma OS=Homo sapiens OX=9606 GN=PTPRG PE=1 SV=4	6	6	52	6	1445	161.9	45.33	6	metabolic process;regulation of biological process;response to stimulus	5793	ENSG00000144724.19	PTPRG	1.083	0.12	51.62	1.95382e+06	1.96533e+06	36.17	20.57	1.33675e+06	1.39289e+06	1.95382e+06	2.00588e+06	3.70818e+06	2.47351e+06	1.20869e+06	2.64689e+06	1.65721e+06	1.60732e+06	2.10182e+06	2.67489e+06	1.95349e+06	2.50262e+06	1.6144e+06	2.13056e+06	2.14856e+06	1.97724e+06	1.40017e+06	2.34419e+06	1.53569e+06	1.56755e+06	1.8024e+06	1.0965e+06	1.36591e+06	1.36156e+06	1.97292e+06	2.07126e+06	1.69723e+06
P14780	Matrix metalloproteinase-9 OS=Homo sapiens OX=9606 GN=MMP9 PE=1 SV=3	12	7	20	7	707	78.4	42.34	7	cell differentiation;cell organization and biogenesis;cellular component movement;metabolic process;regulation of biological process;response to stimulus;transport	4318	ENSG00000100985.7	MMP9	1.67	0.74	70.64	551188	754765	54.91	86.21	121237	277071	662683	990949	443120	175757	696562	507153	942220		599046	254900	1.14859e+06	878947	1.04434e+06	1.11269e+06	260596	2.68676e+06	648128	570166	105811	2.52936e+06	441867	99447.8	271703	461803	974667	247512	120598
Q6UX71	Plexin domain-containing protein 2 OS=Homo sapiens OX=9606 GN=PLXDC2 PE=1 SV=1	17	6	30	6	529	59.5	28.1	6		84898	ENSG00000120594.16	PLXDC2	0.854	-0.23	41.35	1.50363e+06	1.17938e+06	26.03	29.84	1.47772e+06	1.26037e+06	2.22592e+06	1.50363e+06	2.46684e+06	1.02124e+06	1.48116e+06	1.53724e+06	1.45418e+06	2.06524e+06	1.68301e+06	659889	1.20576e+06	1.82766e+06	823376	1.17863e+06	1.18014e+06	1.1729e+06	1.23398e+06	604466	1.38199e+06	1.36342e+06	944409	1.21214e+06	1.23596e+06	1.55117e+06	1.47892e+06	1.37789e+06	700736
Q99969	Retinoic acid receptor responder protein 2 OS=Homo sapiens OX=9606 GN=RARRES2 PE=1 SV=1	39	4	54	4	163	18.6	70.22	4	cell differentiation;defense response;metabolic process;regulation of biological process;response to stimulus;transport	5919	ENSG00000106538.9	RARRES2	1.085	0.12	66.28	1.62665e+06	2.56674e+06	43.75	51.93	1.68462e+06	1.11567e+06	3.40747e+06	1.50322e+06	3.51184e+06	1.05475e+06	1.45768e+06	2.17664e+06	2.14276e+06	1.62665e+06	1.41542e+06	4.10126e+06	2.69858e+06	2.00686e+06	2.44134e+06	2.02088e+06	3.1596e+06	2.42432e+06	3.8273e+06	6.65859e+06	5.46758e+06	1.9957e+06	894539	1.38185e+06	1.09406e+06	2.37456e+06	1.47852e+06	1.9616e+06	723728
Q12884	Prolyl endopeptidase FAP OS=Homo sapiens OX=9606 GN=FAP PE=1 SV=5	11	6	15	6	760	87.7	20.38	6	cell death;cell proliferation;cellular component movement;metabolic process;regulation of biological process	2191	ENSG00000078098.13	FAP	0.962	-0.06	54.19	782896	529013	53.31	54.66	1.5024e+06	1.34663e+06	1.12922e+06	226795	1.74097e+06	841351	451377	552948	583785	782896	667830	477462	484994	911339	688606				463973	1.51851e+06		577026	373266	1.23238e+06	1.32054e+06	786915	223068	972446	577302
P13727	Bone marrow proteoglycan OS=Homo sapiens OX=9606 GN=PRG2 PE=1 SV=2	19	3	18	3	222	25.2	39.22	3	defense response;regulation of biological process;response to stimulus;transport	5553	ENSG00000186652.9	PRG2	1.135	0.18	69.78	546863	563361	85.13	146.95	1.50339e+06	145030	2.26409e+06	546863	367608	1.18171e+06	483011	640142	456104	395811	2.54199e+06	720113	143128	435034	718367	7.12292e+06	339847	435419	2.95695e+06	1.29625e+06	1.20045e+06	441802	299435	1.23319e+06	142221	1.57777e+06	537878	205334	810842
Q7Z7M0	Multiple epidermal growth factor-like domains protein 8 OS=Homo sapiens OX=9606 GN=MEGF8 PE=1 SV=2	4	6	9	6	2845	302.9	9.96	6	cellular component movement;regulation of biological process;response to stimulus	1954	ENSG00000105429.12	MEGF8	1.135	0.18	80.82	196010	259658	147.72	64.45	203073	33860	166324	80657.7	2.01765e+06	145594	305938	443758	469135	114157	196010	377203	223131	215991		259640	259658	492274	264431	757459	323327	108717	34165.7	166576	33204.1	115906	79332.4	1.12699e+06	99901.3
Q6YHK3	CD109 antigen OS=Homo sapiens OX=9606 GN=CD109 PE=1 SV=2	8	6	15	6	1445	161.6	14.92	6	metabolic process;regulation of biological process;transport	135228	ENSG00000156535.13	CD109	0.661	-0.6	34.31	491005	258368	70.69	66.4	513585	177389	167459	834040	1.38434e+06	440417	146338	618449	263140	920383	491005	612916	441011	503956		305732	54132.7	75425.5	209714	227870	460108	258368	49493.6	421281	173953	116697	820336	773245	302197
Q9NPY3	Complement component C1q receptor OS=Homo sapiens OX=9606 GN=CD93 PE=1 SV=3	13	7	40	7	652	68.5	44.53	7	transport	22918	ENSG00000125810.9	CD93	1.151	0.2	69.56	1.85455e+06	1.55358e+06	54.02	55.36	1.3499e+06	803411	1.84307e+06	2.39307e+06	3.92894e+06	2.76299e+06	1.01926e+06	4.57959e+06	1.44074e+06	1.85455e+06	2.04646e+06	1.89093e+06	789249	3.67834e+06	1.29518e+06	1.56847e+06	1.01955e+06	463099	1.56921e+06	1.53883e+06	1.8557e+06	1.91931e+06	648504	1.10729e+06	787848	1.28438e+06	2.35375e+06	2.19457e+06	1.89585e+06
P05154	Plasma serine protease inhibitor OS=Homo sapiens OX=9606 GN=SERPINA5 PE=1 SV=3	9	2	43	2	406	45.6	135.37	2	cell organization and biogenesis;coagulation;regulation of biological process;transport	5104	ENSG00000188488.13	SERPINA5	0.878	-0.19	41.7	2.54228e+06	3.28424e+06	30.25	38.09	3.99213e+06	1.94086e+06	3.74848e+06	3.59244e+06	4.33498e+06	3.60977e+06	2.4287e+06	2.49084e+06	1.79265e+06	2.54228e+06	2.19039e+06	4.31351e+06	1.55963e+06	2.74898e+06	5.25032e+06	3.38875e+06	1.47942e+06	3.36546e+06	3.20499e+06	3.83926e+06	5.61503e+06	2.96889e+06	2.47117e+06	3.27465e+06	1.90326e+06	2.61219e+06	3.53342e+06	2.42138e+06	2.47689e+06
P16070	CD44 antigen OS=Homo sapiens OX=9606 GN=CD44 PE=1 SV=3	5	4	84	4	742	81.5	125.9	4	cell organization and biogenesis;cellular component movement;metabolic process;regulation of biological process;response to stimulus;transport	960	ENSG00000026508.17	CD44	0.95	-0.07	54.03	1.04458e+07	8.39948e+06	18.49	30.57	1.1644e+07	8.52816e+06	1.04458e+07	1.10257e+07	6.31293e+06	1.17649e+07	1.06268e+07	1.31398e+07	9.92459e+06	8.55199e+06	9.57451e+06	1.07638e+07	5.11246e+06	1.14294e+07	8.5803e+06	9.17064e+06	6.92617e+06	4.58086e+06	8.60353e+06	8.22247e+06	5.73449e+06	1.01713e+07	4.7054e+06	9.55129e+06	8.36296e+06	7.27935e+06	1.08445e+07	3.52619e+06	8.07261e+06
P10124	Serglycin OS=Homo sapiens OX=9606 GN=SRGN PE=1 SV=3	21	3	45	3	158	17.6	101.63	3	cell death;cell organization and biogenesis;metabolic process;regulation of biological process;response to stimulus;transport	5552	ENSG00000122862.4	SRGN	1.113	0.15	75.35	3.61871e+06	2.56391e+06	36.93	32.68	2.71908e+06	3.967e+06	3.61871e+06	2.39001e+06	6.31148e+06	1.89071e+06	3.72168e+06	1.9176e+06	3.81924e+06	2.90386e+06	3.72711e+06	2.51756e+06	2.9599e+06	2.81298e+06	4.72511e+06	2.47974e+06	2.45318e+06	2.61112e+06	4.60503e+06	3.67122e+06	2.1569e+06	2.01592e+06	1.84091e+06	2.2304e+06	3.89016e+06	2.52177e+06	2.35075e+06	3.52538e+06	1.29733e+06
P54802	Alpha-N-acetylglucosaminidase OS=Homo sapiens OX=9606 GN=NAGLU PE=1 SV=2	11	5	15	5	743	82.2	12.64	5	cell organization and biogenesis;metabolic process;response to stimulus	4669	ENSG00000108784.9	NAGLU	1.096	0.13	73.01	349258	208779	58.2	70.98	146365	349258	245548	46880.9	829656	452127	288435	282245	650356	526762	588748	208779	120532	534483	63296.4	619719	811063		200121	544930	120351	569934	188560	120059	342493	171115	46110.7	463418	310232
Q9NPH3	Interleukin-1 receptor accessory protein OS=Homo sapiens OX=9606 GN=IL1RAP PE=1 SV=2	13	6	39	6	570	65.4	44.56	6	cell organization and biogenesis;defense response;metabolic process;regulation of biological process;response to stimulus;transport	3556	ENSG00000196083.9	IL1RAP	0.93	-0.1	40.77	1.97861e+06	1.73054e+06	33.04	24.18	1.74887e+06	1.87778e+06	1.50627e+06	1.584e+06	2.80092e+06	2.2743e+06	1.97861e+06	3.69009e+06	1.79169e+06	2.34022e+06	3.53562e+06	1.71592e+06	1.53846e+06	1.92897e+06	1.94252e+06	1.42087e+06	1.35261e+06	1.34097e+06	2.06319e+06	2.74577e+06	1.50499e+06	1.74529e+06	2.42232e+06	1.43456e+06	1.8414e+06	1.04967e+06	1.55797e+06	1.5645e+06	1.56053e+06
Q9H299	SH3 domain-binding glutamic acid-rich-like protein 3 OS=Homo sapiens OX=9606 GN=SH3BGRL3 PE=1 SV=1	67	4	26	4	93	10.4	68.33	4	cellular homeostasis;metabolic process;regulation of biological process	83442	ENSG00000142669.14	SH3BGRL3	1.932	0.95	91.18	623300	1.47256e+06	121.9	54.21	1.23775e+06	427607	25476.9	984353	3.98886e+06	146229	623300	348087	807540	517385	693897	1.52984e+06	2.60951e+06	78140.9	1.45953e+06	1.47256e+06	2.51393e+06	1.92364e+06	2.85768e+06		916796	1.40897e+06	624481	1.0153e+06	419323	17754.1	968179	2.22804e+06	100336
Q86YW5	Trem-like transcript 1 protein OS=Homo sapiens OX=9606 GN=TREML1 PE=1 SV=2	23	4	37	4	311	32.7	63.78	4	defense response;regulation of biological process;response to stimulus	340205	ENSG00000161911.11	TREML1	1.28	0.36	54.94	1.74226e+06	2.03309e+06	47.64	36.88	1.74226e+06	1.79365e+06	1.07584e+06	1.50459e+06	3.78606e+06	814377	2.63003e+06	912911	2.17427e+06	1.40456e+06	1.90846e+06	3.38843e+06	2.40956e+06	1.40474e+06	3.30697e+06	2.10961e+06	2.32822e+06	1.57604e+06	2.70566e+06	1.58888e+06	1.95934e+06	1.78984e+06	728537	1.42913e+06	1.7589e+06	749718	1.47987e+06	2.11477e+06	558794
P07339	Cathepsin D OS=Homo sapiens OX=9606 GN=CTSD PE=1 SV=1	22	7	25	7	412	44.5	17.59	7	metabolic process;transport	1509	ENSG00000117984.13	CTSD	1.188	0.25	56.49	1.06925e+06	1.14322e+06	44.7	40.1	1.65751e+06	1.31979e+06	619456	2.34161e+06	1.4939e+06	959269	603774	1.06925e+06	1.18851e+06	904704	683606	1.52362e+06	856447	460589	1.26645e+06	1.86616e+06	1.0583e+06	1.80021e+06	649130	1.56528e+06	1.23496e+06	844349	730315	1.35961e+06	1.29422e+06	431679	2.30314e+06	834440	658214
P06753	Tropomyosin alpha-3 chain OS=Homo sapiens OX=9606 GN=TPM3 PE=1 SV=2	13	5	27	2	285	32.9	49.89	5	cell organization and biogenesis;cellular component movement	7170	ENSG00000143549.19	TPM3	1.262	0.34	65.35	166234	283462	81.7	59.66	244123			166234	620563			102342			150164	459356	312446		137208	118741	633499	274952	335320		83537.9	283462		200248			163503	346626
P02461	Collagen alpha-1(III) chain OS=Homo sapiens OX=9606 GN=COL3A1 PE=1 SV=4	4	4	13	4	1466	138.5	17.07	4	cell organization and biogenesis;metabolic process;regulation of biological process;response to stimulus	1281	ENSG00000168542.14	COL3A1	1.139	0.19	67.27	359462	759510	97.79	23.52	337314	219181	522838	391473	2.05102e+06	359462	143389	906558	285624	301314	533483	849535	725234	795462	929803	780518	747991	491591	298133	695245	743836	771206	828604	276690	214935	364349	385041	1.14563e+06	246649
P08294	Extracellular superoxide dismutase [Cu-Zn] OS=Homo sapiens OX=9606 GN=SOD3 PE=1 SV=2	15	3	17	3	240	25.8	23.51	3	metabolic process;response to stimulus	6649	ENSG00000109610.5	SOD3	0.917	-0.12	42.12	538463	395359	50.65	84.03	506621	278390	910842	422563	127010	538463	505183	1.16976e+06	562681	917745	912164	374807	839682	844127	409045	366930	395359	264629	764392	239033		1.89114e+06	116695	415569	272997	634736	415620	70943.4	369472
O14498	Immunoglobulin superfamily containing leucine-rich repeat protein OS=Homo sapiens OX=9606 GN=ISLR PE=2 SV=1	18	6	9	6	428	46	8.04	6	transport	3671	ENSG00000129009.12	ISLR	1.032	0.05	54.72	574253	555994	68.15	28.63	451151		526951	588542	2.12558e+06	835420	560311	1.1439e+06	321033	797142	434759	902543	506356	966248	830671	505691	735492	484309	521692	891070	521315	479852	592552	370068		367215	578872	1.18728e+06	573233
P13647	Keratin, type II cytoskeletal 5 OS=Homo sapiens OX=9606 GN=KRT5 PE=1 SV=3	7	5	26	1	590	62.3	26.29	5	cell death;cell organization and biogenesis;metabolic process	3852	ENSG00000186081.11	KRT5	0.332	-1.59	0	618608	205220										618608														205220
P0CG39	POTE ankyrin domain family member J OS=Homo sapiens OX=9606 GN=POTEJ PE=3 SV=1	5	4	44	1	1038	117.3	56.86	4		653781	ENSG00000222038.3	POTEJ
P21333	Filamin-A OS=Homo sapiens OX=9606 GN=FLNA PE=1 SV=4	3	6	28	6	2647	280.6	17.09	6	cell organization and biogenesis;cellular component movement;metabolic process;regulation of biological process;response to stimulus;transport	2316	ENSG00000196924.14	FLNA	1.538	0.62	95.09	2.06717e+06	4.23729e+06	105.73	65.59	3.90605e+06	980415		2.06717e+06	1.02283e+07		1.40841e+06	229186	3.13038e+06	657515	3.21521e+06	8.85067e+06	6.00113e+06		4.526e+06	1.76176e+06	7.8214e+06	4.23729e+06	5.57564e+06	462359	2.18442e+06	2.42289e+06	1.64907e+06	3.20403e+06	961422		2.0332e+06	5.7132e+06
Q9BY67	Cell adhesion molecule 1 OS=Homo sapiens OX=9606 GN=CADM1 PE=1 SV=2	15	4	10	4	442	48.5	15	4	cell death;cell differentiation;cell organization and biogenesis;cell proliferation;development;regulation of biological process;response to stimulus	23705	ENSG00000182985.17	CADM1	1.19	0.25	64.73	631245	709910	67.98	25.31	674465	334132	833224	631245	1.47001e+06	1.10775e+06	120876	937558	262125	198932	340038	507631	434271	568370	989365	730059	709910		539497	894646	718471	791950	567926	553247	327659	580647	620874	821100	760095
O94985	Calsyntenin-1 OS=Homo sapiens OX=9606 GN=CLSTN1 PE=1 SV=1	9	4	12	4	981	109.7	19.88	4	regulation of biological process	22883	ENSG00000171603.16	CLSTN1	1.277	0.35	30.35	195353	269329	38.71	38.41	196371	215513	195353	116707	386183	187565	306215	362449	151072	175947	183628	484820	206497	267159	269329		450720	201531	220343	529113		384469		161078	211338	136135	114789	215709	128700
Q14126	Desmoglein-2 OS=Homo sapiens OX=9606 GN=DSG2 PE=1 SV=2	7	5	20	5	1118	122.2	29.1	5	cell death;cell organization and biogenesis;regulation of biological process;response to stimulus	1829	ENSG00000046604.12	DSG2	1.036	0.05	54.4	2.01134e+06	1.79462e+06	36.54	21.91	2.01134e+06	1.48255e+06	1.50022e+06	1.52116e+06	2.95123e+06	2.31671e+06	1.53695e+06	2.30674e+06	952775	3.41468e+06	2.79055e+06	2.20504e+06	2.05969e+06	1.75455e+06	2.23517e+06	1.69778e+06	2.05954e+06	1.51213e+06	1.652e+06	1.8356e+06	1.63708e+06	1.18222e+06	2.77026e+06	1.64985e+06	1.45383e+06	1.04546e+06	1.49617e+06	1.64846e+06	1.58964e+06
P02788	Lactotransferrin OS=Homo sapiens OX=9606 GN=LTF PE=1 SV=6	8	4	7	4	710	78.1	13.02	4	cellular homeostasis;defense response;metabolic process;regulation of biological process;response to stimulus;transport	4057	ENSG00000012223.12	LTF	0.635	-0.65	25.71	555203	222011	61.5	38.42	1.2215e+06	400547		1.20776e+06	150311		520044	305366	996640		592740			140256					222011			313190		1.00197e+06	392788		1.18791e+06	83958.4
P08709	Coagulation factor VII OS=Homo sapiens OX=9606 GN=F7 PE=1 SV=1	14	3	16	3	466	51.6	14.55	3	coagulation;metabolic process;regulation of biological process;response to stimulus;transport	2155	ENSG00000057593.13	F7	1.214	0.28	50.83	707123	1.04721e+06	42.13	39.47	648714	238130	1.11488e+06	638910	1.35091e+06	1.29428e+06	706457	1.0687e+06	511096	718075	707123	1.11826e+06	1.06662e+06	850426	1.7827e+06	1.4336e+06	658946	1.02816e+06	559226	1.54219e+06	1.26427e+06	411803	820996	532125	233517	776927	628412	754573	888084
P12821	Angiotensin-converting enzyme OS=Homo sapiens OX=9606 GN=ACE PE=1 SV=1	5	4	10	4	1306	149.6	6.9	4	cell differentiation;cell proliferation;metabolic process;regulation of biological process;transport	1636	ENSG00000159640.15	ACE	1.018	0.03	42.33	185828	222960	85.53	51.09	48740.9	15016.7	175840	180483		57012.3	702881	451928	505371	191332	314381	452056		39013.1	266194	219745			199357	222960		316953		39981	14725.8	122537	177518		39119.7
Q14766	Latent-transforming growth factor beta-binding protein 1 OS=Homo sapiens OX=9606 GN=LTBP1 PE=1 SV=4	3	3	18	3	1721	186.7	25.3	3	metabolic process;regulation of biological process;response to stimulus	4052	ENSG00000049323.15	LTBP1	1.055	0.08	52.72	779523	805358	40.32	37.68	548605	971212	779523	389849	1.27762e+06	538556	662312	360782	844530	1.12492e+06	1.16425e+06	637303	683541	773145	768561	838914	1.17285e+06	1.04519e+06	1.05879e+06	859571	1.30365e+06	102737	661647	450007	952398	543224	383443	713635	369536
P55290	Cadherin-13 OS=Homo sapiens OX=9606 GN=CDH13 PE=1 SV=1	7	3	30	3	713	78.2	63.71	3	cell organization and biogenesis;cell proliferation;cellular component movement;regulation of biological process;response to stimulus	1012	ENSG00000140945.16	CDH13	1.129	0.18	47.48	1.27306e+06	1.32683e+06	32.04	31.58	1.27306e+06	679576	1.1632e+06	962971	1.54445e+06	1.91477e+06	1.33297e+06	1.11833e+06	887197	1.88276e+06	1.8707e+06	1.65279e+06	853415	1.12014e+06	1.57634e+06	2.10442e+06	1.91116e+06	777304	927014	1.47963e+06	1.01965e+06	1.40301e+06	1.2548e+06	1.04426e+06	666412	810596	947149	862680	1.31384e+06
P05090	Apolipoprotein D OS=Homo sapiens OX=9606 GN=APOD PE=1 SV=1	22	4	42	4	189	21.3	47.8	4	cell organization and biogenesis;metabolic process;regulation of biological process;response to stimulus;transport	347	ENSG00000189058.8	APOD	0.875	-0.19	53.04	1.68806e+06	1.32926e+06	61.16	54.14	2.7236e+06	4.87463e+06	2.71613e+06	1.13056e+06	1.68806e+06	1.21866e+06	2.27768e+06	720142	1.08775e+06	1.81451e+06	1.10757e+06	2.69125e+06	1.26442e+06	753881	777929	1.27965e+06	2.91654e+06	3.46998e+06	1.74951e+06	1.71292e+06	1.04978e+06	1.3808e+06	879559	2.2341e+06	4.7802e+06	1.89279e+06	1.11199e+06	942893	836195
P01876	Immunoglobulin heavy constant alpha 1 OS=Homo sapiens OX=9606 GN=IGHA1 PE=1 SV=2	12	3	8	3	353	37.6	15.53	3	cell organization and biogenesis;cellular component movement;defense response;metabolic process;regulation of biological process;response to stimulus;transport	3493	ENSG00000211895.4; ENSG00000282633.1	IGHA1	0.966	-0.05	84.82	258062	161865	126.08	101.81	369404		115612	104486		155037	258062	1.34553e+06	101719	358691	1.99877e+06	112458			454246	161865					111956	971005		303013		80566.3	102769		106381
P15151	Poliovirus receptor OS=Homo sapiens OX=9606 GN=PVR PE=1 SV=2	10	4	49	4	417	45.3	69.99	4	cell organization and biogenesis;regulation of biological process	5817		PVR	0.96	-0.06	42.04	1.72808e+06	2.16591e+06	34.26	38.02	2.17628e+06	1.3758e+06	1.72808e+06	1.63915e+06	2.37543e+06	1.99941e+06	1.35779e+06	3.55169e+06	1.31778e+06	1.43612e+06	2.06099e+06	2.84061e+06	1.46973e+06	3.23064e+06	2.06413e+06	2.2771e+06	2.55491e+06	2.27272e+06	604089	1.09356e+06	1.48306e+06	2.39541e+06	1.6151e+06	1.78515e+06	1.34915e+06	1.20424e+06	1.61222e+06	1.32684e+06	1.37192e+06
P55103	Inhibin beta C chain OS=Homo sapiens OX=9606 GN=INHBC PE=2 SV=1	8	2	10	2	352	38.2	8.79	2	regulation of biological process;response to stimulus	3626	ENSG00000175189.3	INHBC	0.882	-0.18	37.08	296529	261536	34.83	35.52	345026	286487	309878	371663	189369	258917	79181.6	296529	302095	427276	187529	345690	193542	350104	162593		177513	261052	262878		262021	340629	93512.9	283017	280937	215944	365556	105775	177659
P01344	Insulin-like growth factor II OS=Homo sapiens OX=9606 GN=IGF2 PE=1 SV=1	19	3	38	3	180	20.1	79.73	3	development;metabolic process;regulation of biological process;response to stimulus;transport	3481	ENSG00000167244.18	IGF2	0.847	-0.24	35.09	6.94716e+06	5.4396e+06	17.69	38.86	8.3219e+06	6.04127e+06	7.08867e+06	7.70977e+06	4.80741e+06	7.71874e+06	6.24891e+06	8.42457e+06	5.05549e+06	6.94716e+06	6.81832e+06	5.64726e+06	5.12188e+06	1.12942e+07	3.70554e+06	5.29886e+06	5.58407e+06	4.85214e+06	6.56435e+06	1.98131e+06	5.63299e+06	5.08102e+06	5.88734e+06	6.82625e+06	5.92424e+06	4939867	7.5831e+06	2.68526e+06	5296299
P0DJI9	Serum amyloid A-2 protein OS=Homo sapiens OX=9606 GN=SAA2 PE=1 SV=1	34	4	12	1	122	13.5	12.21	4	cellular component movement;defense response;response to stimulus	6289	ENSG00000134339.8	SAA2	1.378	0.46	61.09	172727	291514	50.79	26.67	285789	128948		365366	133188	150115	263737		198745		58315.5	189725	295291	324523		199969		314718	291514	250603	330322	136455		234426	126450		359362	74394.4	103003
O43505	Beta-1,4-glucuronyltransferase 1 OS=Homo sapiens OX=9606 GN=B4GAT1 PE=1 SV=1	19	4	19	4	415	47.1	21.64	4	cellular component movement;metabolic process	11041	ENSG00000174684.6	B3GNT1; B4GAT1	1.088	0.12	63.73	564117	523726	42.25	31.66	652823	495970	487689	564117	1.26328e+06	289156	677212	769445	402093	686105	442965	744360	542711	300380	790322	503292	816750	385451	445484	738888	505406	834618	447528	535494	486363	339855	554849	705624	198408
P05164	Myeloperoxidase OS=Homo sapiens OX=9606 GN=MPO PE=1 SV=1	10	5	14	5	745	83.8	20.25	5	cell organization and biogenesis;defense response;metabolic process;regulation of biological process;response to stimulus;transport	4353	ENSG00000005381.7	MPO	0.786	-0.35	38.89	520442	253997	54.33	48.15	692164	520442	171140	793036	98381.7		661129	296672	805204		375057	242292	558905		229863	346527	225011	462382	253997	77321.4		476311		567765	510360	119262	780006	54952.7
O75015	Low affinity immunoglobulin gamma Fc region receptor III-B OS=Homo sapiens OX=9606 GN=FCGR3B PE=1 SV=2	18	4	10	2	233	26.2	15.2	4	metabolic process;response to stimulus;transport	2215		FCGR3B	1.4	0.49	44.01	765744	893589	30.66	37.01	989836		714094	498429	815559	861916	839201	718971			303399	758952	550743	931301	1.41911e+06	1.24335e+06		855711	857404		651775	1.77383e+06	1.17387e+06	811938		497629	490240	455544	591414
P35916	Vascular endothelial growth factor receptor 3 OS=Homo sapiens OX=9606 GN=FLT4 PE=1 SV=3	4	3	5	3	1363	152.7	10.24	3	metabolic process;regulation of biological process;response to stimulus	2324	ENSG00000037280.15	FLT4	1.321	0.4	70.49	566125	1.15113e+06	68.68	91.3	587852	1.37339e+06	503094	159433	1.34685e+06	158194	292502	579526	483354	1.30404e+06	566125	697279	1.29979e+06	457989	3.05581e+06	1.67847e+06	1.35851e+06	1.01947e+06	1.33339e+06	5.1265e+06	953633	162601	727521	482200	1.34678e+06	350590	156813	752307	108547
P43121	Cell surface glycoprotein MUC18 OS=Homo sapiens OX=9606 GN=MCAM PE=1 SV=2	8	3	12	3	646	71.6	23.59	3	regulation of biological process	4162	ENSG00000076706.16	MCAM	1.427	0.51	55.86	499211	888860	72.03	51.4	646954	205824	499211	452548	1.60242e+06	149363	474282	596976	220732	604052	516917	1.01e+06	893883	1.3275e+06	1.23606e+06	883865	908614	416571	418848	2.03473e+06	658784	475161	607066	530680	201837	347884	445112	895057	102487
Q9UBQ6	Exostosin-like 2 OS=Homo sapiens OX=9606 GN=EXTL2 PE=1 SV=1	11	3	22	3	330	37.4	16.69	3	metabolic process	2135	ENSG00000162694.13	EXTL2	0.855	-0.23	28.42	696075	472660	26.13	31.68	628303	457593	842145	607863	1.06263e+06	900976	696075	795636	444005	632724	747684	548853	480099	797606	368527	392529	465337	363089	573153	671209	305155	719350	360416	515382	448728	586864	597875	593552	618215
P02533	Keratin, type I cytoskeletal 14 OS=Homo sapiens OX=9606 GN=KRT14 PE=1 SV=4	7	4	23	1	472	51.5	25.93	4	cell death;cell differentiation;cell organization and biogenesis;response to stimulus	3861	ENSG00000186847.5	KRT14	0.01	-6.64		539675		65.33						661849			539675	115417																			369687
Q13228	Methanethiol oxidase OS=Homo sapiens OX=9606 GN=SELENBP1 PE=1 SV=2	9	3	3	3	472	52.4	6.7	3	transport	8991	ENSG00000143416.20	SELENBP1	0.404	-1.31	3.31	266484	65677.1	94.96		142904							932649			266484								65677.1					117221
P11279	Lysosome-associated membrane glycoprotein 1 OS=Homo sapiens OX=9606 GN=LAMP1 PE=1 SV=3	11	4	20	4	417	44.9	24.61	4	cell death;regulation of biological process;response to stimulus;transport	3916	ENSG00000185896.10	LAMP1	0.893	-0.16	35.42	924455	439198	41.59	59.65	897961	668667	810993	924455	309000	1.69034e+06	1.13842e+06	992373	1.62523e+06	656702	982409	565142	315131	1.37317e+06	356196	381656	439131	422730	707627	250812	1.21073e+06	939029	439264	736576	655714	565155	909266	172597	1.15984e+06
P59665	Neutrophil defensin 1 OS=Homo sapiens OX=9606 GN=DEFA1 PE=1 SV=1	52	3	32	3	94	10.2	49.63	3	cell organization and biogenesis;cellular component movement;defense response;regulation of biological process;response to stimulus;transport	1667; 728358	ENSG00000206047.2; ENSG00000240247.7	DEFA1; DEFA1B	0.939	-0.09	55.17	604907	103871	60.31	113.5	901936	644396	327743	1.32879e+06	112957	585107	827534	78755.9	604907	432971	818161	65482.4	30137.9	348355	161325	117687	54974.1	750136	326951	91676.4	90088.8	827777	49338.4	739836	631913	228393	1.30696e+06	63094.2	401478
Q9H4A9	Dipeptidase 2 OS=Homo sapiens OX=9606 GN=DPEP2 PE=1 SV=3	12	4	9	4	486	53.3	8.08	4	metabolic process	64174	ENSG00000167261.13	DPEP2	1.107	0.15	53.77	413701	427888	41.56	41.71	306725	157953	274325	586985	425603	599522	675356	413701	217150	590485	355379	627062	359358	345733	397829	948392	456523	216311	414928	770787	441253	468259	378438	251599	154893	191168	577341	237727	411369
P16035	Metalloproteinase inhibitor 2 OS=Homo sapiens OX=9606 GN=TIMP2 PE=1 SV=2	16	2	14	2	220	24.4	25.75	2	cell organization and biogenesis;regulation of biological process;response to stimulus;transport	7077	ENSG00000035862.12	TIMP2	1.38	0.46	54.82	380278	555002	49.32	35.68	315441	175577	480126	331287	797082	390052	304440	853560		372288	388439	659595	294094	466995	695275	761186	830063	438273	402664	254449	725962	391580	684737	258749	172175	334585	325843	445223	267639
P26038	Moesin OS=Homo sapiens OX=9606 GN=MSN PE=1 SV=3	8	4	16	4	577	67.8	11.05	4	cell differentiation;cell organization and biogenesis;cell proliferation;cellular component movement;regulation of biological process;response to stimulus	4478	ENSG00000147065.16	MSN	1.565	0.65	56.39	552435	804304	43.67	24.25	712445	256977	285068	576830	894376	552435	508938	788729	500734	137511	567418	660656	984599	595104	977482	1.06538e+06	746605	568952	914614	899466	837201	772699	445683	584401	251999	198655	567353	499568	379060
P05109	Protein S100-A8 OS=Homo sapiens OX=9606 GN=S100A8 PE=1 SV=1	24	2	12	2	93	10.8	17.56	2	cell death;cellular component movement;defense response;metabolic process;regulation of biological process;response to stimulus;transport	6279	ENSG00000143546.9	S100A8	1.131	0.18	71.2	619525	687540	71.42	29.1	296556	209739	827906	1.80033e+06		214576	362481	845371	1.10611e+06	518866	739711			687540					679232			1.09733e+06		243257	205676	576941	1.77075e+06		147234
P01834	Immunoglobulin kappa constant OS=Homo sapiens OX=9606 GN=IGKC PE=1 SV=2	66	4	12	4	107	11.8	4.36	4	cell organization and biogenesis;cellular component movement;defense response;metabolic process;regulation of biological process;response to stimulus;transport	3514		IGKC	0.608	-0.72	20.72	535772	118261	77	87.77	911662	461112	213796	563216		177731	562239	774698	199824	510550	1.77177e+06			118261					105810			457007		747814	452179	148988	553962		121952
P00441	Superoxide dismutase [Cu-Zn] OS=Homo sapiens OX=9606 GN=SOD1 PE=1 SV=2	32	2	4	2	154	15.9	12.21	2	cell organization and biogenesis;cellular component movement;cellular homeostasis;metabolic process;regulation of biological process;response to stimulus;transport	6647	ENSG00000142168.14	SOD1	1.287	0.36	79.45	342417	450351	73.61	71.77	706184	394870	109732	342417	692897	286927	246872	1.19359e+06	107776	208375	626869	755720	450351	164097	1.09339e+06	377377	1.58623e+06		487227	435440	541257	284789	255688	579265	387221	76468.4	336791	387029	196878
P27797	Calreticulin OS=Homo sapiens OX=9606 GN=CALR PE=1 SV=1	13	3	13	3	417	48.1	14.86	3	cell differentiation;cell organization and biogenesis;cellular homeostasis;metabolic process;regulation of biological process;response to stimulus;transport	811	ENSG00000179218.13	CALR	1.121	0.16	50.49	448399	457246	42.7	23.91	570715	448399	392606	522775	583657	481627	187579	774461	235294	180341	362856	594884	645701	506494	511436	411886	412649	323202	470594	441011	269189	444277	609240	468144	439713	273594	514186	326011	330474
P08123	Collagen alpha-2(I) chain OS=Homo sapiens OX=9606 GN=COL1A2 PE=1 SV=7	2	2	2	2	1366	129.2	4.98	2	cell organization and biogenesis;cellular component movement;coagulation;metabolic process;regulation of biological process;response to stimulus	1278	ENSG00000164692.17	COL1A2	1.624	0.7	43.02	105755	146774	62.5	91.37	90378.4					162610		303187		78353.2	105755	142078		148960	78400.2						146774	566661		74135.2					111576
Q92496	Complement factor H-related protein 4 OS=Homo sapiens OX=9606 GN=CFHR4 PE=1 SV=3	6	3	18	2	578	65.3	22.64	3	regulation of biological process;transport	10877		CFHR4	1.322	0.4	42.91	293160	339481	48.87	48.96	381577		365465	293160	251776		53740.9							599514		289319			314966	365904	184113	709221		312999		254681	288343	140633
P81605	Dermcidin OS=Homo sapiens OX=9606 GN=DCD PE=1 SV=2	23	3	17	3	110	11.3	34.19	3	defense response;metabolic process;response to stimulus	117159	ENSG00000161634.11	DCD	0.962	-0.06	75.88	1.45017e+06	1.21845e+06	107.3	54.54	154434	4.40741e+06	479103	569171	754234	7.94113e+06	1.45017e+06	8.47179e+06	1.47873e+06	3.47874e+06	1.36561e+06	3.17487e+06	1.29643e+06	1.5167e+06	949272	1.50857e+06	1.25375e+06	1.18414e+06	550944	1.3332e+06	1.03895e+06	858276	485619	126679	4.32203e+06	333872	559819	421290	5.44889e+06
P63104	14-3-3 protein zeta/delta OS=Homo sapiens OX=9606 GN=YWHAZ PE=1 SV=1	20	4	11	4	245	27.7	8.76	4	cell organization and biogenesis;metabolic process;regulation of biological process;response to stimulus;transport	7534	ENSG00000164924.17	YWHAZ	1.389	0.47	70.28	334611	614175	81.46	50.87	665345	227188	107230	466875	1.39431e+06	178585	233086	899258	334611	222314	480025	867674	1.10816e+06	165652	1.07997e+06	539096	585310	644464	695386	306941	684162	394031	212648	545767	222787	74725.1	459204	778817	122538
P11464	Pregnancy-specific beta-1-glycoprotein 1 OS=Homo sapiens OX=9606 GN=PSG1 PE=1 SV=1	6	1	5	1	419	47.2	11.51	1	cellular component movement	5669	ENSG00000231924.9	PSG1	3.155	1.66	111.43	90441.6	170998	100.14	115.52	218765					37390.3								159182	183691	624917		130274	1.2458e+06		52433.7			179447					25655.8
P08637	Low affinity immunoglobulin gamma Fc region receptor III-A OS=Homo sapiens OX=9606 GN=FCGR3A PE=1 SV=2	12	3	10	1	254	29.1	10.68	3	regulation of biological process;response to stimulus	2214	ENSG00000203747.10	FCGR3A	0.497	-1.01	13.83	298103	134705	41.08	64.75	405844	195486	206838	332763		312251	122082	220810	470705	284596	507730	157763	118556	121676	140625		134705	79919.9	235323	146961	124933	474205	111427	332904	191700	144139	327296		214255
Q9ULI3	Protein HEG homolog 1 OS=Homo sapiens OX=9606 GN=HEG1 PE=1 SV=3	3	2	11	2	1381	147.4	18.33	2	cell differentiation;cell organization and biogenesis;development;regulation of biological process	57493	ENSG00000173706.12	HEG1	1.403	0.49	53.87	188764	437960	70.55	55.02	290691	153485	182580	359615	739121	112240	161425	439117	71743.5	188764	263484	572138	258824	457348	642460	499766	175737	101988		554512	437960	173003	122742	238447	150512	127234	353706	412848	77014.8
P05062	Fructose-bisphosphate aldolase B OS=Homo sapiens OX=9606 GN=ALDOB PE=1 SV=2	11	3	7	2	364	39.4	9.35	3	cell organization and biogenesis;metabolic process;regulation of biological process	229	ENSG00000136872.17	ALDOB	2.293	1.2	6.05	104778	240296	5.76			100592			109137							240296													98643.8			60960.5
Q9Y6Z7	Collectin-10 OS=Homo sapiens OX=9606 GN=COLEC10 PE=1 SV=2	11	3	29	3	277	30.7	24.82	3	defense response;metabolic process;regulation of biological process;response to stimulus	10584	ENSG00000184374.2	COLEC10	0.727	-0.46	33.37	1.2398e+06	705605	29.45	37.42	1.0185e+06	1.26246e+06	1.50549e+06	1.2398e+06	505834	1.12937e+06	1.34864e+06	1.36961e+06	648366	1.67273e+06	1.17696e+06	485609	891116	1.25202e+06	468573	478080	663913	425137	1.08351e+06	946094	749916	1102996	615528	835452	1.23801e+06	1.04913e+06	1.21943e+06	282542	774932
O75144	ICOS ligand OS=Homo sapiens OX=9606 GN=ICOSLG PE=1 SV=2	12	3	20	3	302	33.3	8.88	3	defense response;regulation of biological process;response to stimulus	23308; 102723996	ENSG00000277117.4; ENSG00000160223.16	ICOSLG; LOC102723996	0.962	-0.06	34.78	967843	702573	22.27	35.75	1.0039e+06	763243	967843	1.20579e+06	673810	1.2429e+06	832830	1.17511e+06	620071	1.06082e+06	942476	687076	666791	1.19311e+06	718421	745503	533576	467859	814940	895159	556304	1.42543e+06	648017	823475	748457	674459	1.18598e+06	376367	852832
P24592	Insulin-like growth factor-binding protein 6 OS=Homo sapiens OX=9606 GN=IGFBP6 PE=1 SV=1	10	2	4	2	240	25.3	4.26	2	metabolic process;regulation of biological process;response to stimulus	3489	ENSG00000167779.7	IGFBP6	0.613	-0.71	30.17	744941	229676	41.5	80.51	744941	829771	674415	760702	619432	1.10057e+06	810933	997820	106009	311185	576911	666489	119579	836346	947671	175737	163171	300170	117915	862771	130338	672614	96400.7	611057	813697	469978	748203	345994	755170
P14625	Endoplasmin OS=Homo sapiens OX=9606 GN=HSP90B1 PE=1 SV=1	3	2	8	2	803	92.4	16.2	2	cell organization and biogenesis;metabolic process;regulation of biological process;response to stimulus;transport	7184	ENSG00000166598.14	HSP90B1	1.061	0.09	48.33	230378	279021	60.64	27.29	575824	131902	125603	145646	348290	265887	199611	599115	194330		516635	219024	247082	428644	273816	325629	280573	321798	125164	341474	279021	256007		472335	129347	87528.7	143253	194543	182442
O95810	Caveolae-associated protein 2 OS=Homo sapiens OX=9606 GN=CAVIN2 PE=1 SV=3	7	2	15	2	425	47.1	29.16	2	cell organization and biogenesis	8436	ENSG00000168497.4	SDPR; CAVIN2	1.597	0.68	68.4	558102	821825	82.84	45.77	629464	205816		448732	2.07408e+06		410976		558102		962698	1.21664e+06	607644		872769	430163	1.87562e+06	952125	964074		587102	699389	773855	516334	201829		441359	1.15851e+06
Q9BTY2	Plasma alpha-L-fucosidase OS=Homo sapiens OX=9606 GN=FUCA2 PE=1 SV=2	12	3	10	3	467	54	10.81	3	metabolic process;regulation of biological process;response to stimulus;transport	2519	ENSG00000001036.13	FUCA2	1.089	0.12	65.8	379961	395913	82.48	53.73	127541	93753.6	69632.5	406681	1.14785e+06	477960		378580	464864	381347	226701	246999	845775	439843	205434	356370	513314	655452	193466	648428		192894		104618	91937.5	48524.6	399999	641152	327958
Q01459	Di-N-acetylchitobiase OS=Homo sapiens OX=9606 GN=CTBS PE=1 SV=1	9	3	9	3	385	43.7	9.47	3	metabolic process	1486	ENSG00000117151.12	CTBS	1.151	0.2	48.7	741675	682804	26.23	41.8	534672	741675	827092	823667	375437	873948	1.04153e+06	918816	621506	616274	652230	344891	631751	1.21098e+06	338837	809097	394098	494518	737984	780785	361182	880113	840478	438578	727308	576374	810134	209707	599669
P62937	Peptidyl-prolyl cis-trans isomerase A OS=Homo sapiens OX=9606 GN=PPIA PE=1 SV=2	21	3	22	3	165	18	31.19	3	cell organization and biogenesis;cellular component movement;metabolic process;regulation of biological process;response to stimulus;transport	5478	ENSG00000196262.13	PPIA	1.404	0.49	101.37	801953	1.66535e+06	101.12	55.61	1.62506e+06	801953	67161.7	915987	3.99647e+06	94419.2	676320	1.12886e+06	714941	358987	1.47559e+06	2.33044e+06	2.20756e+06	95842.2	2.28247e+06	1.71292e+06	3.17207e+06	1.6191e+06	1.8007e+06	941795	1.22974e+06	446247	1.01077e+06	1.333e+06	786418	46802.8	900937	2.2323e+06	64786.8
Q86UD1	Out at first protein homolog OS=Homo sapiens OX=9606 GN=OAF PE=2 SV=1	13	3	13	3	273	30.7	5.87	3		220323	ENSG00000184232.8	OAF	0.777	-0.36	38.86	655493	355337	31.3	36.92	793485	414824	728308	1.01995e+06	422135	690602	655493	780617	540178	645730	334561	290661	352424	623325	295851	299376	542759	507322	358274	428318	297924	717819	237738	650877	406788	507534	1.00319e+06	235790	473865
P40189	Interleukin-6 receptor subunit beta OS=Homo sapiens OX=9606 GN=IL6ST PE=1 SV=2	4	3	5	3	918	103.5	2.09	3	metabolic process;regulation of biological process;response to stimulus	3572	ENSG00000134352.19	IL6ST	0.851	-0.23	29.54	458988	275418	30.69	43.81	468208	334130	594511	468870	766142	228237	552643	458988	374099	441538	399411	569836	431629	392904	165138	215549	327147	120643	262172	172647	436912	289333	261366	384059	327657	414296	461166	427941	156607
P05019	Insulin-like growth factor I OS=Homo sapiens OX=9606 GN=IGF1 PE=1 SV=1	7	2	11	2	195	21.8	16.41	2	cell differentiation;cell proliferation;cellular component movement;metabolic process;regulation of biological process;response to stimulus;transport	3479	ENSG00000017427.15	IGF1	1.183	0.24	72.29	506659	331901	52.3	94.32		170275	546951	987607	793926	364742	523179	490660	140986	743363	387211	274524		1.56205e+06	212806			307082		540073			358725		166976	381153	971380	443460	250272
Q16706	Alpha-mannosidase 2 OS=Homo sapiens OX=9606 GN=MAN2A1 PE=1 SV=2	2	2	11	2	1144	131.1	14.81	2	cell organization and biogenesis;metabolic process;regulation of biological process	4124	ENSG00000112893.9	MAN2A1	0.75	-0.41	22.59	419217	277355	18.14	34.53	465184	485829	444580	326094	312889	372634	548042	344493	422777	351303	419217	229523	131276	305122	136018	399023	247364	252115	342044	440420	391389	357222	245226	381579	476418	309813	320736	174769	255687
Q15942	Zyxin OS=Homo sapiens OX=9606 GN=ZYX PE=1 SV=1	8	3	4	3	572	61.2	8.1	3	cell communication;cell organization and biogenesis;regulation of biological process;response to stimulus	7791	ENSG00000159840.15	ZYX	1.394	0.48	90.32	294707	610130	113.13	62.21	272991			315901	1.98157e+06		254540		274935		519043	610130	1.12644e+06	113125	878389	290819	1.47967e+06	829944	572177		127880	848289	517278	223928			310711	1.10684e+06
Q9Y5C1	Angiopoietin-related protein 3 OS=Homo sapiens OX=9606 GN=ANGPTL3 PE=1 SV=1	6	3	9	3	460	53.6	10.23	3	metabolic process;regulation of biological process;response to stimulus	27329	ENSG00000132855.4	ANGPTL3	1.414	0.5	65.62	1.38459e+06	2.06543e+06	52.13	47.16	1.66397e+06	2.03937e+06	1.72541e+06	1.38459e+06	2.08348e+06	335799	1.15421e+06	1.98874e+06	643369	539952	552150	1.99122e+06	1.94512e+06	396303	2.14241e+06	2.27185e+06	2.82039e+06	2.24249e+06	1.72048e+06	4.21267e+06	2.34546e+06	835769	1.47399e+06	1.36491e+06	1.99986e+06	1.20238e+06	1.36184e+06	1.16376e+06	230412
P05556	Integrin beta-1 OS=Homo sapiens OX=9606 GN=ITGB1 PE=1 SV=2	5	3	6	3	798	88.4	2.35	3	cell differentiation;cell growth;cell organization and biogenesis;cellular component movement;defense response;metabolic process;regulation of biological process;response to stimulus;transport	3688	ENSG00000150093.18	ITGB1	1.515	0.6	57.17	343731	575234	47.37	40.76	310093	246274	556028	343731	875247	437793	250288	505999	273006	471025	218562	641973	535439	392152	717683	739496	797931	426703	300601	787498	73022.9	617987	452855	254361	241503	387478	338084	488884	300396
P10721	Mast/stem cell growth factor receptor Kit OS=Homo sapiens OX=9606 GN=KIT PE=1 SV=1	3	3	7	3	976	109.8	9.4	3	cell death;cell differentiation;cell division;cell organization and biogenesis;cell proliferation;cellular component movement;defense response;metabolic process;regulation of biological process;response to stimulus;transport	3815	ENSG00000157404.15	KIT	1.001	0	40.66	610730	774977	33.62	30.64	434592	524392	1.03518e+06	776556	493741	940987	610730	501562	576984	1.11695e+06	707540	544578		912641	251882	841961	774977	497652	814888	792224	906748	694617	497186	356485	514234	721384	763797	275787	645669
O95479	GDH/6PGL endoplasmic bifunctional protein OS=Homo sapiens OX=9606 GN=H6PD PE=1 SV=2	4	3	3	3	791	88.8	0	3	metabolic process	9563	ENSG00000049239.12	H6PD	1.027	0.04	72.21	194968	374986	107.1	112.09	564551	178090	197240	1.4644e+06	700534	171694	109533	152025		194968		909019	2.64466e+06		476784	296721	224546	286354	525124	594806	374986	170937	371379	463087	174640	137450	1.44034e+06	391295	117810
Q8IZP9	Adhesion G-protein coupled receptor G2 OS=Homo sapiens OX=9606 GN=ADGRG2 PE=1 SV=2	3	2	4	2	1017	111.5	4.84	2	regulation of biological process;response to stimulus	10149	ENSG00000173698.17	GPR64; ADGRG2	1.057	0.08	48.1	343466	393087	54.78	45.82	206199	148769	367037	343466	922475	628956	353618	289395	329340	379456	318014	558163	494779	407372	590630	692939	326369	203519	330759	809576	243369	172979	379303	169140	145888	255776	337823	515263	431565
P07738	Bisphosphoglycerate mutase OS=Homo sapiens OX=9606 GN=BPGM PE=1 SV=2	10	2	2	2	259	30	3.86	2	metabolic process;regulation of biological process	669	ENSG00000172331.11	BPGM	0.971	-0.04	59.28	248705	197239	47.4	56.52	368909	178312	137886	331103		149311	256245	455094	241386	81085.6	372200	123446	188862	197239	131032	286939	116210	539358	209103	219410	109884		258473	302607	174858	96088.4	325663		102451
P01137	Transforming growth factor beta-1 proprotein OS=Homo sapiens OX=9606 GN=TGFB1 PE=1 SV=2	8	3	6	3	390	44.3	1.76	3	cell death;cell differentiation;cell growth;cell organization and biogenesis;cell proliferation;cellular component movement;cellular homeostasis;defense response;metabolic process;regulation of biological process;response to stimulus;transport	7040		TGFB1	1.358	0.44	57.8	258991	471029	79.21	48.6	256784	530286	337091	221201	1.0303e+06	78208.9	233428		261216	114004	390241	250382	653629	186714	971564	622244	577534	873970	404912	416481	532721	370573	235196	210634	520013	234908	217567	575490	53663.9
Q9NPG4	Protocadherin-12 OS=Homo sapiens OX=9606 GN=PCDH12 PE=1 SV=1	4	3	5	3	1184	128.9	1.83	3	cell communication;metabolic process	51294	ENSG00000113555.5	PCDH12	1.015	0.02	45.95	209202	180441	87.12	49.57		56667.1	54276.1	200896	748918	209202		408420			259098			136752			238087		70408.8		252945				55569.4	37823.3	197596	418320	143546
P52566	Rho GDP-dissociation inhibitor 2 OS=Homo sapiens OX=9606 GN=ARHGDIB PE=1 SV=3	16	2	5	2	201	23	10.03	2	cellular component movement;development;regulation of biological process;response to stimulus	397	ENSG00000111348.8	ARHGDIB	1.77	0.82	60.01	6.50008e+06	1.12829e+07	45.17	43.17	5.93979e+06	6.04887e+06	6.50008e+06	5.4141e+06	1.1139e+07	7.99643e+06	7.10399e+06	7.30021e+06	6.73035e+06	1.17948e+06	1.72346e+06	1.15944e+07	1.09797e+07	6.49576e+06	1.58027e+07	1.21307e+07	9.99658e+06	1.3032e+07	8.08001e+06	1.51072e+07	1.85453e+07	4674579	2.86376e+06	4.87227e+06	5.93169e+06	4.52969e+06	5.32514e+06	6.22189e+06	5486839
P07858	Cathepsin B OS=Homo sapiens OX=9606 GN=CTSB PE=1 SV=3	7	2	4	2	339	37.8	4.08	2	cell differentiation;metabolic process;regulation of biological process;response to stimulus;transport	1508	ENSG00000164733.20	CTSB	1.274	0.35	50.91	308530	325724	44.77	49.72	213922	101264	321202	318060	308530	343874	194733	497460	102013	193573	376003	843821		302104	274992	266351	522933		279433	389527	351191	162524	493049	175475	99302.2	223836	312834	172335	235953
Q12841	Follistatin-related protein 1 OS=Homo sapiens OX=9606 GN=FSTL1 PE=1 SV=1	9	3	5	3	308	35	3.7	3	metabolic process;regulation of biological process;response to stimulus;transport	11167	ENSG00000163430.11	FSTL1	1.039	0.06	61.08	318695	415937	59.54	53.17	319589	176441	317803	603175		343403	229160	872736	214541	210540	342009			577435					168560			415937		262151	173023	221467	593265		235630
P07477	Trypsin-1 OS=Homo sapiens OX=9606 GN=PRSS1 PE=1 SV=1	8	1	3	1	247	26.5	8.22	1	cell organization and biogenesis;metabolic process	5644	ENSG00000274247.4; ENSG00000204983.13	PRSS1	1.199	0.26	38.29	4.17377e+06	4.74532e+06	31.52	21.01	5.09517e+06	3.51734e+06	4.4026e+06	4.17377e+06	5.54883e+06	7.25079e+06	5.60213e+06	3.64872e+06	3.3104e+06	2.64152e+06	2.98197e+06	4.50298e+06	6.48979e+06	3.07897e+06	5.31668e+06	4.96216e+06	4.45996e+06	4.53795e+06	4.18833e+06	5.59038e+06	4.40956e+06	6.96738e+06	5.20649e+06	4.17944e+06	3.4492e+06	3.06803e+06	4.10519e+06	3.09939e+06	4.97522e+06
P0DP25	Calmodulin-3 OS=Homo sapiens OX=9606 GN=CALM3 PE=1 SV=1	11	1	4	1	149	16.8	6.24	1	metabolic process;regulation of biological process;response to stimulus;transport	808; 805; 801	ENSG00000160014.16; ENSG00000143933.16; ENSG00000198668.10	CALM3; CALM2; CALM1	1.779	0.83	94.74	290443	460946	91.69	61.7	323818			144178	1.096e+06		186916	385404	313310	68645.4	269245	1.04733e+06	1.14078e+06	79221.3	362913	563245	976521	264427	570170	264763	437329	485839	363145	265620			141809	612187
Q9UNN8	Endothelial protein C receptor OS=Homo sapiens OX=9606 GN=PROCR PE=1 SV=1	11	2	16	2	238	26.7	23.78	2	cellular component movement;coagulation;regulation of biological process	10544	ENSG00000101000.5	PROCR	1.084	0.12	60.41	523631	524752	30.86	47.48	464561	398929	372259	600518	965140	564593	435610	693502	458155	698246	523631	975997	601275	711533	570128	470176	1.17165e+06	476761	257042	854228	430326	204820	482987	381068	391201	259416	590651	539095	387402
P04066	Tissue alpha-L-fucosidase OS=Homo sapiens OX=9606 GN=FUCA1 PE=1 SV=4	5	2	19	2	466	53.7	13.17	2	metabolic process;transport	2517	ENSG00000179163.11	FUCA1	1.356	0.44	78.2	326134	541148	80.19	60.54	161428	105404	267901	418787	1.23079e+06	487844	67954.1	326134	485769	458266	312227	632762	1.11141e+06	495294	591247	632033	454489	733777	191236	1.23402e+06	447443	150609	145743	132415	103362	186692	411907	687480	334740
Q8IUL8	Cartilage intermediate layer protein 2 OS=Homo sapiens OX=9606 GN=CILP2 PE=2 SV=2	2	2	13	2	1156	126.2	23.87	2		148113	ENSG00000160161.9	CILP2	1.075	0.1	45.44	297143	361215	68.04	40.27	251152	147360	272235	297143	370556	360306	230991	1.02525e+06	187627	350068	323791	337398	349085	584571	287082	373766	270755	191698	449758	723417	398425	506714	201524	206014	144506	189712	292261	206980	247228
Q92859	Neogenin OS=Homo sapiens OX=9606 GN=NEO1 PE=1 SV=2	2	2	6	2	1461	159.9	2.57	2	cellular component movement;regulation of biological process	4756	ENSG00000067141.16	NEO1	1.018	0.03	71.25	47566.6	48922.3	62.9	48.99	22548.5	18837.3	49492.3	45715.8	125053	72410.6	38765.1	55397.4				50127.3	36240.3	15389.8	96936	47746.3	29584.1		31147.5	81747.1	58629		56669.4	18495.9	18472.4	34489.6	44964.7	69850.6	49685.4
Q12913	Receptor-type tyrosine-protein phosphatase eta OS=Homo sapiens OX=9606 GN=PTPRJ PE=1 SV=3	2	2	11	2	1337	145.9	19.08	2	metabolic process;regulation of biological process;response to stimulus;transport	5795	ENSG00000149177.12	PTPRJ	1.28	0.36	39.97	379961	490839	32.87	41.98	206526	346671	285093	508350	486925	441441	631821	379961	351977	219128	398563	482021	691352	428421	528851	459785	490839	503415	474809	1.16536e+06	239532		667711	169408	339955	198672	499998	271980	302900
P58546	Myotrophin OS=Homo sapiens OX=9606 GN=MTPN PE=1 SV=2	32	2	4	2	118	12.9	7.53	2	cell differentiation;cell organization and biogenesis;metabolic process;regulation of biological process;response to stimulus	767558; 136319	ENSG00000105887.10	LUZP6; MTPN	1.296	0.37	71.77	229395	298546	58.79	50.58	211409	173174	133735	228700	642291	130825	256638	230093	230839		236187	496507					298546	173130	473279				154101	173413	169819	93195.3	224942	358762	89766.9
P10619	Lysosomal protective protein OS=Homo sapiens OX=9606 GN=CTSA PE=1 SV=2	3	1	1	1	480	54.4	2.41	1	metabolic process;regulation of biological process;transport	5476	ENSG00000064601.16	CTSA	1.423	0.51	70.49	137552	218793	60.38	33.6	92994.2	186151	126579	60992.1	353449		149477		191753		77589.1		178762	92114.6	218793			222063			266747			76280.9	182545	88208.9	59989.9	197424
Q9BUN1	Protein MENT OS=Homo sapiens OX=9606 GN=MENT PE=2 SV=1	4	1	4	1	341	36.7	12.91	1		54964	ENSG00000143443.9	C1orf56	1.487	0.57	57.85	224761	342089	45.93	26.85	148575	395370	324212	224384	457224	298567		225140	95060.3	149111	199130			223973		477926	354477	293877	223417	411588	465714	342089	324753	121873	387711	225933	220697	255390	204865
P00918	Carbonic anhydrase 2 OS=Homo sapiens OX=9606 GN=CA2 PE=1 SV=2	11	2	6	2	260	29.2	8.31	2	cellular homeostasis;metabolic process;regulation of biological process;response to stimulus;transport	760	ENSG00000104267.9	CA2	0.663	-0.59	29.52	285256	127527	78.29	40.72	612700	153662		275470	95785.6		285256	983665			349569	117358	101899	90451.8	233461				138577	139825		238037	98393.6	502582	150685		270944	53502.6
Q9NZK5	Adenosine deaminase 2 OS=Homo sapiens OX=9606 GN=ADA2 PE=1 SV=2	8	3	8	3	511	58.9	0	3	development;metabolic process;regulation of biological process;transport	51816	ENSG00000093072.15	CECR1; ADA2	0.996	-0.01	58.24	377065	395849	57.36	68.51	868111	165977	509915	848876	366223	377065	654344	130633	401578	224396	319457	322501	670347	445361	437409	452307	143717	123366	414189	1.17066e+06	145139	293220	378322	712090	162762	355344	834929	204560	258728
P10451	Osteopontin OS=Homo sapiens OX=9606 GN=SPP1 PE=1 SV=1	5	1	7	1	314	35.4	18.52	1	cell differentiation;cell organization and biogenesis;defense response;metabolic process;regulation of biological process;response to stimulus	6696	ENSG00000118785.13	SPP1	1.047	0.07	68.82	292388	303408	56.97	20.85	295091	181726	173692	326405	610322	366910	116833	540185	110619	175842	292388	341806	257845	361964			307809			303408		275924	179136	242056	178206	121041	321042	340906	251760
Q9UJJ9	N-acetylglucosamine-1-phosphotransferase subunit gamma OS=Homo sapiens OX=9606 GN=GNPTG PE=1 SV=1	10	2	21	2	305	34	5.06	2	metabolic process	84572	ENSG00000090581.9	GNPTG	1.174	0.23	30.62	484331	541049	38.08	19.16	370874	601033	484331	453657	1.01157e+06	517871	459015	803674	355694	634370	319095	648732	622263	539847	437792	685786	576363	539896	468049	525070	569178	542205	297115	304219	589390	337515	446203	565031	355343
P08567	Pleckstrin OS=Homo sapiens OX=9606 GN=PLEK PE=1 SV=3	12	2	4	2	350	40.1	0	2	cell differentiation;cell organization and biogenesis;metabolic process;regulation of biological process;response to stimulus;transport	5341	ENSG00000115956.9	PLEK	1.296	0.37	78.96	82699.6	116728	60.45	44.88	121329			56369.2	177597			47602.7				203038					67149.7		114024			119496		99523.2			55443.1	99199.9
P55285	Cadherin-6 OS=Homo sapiens OX=9606 GN=CDH6 PE=1 SV=1	3	2	2	2	790	88.3	2.29	2	cell organization and biogenesis;regulation of biological process;response to stimulus	1004	ENSG00000113361.12	CDH6	1.252	0.32	38.53	98166.1	141776	72.98	43.36	69443.4	79135.3	169501	79188.7	340218	176651		355429	62752.5	68136.7	121691	103282		194617										56962.7	77602.4	118120	77887.6	190034	121211
Q9UEW3	Macrophage receptor MARCO OS=Homo sapiens OX=9606 GN=MARCO PE=1 SV=1	5	2	2	2	520	52.6	1.81	2	defense response;regulation of biological process;response to stimulus;transport	8685	ENSG00000019169.10	MARCO	1.342	0.42	53.92	193865	268083	30.42	39.99	98480.5		170507	293003	144262	235109	208292			186432	201594	268083	308391		119826	369792	318267	83891.9		226999	380811		238132	80781.1		118821	288189	80579.9	161322
P55000	Secreted Ly-6/uPAR-related protein 1 OS=Homo sapiens OX=9606 GN=SLURP1 PE=1 SV=2	24	1	1	1	103	11.2	2.99	1	regulation of biological process;response to stimulus	57152	ENSG00000126233.1	SLURP1
Q9Y4L1	Hypoxia up-regulated protein 1 OS=Homo sapiens OX=9606 GN=HYOU1 PE=1 SV=1	3	3	8	3	999	111.3	1.94	3	regulation of biological process;response to stimulus;transport	10525	ENSG00000280682.2; ENSG00000149428.18	HYOU1	0.802	-0.32	28.89	422116	318730	50.68	39.53	406314	407868	372675	550716	229937	852482	422116	1.21424e+06	652174	357888	561209	393029	325097	615172	179123	325447	245907	312487	426575	197704	274876	587577	297751	333289	399967	259705	541667	128435	584941
Q96EE4	Coiled-coil domain-containing protein 126 OS=Homo sapiens OX=9606 GN=CCDC126 PE=2 SV=2	9	1	15	1	140	15.7	30.27	1	metabolic process	90693	ENSG00000169193.11	CCDC126	0.732	-0.45	19.05	290054	212515	14.66	35.91	320595	281274	292150	347928	283894	290054	280178	369103	272513	304109	202339	190441	114291	237148	164225	309356	283481	173002	178724	257755	251973	409410	156014	262976	275825	203590	342211	158574	199024
P13473	Lysosome-associated membrane glycoprotein 2 OS=Homo sapiens OX=9606 GN=LAMP2 PE=1 SV=2	4	2	32	2	410	44.9	23.02	2	cell communication;cell organization and biogenesis;cellular homeostasis;metabolic process;regulation of biological process;response to stimulus;transport	3920	ENSG00000005893.15	LAMP2	0.915	-0.13	33.71	983220	574866	21.17	40.22	983220	755841	1.16715e+06	1.24342e+06	1.06624e+06	900385	1.09398e+06	1.18315e+06	805242	696701	688413	1.01981e+06	543091	1.11718e+06	608499	497359	392658	462182	1.02711e+06	1.00455e+06	532190	1.20569e+06	533073	806511	741199	813348	1.22299e+06	595564	617809
Q8NBJ4	Golgi membrane protein 1 OS=Homo sapiens OX=9606 GN=GOLM1 PE=1 SV=1	5	2	5	2	401	45.3	3.66	2	cell organization and biogenesis;metabolic process;regulation of biological process	51280	ENSG00000135052.16	GOLM1	1.107	0.15	79.06	466547	308769	80.89	67.91	980592	98452.3	159723	1.22177e+06	949641	403888	538927		646539	65319.9	127369	225180	673475	284328	335312	1.11763e+06	175234	247093	244810	609542	447797	559623	105887	804356	96545.1	111306	1.2017e+06	530437	277132
B9A064	Immunoglobulin lambda-like polypeptide 5 OS=Homo sapiens OX=9606 GN=IGLL5 PE=2 SV=2	7	1	2	1	214	23	5.48	1	cell organization and biogenesis;defense response;metabolic process;regulation of biological process;response to stimulus	100423062	ENSG00000254709.7	IGLL5	0.01	-6.64		1.30961e+06		18.28		1.66315e+06		1.1737e+06	1.30961e+06																				1.36424e+06		817911	1.2881e+06
P20023	Complement receptor type 2 OS=Homo sapiens OX=9606 GN=CR2 PE=1 SV=2	3	2	4	2	1033	112.8	7.9	2	cell differentiation;cell proliferation;defense response;metabolic process;regulation of biological process;response to stimulus	1380	ENSG00000117322.17	CR2	0.907	-0.14	47.17	146032	116820	121.35	43.93	777231		114132	163465		1.11755e+06	162555	110700	68413.8	146032	110736	94677.9			77487.7					144140		205035		637543		79534.6	160779		766822
Q9H8L6	Multimerin-2 OS=Homo sapiens OX=9606 GN=MMRN2 PE=1 SV=2	2	2	25	2	949	104.3	43.03	2	regulation of biological process;transport	79812	ENSG00000173269.13	MMRN2	1.108	0.15	50.02	921289	1.07528e+06	20.7	16.77	1.00043e+06	767924	921289	945500	1.36657e+06	834736	766668	1.04262e+06	748699	1.24365e+06	904791	885458	920845	889767	1.25555e+06	1.3221e+06	1.30423e+06	1.02755e+06	880123	1.20942e+06	1.12523e+06	1.34575e+06	1.00742e+06	820627	753048	642017	929965	763322	572764
Q06481	Amyloid-like protein 2 OS=Homo sapiens OX=9606 GN=APLP2 PE=1 SV=2	4	2	5	1	763	86.9	7.58	2	metabolic process;regulation of biological process;response to stimulus;transport	334	ENSG00000084234.16	APLP2	1.412	0.5	66.89	33156	35434.1	85.59	39.94	33156	45155	17374.6		128512	15102.8	18795.8	21091.3	52122.9		40088.7			30475.4	80095.8	28365.3	30967.3	56617.7	42453.5	35434.1		44328.7	31074.5	27197	44280.3	12107.8		71782.3	10363
Q14118	Dystroglycan OS=Homo sapiens OX=9606 GN=DAG1 PE=1 SV=2	2	1	2	1	895	97.4	3.5	1	cell differentiation;cell organization and biogenesis;cellular component movement;metabolic process;regulation of biological process;response to stimulus;transport	1605	ENSG00000173402.11	DAG1	0.635	-0.66	32.29	263670	216525	62.59	56.05				207460	596361			335109	142790							289027		109616	216525	371991		85956.2					204051	333107
P03971	Muellerian-inhibiting factor OS=Homo sapiens OX=9606 GN=AMH PE=1 SV=3	6	2	2	2	560	59.2	1.64	2	cell communication;cell differentiation;regulation of biological process;response to stimulus	268	ENSG00000104899.7	AMH	1.129	0.18	39.28	194690	104356	33.78			184066	332171						205927		166639												104356		180501	231479
P62942	Peptidyl-prolyl cis-trans isomerase FKBP1A OS=Homo sapiens OX=9606 GN=FKBP1A PE=1 SV=2	13	1	2	1	108	11.9	5.17	1	cell organization and biogenesis;cell proliferation;cellular homeostasis;metabolic process;regulation of biological process;response to stimulus;transport	2280	ENSG00000088832.16	FKBP1A	1.365	0.45	76.64	139167	196206	74.36	34.58					249648						77579.5	196206					271265		133021									139445
P54289	Voltage-dependent calcium channel subunit alpha-2/delta-1 OS=Homo sapiens OX=9606 GN=CACNA2D1 PE=1 SV=3	3	2	2	2	1103	124.5	1.94	2	cellular homeostasis;regulation of biological process;transport	781	ENSG00000153956.15	CACNA2D1	1.384	0.47	59.43	161239	286534	46.37	52.48		148044		63850.1	267314	279830	110781	191975	119501	161239	310857	479435	140734	114257	309911	479822	266526	317357	101059	308045	161822	109661	373795		145176		62801	149313	192009
P01591	Immunoglobulin J chain OS=Homo sapiens OX=9606 GN=JCHAIN PE=1 SV=4	8	1	5	1	159	18.1	11.79	1	cellular component movement;defense response;regulation of biological process;response to stimulus;transport	3512	ENSG00000132465.10	IGJ; JCHAIN	1.087	0.12	25.83	341570	382387	27.3	17.64	391302	313415	216941	415431	334173	130150	350214	290947		382810	349131	345410	413305	314951	411124	427090	358193	298383			412528	234441	408215	320976	307344	151180	408606	186658	89304
P10599	Thioredoxin OS=Homo sapiens OX=9606 GN=TXN PE=1 SV=3	12	1	8	1	105	11.7	14.43	1	cell communication;cell proliferation;cellular component movement;cellular homeostasis;metabolic process;regulation of biological process;response to stimulus;transport	7295	ENSG00000136810.12	TXN	1.409	0.49	70.76	231821	345079	66.23	36.86	269282			130921	629987		199571	293418	113464	121850	278367	345079	408409		481684	265499	413093	281376	368392	422096	254998	109207	151214	220885			128770	351889
Q86U17	Serpin A11 OS=Homo sapiens OX=9606 GN=SERPINA11 PE=2 SV=2	7	2	2	2	422	47	2.01	2	regulation of biological process	256394	ENSG00000186910.3	SERPINA11	1.459	0.54	60.42	133627	136827	49.41	76.97	132824	150187	82847.3	48672.3	156979		139066	134434	12878.4			267155	174922	104991	459592		68396.8	136827		108247	137484	38585.9		108952	147277	57733.6	47872.6	87683.1
P15291	Beta-1,4-galactosyltransferase 1 OS=Homo sapiens OX=9606 GN=B4GALT1 PE=1 SV=5	7	2	2	2	398	43.9	0	2	cell organization and biogenesis;cellular component movement;defense response;metabolic process;regulation of biological process;response to stimulus;transport	2683	ENSG00000086062.12	B4GALT1	1.242	0.31	36.35	160481	89555.4	41.11	57.13	96368.6	76132.1	160481	225546	113404	206004	152597	333884	211192	155822	228638	57813.4	68579.4	115807	152276	84011.8	68148.9	95464.8	131741	130566	75101.1	279474	53328.4	79048.8	74657.3	111834	221840	63343.7	141352
P23528	Cofilin-1 OS=Homo sapiens OX=9606 GN=CFL1 PE=1 SV=3	17	1	5	1	166	18.5	6.79	1	cell organization and biogenesis;cellular component movement;metabolic process;regulation of biological process;response to stimulus	1072	ENSG00000172757.12	CFL1	0.417	-1.26	5.98	444023	185146		31.95					444023														147123			232996						248016
P07998	Ribonuclease pancreatic OS=Homo sapiens OX=9606 GN=RNASE1 PE=1 SV=4	19	2	3	2	156	17.6	7.54	2	defense response;metabolic process;response to stimulus	6035	ENSG00000129538.13	RNASE1	0.936	-0.09	61.11	249670	159038	70.55	66.93	199626	114005	428028	558876	729190	312259	142445	537402		83440.2	122771	512178	147241	223671	127208		159038					392493	86266	163749	111796	298279	549693	407301	214260
P19022	Cadherin-2 OS=Homo sapiens OX=9606 GN=CDH2 PE=1 SV=4	2	1	3	1	906	99.7	2.1	1	cell differentiation;cell organization and biogenesis;cellular component movement;metabolic process;regulation of biological process	1000	ENSG00000170558.8	CDH2	1.779	0.83	68.62	203808	362474	100.76		175346				861451			236890	107948				362474											143832				481177
Q9Y251	Heparanase OS=Homo sapiens OX=9606 GN=HPSE PE=1 SV=2	5	2	8	2	543	61.1	0	2	metabolic process;regulation of biological process;response to stimulus;transport	10855	ENSG00000173083.14	HPSE	1.164	0.22	61.29	386839	473268	26.77	46.86	541253	537656	386839	383588	716087	344598	381283	476921	336659	353406	581175	548634	202060	437977	715892	387873	511402	528005	631083	355012	515187	94150.3	119620	443977	527241	269576	377285	399982	236450
Q13449	Limbic system-associated membrane protein OS=Homo sapiens OX=9606 GN=LSAMP PE=1 SV=2	5	1	3	1	338	37.4	4.11	1	metabolic process;response to stimulus	4045	ENSG00000185565.11	LSAMP
P14618	Pyruvate kinase PKM OS=Homo sapiens OX=9606 GN=PKM PE=1 SV=4	7	2	3	2	531	57.9	0	2	cell death;cell organization and biogenesis;metabolic process;response to stimulus;transport	5315	ENSG00000067225.17	PKM	0.946	-0.08	20.72	132025	126461	26.95	15.62	129044	135075	157350	54307.1		170270	116864	141682			126086	135946			103043	115021	117637		156330			144085		105852	132459	109652	53414.8		116832
P14314	Glucosidase 2 subunit beta OS=Homo sapiens OX=9606 GN=PRKCSH PE=1 SV=2	2	1	2	1	528	59.4	0	1	metabolic process;regulation of biological process;response to stimulus	5589	ENSG00000130175.9	PRKCSH	0.379	-1.4	15.43	111268	42165.3	93.94	120.21					247716				49979.2											148069		12007.3						138366
O00592	Podocalyxin OS=Homo sapiens OX=9606 GN=PODXL PE=1 SV=2	4	2	10	2	558	58.6	1.65	2	cellular component movement;regulation of biological process	5420	ENSG00000128567.16	PODXL	0.825	-0.28	32.91	674526	509998	21.54	32.09	551500	306389	676545	747083	552891	674526	525159	694773	727628	774823	617561	492915	399306	780273	623033	527674	584416	362207	560039	717510	166430	446875	467480	452382	300454	471463	734808	308826	462833
Q99439	Calponin-2 OS=Homo sapiens OX=9606 GN=CNN2 PE=1 SV=4	6	1	5	1	309	33.7	8.67	1	cell organization and biogenesis;regulation of biological process;response to stimulus;transport	1265	ENSG00000064666.14	CNN2	1.566	0.65	64.69	83760.3	155944	104.3	39.51	82057.6			65819.2	462337				115697		83760.3	225333			105440	72438.2	247334	170491	155944			131178		67309.8			64737.8	258246
P34096	Ribonuclease 4 OS=Homo sapiens OX=9606 GN=RNASE4 PE=1 SV=3	9	1	7	1	147	16.8	10.31	1	metabolic process	6038	ENSG00000258818.3	RNASE4	1.175	0.23	49.82	301144	342912	41.68	53.29	439399	594432	607094	247064	332770	299003	301144	228289	211245			774316	258465	303900	908183			322655	391131	393954	266311	342912		360428	582917	423064	243004	185874	205164
P08833	Insulin-like growth factor-binding protein 1 OS=Homo sapiens OX=9606 GN=IGFBP1 PE=1 SV=1	6	2	4	2	259	27.9	2.06	2	metabolic process;regulation of biological process;response to stimulus	3484	ENSG00000146678.9	IGFBP1	1.288	0.37	53.77	712321	1.07753e+06	37.95	35.66	954460	712321	691978	1.17778e+06	1.24842e+06	690886	689123	1.46038e+06	480479	448550	810854	1.30766e+06	855853	1.18083e+06	1.41956e+06	721318	1.26494e+06	983261	679508	1.83903e+06	852612	1.85336e+06	772554	782920	698522	482217	1.15843e+06	697328	474059
P53804	E3 ubiquitin-protein ligase TTC3 OS=Homo sapiens OX=9606 GN=TTC3 PE=1 SV=2	1	1	1	1	2025	229.7	2.93	1	metabolic process	7267	ENSG00000182670.13	TTC3	0.882	-0.18	48.96	155262	117575	41.64	55.15	67566.9			249781	143545			155262		162350				75642	139971				251462			98762.9		55423.5			245677	80179.2
P30041	Peroxiredoxin-6 OS=Homo sapiens OX=9606 GN=PRDX6 PE=1 SV=3	8	1	1	1	224	25	0	1	cellular homeostasis;metabolic process;regulation of biological process;response to stimulus;transport	9588	ENSG00000117592.8	PRDX6	0.01	-6.64		136445		38.8		102963							180814																84457.9
Q13790	Apolipoprotein F OS=Homo sapiens OX=9606 GN=APOF PE=1 SV=2	8	2	2	2	326	35.4	2	2	metabolic process;transport	319	ENSG00000175336.9	APOF	1.23	0.3	57.99	350268	470135	41.27	50.95	350268	757228	415513	518971	274840	188582	274160	359947	293755	434826	283880	282350	331906	267244		743159	630557	470135	488725	510933	432723	213582	1.08814e+06	287317	742560	289558	510444	153516	129397
P18206	Vinculin OS=Homo sapiens OX=9606 GN=VCL PE=1 SV=4	3	2	2	2	1134	123.7	0	2	cell growth;cell organization and biogenesis;cellular component movement;regulation of biological process;transport	7414	ENSG00000035403.17	VCL	1.378	0.46	73.03	325655	380996	89.95	58.16	278680	508357	161974	273836	1.59147e+06	213913	642577	577739	325655	126371	330833	276582	373333	388817	984613	786432	1.12754e+06	775254	362988	899012	366266	337150	107473	228594	498509	112875	269337	888941	146779
P24593	Insulin-like growth factor-binding protein 5 OS=Homo sapiens OX=9606 GN=IGFBP5 PE=1 SV=1	9	2	5	2	272	30.6	6.96	2	cell differentiation;cell proliferation;metabolic process;regulation of biological process;response to stimulus	3488	ENSG00000115461.4	IGFBP5	1.191	0.25	54.86	1.53531e+06	1.95373e+06	36.82	33.06	1.4816e+06	1.97106e+06	1.53531e+06	1.01443e+06	2.68463e+06	702540	1.20452e+06	955326	1.66808e+06	2.04025e+06	1.75227e+06	1.98698e+06	1.40423e+06	1.66397e+06	3.18322e+06	1.41428e+06	2.6053e+06	1.92103e+06	2.39457e+06	2.10123e+06	2.0999e+06	1.56932e+06	744849	1.21532e+06	1.93287e+06	1.06991e+06	997758	1.49954e+06	482056
P07333	Macrophage colony-stimulating factor 1 receptor OS=Homo sapiens OX=9606 GN=CSF1R PE=1 SV=2	3	2	2	2	972	107.9	0	2	cell differentiation;cell organization and biogenesis;cell proliferation;cellular component movement;defense response;development;metabolic process;regulation of biological process;response to stimulus	1436	ENSG00000182578.13	CSF1R	1.157	0.21	78.23	109814	143569	93.57	66.14	130230	46274.2	71698.4	505108	214909	154557	123477	97662.9	35552.2		82942.9	69031.3		368643	94625.8	217826						248809	81933.1	106824	45377.8	49964.3	496809	120041	106051
Q9UBR2	Cathepsin Z OS=Homo sapiens OX=9606 GN=CTSZ PE=1 SV=1	4	1	6	1	303	33.8	11.83	1	cell organization and biogenesis;metabolic process;regulation of biological process;transport	1522	ENSG00000101160.13	CTSZ	1.082	0.11	48.89	251619	272218	24.86	40	232323	229213	252234	252565	404934			297712	181113	251619	212927	377893	161127	272218	334225	464280	276037		209796	237557	479034	131910	217772	190569	224773	175774	248415	226183
P54108	Cysteine-rich secretory protein 3 OS=Homo sapiens OX=9606 GN=CRISP3 PE=1 SV=1	4	1	4	1	245	27.6	1.98	1	defense response;response to stimulus;transport	10321		CRISP3	1.35	0.43	56.65	246338	334120	42.68	36.14	164686	167821	213118	355290	290807	463920	153200		123947	284736	327497	518120	298232	392413	348124		465694	245317	119731	208921	384570		320679	135088	164570	148515	349452	162435	318324
Q9NPR2	Semaphorin-4B OS=Homo sapiens OX=9606 GN=SEMA4B PE=1 SV=4	3	1	1	1	837	92.7	3.7	1					1.194	0.26	86.21	110427	180227	72.27	60.41	114727			53722.8	345909	120920	64993.2	133469	106288		82668.7		66768.9	61626.3	206105	269054	229014	180227	39321.2	210570	60369.3			94108.1			52840.1	193213	82970.8
Q9NY97	N-acetyllactosaminide beta-1,3-N-acetylglucosaminyltransferase 2 OS=Homo sapiens OX=9606 GN=B3GNT2 PE=1 SV=2	4	1	5	1	397	46	10.11	1	cellular component movement;metabolic process	10678	ENSG00000170340.10	B3GNT2	1.157	0.21	38.62	222014	262981	23.93	32.11	215305		136606	159040	290109	222014	257156	254138	206834		293658	227564	287267	252637	246979	346320	388091	129810	273748	380971	295852	139796	187825	176609		95196.5	156427	162045	152337
[truncated: 44 more columns]

## Sheet: NonDepleted - PatternLab - CTRL
ID	Group	GroupType	Length	#UniquePeptides	MolWt	SequenceLength	SpectrumCount	NSAF	Coverage	ProteinScore	Description
P01008	1	Unique	464	31	52550.9	31	582	0.00537309	0.5733	1593.12	Antithrombin-III OS=Homo sapiens OX=9606 GN=SERPINC1 PE=1 SV=1
P05155	2	Unique	500	22	55101.4	22	280	0.00239887	0.344	686.504	Plasma protease C1 inhibitor OS=Homo sapiens OX=9606 GN=SERPING1 PE=1 SV=2
P02765	3	Unique	367	12	39297.7	12	378	0.00441209	0.4823	1142.9	Alpha-2-HS-glycoprotein OS=Homo sapiens OX=9606 GN=AHSG PE=1 SV=2
P19827	4	Unique	911	27	101308	27	286	0.00134483	0.3831	999.573	Inter-alpha-trypsin inhibitor heavy chain H1 OS=Homo sapiens OX=9606 GN=ITIH1 PE=1 SV=3
P10643	5	Unique	843	21	93439.3	21	230	0.00116874	0.3654	717.141	Complement component C7 OS=Homo sapiens OX=9606 GN=C7 PE=1 SV=2
P01011	6	Unique	423	25	47602.5	25	306	0.00309885	0.4917	873.755	Alpha-1-antichymotrypsin OS=Homo sapiens OX=9606 GN=SERPINA3 PE=1 SV=2
P08697	7	Unique	491	18	54513.1	18	164	0.00143081	0.4949	439.083	Alpha-2-antiplasmin OS=Homo sapiens OX=9606 GN=SERPINF2 PE=1 SV=3
P00736	8	Unique	705	17	80048.8	17	260	0.0015798	0.3844	803.195	Complement C1r subcomponent OS=Homo sapiens OX=9606 GN=C1R PE=1 SV=2
P06396	9	Unique	782	21	85626.2	21	256	0.00140234	0.399	816.308	Gelsolin OS=Homo sapiens OX=9606 GN=GSN PE=1 SV=1
P04196	10	Unique	525	13	59522.9	13	202	0.0016482	0.3352	600.603	Histidine-rich glycoprotein OS=Homo sapiens OX=9606 GN=HRG PE=1 SV=1
P04217	11	Unique	495	17	54201.5	17	284	0.00245772	0.5556	772.217	Alpha-1B-glycoprotein OS=Homo sapiens OX=9606 GN=A1BG PE=1 SV=4
Q08380	12	Unique	585	11	65271.3	11	104	0.000761547	0.2085	288.226	Galectin-3-binding protein OS=Homo sapiens OX=9606 GN=LGALS3BP PE=1 SV=1
P05156	13	Unique	583	16	65688.6	16	186	0.00136667	0.3585	620.883	Complement factor I OS=Homo sapiens OX=9606 GN=CFI PE=1 SV=2
P10909	14	Unique	449	11	52443	11	164	0.00156465	0.2984	505.077	Clusterin OS=Homo sapiens OX=9606 GN=CLU PE=1 SV=1
P02748	15	Unique	559	12	63114.7	12	150	0.00114947	0.3256	420.955	Complement component C9 OS=Homo sapiens OX=9606 GN=C9 PE=1 SV=2
P07358	16	Unique	591	16	66985.5	16	206	0.00149313	0.4247	652.831	Complement component C8 beta chain OS=Homo sapiens OX=9606 GN=C8B PE=1 SV=3
P29622	17	Unique	427	12	48493.1	12	132	0.00132423	0.3443	332.141	Kallistatin OS=Homo sapiens OX=9606 GN=SERPINA4 PE=1 SV=3
P02652	18	Unique	100	7	11149.9	7	300	0.0128511	0.64	864.954	Apolipoprotein A-II OS=Homo sapiens OX=9606 GN=APOA2 PE=1 SV=1
Q14520	19	Unique	560	8	62612.4	8	66	0.000504865	0.2143	198.462	Hyaluronan-binding protein 2 OS=Homo sapiens OX=9606 GN=HABP2 PE=1 SV=1
P02654	20	Unique	83	3	9308.1	3	74	0.0038192	0.2651	177.884	Apolipoprotein C-I OS=Homo sapiens OX=9606 GN=APOC1 PE=1 SV=1
Q15848	21	Unique	244	3	26379	3	36	0.000632021	0.2172	95.5378	Adiponectin OS=Homo sapiens OX=9606 GN=ADIPOQ PE=1 SV=1
O75636	22	Unique	299	5	32864	5	32	0.000458456	0.2508	86.2248	Ficolin-3 OS=Homo sapiens OX=9606 GN=FCN3 PE=1 SV=2
P37802	23	Unique	199	1	22359.2	1	4	8.61045e-05	0.0905	16.8864	Transgelin-2 OS=Homo sapiens OX=9606 GN=TAGLN2 PE=1 SV=3
Q04756	24	Unique	655	2	70618.1	2	18	0.00011772	0.0427	63.1848	Hepatocyte growth factor activator OS=Homo sapiens OX=9606 GN=HGFAC PE=1 SV=1
P43251	25	Unique	543	3	61075.2	3	18	0.000142001	0.0939	43.1446	Biotinidase OS=Homo sapiens OX=9606 GN=BTD PE=1 SV=2
Q8NE71	26	Unique	845	1	95848.5	1	8	4.05557e-05	0.013	14.8892	ATP-binding cassette sub-family F member 1 OS=Homo sapiens OX=9606 GN=ABCF1 PE=1 SV=2
P49747	27	Unique	757	8	82789.6	8	34	0.000192399	0.2153	89.2586	Cartilage oligomeric matrix protein OS=Homo sapiens OX=9606 GN=COMP PE=1 SV=2
Q2M5E4	28	Unique	152	1	17641.9	1	2	5.63645e-05	0.2039	5.17	Regulator of G-protein signaling 21 OS=Homo sapiens OX=9606 GN=RGS21 PE=2 SV=1
P35858	29	Unique	605	5	65975.8	5	36	0.000254898	0.1438	94.3066	Insulin-like growth factor-binding protein complex acid labile subunit OS=Homo sapiens OX=9606 GN=IGFALS PE=1 SV=1
P15169	30	Unique	458	3	52235.3	3	12	0.000112237	0.0699	26.9894	Carboxypeptidase N catalytic chain OS=Homo sapiens OX=9606 GN=CPN1 PE=1 SV=1
P11226	32	Unique	248	6	26109	6	18	0.000310914	0.2661	51.6044	Mannose-binding protein C OS=Homo sapiens OX=9606 GN=MBL2 PE=1 SV=2
Q12805	34	Unique	493	1	54586.2	1	4	3.47562e-05	0.0304	13.8958	EGF-containing fibulin-like extracellular matrix protein 1 OS=Homo sapiens OX=9606 GN=EFEMP1 PE=1 SV=2
Q15485	35	Unique	313	2	33961.5	2	10	0.000136859	0.1182	31.8898	Ficolin-2 OS=Homo sapiens OX=9606 GN=FCN2 PE=1 SV=2
P12259	36	Unique	2224	5	251528	5	16	3.0818e-05	0.0315	37.915	Coagulation factor V OS=Homo sapiens OX=9606 GN=F5 PE=1 SV=4
Q9NRX2	37	Unique	175	1	20019.5	1	4	9.79131e-05	0.0686	6.8584	39S ribosomal protein L17, mitochondrial OS=Homo sapiens OX=9606 GN=MRPL17 PE=1 SV=1
P02741	39	Unique	224	4	25004.7	4	12	0.000229484	0.1875	26.7248	C-reactive protein OS=Homo sapiens OX=9606 GN=CRP PE=1 SV=1
P59551	40	Unique	318	1	36294.3	1	4	5.3883e-05	0.1038	5.9852	Taste receptor type 2 member 60 OS=Homo sapiens OX=9606 GN=TAS2R60 PE=2 SV=1
P35443	41	Unique	961	8	105784	8	22	9.8066e-05	0.1686	85.4536	Thrombospondin-4 OS=Homo sapiens OX=9606 GN=THBS4 PE=1 SV=2
Q5VST9	42	Unique	7968	1	867922	1	2	1.07523e-06	0.0021	4.0144	Obscurin OS=Homo sapiens OX=9606 GN=OBSCN PE=1 SV=3
A0A075B6J1	43	Unique	123	1	13250.4	1	2	6.96536e-05	0.1626	6.2866	Immunoglobulin lambda variable 5-37 OS=Homo sapiens OX=9606 GN=IGLV5-37 PE=3 SV=1
P98160	44	Unique	4391	4	468514	4	8	7.80451e-06	0.0148	20.136	Basement membrane-specific heparan sulfate proteoglycan core protein OS=Homo sapiens OX=9606 GN=HSPG2 PE=1 SV=4
P02679	45	Unique	453	2	51460.9	2	4	3.78252e-05	0.0883	10.1222	Fibrinogen gamma chain OS=Homo sapiens OX=9606 GN=FGG PE=1 SV=3
P02787	47	Unique	698	58	76995.6	58	3396	0.0208416	0.755	9076.44	Serotransferrin OS=Homo sapiens OX=9606 GN=TF PE=1 SV=3
P00751	48	Unique	764	32	85460.5	32	508	0.00284832	0.4882	1391.87	Complement factor B OS=Homo sapiens OX=9606 GN=CFB PE=1 SV=2
P00734	49	Unique	622	33	69974.1	33	454	0.00312669	0.6029	1401.8	Prothrombin OS=Homo sapiens OX=9606 GN=F2 PE=1 SV=2
P02749	50	Unique	345	14	38254.6	14	244	0.00302963	0.487	688.92	Beta-2-glycoprotein 1 OS=Homo sapiens OX=9606 GN=APOH PE=1 SV=3
P09871	51	Unique	688	22	76616.8	22	246	0.00153167	0.4244	730.124	Complement C1s subcomponent OS=Homo sapiens OX=9606 GN=C1S PE=1 SV=1
P13671	52	Unique	934	21	104700	21	204	0.000935626	0.3437	595.061	Complement component C6 OS=Homo sapiens OX=9606 GN=C6 PE=1 SV=3
P01042	53	Unique	644	17	71894.1	17	242	0.00160971	0.3432	658.208	Kininogen-1 OS=Homo sapiens OX=9606 GN=KNG1 PE=1 SV=2
P01019	54	Unique	485	14	53102.5	14	134	0.00118354	0.4289	395.449	Angiotensinogen OS=Homo sapiens OX=9606 GN=AGT PE=1 SV=1
P51884	55	Unique	338	8	38386.8	8	120	0.00152084	0.3195	317.75	Lumican OS=Homo sapiens OX=9606 GN=LUM PE=1 SV=2
P02760	56	Unique	352	12	38956	12	166	0.00202015	0.3835	469.553	Protein AMBP OS=Homo sapiens OX=9606 GN=AMBP PE=1 SV=1
O75882	57	Unique	1429	19	158414	19	148	0.000443658	0.1966	392.637	Attractin OS=Homo sapiens OX=9606 GN=ATRN PE=1 SV=2
P08185	58	Unique	405	9	45093.9	9	118	0.00124809	0.3679	328.635	Corticosteroid-binding globulin OS=Homo sapiens OX=9606 GN=SERPINA6 PE=1 SV=1
P36955	59	Unique	418	8	46265.3	8	70	0.000717366	0.2656	191.277	Pigment epithelium-derived factor OS=Homo sapiens OX=9606 GN=SERPINF1 PE=1 SV=4
P22792	60	Unique	545	8	60500.1	8	58	0.00045588	0.2239	163.832	Carboxypeptidase N subunit 2 OS=Homo sapiens OX=9606 GN=CPN2 PE=1 SV=3
P05090	61	Unique	189	8	21243.8	8	90	0.00203986	0.6032	209.809	Apolipoprotein D OS=Homo sapiens OX=9606 GN=APOD PE=1 SV=1
P07225	62	Unique	676	14	75055.9	14	120	0.00076042	0.3343	279.586	Vitamin K-dependent protein S OS=Homo sapiens OX=9606 GN=PROS1 PE=1 SV=1
P07357	63	Unique	584	9	65103	9	112	0.000821531	0.2466	364.932	Complement component C8 alpha chain OS=Homo sapiens OX=9606 GN=C8A PE=1 SV=2
Q15582	64	Unique	683	4	74616	4	22	0.000137982	0.1054	66.1488	Transforming growth factor-beta-induced protein ig-h3 OS=Homo sapiens OX=9606 GN=TGFBI PE=1 SV=1
P02746	65	Unique	253	3	26686.5	3	48	0.000812718	0.1423	149.957	Complement C1q subcomponent subunit B OS=Homo sapiens OX=9606 GN=C1QB PE=1 SV=3
P04180	66	Unique	440	3	49528.1	3	30	0.00029207	0.1205	115.93	Phosphatidylcholine-sterol acyltransferase OS=Homo sapiens OX=9606 GN=LCAT PE=1 SV=1
P07360	67	Unique	202	6	22245.5	6	44	0.000933083	0.4257	147.945	Complement component C8 gamma chain OS=Homo sapiens OX=9606 GN=C8G PE=1 SV=3
A0A0G2JMI3	68	Unique	117	2	12844.2	2	10	0.000366128	0.3419	31.9992	Immunoglobulin heavy variable 1-69-2 OS=Homo sapiens OX=9606 GN=IGHV1-69-2 PE=3 SV=2
P05452	69	Unique	202	7	22504.3	7	52	0.00110273	0.4455	146.296	Tetranectin OS=Homo sapiens OX=9606 GN=CLEC3B PE=1 SV=3
P80108	70	Unique	840	3	92260	3	14	7.1395e-05	0.0643	40.369	Phosphatidylinositol-glycan-specific phospholipase D OS=Homo sapiens OX=9606 GN=GPLD1 PE=1 SV=3
A0A0C4DH31	71	Unique	117	5	12794.2	5	72	0.00263612	0.4872	256.296	Immunoglobulin heavy variable 1-18 OS=Homo sapiens OX=9606 GN=IGHV1-18 PE=3 SV=1
P00742	72	Unique	488	8	54678.5	8	42	0.000368679	0.2234	106.058	Coagulation factor X OS=Homo sapiens OX=9606 GN=F10 PE=1 SV=2
P35542	73	Unique	130	4	14719.3	4	38	0.00125216	0.4385	97.9604	Serum amyloid A-4 protein OS=Homo sapiens OX=9606 GN=SAA4 PE=1 SV=2
P02747	74	Unique	245	3	25739.1	3	32	0.000559504	0.2857	97.978	Complement C1q subcomponent subunit C OS=Homo sapiens OX=9606 GN=C1QC PE=1 SV=3
P40197	75	Unique	560	1	60902.7	1	2	1.52989e-05	0.0393	4.3508	Platelet glycoprotein V OS=Homo sapiens OX=9606 GN=GP5 PE=1 SV=1
A0A0B4J1V2	76	Unique	119	2	13155.7	2	46	0.00165588	0.1765	109.329	Immunoglobulin heavy variable 2-26 OS=Homo sapiens OX=9606 GN=IGHV2-26 PE=3 SV=1
P06276	77	Unique	602	5	68356.3	5	52	0.000370021	0.1262	146.439	Cholinesterase OS=Homo sapiens OX=9606 GN=BCHE PE=1 SV=1
P14151	78	Unique	372	3	42140.9	3	8	9.21226e-05	0.078	19.6138	L-selectin OS=Homo sapiens OX=9606 GN=SELL PE=1 SV=2
Q16610	79	Unique	540	5	60617.3	5	10	7.93278e-05	0.1648	28.0932	Extracellular matrix protein 1 OS=Homo sapiens OX=9606 GN=ECM1 PE=1 SV=2
Q9UK55	80	Unique	444	2	50656.2	2	24	0.000231551	0.0721	71.2328	Protein Z-dependent protease inhibitor OS=Homo sapiens OX=9606 GN=SERPINA10 PE=1 SV=1
P11597	81	Unique	493	1	54703.2	1	2	1.73781e-05	0.0304	5.9258	Cholesteryl ester transfer protein OS=Homo sapiens OX=9606 GN=CETP PE=1 SV=2
Q13790	82	Unique	326	1	35359	1	14	0.000183963	0.0429	60.474	Apolipoprotein F OS=Homo sapiens OX=9606 GN=APOF PE=1 SV=2
O15018	83	Unique	2839	1	301437	1	6	9.05326e-06	0.0042	8.9618	PDZ domain-containing protein 2 OS=Homo sapiens OX=9606 GN=PDZD2 PE=1 SV=4
P22352	84	Unique	226	3	25518.9	3	10	0.000189544	0.1416	21.2498	Glutathione peroxidase 3 OS=Homo sapiens OX=9606 GN=GPX3 PE=1 SV=2
A0A0C4DH36	85	Unique	116	1	12732.4	1	6	0.000221571	0.0948	16.5302	Probable non-functional immunoglobulin heavy variable 3-38 OS=Homo sapiens OX=9606 GN=IGHV3-38 PE=5 SV=1
P02675	86	Unique	491	4	55874.3	4	8	6.97955e-05	0.1242	22.7692	Fibrinogen beta chain OS=Homo sapiens OX=9606 GN=FGB PE=1 SV=2
Q92954	87	Unique	1404	5	150950	5	16	4.88171e-05	0.0541	34.6656	Proteoglycan 4 OS=Homo sapiens OX=9606 GN=PRG4 PE=1 SV=3
P00740	88	Unique	461	4	51727	4	18	0.000167259	0.1323	43.0074	Coagulation factor IX OS=Homo sapiens OX=9606 GN=F9 PE=1 SV=2
P05109	89	Unique	93	1	10809.6	1	4	0.000184245	0.1183	9.089	Protein S100-A8 OS=Homo sapiens OX=9606 GN=S100A8 PE=1 SV=1
P00915	90	Unique	261	2	28834.4	2	4	6.56506e-05	0.1149	10.8288	Carbonic anhydrase 1 OS=Homo sapiens OX=9606 GN=CA1 PE=1 SV=2
Q9Y5K1	91	Unique	396	1	44490.1	1	4	4.32697e-05	0.0429	10.156	Meiotic recombination protein SPO11 OS=Homo sapiens OX=9606 GN=SPO11 PE=2 SV=1
P0DJI8	92	Unique	122	3	13505.5	3	16	0.000561797	0.2951	56.942	Serum amyloid A-1 protein OS=Homo sapiens OX=9606 GN=SAA1 PE=1 SV=1
P04430	93	Unique	117	1	12592.2	1	6	0.000219677	0.1368	13.507	Immunoglobulin kappa variable 1-16 OS=Homo sapiens OX=9606 GN=IGKV1-16 PE=1 SV=2
P09234	94	Unique	159	1	17363.2	1	2	5.3883e-05	0.327	5.804	U1 small nuclear ribonucleoprotein C OS=Homo sapiens OX=9606 GN=SNRPC PE=1 SV=1
Q9NQ79	96	Unique	661	1	71357.8	1	2	1.29613e-05	0.0318	5.8484	Cartilage acidic protein 1 OS=Homo sapiens OX=9606 GN=CRTAC1 PE=1 SV=2
P0DJI9	97	Unique	122	1	13500.6	1	2	7.02246e-05	0.123	5.3802	Serum amyloid A-2 protein OS=Homo sapiens OX=9606 GN=SAA2 PE=1 SV=1
A0A075B6I4	98	Unique	117	1	12369.2	1	4	0.000146451	0.094	8.0454	Immunoglobulin lambda variable 10-54 OS=Homo sapiens OX=9606 GN=IGLV10-54 PE=3 SV=1
Q9UGU0	99	Unique	1960	1	211622	1	2	4.37112e-06	0.0097	4.8058	Transcription factor 20 OS=Homo sapiens OX=9606 GN=TCF20 PE=1 SV=3
P04114	100	Unique	4563	174	515265	174	2398	0.00225122	0.4622	7029.61	Apolipoprotein B-100 OS=Homo sapiens OX=9606 GN=APOB PE=1 SV=2
P01031	101	Unique	1676	41	188168	41	402	0.00102747	0.3449	1153.24	Complement C5 OS=Homo sapiens OX=9606 GN=C5 PE=1 SV=4
P19823	102	Unique	946	27	106379	27	474	0.00214638	0.4133	1394.51	Inter-alpha-trypsin inhibitor heavy chain H2 OS=Homo sapiens OX=9606 GN=ITIH2 PE=1 SV=2
Q14624	103	Unique	930	28	103275	28	414	0.00190694	0.3925	1267.49	Inter-alpha-trypsin inhibitor heavy chain H4 OS=Homo sapiens OX=9606 GN=ITIH4 PE=1 SV=4
P04003	104	Unique	597	22	66971.4	22	392	0.00281275	0.4489	1177.72	C4b-binding protein alpha chain OS=Homo sapiens OX=9606 GN=C4BPA PE=1 SV=2
P02790	105	Unique	462	24	51625.3	24	748	0.00693551	0.6039	2155.47	Hemopexin OS=Homo sapiens OX=9606 GN=HPX PE=1 SV=2
P06681	106	Unique	752	18	83196.3	18	108	0.000615212	0.3497	310.436	Complement C2 OS=Homo sapiens OX=9606 GN=C2 PE=1 SV=2
P04004	107	Unique	478	20	54253.2	20	250	0.00224043	0.5021	752.379	Vitronectin OS=Homo sapiens OX=9606 GN=VTN PE=1 SV=1
P00748	108	Unique	615	12	67729.9	12	106	0.000738329	0.3171	310.65	Coagulation factor XII OS=Homo sapiens OX=9606 GN=F12 PE=1 SV=3
A0A0C4DH33	109	Unique	117	3	12798.1	3	42	0.00153774	0.4701	141.888	Immunoglobulin heavy variable 1-24 OS=Homo sapiens OX=9606 GN=IGHV1-24 PE=3 SV=1
O43866	110	Unique	347	11	38044.9	11	118	0.0014567	0.438	326.207	CD5 antigen-like OS=Homo sapiens OX=9606 GN=CD5L PE=1 SV=1
P01591	111	Unique	159	6	18069	6	58	0.00156261	0.5975	145.637	Immunoglobulin J chain OS=Homo sapiens OX=9606 GN=JCHAIN PE=1 SV=4
O14791	112	Unique	398	10	43928.9	10	58	0.000624258	0.3216	159.96	Apolipoprotein L1 OS=Homo sapiens OX=9606 GN=APOL1 PE=1 SV=5
P02750	113	Unique	347	9	38136.1	9	122	0.00150608	0.3458	306.744	Leucine-rich alpha-2-glycoprotein OS=Homo sapiens OX=9606 GN=LRG1 PE=1 SV=2
P02753	114	Unique	201	5	22977.2	5	90	0.00191807	0.3632	221.771	Retinol-binding protein 4 OS=Homo sapiens OX=9606 GN=RBP4 PE=1 SV=3
P05160	115	Unique	661	5	75443.2	5	78	0.000505489	0.1331	244.672	Coagulation factor XIII B chain OS=Homo sapiens OX=9606 GN=F13B PE=1 SV=3
P04070	116	Unique	461	3	52019.5	3	28	0.000260181	0.1453	90.8124	Vitamin K-dependent protein C OS=Homo sapiens OX=9606 GN=PROC PE=1 SV=1
A0A075B6H9	117	Unique	119	1	12747.2	1	10	0.000359975	0.084	19.7502	Immunoglobulin lambda variable 4-69 OS=Homo sapiens OX=9606 GN=IGLV4-69 PE=1 SV=1
A0A0A0MS15	118	Unique	119	3	13029.5	3	14	0.000503965	0.2773	42.725	Immunoglobulin heavy variable 3-49 OS=Homo sapiens OX=9606 GN=IGHV3-49 PE=3 SV=1
P23083	119	Unique	117	4	13058.3	4	16	0.000585805	0.5299	38.4462	Immunoglobulin heavy variable 1-2 OS=Homo sapiens OX=9606 GN=IGHV1-2 PE=1 SV=2
Q8WZ42	120	Unique	34350	6	3.81363e+06	6	240	2.99298e-05	0.0017	261.648	Titin OS=Homo sapiens OX=9606 GN=TTN PE=1 SV=4
P33151	121	Unique	784	1	87456	1	8	4.37112e-05	0.0166	24.5664	Cadherin-5 OS=Homo sapiens OX=9606 GN=CDH5 PE=1 SV=5
P32119	122	Unique	198	3	21860.2	3	8	0.000173079	0.1768	15.9012	Peroxiredoxin-2 OS=Homo sapiens OX=9606 GN=PRDX2 PE=1 SV=5
Q6UXB8	123	Unique	463	3	49421.5	3	12	0.000111025	0.1253	37.5378	Peptidase inhibitor 16 OS=Homo sapiens OX=9606 GN=PI16 PE=1 SV=1
P01704	124	Unique	120	2	12571	2	8	0.00028558	0.1333	18.671	Immunoglobulin lambda variable 2-14 OS=Homo sapiens OX=9606 GN=IGLV2-14 PE=1 SV=2
P07737	125	Unique	140	1	15026.5	1	2	6.11957e-05	0.1143	4.493	Profilin-1 OS=Homo sapiens OX=9606 GN=PFN1 PE=1 SV=2
P02745	126	Unique	245	3	25982.2	3	22	0.000384659	0.1347	49.1322	Complement C1q subcomponent subunit A OS=Homo sapiens OX=9606 GN=C1QA PE=1 SV=2
P02452	128	Unique	1464	3	138839	3	14	4.09643e-05	0.0403	35.1888	Collagen alpha-1(I) chain OS=Homo sapiens OX=9606 GN=COL1A1 PE=1 SV=5
Q9UGM5	130	Unique	382	2	42010	2	8	8.9711e-05	0.1283	21.8866	Fetuin-B OS=Homo sapiens OX=9606 GN=FETUB PE=1 SV=2
P55058	131	Unique	493	2	54686.5	2	4	3.47562e-05	0.071	9.0332	Phospholipid transfer protein OS=Homo sapiens OX=9606 GN=PLTP PE=1 SV=1
P27918	132	Unique	469	1	51224	1	4	3.65347e-05	0.0426	13.0168	Properdin OS=Homo sapiens OX=9606 GN=CFP PE=1 SV=2
Q6ZUB1	133	Unique	1445	1	157019	1	2	5.929e-06	0.0208	5.3352	Spermatogenesis-associated protein 31E1 OS=Homo sapiens OX=9606 GN=SPATA31E1 PE=2 SV=2
Q9UBU8	135	Unique	362	1	41429.6	1	2	2.36668e-05	0.0387	4.7896	Mortality factor 4-like protein 1 OS=Homo sapiens OX=9606 GN=MORF4L1 PE=1 SV=2
P06727	136	Unique	396	24	45353.5	24	332	0.00359138	0.6187	899.173	Apolipoprotein A-IV OS=Homo sapiens OX=9606 GN=APOA4 PE=1 SV=3
P02649	137	Unique	317	15	36113.7	15	206	0.00278373	0.5457	633.929	Apolipoprotein E OS=Homo sapiens OX=9606 GN=APOE PE=1 SV=1
P02766	138	Unique	147	11	15859	11	346	0.0100827	0.6939	1205.77	Transthyretin OS=Homo sapiens OX=9606 GN=TTR PE=1 SV=1
P27169	139	Unique	355	12	39688.2	12	210	0.00253402	0.5268	637.582	Serum paraoxonase/arylesterase 1 OS=Homo sapiens OX=9606 GN=PON1 PE=1 SV=3
Q96PD5	140	Unique	576	14	62159.9	14	164	0.00121966	0.4045	489.351	N-acetylmuramoyl-L-alanine amidase OS=Homo sapiens OX=9606 GN=PGLYRP2 PE=1 SV=1
P43652	141	Unique	599	17	69006	17	200	0.00143028	0.374	539.129	Afamin OS=Homo sapiens OX=9606 GN=AFM PE=1 SV=1
P23142	142	Unique	703	14	77144.3	14	140	0.000853084	0.3073	528.104	Fibulin-1 OS=Homo sapiens OX=9606 GN=FBLN1 PE=1 SV=4
Q06033	143	Unique	890	12	99768.5	12	94	0.000452436	0.2022	253.146	Inter-alpha-trypsin inhibitor heavy chain H3 OS=Homo sapiens OX=9606 GN=ITIH3 PE=1 SV=2
P25311	144	Unique	298	14	34219.1	14	136	0.00195498	0.4966	330.823	Zinc-alpha-2-glycoprotein OS=Homo sapiens OX=9606 GN=AZGP1 PE=1 SV=2
P02655	145	Unique	101	5	11258.7	5	104	0.00441094	0.495	310.925	Apolipoprotein C-II OS=Homo sapiens OX=9606 GN=APOC2 PE=1 SV=1
P04278	146	Unique	402	6	43733.8	6	88	0.000937725	0.306	214.046	Sex hormone-binding globulin OS=Homo sapiens OX=9606 GN=SHBG PE=1 SV=2
P02743	147	Unique	223	7	25353.1	7	64	0.0012294	0.3139	135.593	Serum amyloid P-component OS=Homo sapiens OX=9606 GN=APCS PE=1 SV=2
P02671	148	Unique	866	10	94896.4	10	80	0.000395723	0.2171	230.102	Fibrinogen alpha chain OS=Homo sapiens OX=9606 GN=FGA PE=1 SV=2
P18428	149	Unique	481	4	53331.9	4	34	0.000302798	0.1247	116.779	Lipopolysaccharide-binding protein OS=Homo sapiens OX=9606 GN=LBP PE=1 SV=3
P02775	150	Unique	128	4	13867.4	4	64	0.00214185	0.375	184.305	Platelet basic protein OS=Homo sapiens OX=9606 GN=PPBP PE=1 SV=3
P02656	151	Unique	99	4	10827.5	4	52	0.00225002	0.5354	155.955	Apolipoprotein C-III OS=Homo sapiens OX=9606 GN=APOC3 PE=1 SV=1
Q96A37	152	Unique	237	1	26086.7	1	4	7.22987e-05	0.0717	8.7424	E3 ubiquitin-protein ligase RNF166 OS=Homo sapiens OX=9606 GN=RNF166 PE=1 SV=1
P20851	153	Unique	252	2	28320.4	2	12	0.000203986	0.0913	33.4464	C4b-binding protein beta chain OS=Homo sapiens OX=9606 GN=C4BPB PE=1 SV=1
Q13103	154	Unique	211	2	24303.7	2	20	0.000406038	0.109	54.2172	Secreted phosphoprotein 24 OS=Homo sapiens OX=9606 GN=SPP2 PE=1 SV=1
P01714	155	Unique	112	3	12016.8	3	34	0.00130041	0.1696	76.872	Immunoglobulin lambda variable 3-19 OS=Homo sapiens OX=9606 GN=IGLV3-19 PE=1 SV=2
Q96IY4	156	Unique	423	4	48375.4	4	30	0.000303808	0.1678	98.4164	Carboxypeptidase B2 OS=Homo sapiens OX=9606 GN=CPB2 PE=1 SV=2
P17936	157	Unique	291	2	31635.7	2	6	8.83237e-05	0.1409	13.322	Insulin-like growth factor-binding protein 3 OS=Homo sapiens OX=9606 GN=IGFBP3 PE=1 SV=2
O95445	158	Unique	188	7	21221.4	7	46	0.00104814	0.5691	108.89	Apolipoprotein M OS=Homo sapiens OX=9606 GN=APOM PE=1 SV=2
Q9NZP8	159	Unique	487	1	53446.3	1	2	1.75922e-05	0.0287	5.8248	Complement C1r subcomponent-like protein OS=Homo sapiens OX=9606 GN=C1RL PE=1 SV=2
P01705	160	Unique	113	2	11867.7	2	4	0.000151635	0.0708	5.9018	Immunoglobulin lambda variable 2-23 OS=Homo sapiens OX=9606 GN=IGLV2-23 PE=1 SV=2
Q9NYQ8	161	Unique	4349	1	479000	1	2	1.96997e-06	0.003	4.704	Protocadherin Fat 2 OS=Homo sapiens OX=9606 GN=FAT2 PE=1 SV=2
P02647	162	Unique	267	32	30740.9	32	3150	0.050538	0.8052	7497.4	Apolipoprotein A-I OS=Homo sapiens OX=9606 GN=APOA1 PE=1 SV=1
P02751	163	Unique	2477	91	272132	91	946	0.001636	0.5236	2828.23	Fibronectin OS=Homo sapiens OX=9606 GN=FN1 PE=1 SV=5
P00450	164	Unique	1065	59	122110	59	1094	0.00440034	0.615	3370.24	Ceruloplasmin OS=Homo sapiens OX=9606 GN=CP PE=1 SV=1
P02774	165	Unique	474	30	52864.9	30	530	0.00478979	0.6055	1719.82	Vitamin D-binding protein OS=Homo sapiens OX=9606 GN=GC PE=1 SV=2
P04275	166	Unique	2813	15	309040	15	46	7.00498e-05	0.0967	129.62	von Willebrand factor OS=Homo sapiens OX=9606 GN=VWF PE=1 SV=4
P10124	167	Unique	158	1	17622.6	1	8	0.000216896	0.0886	25.1102	Serglycin OS=Homo sapiens OX=9606 GN=SRGN PE=1 SV=3
O00391	168	Unique	747	1	82507.5	1	2	1.14691e-05	0.0254	5.7414	Sulfhydryl oxidase 1 OS=Homo sapiens OX=9606 GN=QSOX1 PE=1 SV=3
P31944	170	Unique	242	1	27643.9	1	2	3.54025e-05	0.0496	4.3636	Caspase-14 OS=Homo sapiens OX=9606 GN=CASP14 PE=1 SV=2
P61626	171	Unique	148	1	16508.3	1	2	5.78878e-05	0.1892	7.8556	Lysozyme C OS=Homo sapiens OX=9606 GN=LYZ PE=1 SV=1
A0A0B4J1U3	172	Unique	117	1	12452	1	4	0.000146451	0.1368	10.0954	Immunoglobulin lambda variable 1-36 OS=Homo sapiens OX=9606 GN=IGLV1-36 PE=1 SV=5
O75973	173	Unique	258	1	26417.9	1	2	3.3207e-05	0.1202	4.0598	C1q-related factor OS=Homo sapiens OX=9606 GN=C1QL1 PE=1 SV=1
P05154	174	Unique	406	5	45627.7	5	24	0.000253224	0.1404	66.902	Plasma serine protease inhibitor OS=Homo sapiens OX=9606 GN=SERPINA5 PE=1 SV=3
P08571	175	Unique	375	2	40032.7	2	4	4.56928e-05	0.104	13.3452	Monocyte differentiation antigen CD14 OS=Homo sapiens OX=9606 GN=CD14 PE=1 SV=2
P04211	176	Unique	117	2	12425	2	12	0.000439354	0.1538	19.3394	Immunoglobulin lambda variable 7-43 OS=Homo sapiens OX=9606 GN=IGLV7-43 PE=3 SV=2
O14908	177	Unique	333	1	36008.7	1	2	2.57279e-05	0.0871	5.5566	PDZ domain-containing protein GIPC1 OS=Homo sapiens OX=9606 GN=GIPC1 PE=1 SV=2
P01344	178	Unique	180	1	20109.3	1	4	9.51933e-05	0.0889	9.4852	Insulin-like growth factor II OS=Homo sapiens OX=9606 GN=IGF2 PE=1 SV=1
Q9Y6R7	179	Unique	5405	3	571621	3	6	4.75526e-06	0.0118	14.6096	IgGFc-binding protein OS=Homo sapiens OX=9606 GN=FCGBP PE=1 SV=3
Q6ZN30	180	Unique	1099	1	122234	1	2	7.79563e-06	0.0409	4.326	Zinc finger protein basonuclin-2 OS=Homo sapiens OX=9606 GN=BNC2 PE=1 SV=1
P49908	181	Unique	381	1	43138.3	1	4	4.49732e-05	0.0341	11.5702	Selenoprotein P OS=Homo sapiens OX=9606 GN=SELENOP PE=1 SV=3
P01024	182	Some	1663	134	187012	134	3306	0.00851588	0.7757	9828.15	Complement C3 OS=Homo sapiens OX=9606 GN=C3 PE=1 SV=2; Additional IDs concatenated into MaxParsimony group: Q9UPA5
Q9UPA5	182	Some	3926	0	416196	1	6	6.54666e-06	0.0018	10.9548	Protein bassoon OS=Homo sapiens OX=9606 GN=BSN PE=1 SV=4
O95568	182	Some	372	1	42103.6	2	6	6.90919e-05	0.0968	10.9446	Histidine protein methyltransferase 1 homolog OS=Homo sapiens OX=9606 GN=METTL18 PE=1 SV=1
P20742	183	Some	1482	12	163742	18	618	0.00178632	0.1613	1728	Pregnancy zone protein OS=Homo sapiens OX=9606 GN=PZP PE=1 SV=4
P01023	183	Some	1474	100	163170	110	5076	0.0147517	0.768	14806.8	Alpha-2-macroglobulin OS=Homo sapiens OX=9606 GN=A2M PE=1 SV=3; Additional IDs concatenated into MaxParsimony group: P20742
P20848	184	Some	420	0	47842.9	2	52	0.000530363	0.0357	98.5482	Putative alpha-1-antitrypsin-related protein OS=Homo sapiens OX=9606 GN=SERPINA2 PE=1 SV=1
P01009	184	Some	418	41	46689	43	1928	0.0197583	0.6842	5254.77	Alpha-1-antitrypsin OS=Homo sapiens OX=9606 GN=SERPINA1 PE=1 SV=3; Additional IDs concatenated into MaxParsimony group: P20848; Additional IDs concatenated into MaxParsimony group: P20848
P02042	185	Some	147	2	16027.3	7	78	0.00227298	0.4966	184.439	Hemoglobin subunit delta OS=Homo sapiens OX=9606 GN=HBD PE=1 SV=2
P69892	185	Some	147	1	16098.3	10	58	0.00169017	0.6735	152.962	Hemoglobin subunit gamma-2 OS=Homo sapiens OX=9606 GN=HBG2 PE=1 SV=2
P02100	185	Some	147	0	16174.5	2	30	0.000874224	0.1293	65.5634	Hemoglobin subunit epsilon OS=Homo sapiens OX=9606 GN=HBE1 PE=1 SV=2
P68871	185	Some	147	9	15970.3	13	234	0.00681895	0.8844	644.892	Hemoglobin subunit beta OS=Homo sapiens OX=9606 GN=HBB PE=1 SV=2; Additional IDs concatenated into MaxParsimony group: P02042, P69892, P69891, P02100; Additional IDs concatenated into MaxParsimony group: P69891, P02100
P69891	185	Some	147	0	16112.3	9	54	0.0015736	0.5918	142.557	Hemoglobin subunit gamma-1 OS=Homo sapiens OX=9606 GN=HBG1 PE=1 SV=2
P19652	186	Some	201	8	23569.6	10	172	0.00366565	0.398	452.655	Alpha-1-acid glycoprotein 2 OS=Homo sapiens OX=9606 GN=ORM2 PE=1 SV=2
P02763	186	Some	201	10	23478.7	12	244	0.00520011	0.4129	674.421	Alpha-1-acid glycoprotein 1 OS=Homo sapiens OX=9606 GN=ORM1 PE=1 SV=1
P35442	187	Some	1172	0	129890	1	2	7.31007e-06	0.0137	6.933	Thrombospondin-2 OS=Homo sapiens OX=9606 GN=THBS2 PE=1 SV=2
P07996	187	Some	1170	22	129282	23	186	0.000680998	0.3419	573.147	Thrombospondin-1 OS=Homo sapiens OX=9606 GN=THBS1 PE=1 SV=2; Additional IDs concatenated into MaxParsimony group: P35442
P69905	188	Some	142	10	15229.9	11	182	0.00549037	0.838	539.213	Hemoglobin subunit alpha OS=Homo sapiens OX=9606 GN=HBA1 PE=1 SV=2; Additional IDs concatenated into MaxParsimony group: P02008; Additional IDs concatenated into MaxParsimony group: P02008
P02008	188	Some	142	0	15609.2	1	20	0.000603338	0.0634	51.92	Hemoglobin subunit zeta OS=Homo sapiens OX=9606 GN=HBZ PE=1 SV=2
P01699	189	Some	117	1	12175.8	4	48	0.00175742	0.1368	95.995	Immunoglobulin lambda variable 1-44 OS=Homo sapiens OX=9606 GN=IGLV1-44 PE=1 SV=2
A0A075B6J9	189	Some	118	1	12385.9	3	32	0.00116168	0.178	82.4588	Immunoglobulin lambda variable 2-18 OS=Homo sapiens OX=9606 GN=IGLV2-18 PE=3 SV=2
P01703	189	Some	118	1	12275.9	3	26	0.000943866	0.1356	51.1706	Immunoglobulin lambda variable 1-40 OS=Homo sapiens OX=9606 GN=IGLV1-40 PE=1 SV=2
P01721	189	Some	117	2	12539.8	4	42	0.00153774	0.359	119.881	Immunoglobulin lambda variable 6-57 OS=Homo sapiens OX=9606 GN=IGLV6-57 PE=1 SV=2
P0DOX8	189	Some	216	0	22798.1	9	354	0.00702051	0.4074	893.161	Immunoglobulin lambda-1 light chain OS=Homo sapiens OX=9606 PE=1 SV=1; Additional IDs concatenated into MaxParsimony group: contaminant_NRL_1MCOL, B9A064, P0DOY2, P0CG04, P01699, P0CF74, A0M8Q6, P01709
P0DOY2	189	Some	106	0	11268.5	7	356	0.0143868	0.6792	970.888	Immunoglobulin lambda constant 2 OS=Homo sapiens OX=9606 GN=IGLC2 PE=1 SV=1
P01706	189	Some	119	3	12618	5	32	0.00115192	0.437	69.878	Immunoglobulin lambda variable 2-11 OS=Homo sapiens OX=9606 GN=IGLV2-11 PE=1 SV=2
P01709	189	Some	118	0	12355.9	2	12	0.00043563	0.0678	22.3852	Immunoglobulin lambda variable 2-8 OS=Homo sapiens OX=9606 GN=IGLV2-8 PE=1 SV=2
P0CG04	189	Some	106	0	11322.6	6	298	0.0120429	0.6792	784.611	Immunoglobulin lambda constant 1 OS=Homo sapiens OX=9606 GN=IGLC1 PE=1 SV=1
B9A064	189	Some	214	0	23030.6	7	340	0.00680588	0.3738	866.514	Immunoglobulin lambda-like polypeptide 5 OS=Homo sapiens OX=9606 GN=IGLL5 PE=2 SV=2
A0M8Q6	189	Some	106	0	11228.6	3	286	0.0115579	0.3679	790.39	Immunoglobulin lambda constant 7 OS=Homo sapiens OX=9606 GN=IGLC7 PE=1 SV=3
P0CF74	189	Some	106	0	11251.5	4	332	0.0134169	0.5094	921.471	Immunoglobulin lambda constant 6 OS=Homo sapiens OX=9606 GN=IGLC6 PE=1 SV=1
P0DOY3	189	Some	106	1	11240.5	8	358	0.0144676	0.8679	975.789	Immunoglobulin lambda constant 3 OS=Homo sapiens OX=9606 GN=IGLC3 PE=1 SV=1
P01700	189	Some	117	1	12257.9	5	62	0.00226999	0.2479	135.704	Immunoglobulin lambda variable 1-47 OS=Homo sapiens OX=9606 GN=IGLV1-47 PE=1 SV=2
A0A0C4DH25	190	Some	116	1	12489.2	4	54	0.00199414	0.4138	158.334	Immunoglobulin kappa variable 3D-20 OS=Homo sapiens OX=9606 GN=IGKV3D-20 PE=3 SV=1
P01619	190	Some	116	3	12531.3	5	104	0.00384056	0.4655	303.45	Immunoglobulin kappa variable 3-20 OS=Homo sapiens OX=9606 GN=IGKV3-20 PE=1 SV=2; Additional IDs concatenated into MaxParsimony group: A0A0C4DH25
P80748	191	Some	117	2	12420	4	64	0.00234322	0.3932	206.715	Immunoglobulin lambda variable 3-21 OS=Homo sapiens OX=9606 GN=IGLV3-21 PE=1 SV=2
P01717	191	Some	112	1	11985.8	5	58	0.00221834	0.3661	146.521	Immunoglobulin lambda variable 3-25 OS=Homo sapiens OX=9606 GN=IGLV3-25 PE=1 SV=2; Additional IDs concatenated into MaxParsimony group: A0A075B6K0, A0A075B6K4, P01718, P01715, A0A075B6K2; Additional IDs concatenated into MaxParsimony group: A0A075B6K0, A0A075B6K2
P01715	191	Some	115	1	12269.8	2	30	0.00111749	0.2609	82.0974	Immunoglobulin lambda variable 3-1 OS=Homo sapiens OX=9606 GN=IGLV3-1 PE=1 SV=2
A0A075B6K5	191	Some	115	2	12306.1	4	66	0.00245847	0.4	187.59	Immunoglobulin lambda variable 3-9 OS=Homo sapiens OX=9606 GN=IGLV3-9 PE=3 SV=1
A0A075B6K4	191	Some	115	1	12414.9	4	34	0.00126648	0.3478	72.5932	Immunoglobulin lambda variable 3-10 OS=Homo sapiens OX=9606 GN=IGLV3-10 PE=3 SV=2
A0A075B6K2	191	Some	115	0	12360.9	2	32	0.00119199	0.0957	69.7866	Immunoglobulin lambda variable 3-12 OS=Homo sapiens OX=9606 GN=IGLV3-12 PE=3 SV=2
P01718	191	Some	113	2	12139.1	3	46	0.00174381	0.2389	108.863	Immunoglobulin lambda variable 3-27 OS=Homo sapiens OX=9606 GN=IGLV3-27 PE=1 SV=2
A0A075B6K0	191	Some	115	0	12440.1	3	40	0.00148998	0.1652	91.9182	Immunoglobulin lambda variable 3-16 OS=Homo sapiens OX=9606 GN=IGLV3-16 PE=3 SV=2
A0A075B6R9	192	Some	120	2	13052.7	4	46	0.00164208	0.3833	133.355	Probable non-functional immunoglobulin kappa variable 2D-24 OS=Homo sapiens OX=9606 GN=IGKV2D-24 PE=5 SV=1; Additional IDs concatenated into MaxParsimony group: A0A0C4DH68; Additional IDs concatenated into MaxParsimony group: A0A0C4DH68
A0A0C4DH68	192	Some	120	0	13052.6	3	42	0.00149929	0.325	125.334	Immunoglobulin kappa variable 2-24 OS=Homo sapiens OX=9606 GN=IGKV2-24 PE=3 SV=1
P01624	193	Some	115	0	12470.2	3	50	0.00186248	0.2609	142.039	Immunoglobulin kappa variable 3-15 OS=Homo sapiens OX=9606 GN=IGKV3-15 PE=1 SV=2; Additional IDs concatenated into MaxParsimony group: A0A087WSY6, A0A0C4DH55
A0A0C4DH55	193	Some	119	0	13121.5	1	12	0.00043197	0.0756	23.9578	Immunoglobulin kappa variable 3D-7 OS=Homo sapiens OX=9606 GN=IGKV3D-7 PE=3 SV=5
A0A087WSY6	193	Some	115	0	12508.3	2	38	0.00141548	0.1826	118.081	Immunoglobulin kappa variable 3D-15 OS=Homo sapiens OX=9606 GN=IGKV3D-15 PE=3 SV=6; Additional IDs concatenated into MaxParsimony group: P01624
A0A075B6H7	193	Some	116	1	12757.4	2	16	0.000590855	0.2328	35.8874	Probable non-functional immunoglobulin kappa variable 3-7 OS=Homo sapiens OX=9606 GN=IGKV3-7 PE=5 SV=1; Additional IDs concatenated into MaxParsimony group: A0A087WSY6
P01611	194	Some	117	0	12594.2	4	44	0.00161096	0.2906	121.071	Immunoglobulin kappa variable 1D-12 OS=Homo sapiens OX=9606 GN=IGKV1D-12 PE=1 SV=2; Additional IDs concatenated into MaxParsimony group: A0A0C4DH73, P04432, P01599, A0A075B6S4
P01597	194	Some	117	0	12711.3	3	54	0.00197709	0.2906	158.213	Immunoglobulin kappa variable 1-39 OS=Homo sapiens OX=9606 GN=IGKV1-39 PE=1 SV=2
P01601	194	Some	117	1	12704.2	3	18	0.000659031	0.265	55.3434	Immunoglobulin kappa variable 1D-16 OS=Homo sapiens OX=9606 GN=IGKV1D-16 PE=3 SV=2
A0A0C4DH72	194	Some	117	1	12671.3	3	36	0.00131806	0.2393	86.5664	Immunoglobulin kappa variable 1-6 OS=Homo sapiens OX=9606 GN=IGKV1-6 PE=3 SV=1; Additional IDs concatenated into MaxParsimony group: P01597, P01611, A0A0C4DH73, A0A075B6S4, P01601, P01599
A0A075B6S4	194	Some	117	0	12808.4	1	8	0.000292903	0.1282	24.3378	Immunoglobulin kappa variable 1D-17 OS=Homo sapiens OX=9606 GN=IGKV1D-17 PE=3 SV=1
P01599	194	Some	117	0	12752.3	2	10	0.000366128	0.2308	27.796	Immunoglobulin kappa variable 1-17 OS=Homo sapiens OX=9606 GN=IGKV1-17 PE=1 SV=2
A0A0C4DH73	194	Some	117	0	12619.2	4	44	0.00161096	0.2906	121.071	Immunoglobulin kappa variable 1-12 OS=Homo sapiens OX=9606 GN=IGKV1-12 PE=3 SV=1
P04432	194	Some	117	0	12711.3	3	54	0.00197709	0.2906	158.213	Immunoglobulin kappa variable 1D-39 OS=Homo sapiens OX=9606 GN=IGKV1D-39 PE=3 SV=2
P10720	195	All	104	0	11527.3	3	52	0.00214185	0.375	154.824	Platelet factor 4 variant OS=Homo sapiens OX=9606 GN=PF4V1 PE=1 SV=1; Additional IDs concatenated into MaxParsimony group: P02776; Additional IDs concatenated into MaxParsimony group: P02776
P02776	195	All	101	0	10819.9	3	52	0.00220547	0.3861	154.824	Platelet factor 4 OS=Homo sapiens OX=9606 GN=PF4 PE=1 SV=2
A0A0J9YXX1	196	Some	117	1	12746.3	2	22	0.000805482	0.3162	65.2838	Immunoglobulin heavy variable 5-10-1 OS=Homo sapiens OX=9606 GN=IGHV5-10-1 PE=3 SV=1
A0A0C4DH38	196	Some	117	3	12648.3	4	44	0.00161096	0.5043	128.761	Immunoglobulin heavy variable 5-51 OS=Homo sapiens OX=9606 GN=IGHV5-51 PE=3 SV=1
A0A0B4J1V0	197	Some	119	4	12899.5	5	40	0.0014399	0.3109	118.956	Immunoglobulin heavy variable 3-15 OS=Homo sapiens OX=9606 GN=IGHV3-15 PE=3 SV=1
A0A0B4J1Y9	197	Some	119	1	13176.5	2	8	0.00028798	0.1681	19.0504	Immunoglobulin heavy variable 3-72 OS=Homo sapiens OX=9606 GN=IGHV3-72 PE=3 SV=1
A0A0B4J1V6	197	Some	119	1	12831.4	2	10	0.000359975	0.1681	21.9868	Immunoglobulin heavy variable 3-73 OS=Homo sapiens OX=9606 GN=IGHV3-73 PE=3 SV=1
Q7Z3Z0	198	Some	450	0	49269.4	1	4	3.80773e-05	0.02	8.0746	Keratin, type I cytoskeletal 25 OS=Homo sapiens OX=9606 GN=KRT25 PE=1 SV=1
P13645	198	Some	584	0	58773.7	8	42	0.000308074	0.1884	116.228	Keratin, type I cytoskeletal 10 OS=Homo sapiens OX=9606 GN=KRT10 PE=1 SV=6
Q7Z3Y7	198	Some	464	0	50517.9	1	2	1.84642e-05	0.0194	4.1172	Keratin, type I cytoskeletal 28 OS=Homo sapiens OX=9606 GN=KRT28 PE=1 SV=2
Q7Z3Y9	198	Some	468	0	51860.4	1	2	1.83064e-05	0.0192	4.1172	Keratin, type I cytoskeletal 26 OS=Homo sapiens OX=9606 GN=KRT26 PE=1 SV=2
P02533	198	Some	472	0	51511.4	1	2	1.81513e-05	0.0191	4.1172	Keratin, type I cytoskeletal 14 OS=Homo sapiens OX=9606 GN=KRT14 PE=1 SV=4
Q7Z3Y8	198	Some	459	0	49773.5	1	4	3.73307e-05	0.0196	8.0746	Keratin, type I cytoskeletal 27 OS=Homo sapiens OX=9606 GN=KRT27 PE=1 SV=2
P08779	198	Some	473	0	51218.2	1	2	1.81129e-05	0.019	4.1172	Keratin, type I cytoskeletal 16 OS=Homo sapiens OX=9606 GN=KRT16 PE=1 SV=4
A0A0C4DH29	199	Some	117	2	12981.4	3	10	0.000366128	0.3504	22.8114	Immunoglobulin heavy variable 1-3 OS=Homo sapiens OX=9606 GN=IGHV1-3 PE=3 SV=1
P0DP01	199	Some	117	2	12965.3	3	8	0.000292903	0.4359	22.0304	Immunoglobulin heavy variable 1-8 OS=Homo sapiens OX=9606 GN=IGHV1-8 PE=3 SV=1
A0A0B4J2H0	199	Some	117	3	12634.2	5	70	0.0025629	0.6068	179.917	Immunoglobulin heavy variable 1-69D OS=Homo sapiens OX=9606 GN=IGHV1-69D PE=1 SV=1; Additional IDs concatenated into MaxParsimony group: P01742
P01742	199	Some	117	0	12633.3	4	50	0.00183064	0.4359	128.927	Immunoglobulin heavy variable 1-69 OS=Homo sapiens OX=9606 GN=IGHV1-69 PE=1 SV=2; Additional IDs concatenated into MaxParsimony group: A0A0B4J2H0
P01743	199	Some	117	3	12906.2	4	16	0.000585805	0.5641	50.5716	Immunoglobulin heavy variable 1-46 OS=Homo sapiens OX=9606 GN=IGHV1-46 PE=1 SV=2
P62736	200	All	377	0	41963.8	1	2	2.27252e-05	0.0424	4.5904	Actin, aortic smooth muscle OS=Homo sapiens OX=9606 GN=ACTA2 PE=1 SV=1
P68133	200	All	377	0	42005.8	1	2	2.27252e-05	0.0424	4.5904	Actin, alpha skeletal muscle OS=Homo sapiens OX=9606 GN=ACTA1 PE=1 SV=1
Q6S8J3	200	All	1075	0	121268	1	2	7.96967e-06	0.0149	4.5904	POTE ankyrin domain family member E OS=Homo sapiens OX=9606 GN=POTEE PE=2 SV=3; Additional IDs concatenated into MaxParsimony group: A5A3E0, P62736, P68133, P68032, Q562R1, P63267, P60709, Q9BYX7, P63261; Additional IDs concatenated into MaxParsimony group: A5A3E0, P62736, P68133, P68032, P63267, Q562R1, Q9BYX7, P60709, P63261
P63267	200	All	376	0	41831.8	1	2	2.27856e-05	0.0426	4.5904	Actin, gamma-enteric smooth muscle OS=Homo sapiens OX=9606 GN=ACTG2 PE=1 SV=1
A5A3E0	200	All	1075	0	121349	1	2	7.96967e-06	0.0149	4.5904	POTE ankyrin domain family member F OS=Homo sapiens OX=9606 GN=POTEF PE=1 SV=2
Q9BYX7	200	All	375	0	41970.8	1	2	2.28464e-05	0.0427	4.5904	Putative beta-actin-like protein 3 OS=Homo sapiens OX=9606 GN=POTEKP PE=5 SV=1
P68032	200	All	377	0	41973.9	1	2	2.27252e-05	0.0424	4.5904	Actin, alpha cardiac muscle 1 OS=Homo sapiens OX=9606 GN=ACTC1 PE=1 SV=1
P60709	200	All	375	0	41691.7	1	2	2.28464e-05	0.0427	4.5904	Actin, cytoplasmic 1 OS=Homo sapiens OX=9606 GN=ACTB PE=1 SV=1
Q562R1	200	All	376	0	41958	1	2	2.27856e-05	0.0426	4.5904	Beta-actin-like protein 2 OS=Homo sapiens OX=9606 GN=ACTBL2 PE=1 SV=2
P63261	200	All	375	0	41747.8	1	2	2.28464e-05	0.0427	4.5904	Actin, cytoplasmic 2 OS=Homo sapiens OX=9606 GN=ACTG1 PE=1 SV=1
A0A075B6P5	201	Some	120	0	12930.4	1	10	0.000356975	0.1083	30.1008	Immunoglobulin kappa variable 2-28 OS=Homo sapiens OX=9606 GN=IGKV2-28 PE=3 SV=1
P06310	201	Some	120	0	13158.5	3	20	0.00071395	0.325	66.8066	Immunoglobulin kappa variable 2-30 OS=Homo sapiens OX=9606 GN=IGKV2-30 PE=3 SV=2; Additional IDs concatenated into MaxParsimony group: A0A075B6S6, P01614, A0A087WW87, A0A075B6P5, A2NJV5, A0A075B6S2, P01615, A0A0A0MRZ7
A2NJV5	201	Some	120	0	13058.6	1	10	0.000356975	0.1083	30.1008	Immunoglobulin kappa variable 2-29 OS=Homo sapiens OX=9606 GN=IGKV2-29 PE=3 SV=2
P01614	201	Some	121	0	13283.6	1	10	0.000354025	0.1074	30.1008	Immunoglobulin kappa variable 2D-40 OS=Homo sapiens OX=9606 GN=IGKV2D-40 PE=1 SV=2
A0A075B6S2	201	Some	120	0	13116.6	1	10	0.000356975	0.1083	30.1008	Immunoglobulin kappa variable 2D-29 OS=Homo sapiens OX=9606 GN=IGKV2D-29 PE=3 SV=1
A0A087WW87	201	Some	121	0	13283.6	1	10	0.000354025	0.1074	30.1008	Immunoglobulin kappa variable 2-40 OS=Homo sapiens OX=9606 GN=IGKV2-40 PE=3 SV=2
P01615	201	Some	120	0	12930.4	1	10	0.000356975	0.1083	30.1008	Immunoglobulin kappa variable 2D-28 OS=Homo sapiens OX=9606 GN=IGKV2D-28 PE=1 SV=2
A0A075B6S6	201	Some	120	0	13188.5	3	20	0.00071395	0.325	66.8066	Immunoglobulin kappa variable 2D-30 OS=Homo sapiens OX=9606 GN=IGKV2D-30 PE=3 SV=1; Additional IDs concatenated into MaxParsimony group: P06310, P01614, A0A087WW87, A2NJV5, A0A075B6P5, A0A075B6S2, A0A0A0MRZ7, P01615
A0A0A0MRZ7	201	Some	120	0	13270.5	1	10	0.000356975	0.1083	30.1008	Immunoglobulin kappa variable 2D-26 OS=Homo sapiens OX=9606 GN=IGKV2D-26 PE=3 SV=1
A0A087WSX0	202	Some	123	1	13135.4	2	4	0.000139307	0.2683	10.3186	Immunoglobulin lambda variable 5-45 OS=Homo sapiens OX=9606 GN=IGLV5-45 PE=3 SV=1; Additional IDs concatenated into MaxParsimony group: A0A0G2JS06
A0A0G2JS06	202	Some	123	0	13367.7	1	2	6.96536e-05	0.1301	4.9822	Immunoglobulin lambda variable 5-39 OS=Homo sapiens OX=9606 GN=IGLV5-39 PE=3 SV=1
Q03591	203	Some	330	5	37608	12	104	0.00135001	0.5152	297.295	Complement factor H-related protein 1 OS=Homo sapiens OX=9606 GN=CFHR1 PE=1 SV=2
Q9BXR6	203	Some	569	0	64359.1	1	6	4.51708e-05	0.0228	20.884	Complement factor H-related protein 5 OS=Homo sapiens OX=9606 GN=CFHR5 PE=1 SV=1
P36980	203	Some	270	3	30612.6	5	40	0.000634622	0.3481	119.722	Complement factor H-related protein 2 OS=Homo sapiens OX=9606 GN=CFHR2 PE=1 SV=1
Q02985	203	Some	330	0	37280.7	1	20	0.000259618	0.0485	55.4934	Complement factor H-related protein 3 OS=Homo sapiens OX=9606 GN=CFHR3 PE=1 SV=2
P08603	203	Some	1231	58	138987	65	920	0.00320146	0.6271	2744.23	Complement factor H OS=Homo sapiens OX=9606 GN=CFH PE=1 SV=4; Additional IDs concatenated into MaxParsimony group: Q9BXR6; Additional IDs concatenated into MaxParsimony group: Q9BXR6, Q02985
P05543	204	Some	415	10	46276.6	11	114	0.00117673	0.3422	279.474	Thyroxine-binding globulin OS=Homo sapiens OX=9606 GN=SERPINA7 PE=1 SV=2
P05546	204	Some	499	15	57016.2	16	194	0.00166541	0.3667	502.732	Heparin cofactor 2 OS=Homo sapiens OX=9606 GN=SERPIND1 PE=1 SV=3
O95678	205	Some	551	0	59506	1	14	0.000108842	0.0218	44.1182	Keratin, type II cytoskeletal 75 OS=Homo sapiens OX=9606 GN=KRT75 PE=1 SV=2
P48668	205	Some	564	0	59970.3	1	14	0.000106333	0.0213	44.1182	Keratin, type II cytoskeletal 6C OS=Homo sapiens OX=9606 GN=KRT6C PE=1 SV=3
P02538	205	Some	564	0	59990.3	1	14	0.000106333	0.0213	44.1182	Keratin, type II cytoskeletal 6A OS=Homo sapiens OX=9606 GN=KRT6A PE=1 SV=3
Q7Z794	205	Some	578	0	61845.5	1	22	0.000163047	0.0208	78.3196	Keratin, type II cytoskeletal 1b OS=Homo sapiens OX=9606 GN=KRT77 PE=2 SV=3
P04264	205	Some	644	3	65981	9	78	0.000518833	0.2143	257.279	Keratin, type II cytoskeletal 1 OS=Homo sapiens OX=9606 GN=KRT1 PE=1 SV=6; Additional IDs concatenated into MaxParsimony group: contaminant_KERATIN13, contaminant_KERATIN22, P35908, Q7Z794; Additional IDs concatenated into MaxParsimony group: contaminant_KERATIN22, contaminant_KERATIN13, contaminant_KERATIN17, P13647, Q7Z794, P48668, P02538, P04259, contaminant_KERATIN18, O95678, Q5XKE5, contamin…
P35908	205	Some	639	1	65375.2	9	72	0.00048267	0.2895	236.948	Keratin, type II cytoskeletal 2 epidermal OS=Homo sapiens OX=9606 GN=KRT2 PE=1 SV=2
Q5XKE5	205	Some	535	0	57782.2	1	14	0.000112097	0.0224	44.1182	Keratin, type II cytoskeletal 79 OS=Homo sapiens OX=9606 GN=KRT79 PE=1 SV=2
P04259	205	Some	564	0	60012.3	1	14	0.000106333	0.0213	44.1182	Keratin, type II cytoskeletal 6B OS=Homo sapiens OX=9606 GN=KRT6B PE=1 SV=5
P13647	205	Some	590	0	62322	1	14	0.000101647	0.0203	44.1182	Keratin, type II cytoskeletal 5 OS=Homo sapiens OX=9606 GN=KRT5 PE=1 SV=3
P04433	206	All	115	0	12549.3	3	74	0.00275647	0.2609	244.11	Immunoglobulin kappa variable 3-11 OS=Homo sapiens OX=9606 GN=IGKV3-11 PE=1 SV=1; Additional IDs concatenated into MaxParsimony group: A0A0A0MRZ8
A0A0A0MRZ8	206	All	115	0	12599.3	3	74	0.00275647	0.2609	244.11	Immunoglobulin kappa variable 3D-11 OS=Homo sapiens OX=9606 GN=IGKV3D-11 PE=3 SV=6; Additional IDs concatenated into MaxParsimony group: P04433
P01833	207	All	764	0	83213.6	3	6	3.36416e-05	0.089	18.4954	Polymeric immunoglobulin receptor OS=Homo sapiens OX=9606 GN=PIGR PE=1 SV=4
P35527	208	All	623	0	62008.8	5	34	0.000233781	0.175	121.736	Keratin, type I cytoskeletal 9 OS=Homo sapiens OX=9606 GN=KRT9 PE=1 SV=3; Additional IDs concatenated into MaxParsimony group: contaminant_KERATIN02; Additional IDs concatenated into MaxParsimony group: contaminant_KERATIN02
A0A0B4J1U7	209	Some	121	2	13454.8	2	14	0.000495635	0.1405	24.7672	Immunoglobulin heavy variable 6-1 OS=Homo sapiens OX=9606 GN=IGHV6-1 PE=3 SV=1; Additional IDs concatenated into MaxParsimony group: Q96M19
Q96M19	209	Some	166	0	18155.1	1	8	0.000206443	0.0422	14.2022	Putative transmembrane protein encoded by LINC00477 OS=Homo sapiens OX=9606 GN=LINC00477 PE=5 SV=1
P0DOX3	210	Some	512	2	56171.1	4	14	0.000117132	0.1309	38.616	Immunoglobulin delta heavy chain OS=Homo sapiens OX=9606 PE=1 SV=1; Additional IDs concatenated into MaxParsimony group: P01880; Additional IDs concatenated into MaxParsimony group: P01880
P01880	210	Some	384	0	42308.3	2	8	8.92437e-05	0.0807	22.936	Immunoglobulin heavy constant delta OS=Homo sapiens OX=9606 GN=IGHD PE=1 SV=3
Q6ZMR3	211	All	332	0	36466.2	1	2	2.58054e-05	0.0361	4.2556	L-lactate dehydrogenase A-like 6A OS=Homo sapiens OX=9606 GN=LDHAL6A PE=2 SV=1
P00338	211	All	332	0	36647.4	1	2	2.58054e-05	0.0361	4.2556	L-lactate dehydrogenase A chain OS=Homo sapiens OX=9606 GN=LDHA PE=1 SV=2
P07864	211	All	332	0	36270.2	1	2	2.58054e-05	0.0361	4.2556	L-lactate dehydrogenase C chain OS=Homo sapiens OX=9606 GN=LDHC PE=1 SV=4
P07195	211	All	334	0	36597.1	1	2	2.56509e-05	0.0359	4.2556	L-lactate dehydrogenase B chain OS=Homo sapiens OX=9606 GN=LDHB PE=1 SV=2; Additional IDs concatenated into MaxParsimony group: P00338, Q6ZMR3, P07864; Additional IDs concatenated into MaxParsimony group: Q6ZMR3, P00338, P07864
P0C0L5	212	Some	1744	29	192612	80	1090	0.00267731	0.5596	3139.12	Complement C4-B OS=Homo sapiens OX=9606 GN=C4B PE=1 SV=2
P0C0L4	212	Some	1744	4	192646	71	998	0.00245134	0.5006	2904.03	Complement C4-A OS=Homo sapiens OX=9606 GN=C4A PE=1 SV=2
P08519	213	Some	4548	5	500977	9	56	5.27456e-05	0.0255	175.246	Apolipoprotein(a) OS=Homo sapiens OX=9606 GN=LPA PE=1 SV=1
Q15195	213	Some	96	0	10889.5	2	4	0.000178487	0.1979	8.0576	Plasminogen-like protein A OS=Homo sapiens OX=9606 GN=PLGLA PE=2 SV=1; Additional IDs concatenated into MaxParsimony group: Q02325
P00747	213	Some	810	40	90492.1	47	606	0.00320484	0.6815	1833.17	Plasminogen OS=Homo sapiens OX=9606 GN=PLG PE=1 SV=2; Additional IDs concatenated into MaxParsimony group: P08519; Additional IDs concatenated into MaxParsimony group: Q15195
Q02325	213	Some	96	0	10945.5	3	10	0.000446219	0.2188	25.8608	Plasminogen-like protein B OS=Homo sapiens OX=9606 GN=PLGLB1 PE=3 SV=1
P02768	214	Some	609	75	69303.5	81	33262	0.233965	0.8227	89808.3	Serum albumin OS=Homo sapiens OX=9606 GN=ALB PE=1 SV=2
A0A0B4J2D9	215	Some	117	1	12543.3	3	40	0.00146451	0.2906	111.299	Immunoglobulin kappa variable 1D-13 OS=Homo sapiens OX=9606 GN=IGKV1D-13 PE=3 SV=1; Additional IDs concatenated into MaxParsimony group: P0DP09
P0DOX7	215	Some	214	1	23346.4	13	1312	0.0262627	0.5888	3586.3	Immunoglobulin kappa light chain OS=Homo sapiens OX=9606 PE=1 SV=1; Additional IDs concatenated into MaxParsimony group: contaminant_S68241; Additional IDs concatenated into MaxParsimony group: P0DP09, contaminant_S68241
P01834	215	Some	107	1	11739.8	10	1232	0.0493226	0.9065	3308.04	Immunoglobulin kappa constant OS=Homo sapiens OX=9606 GN=IGKC PE=1 SV=2
P01602	215	Some	117	2	12755.3	5	132	0.00483289	0.4017	419.786	Immunoglobulin kappa variable 1-5 OS=Homo sapiens OX=9606 GN=IGKV1-5 PE=1 SV=2
P0DP09	215	Some	117	0	12543.3	3	38	0.00139129	0.2906	108.328	Immunoglobulin kappa variable 1-13 OS=Homo sapiens OX=9606 GN=IGKV1-13 PE=3 SV=1
A0A0A0MT36	216	Some	114	1	12314.2	2	16	0.000601221	0.2895	44.9872	Immunoglobulin kappa variable 6D-21 OS=Homo sapiens OX=9606 GN=IGKV6D-21 PE=3 SV=1
A0A0C4DH24	216	Some	114	2	12404.2	2	34	0.00127759	0.2895	92.6338	Immunoglobulin kappa variable 6-21 OS=Homo sapiens OX=9606 GN=IGKV6-21 PE=3 SV=1; Additional IDs concatenated into MaxParsimony group: A0A0A0MT36
A0A087WSZ0	217	Some	117	0	12810.3	1	2	7.32256e-05	0.1368	5.6788	Immunoglobulin kappa variable 1D-8 OS=Homo sapiens OX=9606 GN=IGKV1D-8 PE=3 SV=6
P06312	217	Some	121	5	13353.6	6	48	0.00169932	0.3554	109.74	Immunoglobulin kappa variable 4-1 OS=Homo sapiens OX=9606 GN=IGKV4-1 PE=1 SV=1; Additional IDs concatenated into MaxParsimony group: A0A075B6S5, A0A0C4DH69, A0A087WSZ0
A0A075B6S5	217	Some	117	0	12685.4	2	4	0.000146451	0.2137	9.1638	Immunoglobulin kappa variable 1-27 OS=Homo sapiens OX=9606 GN=IGKV1-27 PE=3 SV=1
A0A0C4DH69	217	Some	117	0	12688.4	2	8	0.000292903	0.2906	20.4672	Immunoglobulin kappa variable 1-9 OS=Homo sapiens OX=9606 GN=IGKV1-9 PE=3 SV=1; Additional IDs concatenated into MaxParsimony group: A0A0C4DH67
A0A0C4DH67	217	Some	115	2	12511.2	4	32	0.00119199	0.7217	80.9442	Immunoglobulin kappa variable 1-8 OS=Homo sapiens OX=9606 GN=IGKV1-8 PE=3 SV=1
P01594	218	All	117	0	12822.3	1	36	0.00131806	0.1368	105.46	Immunoglobulin kappa variable 1-33 OS=Homo sapiens OX=9606 GN=IGKV1-33 PE=1 SV=2; Additional IDs concatenated into MaxParsimony group: P01593
P01593	218	All	117	0	12822.3	1	36	0.00131806	0.1368	105.46	Immunoglobulin kappa variable 1D-33 OS=Homo sapiens OX=9606 GN=IGKV1D-33 PE=1 SV=2; Additional IDs concatenated into MaxParsimony group: P01594
A0A0C4DH43	219	Some	119	1	13285.8	2	18	0.000647954	0.1765	36.7138	Immunoglobulin heavy variable 2-70D OS=Homo sapiens OX=9606 GN=IGHV2-70D PE=3 SV=1
P0DOX6	219	Some	576	1	63427.7	15	462	0.00343588	0.3021	1131.76	Immunoglobulin mu heavy chain OS=Homo sapiens OX=9606 PE=1 SV=2; Additional IDs concatenated into MaxParsimony group: A0A0C4DH43
P01871	219	Some	453	4	49390.6	18	474	0.00448228	0.5143	1159.1	Immunoglobulin heavy constant mu OS=Homo sapiens OX=9606 GN=IGHM PE=1 SV=4; Additional IDs concatenated into MaxParsimony group: P0DOX6
P0DP02	220	Some	117	0	12962.5	5	54	0.00197709	0.2821	125.732	Immunoglobulin heavy variable 3-30-3 OS=Homo sapiens OX=9606 GN=IGHV3-30-3 PE=3 SV=1
P01767	220	Some	116	0	12743.3	6	58	0.00214185	0.4483	139.415	Immunoglobulin heavy variable 3-53 OS=Homo sapiens OX=9606 GN=IGHV3-53 PE=1 SV=2
A0A0C4DH42	220	Some	116	0	12672.3	5	54	0.00199414	0.2845	125.732	Immunoglobulin heavy variable 3-66 OS=Homo sapiens OX=9606 GN=IGHV3-66 PE=3 SV=1
P01766	220	Some	116	0	12480.2	2	38	0.00140328	0.0948	102.91	Immunoglobulin heavy variable 3-13 OS=Homo sapiens OX=9606 GN=IGHV3-13 PE=1 SV=2
P01780	220	Some	117	2	12916.4	5	78	0.0028558	0.3248	187.718	Immunoglobulin heavy variable 3-7 OS=Homo sapiens OX=9606 GN=IGHV3-7 PE=1 SV=2
P01763	220	Some	117	1	12786.2	5	54	0.00197709	0.3761	139.077	Immunoglobulin heavy variable 3-48 OS=Homo sapiens OX=9606 GN=IGHV3-48 PE=1 SV=2
P01772	220	Some	117	0	13047.5	5	54	0.00197709	0.2821	125.732	Immunoglobulin heavy variable 3-33 OS=Homo sapiens OX=9606 GN=IGHV3-33 PE=1 SV=2
A0A0J9YVY3	220	Some	117	2	12822.3	3	12	0.000439354	0.4701	35.4824	Immunoglobulin heavy variable 7-4-1 OS=Homo sapiens OX=9606 GN=IGHV7-4-1 PE=3 SV=1
P01764	220	Some	117	1	12556.2	6	72	0.00263612	0.4103	216.369	Immunoglobulin heavy variable 3-23 OS=Homo sapiens OX=9606 GN=IGHV3-23 PE=1 SV=2
P01782	220	Some	118	0	12918.4	2	38	0.0013795	0.0932	102.91	Immunoglobulin heavy variable 3-9 OS=Homo sapiens OX=9606 GN=IGHV3-9 PE=1 SV=2
P01762	220	Some	117	1	12882.3	4	48	0.00175742	0.3761	127.077	Immunoglobulin heavy variable 3-11 OS=Homo sapiens OX=9606 GN=IGHV3-11 PE=1 SV=2
A0A0B4J1V1	220	Some	117	1	12813.4	5	52	0.00190387	0.3761	133.028	Immunoglobulin heavy variable 3-21 OS=Homo sapiens OX=9606 GN=IGHV3-21 PE=1 SV=1
P0DP04	220	Some	118	0	12990.4	3	42	0.00152471	0.1525	109.445	Immunoglobulin heavy variable 3-43D OS=Homo sapiens OX=9606 GN=IGHV3-43D PE=3 SV=1
A0A0C4DH32	220	Some	117	1	12647.2	3	46	0.00168419	0.2821	136.515	Immunoglobulin heavy variable 3-20 OS=Homo sapiens OX=9606 GN=IGHV3-20 PE=3 SV=2
P01876	220	Some	353	10	37612.6	14	226	0.00274254	0.4986	709.759	Immunoglobulin heavy constant alpha 1 OS=Homo sapiens OX=9606 GN=IGHA1 PE=1 SV=2; Additional IDs concatenated into MaxParsimony group: P0DOX2, P0DP04, A0A0B4J1X8, P01762, P0DP02, P01772, P01767, A0A0C4DH42, P01782, P01768, A0A0C4DH32, P0DP03, P01766; Additional IDs concatenated into MaxParsimony group: P01877, P01767, P0DP02, P01768, P01772, P0DP03, A0A0C4DH42, A0A0B4J1X8, P0DP04, A0A075B6Q5, P01…
P01877	220	Some	340	1	36550	7	76	0.000957533	0.3676	228.959	Immunoglobulin heavy constant alpha 2 OS=Homo sapiens OX=9606 GN=IGHA2 PE=1 SV=4
P01768	220	Some	117	0	12920.4	5	50	0.00183064	0.2821	121.881	Immunoglobulin heavy variable 3-30 OS=Homo sapiens OX=9606 GN=IGHV3-30 PE=1 SV=2
A0A0B4J1X5	220	Some	117	2	12813.4	5	82	0.00300225	0.3761	203.608	Immunoglobulin heavy variable 3-74 OS=Homo sapiens OX=9606 GN=IGHV3-74 PE=3 SV=1
P0DOX2	220	Some	455	2	48885.2	10	92	0.000866155	0.3692	267.357	Immunoglobulin alpha-2 heavy chain OS=Homo sapiens OX=9606 PE=1 SV=2
A0A0B4J1X8	220	Some	118	0	13050.4	3	42	0.00152471	0.1525	109.445	Immunoglobulin heavy variable 3-43 OS=Homo sapiens OX=9606 GN=IGHV3-43 PE=3 SV=1
A0A075B6Q5	220	Some	118	0	12864.2	2	16	0.000580841	0.1864	55.9988	Immunoglobulin heavy variable 3-64 OS=Homo sapiens OX=9606 GN=IGHV3-64 PE=3 SV=1; Additional IDs concatenated into MaxParsimony group: A0A0J9YX35
A0A0J9YX35	220	Some	117	1	12796.3	3	18	0.000659031	0.2821	60.2902	Immunoglobulin heavy variable 3-64D OS=Homo sapiens OX=9606 GN=IGHV3-64D PE=3 SV=1
P0DP03	220	Some	117	0	12920.4	5	50	0.00183064	0.2821	121.881	Immunoglobulin heavy variable 3-30-5 OS=Homo sapiens OX=9606 GN=IGHV3-30-5 PE=3 SV=1
Q2TV78	221	Some	715	2	79624.2	4	28	0.000167753	0.0797	81.4684	Putative macrophage stimulating 1-like protein OS=Homo sapiens OX=9606 GN=MST1L PE=2 SV=2; Additional IDs concatenated into MaxParsimony group: P26927
P26927	221	Some	711	3	80249.5	5	30	0.000180747	0.1224	93.0346	Hepatocyte growth factor-like protein OS=Homo sapiens OX=9606 GN=MST1 PE=1 SV=2
P0DP08	222	Some	117	1	12989.6	5	60	0.00219677	0.4615	122.962	Immunoglobulin heavy variable 4-38-2 OS=Homo sapiens OX=9606 GN=IGHV4-38-2 PE=3 SV=1
P01825	222	Some	116	0	12909.6	4	54	0.00199414	0.2845	104.931	Immunoglobulin heavy variable 4-59 OS=Homo sapiens OX=9606 GN=IGHV4-59 PE=1 SV=2
P01857	222	Some	330	0	36065.2	17	1418	0.0184069	0.4727	3636.11	Immunoglobulin heavy constant gamma 1 OS=Homo sapiens OX=9606 GN=IGHG1 PE=1 SV=1
P01860	222	Some	377	5	41242.4	17	828	0.00940823	0.4377	1852.81	Immunoglobulin heavy constant gamma 3 OS=Homo sapiens OX=9606 GN=IGHG3 PE=1 SV=2
P01861	222	Some	327	4	35899.9	14	756	0.0099036	0.4954	1790.83	Immunoglobulin heavy constant gamma 4 OS=Homo sapiens OX=9606 GN=IGHG4 PE=1 SV=1
P01824	222	Some	125	1	13890.1	5	56	0.0019191	0.432	113.568	Immunoglobulin heavy variable 4-39 OS=Homo sapiens OX=9606 GN=IGHV4-39 PE=1 SV=2; Additional IDs concatenated into MaxParsimony group: A0A0C4DH41, P0DP07, P0DP06, P01825
P0DOX5	222	Some	449	1	49279.7	18	1420	0.0135476	0.3719	3640.76	Immunoglobulin gamma-1 heavy chain OS=Homo sapiens OX=9606 PE=1 SV=2; Additional IDs concatenated into MaxParsimony group: P01857; Additional IDs concatenated into MaxParsimony group: P01857, A0A0C4DH41, P0DP06, P01825, P0DP07, A0A087WSY4
P01859	222	Some	326	6	35859.7	17	552	0.00725338	0.4877	1285.44	Immunoglobulin heavy constant gamma 2 OS=Homo sapiens OX=9606 GN=IGHG2 PE=1 SV=2
A0A0C4DH34	222	Some	117	1	13097.6	2	18	0.000659031	0.1282	29.561	Immunoglobulin heavy variable 4-28 OS=Homo sapiens OX=9606 GN=IGHV4-28 PE=3 SV=1
P0DP07	222	Some	118	0	13068.7	3	52	0.00188773	0.2627	101.739	Immunoglobulin heavy variable 4-31 OS=Homo sapiens OX=9606 GN=IGHV4-31 PE=3 SV=1
A0A0C4DH41	222	Some	118	0	13039.6	4	54	0.00196034	0.2797	104.931	Immunoglobulin heavy variable 4-61 OS=Homo sapiens OX=9606 GN=IGHV4-61 PE=3 SV=1
P06331	222	Some	123	1	13788	5	76	0.00264684	0.439	169.897	Immunoglobulin heavy variable 4-34 OS=Homo sapiens OX=9606 GN=IGHV4-34 PE=1 SV=2
A0A075B6R2	222	Some	117	1	12821.6	3	40	0.00146451	0.3675	101.575	Immunoglobulin heavy variable 4-4 OS=Homo sapiens OX=9606 GN=IGHV4-4 PE=3 SV=2
A0A087WSY4	222	Some	118	0	12998.7	2	24	0.000871261	0.1864	51.946	Immunoglobulin heavy variable 4-30-2 OS=Homo sapiens OX=9606 GN=IGHV4-30-2 PE=3 SV=1
P0DP06	222	Some	118	0	13129.7	4	54	0.00196034	0.2797	104.931	Immunoglobulin heavy variable 4-30-4 OS=Homo sapiens OX=9606 GN=IGHV4-30-4 PE=3 SV=1
P00738	223	Some	406	18	45158.6	36	956	0.0100867	0.6946	2708.01	Haptoglobin OS=Homo sapiens OX=9606 GN=HP PE=1 SV=1; Additional IDs concatenated into MaxParsimony group: P00739, Q96N28; Additional IDs concatenated into MaxParsimony group: Q96N28
P03952	223	Some	638	17	71304.8	18	130	0.000872854	0.406	343.374	Plasma kallikrein OS=Homo sapiens OX=9606 GN=KLKB1 PE=1 SV=1
Q96N28	223	Some	172	0	19217	1	6	0.000149431	0.0349	8.4882	PRELI domain containing protein 3A OS=Homo sapiens OX=9606 GN=PRELID3A PE=1 SV=1
P03951	223	Some	625	1	70045.5	2	10	6.85392e-05	0.04	35.1978	Coagulation factor XI OS=Homo sapiens OX=9606 GN=F11 PE=1 SV=1
P00739	223	Some	348	6	38986.7	22	324	0.00398827	0.4856	815.857	Haptoglobin-related protein OS=Homo sapiens OX=9606 GN=HPR PE=2 SV=2

## Sheet: NonDepleted - PatternLab - ZIKV
ID	Group	GroupType	Length	#UniquePeptides	MolWt	SequenceLength	SpectrumCount	NSAF	Coverage	ProteinScore	Description
P01008	1	Unique	464	32	52550.9	32	586	0.00483914	0.5453	1712	Antithrombin-III OS=Homo sapiens OX=9606 GN=SERPINC1 PE=1 SV=1
P10643	2	Unique	843	23	93439.3	23	254	0.0011545	0.4116	764.281	Complement component C7 OS=Homo sapiens OX=9606 GN=C7 PE=1 SV=2
P19827	3	Unique	911	30	101308	30	368	0.00154781	0.3787	1234.16	Inter-alpha-trypsin inhibitor heavy chain H1 OS=Homo sapiens OX=9606 GN=ITIH1 PE=1 SV=3
P06396	4	Unique	782	25	85626.2	25	326	0.00159735	0.445	1077.52	Gelsolin OS=Homo sapiens OX=9606 GN=GSN PE=1 SV=1
P02765	5	Unique	367	15	39297.7	15	424	0.00442679	0.5068	1311.18	Alpha-2-HS-glycoprotein OS=Homo sapiens OX=9606 GN=AHSG PE=1 SV=2
P07996	6	Unique	1170	20	129282	20	174	0.000569839	0.2855	541.764	Thrombospondin-1 OS=Homo sapiens OX=9606 GN=THBS1 PE=1 SV=2
P00736	7	Unique	705	19	80048.8	19	248	0.00134788	0.3957	762.058	Complement C1r subcomponent OS=Homo sapiens OX=9606 GN=C1R PE=1 SV=2
P10909	8	Unique	449	14	52443	14	202	0.00172383	0.3563	606.648	Clusterin OS=Homo sapiens OX=9606 GN=CLU PE=1 SV=1
P04217	9	Unique	495	20	54201.5	20	354	0.00274023	0.5879	1009.46	Alpha-1B-glycoprotein OS=Homo sapiens OX=9606 GN=A1BG PE=1 SV=4
P02748	10	Unique	559	17	63114.7	17	182	0.00124752	0.3721	526.414	Complement component C9 OS=Homo sapiens OX=9606 GN=C9 PE=1 SV=2
P05156	11	Unique	583	16	65688.6	16	188	0.0012356	0.3705	643.624	Complement factor I OS=Homo sapiens OX=9606 GN=CFI PE=1 SV=2
P02652	12	Unique	100	10	11149.9	10	630	0.0241396	0.69	1742.97	Apolipoprotein A-II OS=Homo sapiens OX=9606 GN=APOA2 PE=1 SV=1
P07358	13	Unique	591	20	66985.5	20	194	0.00125778	0.4518	608.662	Complement component C8 beta chain OS=Homo sapiens OX=9606 GN=C8B PE=1 SV=3
P08697	14	Unique	491	17	54513.1	17	182	0.0014203	0.4481	471.372	Alpha-2-antiplasmin OS=Homo sapiens OX=9606 GN=SERPINF2 PE=1 SV=3
P04196	15	Unique	525	18	59522.9	18	242	0.00176622	0.3581	721.288	Histidine-rich glycoprotein OS=Homo sapiens OX=9606 GN=HRG PE=1 SV=1
P05155	16	Unique	500	19	55101.4	19	274	0.00209976	0.296	671.957	Plasma protease C1 inhibitor OS=Homo sapiens OX=9606 GN=SERPING1 PE=1 SV=2
O75636	17	Unique	299	6	32864	6	66	0.000845788	0.4013	181.021	Ficolin-3 OS=Homo sapiens OX=9606 GN=FCN3 PE=1 SV=2
P02654	18	Unique	83	3	9308.1	3	74	0.00341619	0.2651	184.486	Apolipoprotein C-I OS=Homo sapiens OX=9606 GN=APOC1 PE=1 SV=1
Q15485	19	Unique	313	2	33961.5	2	18	0.000220352	0.1182	61.9314	Ficolin-2 OS=Homo sapiens OX=9606 GN=FCN2 PE=1 SV=2
Q14520	20	Unique	560	8	62612.4	8	50	0.000342114	0.1893	122.724	Hyaluronan-binding protein 2 OS=Homo sapiens OX=9606 GN=HABP2 PE=1 SV=1
Q04756	21	Unique	655	4	70618.1	4	28	0.000163797	0.113	94.0886	Hepatocyte growth factor activator OS=Homo sapiens OX=9606 GN=HGFAC PE=1 SV=1
Q08380	22	Unique	585	10	65271.3	10	78	0.00051089	0.1983	222.953	Galectin-3-binding protein OS=Homo sapiens OX=9606 GN=LGALS3BP PE=1 SV=1
P43251	23	Unique	543	3	61075.2	3	18	0.000127017	0.0737	45.2654	Biotinidase OS=Homo sapiens OX=9606 GN=BTD PE=1 SV=2
P37802	24	Unique	199	2	22359.2	2	4	7.70186e-05	0.201	11.8588	Transgelin-2 OS=Homo sapiens OX=9606 GN=TAGLN2 PE=1 SV=3
P13598	25	Unique	275	2	30616.6	2	4	5.57335e-05	0.1127	9.8328	Intercellular adhesion molecule 2 OS=Homo sapiens OX=9606 GN=ICAM2 PE=1 SV=2
P12259	26	Unique	2224	5	251528	5	28	4.82405e-05	0.036	82.2268	Coagulation factor V OS=Homo sapiens OX=9606 GN=F5 PE=1 SV=4
P35858	27	Unique	605	5	65975.8	5	46	0.000291334	0.1438	128.954	Insulin-like growth factor-binding protein complex acid labile subunit OS=Homo sapiens OX=9606 GN=IGFALS PE=1 SV=1
P35443	28	Unique	961	2	105784	2	4	1.59487e-05	0.0562	13.1308	Thrombospondin-4 OS=Homo sapiens OX=9606 GN=THBS4 PE=1 SV=2
P16070	29	Unique	742	1	81469.4	1	2	1.0328e-05	0.0162	5.7354	CD44 antigen OS=Homo sapiens OX=9606 GN=CD44 PE=1 SV=3
P15169	30	Unique	458	5	52235.3	5	20	0.000167322	0.1528	47.2864	Carboxypeptidase N catalytic chain OS=Homo sapiens OX=9606 GN=CPN1 PE=1 SV=1
P00488	31	Unique	732	1	83196.6	1	2	1.04691e-05	0.0232	5.7158	Coagulation factor XIII A chain OS=Homo sapiens OX=9606 GN=F13A1 PE=1 SV=4
P29622	32	Unique	427	9	48493.1	9	88	0.000789666	0.2717	255.659	Kallistatin OS=Homo sapiens OX=9606 GN=SERPINA4 PE=1 SV=3
P11226	33	Unique	248	6	26109	6	38	0.000587112	0.2661	115.627	Mannose-binding protein C OS=Homo sapiens OX=9606 GN=MBL2 PE=1 SV=2
Q15848	34	Unique	244	3	26379	3	22	0.000345479	0.2172	66.4744	Adiponectin OS=Homo sapiens OX=9606 GN=ADIPOQ PE=1 SV=1
P01743	35	Unique	117	2	12906.2	2	12	0.000392992	0.3419	36.4832	Immunoglobulin heavy variable 1-46 OS=Homo sapiens OX=9606 GN=IGHV1-46 PE=1 SV=2
P49747	36	Unique	757	3	82789.6	3	8	4.04933e-05	0.0898	20.243	Cartilage oligomeric matrix protein OS=Homo sapiens OX=9606 GN=COMP PE=1 SV=2
Q9UHG3	37	Unique	505	1	56585.7	1	2	1.5175e-05	0.0297	4.9606	Prenylcysteine oxidase 1 OS=Homo sapiens OX=9606 GN=PCYOX1 PE=1 SV=3
P0C7X4	38	Unique	201	1	22611.6	1	2	3.81261e-05	0.1045	4.109	Putative ferritin heavy polypeptide-like 19 OS=Homo sapiens OX=9606 GN=FTH1P19 PE=5 SV=1
P02679	39	Unique	453	2	51460.9	2	4	3.38338e-05	0.0883	10.4768	Fibrinogen gamma chain OS=Homo sapiens OX=9606 GN=FGG PE=1 SV=3
Q8TDI0	40	Unique	1954	1	222891	1	2	3.92188e-06	0.0189	5.2482	Chromodomain-helicase-DNA-binding protein 5 OS=Homo sapiens OX=9606 GN=CHD5 PE=1 SV=1
P12081	43	Unique	509	1	57356.2	1	2	1.50557e-05	0.0314	4.868	Histidine--tRNA ligase, cytoplasmic OS=Homo sapiens OX=9606 GN=HARS PE=1 SV=2
Q8WUP2	44	Unique	373	1	40624.7	1	2	2.05452e-05	0.059	4.1502	Filamin-binding LIM protein 1 OS=Homo sapiens OX=9606 GN=FBLIM1 PE=1 SV=2
P20273	45	Unique	847	1	95269.2	1	4	1.80953e-05	0.0142	12.0494	B-cell receptor CD22 OS=Homo sapiens OX=9606 GN=CD22 PE=1 SV=2
Q8NE71	46	Unique	845	1	95848.5	1	2	9.06905e-06	0.013	4.4032	ATP-binding cassette sub-family F member 1 OS=Homo sapiens OX=9606 GN=ABCF1 PE=1 SV=2
Q8NHV4	47	Unique	660	1	71903.1	1	2	1.16111e-05	0.0288	4.1272	Protein NEDD1 OS=Homo sapiens OX=9606 GN=NEDD1 PE=1 SV=1
P00751	48	Unique	764	36	85460.5	36	572	0.00286874	0.5105	1566.5	Complement factor B OS=Homo sapiens OX=9606 GN=CFB PE=1 SV=2
P00734	49	Unique	622	33	69974.1	33	454	0.00279675	0.6077	1420.63	Prothrombin OS=Homo sapiens OX=9606 GN=F2 PE=1 SV=2
P02749	50	Unique	345	16	38254.6	16	272	0.00302092	0.6116	798.61	Beta-2-glycoprotein 1 OS=Homo sapiens OX=9606 GN=APOH PE=1 SV=3
P09871	51	Unique	688	18	76616.8	18	222	0.00123638	0.4026	647.231	Complement C1s subcomponent OS=Homo sapiens OX=9606 GN=C1S PE=1 SV=1
P01042	52	Unique	644	20	71894.1	20	284	0.00168975	0.3447	765.052	Kininogen-1 OS=Homo sapiens OX=9606 GN=KNG1 PE=1 SV=2
O75882	53	Unique	1429	17	158414	17	152	0.000407568	0.1693	416.191	Attractin OS=Homo sapiens OX=9606 GN=ATRN PE=1 SV=2
P02760	54	Unique	352	14	38956	14	192	0.00209	0.446	572.018	Protein AMBP OS=Homo sapiens OX=9606 GN=AMBP PE=1 SV=1
P13671	55	Unique	934	24	104700	24	266	0.00109125	0.4176	821.185	Complement component C6 OS=Homo sapiens OX=9606 GN=C6 PE=1 SV=3
P07225	56	Unique	676	17	75055.9	17	118	0.000668843	0.3328	296.318	Vitamin K-dependent protein S OS=Homo sapiens OX=9606 GN=PROS1 PE=1 SV=1
P51884	57	Unique	338	10	38386.8	10	152	0.00172312	0.3521	445.623	Lumican OS=Homo sapiens OX=9606 GN=LUM PE=1 SV=2
P07357	58	Unique	584	12	65103	12	122	0.000800453	0.3305	390.452	Complement component C8 alpha chain OS=Homo sapiens OX=9606 GN=C8A PE=1 SV=2
P22792	59	Unique	545	8	60500.1	8	86	0.000604631	0.1963	223.517	Carboxypeptidase N subunit 2 OS=Homo sapiens OX=9606 GN=CPN2 PE=1 SV=3
P02746	60	Unique	253	7	26686.5	7	72	0.00109044	0.332	211.472	Complement C1q subcomponent subunit B OS=Homo sapiens OX=9606 GN=C1QB PE=1 SV=3
P01019	61	Unique	485	10	53102.5	10	122	0.000963844	0.2515	368.529	Angiotensinogen OS=Homo sapiens OX=9606 GN=AGT PE=1 SV=1
P05452	62	Unique	202	9	22504.3	9	44	0.000834622	0.4554	143.537	Tetranectin OS=Homo sapiens OX=9606 GN=CLEC3B PE=1 SV=3
P62328	63	Unique	44	2	5031.5	2	4	0.000348334	0.4318	8.2278	Thymosin beta-4 OS=Homo sapiens OX=9606 GN=TMSB4X PE=1 SV=2
A0A0C4DH31	64	Unique	117	3	12794.2	3	52	0.00170297	0.359	198.938	Immunoglobulin heavy variable 1-18 OS=Homo sapiens OX=9606 GN=IGHV1-18 PE=3 SV=1
A0A0G2JMI3	65	Unique	117	2	12844.2	2	28	0.000916982	0.3419	94.8736	Immunoglobulin heavy variable 1-69-2 OS=Homo sapiens OX=9606 GN=IGHV1-69-2 PE=3 SV=2
P35542	66	Unique	130	4	14719.3	4	44	0.00129687	0.4231	122.099	Serum amyloid A-4 protein OS=Homo sapiens OX=9606 GN=SAA4 PE=1 SV=2
A0A0B4J1V2	67	Unique	119	2	13155.7	2	44	0.00141675	0.1765	102.489	Immunoglobulin heavy variable 2-26 OS=Homo sapiens OX=9606 GN=IGHV2-26 PE=3 SV=1
P05090	68	Unique	189	7	21243.8	7	76	0.00154078	0.3492	183.434	Apolipoprotein D OS=Homo sapiens OX=9606 GN=APOD PE=1 SV=1
P06276	69	Unique	602	6	68356.3	6	46	0.000292786	0.1445	142.336	Cholinesterase OS=Homo sapiens OX=9606 GN=BCHE PE=1 SV=1
P04180	70	Unique	440	4	49528.1	4	34	0.000296084	0.1636	131.326	Phosphatidylcholine-sterol acyltransferase OS=Homo sapiens OX=9606 GN=LCAT PE=1 SV=1
Q9UK55	71	Unique	444	2	50656.2	2	20	0.000172598	0.0541	61.5086	Protein Z-dependent protease inhibitor OS=Homo sapiens OX=9606 GN=SERPINA10 PE=1 SV=1
P36955	72	Unique	418	9	46265.3	9	62	0.000568335	0.2871	171.072	Pigment epithelium-derived factor OS=Homo sapiens OX=9606 GN=SERPINF1 PE=1 SV=4
P00742	73	Unique	488	5	54678.5	5	26	0.000204147	0.1824	66.2258	Coagulation factor X OS=Homo sapiens OX=9606 GN=F10 PE=1 SV=2
Q9UPX8	74	Unique	1470	2	158706	2	4	1.04263e-05	0.0374	4.817	SH3 and multiple ankyrin repeat domains protein 2 OS=Homo sapiens OX=9606 GN=SHANK2 PE=1 SV=3
Q13790	75	Unique	326	1	35359	1	22	0.000258579	0.0429	95.3536	Apolipoprotein F OS=Homo sapiens OX=9606 GN=APOF PE=1 SV=2
P07360	76	Unique	202	6	22245.5	6	42	0.000796685	0.4257	143.535	Complement component C8 gamma chain OS=Homo sapiens OX=9606 GN=C8G PE=1 SV=3
Q15582	77	Unique	683	3	74616	3	14	7.85409e-05	0.0952	43.4316	Transforming growth factor-beta-induced protein ig-h3 OS=Homo sapiens OX=9606 GN=TGFBI PE=1 SV=1
P40197	78	Unique	560	1	60902.7	1	6	4.10537e-05	0.0393	15.7548	Platelet glycoprotein V OS=Homo sapiens OX=9606 GN=GP5 PE=1 SV=1
P19320	79	Unique	739	1	81206.3	1	2	1.03699e-05	0.0176	5.354	Vascular cell adhesion protein 1 OS=Homo sapiens OX=9606 GN=VCAM1 PE=1 SV=1
Q5JWF8	80	Unique	245	1	26715.7	1	2	3.1279e-05	0.0694	4.2948	Actin-like protein 10 OS=Homo sapiens OX=9606 GN=ACTL10 PE=2 SV=1
Q96T58	81	Unique	3664	1	401986	1	2	2.09153e-06	0.0035	5.5348	Msx2-interacting protein OS=Homo sapiens OX=9606 GN=SPEN PE=1 SV=1
P02747	82	Unique	245	4	25739.1	4	28	0.000437906	0.1918	87.8852	Complement C1q subcomponent subunit C OS=Homo sapiens OX=9606 GN=C1QC PE=1 SV=3
Q16610	83	Unique	540	4	60617.3	4	18	0.000127723	0.1241	44.8614	Extracellular matrix protein 1 OS=Homo sapiens OX=9606 GN=ECM1 PE=1 SV=2
P04430	84	Unique	117	1	12592.2	1	6	0.000196496	0.1368	19.3852	Immunoglobulin kappa variable 1-16 OS=Homo sapiens OX=9606 GN=IGKV1-16 PE=1 SV=2
P22105	85	Unique	4244	2	458082	2	4	3.61138e-06	0.0104	12.5474	Tenascin-X OS=Homo sapiens OX=9606 GN=TNXB PE=1 SV=5
P05109	86	Unique	93	1	10809.6	1	6	0.000247205	0.1183	16.4284	Protein S100-A8 OS=Homo sapiens OX=9606 GN=S100A8 PE=1 SV=1
P22352	87	Unique	226	1	25518.9	1	6	0.000101726	0.0752	15.2932	Glutathione peroxidase 3 OS=Homo sapiens OX=9606 GN=GPX3 PE=1 SV=2
Q92954	89	Unique	1404	4	150950	4	16	4.36658e-05	0.047	35.5282	Proteoglycan 4 OS=Homo sapiens OX=9606 GN=PRG4 PE=1 SV=3
Q9NQ79	90	Unique	661	1	71357.8	1	2	1.15936e-05	0.0318	5.8658	Cartilage acidic protein 1 OS=Homo sapiens OX=9606 GN=CRTAC1 PE=1 SV=2
P55212	91	Unique	293	1	33270.5	1	2	2.61548e-05	0.041	4.3434	Caspase-6 OS=Homo sapiens OX=9606 GN=CASP6 PE=1 SV=2
P41223	92	Unique	144	1	16970.6	1	2	5.32177e-05	0.1528	4.0172	Protein BUD31 homolog OS=Homo sapiens OX=9606 GN=BUD31 PE=1 SV=2
A0A0C4DH36	93	Unique	116	1	12732.4	1	6	0.00019819	0.0948	12.3224	Probable non-functional immunoglobulin heavy variable 3-38 OS=Homo sapiens OX=9606 GN=IGHV3-38 PE=5 SV=1
P14151	94	Unique	372	2	42140.9	2	4	4.12008e-05	0.0753	11.2858	L-selectin OS=Homo sapiens OX=9606 GN=SELL PE=1 SV=2
P00740	95	Unique	461	3	51727	3	12	9.97399e-05	0.0716	33.33	Coagulation factor IX OS=Homo sapiens OX=9606 GN=F9 PE=1 SV=2
P80108	96	Unique	840	3	92260	3	16	7.29843e-05	0.0643	44.5818	Phosphatidylinositol-glycan-specific phospholipase D OS=Homo sapiens OX=9606 GN=GPLD1 PE=1 SV=3
P07359	97	Unique	652	1	71477.2	1	4	2.35072e-05	0.0199	10.1442	Platelet glycoprotein Ib alpha chain OS=Homo sapiens OX=9606 GN=GP1BA PE=1 SV=2
O15018	98	Unique	2839	1	301437	1	4	5.39863e-06	0.0042	5.4806	PDZ domain-containing protein 2 OS=Homo sapiens OX=9606 GN=PDZD2 PE=1 SV=4
A0A0J9YVY3	101	Unique	117	1	12822.3	1	2	6.54987e-05	0.2479	7.4164	Immunoglobulin heavy variable 7-4-1 OS=Homo sapiens OX=9606 GN=IGHV7-4-1 PE=3 SV=1
P11597	102	Unique	493	1	54703.2	1	4	3.10886e-05	0.0304	12.4324	Cholesteryl ester transfer protein OS=Homo sapiens OX=9606 GN=CETP PE=1 SV=2
Q9UGU0	103	Unique	1960	1	211622	1	2	3.90987e-06	0.0097	5.659	Transcription factor 20 OS=Homo sapiens OX=9606 GN=TCF20 PE=1 SV=3
Q5BKZ1	104	Unique	582	1	65595	1	2	1.31673e-05	0.0619	4.411	DBIRD complex subunit ZNF326 OS=Homo sapiens OX=9606 GN=ZNF326 PE=1 SV=2
P02675	105	Unique	491	1	55874.3	1	2	1.56076e-05	0.0305	6.9124	Fibrinogen beta chain OS=Homo sapiens OX=9606 GN=FGB PE=1 SV=2
Q9Y6G9	106	Unique	523	1	56526	1	2	1.46527e-05	0.0478	5.628	Cytoplasmic dynein 1 light intermediate chain 1 OS=Homo sapiens OX=9606 GN=DYNC1LI1 PE=1 SV=3
P04114	107	Unique	4563	179	515265	179	2232	0.00187427	0.4523	6540.69	Apolipoprotein B-100 OS=Homo sapiens OX=9606 GN=APOB PE=1 SV=2
P19823	108	Unique	946	28	106379	28	496	0.002009	0.352	1478.9	Inter-alpha-trypsin inhibitor heavy chain H2 OS=Homo sapiens OX=9606 GN=ITIH2 PE=1 SV=2
P02790	109	Unique	462	29	51625.3	29	930	0.00771311	0.6017	2575.72	Hemopexin OS=Homo sapiens OX=9606 GN=HPX PE=1 SV=2
P04003	110	Unique	597	25	66971.4	25	382	0.00245176	0.4556	1187.34	C4b-binding protein alpha chain OS=Homo sapiens OX=9606 GN=C4BPA PE=1 SV=2
P03952	111	Unique	638	20	71304.8	20	170	0.00102098	0.4295	464.651	Plasma kallikrein OS=Homo sapiens OX=9606 GN=KLKB1 PE=1 SV=1
Q14624	112	Unique	930	30	103275	30	430	0.00177164	0.4022	1365.77	Inter-alpha-trypsin inhibitor heavy chain H4 OS=Homo sapiens OX=9606 GN=ITIH4 PE=1 SV=4
P01031	113	Unique	1676	41	188168	41	380	0.000868757	0.3144	1094.84	Complement C5 OS=Homo sapiens OX=9606 GN=C5 PE=1 SV=4
O43866	114	Unique	347	11	38044.9	11	130	0.0014355	0.4265	406.257	CD5 antigen-like OS=Homo sapiens OX=9606 GN=CD5L PE=1 SV=1
P04004	115	Unique	478	18	54253.2	18	178	0.00142686	0.5167	537.016	Vitronectin OS=Homo sapiens OX=9606 GN=VTN PE=1 SV=1
P06681	116	Unique	752	17	83196.3	17	118	0.000601247	0.3085	313.109	Complement C2 OS=Homo sapiens OX=9606 GN=C2 PE=1 SV=2
P02750	117	Unique	347	6	38136.1	6	86	0.000949637	0.2968	218.368	Leucine-rich alpha-2-glycoprotein OS=Homo sapiens OX=9606 GN=LRG1 PE=1 SV=2
P01591	118	Unique	159	6	18069	6	70	0.0016869	0.5472	174.407	Immunoglobulin J chain OS=Homo sapiens OX=9606 GN=JCHAIN PE=1 SV=4
P00748	119	Unique	615	7	67729.9	7	90	0.000560733	0.2504	283.15	Coagulation factor XII OS=Homo sapiens OX=9606 GN=F12 PE=1 SV=3
P02753	120	Unique	201	7	22977.2	7	104	0.00198256	0.5224	268.543	Retinol-binding protein 4 OS=Homo sapiens OX=9606 GN=RBP4 PE=1 SV=3
P05160	121	Unique	661	6	75443.2	6	50	0.000289839	0.1528	169.883	Coagulation factor XIII B chain OS=Homo sapiens OX=9606 GN=F13B PE=1 SV=3
P03951	122	Unique	625	1	70045.5	1	12	7.35682e-05	0.0288	46.1758	Coagulation factor XI OS=Homo sapiens OX=9606 GN=F11 PE=1 SV=1
P04070	123	Unique	461	4	52019.5	4	32	0.000265973	0.1627	95.6802	Vitamin K-dependent protein C OS=Homo sapiens OX=9606 GN=PROC PE=1 SV=1
Q9UGM5	124	Unique	382	2	42010	2	18	0.00018055	0.1283	52.0644	Fetuin-B OS=Homo sapiens OX=9606 GN=FETUB PE=1 SV=2
P07737	125	Unique	140	1	15026.5	1	4	0.000109476	0.1143	11.5632	Profilin-1 OS=Homo sapiens OX=9606 GN=PFN1 PE=1 SV=2
O14791	126	Unique	398	6	43928.9	6	42	0.000404348	0.2161	107.761	Apolipoprotein L1 OS=Homo sapiens OX=9606 GN=APOL1 PE=1 SV=5
Q6UXB8	127	Unique	463	3	49421.5	3	14	0.000115861	0.121	38.6002	Peptidase inhibitor 16 OS=Homo sapiens OX=9606 GN=PI16 PE=1 SV=1
P02452	128	Unique	1464	2	138839	2	14	3.66417e-05	0.0171	41.758	Collagen alpha-1(I) chain OS=Homo sapiens OX=9606 GN=COL1A1 PE=1 SV=5
P33151	129	Unique	784	1	87456	1	24	0.000117296	0.0166	64.831	Cadherin-5 OS=Homo sapiens OX=9606 GN=CDH5 PE=1 SV=5
P23083	130	Unique	117	3	13058.3	3	18	0.000589489	0.4188	40.8428	Immunoglobulin heavy variable 1-2 OS=Homo sapiens OX=9606 GN=IGHV1-2 PE=1 SV=2
A0A0C4DH33	131	Unique	117	2	12798.1	2	28	0.000916982	0.3419	109.457	Immunoglobulin heavy variable 1-24 OS=Homo sapiens OX=9606 GN=IGHV1-24 PE=3 SV=1
Q9H299	132	Unique	93	1	10413.3	1	2	8.24016e-05	0.1075	4.173	SH3 domain-binding glutamic acid-rich-like protein 3 OS=Homo sapiens OX=9606 GN=SH3BGRL3 PE=1 SV=1
A0A075B6H9	133	Unique	119	1	12747.2	1	4	0.000128796	0.084	8.5314	Immunoglobulin lambda variable 4-69 OS=Homo sapiens OX=9606 GN=IGLV4-69 PE=1 SV=1
Q8WZ42	134	Unique	34350	6	3.81363e+06	6	148	1.65091e-05	0.0017	160.743	Titin OS=Homo sapiens OX=9606 GN=TTN PE=1 SV=4
Q9Y6V0	135	Unique	5142	2	560337	2	4	2.98069e-06	0.0101	5.6252	Protein piccolo OS=Homo sapiens OX=9606 GN=PCLO PE=1 SV=5
P0DP01	136	Unique	117	1	12965.3	1	4	0.000130997	0.2137	16.1438	Immunoglobulin heavy variable 1-8 OS=Homo sapiens OX=9606 GN=IGHV1-8 PE=3 SV=1
P02745	137	Unique	245	4	25982.2	4	28	0.000437906	0.2327	71.8326	Complement C1q subcomponent subunit A OS=Homo sapiens OX=9606 GN=C1QA PE=1 SV=2
P55058	138	Unique	493	3	54686.5	3	6	4.6633e-05	0.0933	12.7982	Phospholipid transfer protein OS=Homo sapiens OX=9606 GN=PLTP PE=1 SV=1
Q8IVD9	139	Unique	361	1	40778.7	1	2	2.12281e-05	0.0249	4.2142	NudC domain-containing protein 3 OS=Homo sapiens OX=9606 GN=NUDCD3 PE=1 SV=3
Q9BU40	140	Unique	456	1	51973.2	1	2	1.68056e-05	0.0548	4.6194	Chordin-like protein 1 OS=Homo sapiens OX=9606 GN=CHRDL1 PE=1 SV=2
[truncated: 271 more rows]

## Sheet: NonDepleted - Proteome Discover
Accession	Description	Coverage [%]	# Peptides	# PSMs	# Unique Peptides	# AAs	MW [kDa]	# Peptides (by Search Engine): Sequest HT	Biological Process	Pfam IDs	Entrez Gene ID	Gene Symbol	Ensembl Gene ID	Abundance Ratio: (ZIKV) / (CTRL)	Abundance Ratio (log2): (ZIKV) / (CTRL)	Abundance Ratio Variability [%]: (ZIKV) / (CTRL)	Abundances (Grouped): CTRL	Abundances (Grouped): ZIKV	Abundances (Grouped) CV [%]: CTRL	Abundances (Grouped) CV [%]: ZIKV	Abundances (Normalized): F1: Sample, CTRL	Abundances (Normalized): F2: Sample, CTRL	Abundances (Normalized): F4: Sample, CTRL	Abundances (Normalized): F12: Sample, CTRL	Abundances (Normalized): F13: Sample, CTRL	Abundances (Normalized): F15: Sample, CTRL	Abundances (Normalized): F16: Sample, CTRL	Abundances (Normalized): F18: Sample, CTRL	Abundances (Normalized): F19: Sample, CTRL	Abundances (Normalized): F22: Sample, CTRL	Abundances (Normalized): F23: Sample, CTRL	Abundances (Normalized): F3: Sample, ZIKV	Abundances (Normalized): F5: Sample, ZIKV	Abundances (Normalized): F6: Sample, ZIKV	Abundances (Normalized): F7: Sample, ZIKV	Abundances (Normalized): F8: Sample, ZIKV	Abundances (Normalized): F9: Sample, ZIKV	Abundances (Normalized): F10: Sample, ZIKV	Abundances (Normalized): F11: Sample, ZIKV	Abundances (Normalized): F14: Sample, ZIKV	Abundances (Normalized): F17: Sample, ZIKV	Abundances (Normalized): F20: Sample, ZIKV	Abundances (Normalized): F21: Sample, ZIKV	Abundance: F1: Sample, CTRL	Abundance: F2: Sample, CTRL	Abundance: F4: Sample, CTRL	Abundance: F12: Sample, CTRL	Abundance: F13: Sample, CTRL	Abundance: F15: Sample, CTRL
[truncated: 278 more rows]
[truncated: 44 more columns]

[truncated: 5 more sheets: Depleted - DAVID - Tissue, NonDepleted - DAVID - Tissue, Depleted - Cellular Component, NonDepleted - Cellular Componen, Venn Diagram]
