# Supplementary material for: Serum Proteomics Reveals Alterations in Protease Activity, Axon Guidance, and Visual Phototransduction Pathways in Infants With In Utero Exposure to Zika Virus Without Congenital Zika Syndrome
Source: Front Cell Infect Microbiol. 2020 Nov 18;10:577819. doi: 10.3389/fcimb.2020.577819 (PMC7708324; doi:10.3389/fcimb.2020.577819)
Supplement: Supplementary File 3 — Complete information for protein differently regulated between the CTRL and ZIKV groups. Protein ID: Swiss-Prot protein identifier. Fold change: ratio between ZIKV and CTRL protein intensities; negative values indicate greater abundance in the CTRL group compared to the ZIKV group. Protein description: according to the Swiss-Prot database. All proteins satisfy a q-value < 0.1, corrected by Benjamini-Hochberg method. In the analysis of the heat map, the intensities were normalized using the z-score function. Positive values ​​indicate that the data is above average and, when negative, it means that the data is below average. [file Table_3.xlsx]

## Sheet: VolcanoPlot - Depleted Serum
Description	Accession	Gene Symbol	Modifications	Student's T-test Significant ZIKV	Student's T-test significant	Abundance Ratio (log2): (ZIKV) / (CTRL)	-Log Student's T-test p-value ZIKV	Student's T-test q-value ZIKV	Student's T-test Difference ZIKV	Student's T-test Test statistic ZIKV	Abundances (Normalized): F1: Sample, CTRL	Abundances (Normalized): F2: Sample, CTRL	Abundances (Normalized): F4: Sample, CTRL	Abundances (Normalized): F12: Sample, CTRL	Abundances (Normalized): F15: Sample, CTRL	Abundances (Normalized): F16: Sample, CTRL	Abundances (Normalized): F18: Sample, CTRL	Abundances (Normalized): F19: Sample, CTRL	Abundances (Normalized): F22: Sample, CTRL	Abundances (Normalized): F23: Sample, CTRL	Abundances (Normalized): F3: Sample, ZIKV	Abundances (Normalized): F5: Sample, ZIKV	Abundances (Normalized): F6: Sample, ZIKV	Abundances (Normalized): F7: Sample, ZIKV	Abundances (Normalized): F8: Sample, ZIKV	Abundances (Normalized): F9: Sample, ZIKV	Abundances (Normalized): F10: Sample, ZIKV	Abundances (Normalized): F14: Sample, ZIKV	Abundances (Normalized): F17: Sample, ZIKV	Abundances (Normalized): F21: Sample, ZIKV
Transforming growth factor beta-1 proprotein OS=Homo sapiens OX=9606 GN=TGFB1 PE=1 SV=2	P01137	TGFB1		+	ZIKV	0.44	1.71135	0.088551	0.991098	2.58075	17.9702	19.0164	18.3628	17.755	16.255	17.8326	NaN	17.9949	16.7987	18.574	17.9338	19.3181	17.5105	19.8899	19.2471	19.1395	19.7372	18.6679	19.023	17.8435
Pigment epithelium-derived factor OS=Homo sapiens OX=9606 GN=SERPINF1 PE=1 SV=4	P36955	SERPINF1		+	ZIKV	0.25	2.58455	0.0240114	0.394313	3.49195	27.1085	26.9599	26.9603	27.2193	27.3271	26.8014	27.0859	26.7713	26.4607	26.9496	27.0885	27.4356	27.1428	27.6206	27.197	27.1701	27.5622	27.7188	27.6162	27.0355
Tenascin OS=Homo sapiens OX=9606 GN=TNC PE=1 SV=3	P24821	TNC		+	ZIKV	0.32	2.22826	0.039665	0.592528	3.1202	20.5719	19.9636	20.8628	21.4523	21.5743	20.8544	21.6719	21.0845	21.6241	21.5851	21.5069	21.6889	21.9504	21.6596	21.8543	21.6569	21.3009	21.908	21.9255	21.7188
Transgelin-2 OS=Homo sapiens OX=9606 GN=TAGLN2 PE=1 SV=3	P37802	TAGLN2		+	ZIKV	0.83	4.85465	0.000736675	1.11761	5.89531	22.9102	22.8546	23.1927	24.126	23.5651	23.2886	23.024	23.2369	22.2432	23.5665	24.8067	24.0104	23.8325	24.0417	24.6692	24.3964	24.6516	24.4148	24.0885	24.2723
Vascular endothelial growth factor receptor 3 OS=Homo sapiens OX=9606 GN=FLT4 PE=1 SV=3	P35916	FLT4		+	ZIKV	0.4	2.10493	0.0482999	1.40468	2.99004	19.1651	20.3893	18.9405	17.2826	17.2713	18.1581	19.1445	18.8827	20.3146	19.1108	19.4114	20.3099	18.805	21.5431	20.6787	20.3736	19.9594	22.2895	19.8631	19.4726
Protein AMBP OS=Homo sapiens OX=9606 GN=AMBP PE=1 SV=1	P02760	AMBP		+	ZIKV	0.21	3.10895	0.0106345	0.358112	4.03426	28.2379	28.2429	28.4684	28.2227	28.7614	28.5033	28.5403	28.0986	28.4668	28.4234	28.8176	28.7847	28.4878	28.9158	28.7022	28.5996	28.6923	29.0859	28.9771	28.4838
Leucine-rich alpha-2-glycoprotein OS=Homo sapiens OX=9606 GN=LRG1 PE=1 SV=2	P02750	LRG1		+	ZIKV	-1.64	5.04712	0.000551761	-2.23184	-6.11175	27.3961	27.3582	27.2897	28.6375	26.9205	27.1977	26.8642	28.2984	26.9294	27.3805	24.8887	26.079	26.9985	25.0202	25.4677	24.2739	25.562	23.3432	24.8218	25.4988
Protein S100-A9 OS=Homo sapiens OX=9606 GN=S100A9 PE=1 SV=1	P06702	S100A9		+	ZIKV	0.3	2.23316	0.0399461	1.2597	3.12535	18.4211	18.2835	20.1605	21.7533	19.3726	19.5408	20.691	20.1367	19.411	19.5964	22.2053	20.9858	22.3881	21.0899	21.066	20.1841	20.3627	20.5796	20.7974	20.305
Fibrinogen alpha chain OS=Homo sapiens OX=9606 GN=FGA PE=1 SV=2	P02671	FGA		+	ZIKV	0.52	1.92143	0.0680266	0.762638	2.79427	24.8581	24.911	24.9922	24.8097	23.79	25.3914	24.7285	25.3232	24.9925	25.5996	25.0205	27.3766	24.8667	25.5642	25.5013	25.9939	25.7394	25.5779	25.2476	26.1346
Lymphatic vessel endothelial hyaluronic acid receptor 1 OS=Homo sapiens OX=9606 GN=LYVE1 PE=1 SV=2	Q9Y5Y7	LYVE1		+	ZIKV	-0.54	2.50057	0.0264854	-0.922878	-3.40474	22.5094	22.3517	22.6847	21.8061	22.7575	21.0465	21.2114	22.2307	22.521	22.7082	21.2905	21.6217	22.7215	21.1888	20.8797	20.7118	20.7036	21.3734	21.0454	21.0621
PDZ and LIM domain protein 1 OS=Homo sapiens OX=9606 GN=PDLIM1 PE=1 SV=4	O00151	PDLIM1		+	ZIKV	0.7	4.48533	0.00120697	1.03179	5.4878	20.8296	20.3731	19.9696	20.2784	20.4688	20.6968	20.2731	21.006	20.2931	20.9623	21.9178	21.7237	20.4958	21.7609	21.4369	22.2618	21.7291	21.5242	21.5698	21.0488
Retinol-binding protein 4 OS=Homo sapiens OX=9606 GN=RBP4 PE=1 SV=3	P02753	RBP4		+	ZIKV	-0.33	2.89303	0.0147517	-0.898901	-3.81112	27.337	27.6468	27.7043	27.6498	27.7936	27.9961	28.0419	27.603	28.0525	27.797	26.71	26.4087	28.4259	26.1135	26.0617	27.2176	27.5537	26.6756	26.6883	26.7781
Fructose-bisphosphate aldolase A OS=Homo sapiens OX=9606 GN=ALDOA PE=1 SV=2	P04075	ALDOA		+	ZIKV	0.46	2.79914	0.017235	0.603775	3.71408	21.8807	21.8007	21.7778	21.3586	22.1608	22.0328	22.1404	21.1361	21.6231	21.6353	22.5371	22.6073	21.3641	22.811	22.537	22.2208	22.1937	22.429	22.5239	22.36
Immunoglobulin heavy constant mu OS=Homo sapiens OX=9606 GN=IGHM PE=1 SV=4	P01871	IGHM		+	ZIKV	-1.56	3.5794	0.0046281	-1.94719	-4.52285	23.6199	23.1437	21.7151	23.3378	21.3323	22.7146	20.6663	21.3603	23.0865	23.5073	18.9991	20.2513	19.996	21.5841	19.5691	20.889	20.4458	21.6383	20.7028	20.9367
Zinc-alpha-2-glycoprotein OS=Homo sapiens OX=9606 GN=AZGP1 PE=1 SV=2	P25311	AZGP1		+	ZIKV	-0.39	1.65907	0.0974721	-0.752301	-2.50834	21.5879	22.0465	22.4264	22.7897	22.9258	22.795	22.946	22.4399	22.1373	22.5686	21.2882	20.9452	23.5972	20.567	22.1701	22.0652	21.9961	21.3959	21.2596	21.8557
Tissue alpha-L-fucosidase OS=Homo sapiens OX=9606 GN=FUCA1 PE=1 SV=4	P04066	FUCA1		+	ZIKV	0.44	1.85501	0.0757724	1.12497	2.72263	17.3005	16.6856	18.0313	18.6759	18.8961	16.0523	18.3151	18.8899	18.8058	18.2522	19.2713	20.084	18.9179	19.1734	19.2696	18.7939	19.485	20.2349	18.7713	17.1531
Neutrophil defensin 1 OS=Homo sapiens OX=9606 GN=DEFA1 PE=1 SV=1	P59665	DEFA1;DEFA1B		+	ZIKV	-0.09	3.17523	0.0102704	-2.31688	-4.10284	19.7827	19.2976	18.3222	20.3417	19.1583	19.6585	16.2651	19.2064	18.7239	19.642	15.9988	14.8793	18.4102	17.2996	16.8446	15.7465	19.5168	16.4843	16.4591	15.5904
Sulfhydryl oxidase 1 OS=Homo sapiens OX=9606 GN=QSOX1 PE=1 SV=3	O00391	QSOX1		+	ZIKV	-0.44	3.83348	0.00300795	-0.682377	-4.78948	22.9527	22.2697	22.8278	23.4156	23.0074	23.1143	23.2223	23.0636	22.8641	23.2418	22.4189	22.1892	22.9661	22.5483	22.0279	21.9223	21.9224	22.5365	22.2932	22.3307
Plexin domain-containing protein 2 OS=Homo sapiens OX=9606 GN=PLXDC2 PE=1 SV=1	Q6UX71	PLXDC2		+	ZIKV	-0.23	2.12752	0.0474331	-0.557104	-3.01395	20.4949	20.2654	21.086	20.52	19.9619	20.4983	20.5519	20.4718	20.9779	20.6826	19.3319	20.2015	20.8016	19.6512	20.1687	20.1705	20.1617	19.2053	20.3983	19.849
ICOS ligand OS=Homo sapiens OX=9606 GN=ICOSLG PE=1 SV=2	O75144	ICOSLG;LOC102723996		+	ZIKV	-0.06	2.17275	0.0442676	-0.483753	-3.06174	19.9372	19.5418	19.8844	20.2016	20.2453	19.6677	20.1644	19.2421	20.0167	19.8461	19.3901	19.3469	20.1863	19.4545	19.5079	19.0253	18.8357	19.7718	19.0855	19.3057
Complement C1r subcomponent-like protein OS=Homo sapiens OX=9606 GN=C1RL PE=1 SV=2	Q9NZP8	C1RL		+	ZIKV	-0.06	1.82999	0.0768734	-0.498995	-2.69553	24.667	24.2756	24.3594	24.6994	24.8621	24.1479	24.6681	24.7923	23.9319	24.7487	24.1881	23.9414	24.8219	23.8341	22.9296	24.0875	23.8065	24.0207	24.0184	24.5144
Collectin-10 OS=Homo sapiens OX=9606 GN=COLEC10 PE=1 SV=2	Q9Y6Z7	COLEC10		+	ZIKV	-0.46	3.38861	0.00655676	-0.873868	-4.32409	19.958	20.2678	20.5218	20.2417	20.1071	20.3631	20.3853	19.3065	20.6738	20.1666	18.8894	19.7653	20.2558	18.8379	18.8669	19.3406	18.6976	19.8516	19.5164	19.2315
Mannan-binding lectin serine protease 1 OS=Homo sapiens OX=9606 GN=MASP1 PE=1 SV=3	P48740	MASP1		+	ZIKV	0.17	3.69712	0.00390079	0.905969	4.64607	24.1569	24.08	24.172	22.5926	23.7132	24.2493	23.9904	23.5053	24.1065	23.861	24.9449	24.8663	23.9885	24.8617	24.8035	24.7677	24.3333	25.3712	24.7928	24.7571
Lysosome-associated membrane glycoprotein 1 OS=Homo sapiens OX=9606 GN=LAMP1 PE=1 SV=3	P11279	LAMP1		+	ZIKV	-0.16	2.55396	0.0245365	-1.00966	-3.46021	19.7763	19.3509	19.6293	19.8182	20.6889	20.1186	19.9205	20.6322	19.3249	19.906	19.1083	18.2656	20.3891	18.4423	18.5419	18.7443	18.6894	17.9363	20.2074	18.7447
IgGFc-binding protein OS=Homo sapiens OX=9606 GN=FCGBP PE=1 SV=3	Q9Y6R7	FCGBP		+	ZIKV	0.56	1.83606	0.0768895	0.776078	2.70211	23.2915	21.6809	23.5167	21.9664	22.7404	22.9303	22.8966	23.8232	23.0744	23.4751	23.9835	23.9446	22.5706	23.9211	24.1211	23.0766	23.127	24.1607	23.6912	24.56
Coagulation factor VII OS=Homo sapiens OX=9606 GN=F7 PE=1 SV=1	P08709	F7		+	ZIKV	0.28	1.71214	0.0894942	0.665465	2.56687	19.3072	17.8614	20.0885	19.2853	20.3037	19.4302	20.0274	18.9632	19.4538	19.4316	20.0928	20.0246	19.6978	20.7656	20.4512	19.3298	19.9716	20.5566	20.2699	19.647
Thyroxine-binding globulin OS=Homo sapiens OX=9606 GN=SERPINA7 PE=1 SV=2	P05543	SERPINA7		+	ZIKV	-1.71	5.30094	0.000369072	-2.98174	-6.40189	26.1671	25.0331	25.3824	26.6652	25.5485	25.8363	26.298	24.9447	25.5632	25.4858	22.7347	22.4137	26.3336	22.6781	22.2065	21.7862	21.4777	22.9593	21.7687	22.7484
Platelet factor 4 OS=Homo sapiens OX=9606 GN=PF4 PE=1 SV=2	P02776	PF4		+	ZIKV	-1.25	3.16731	0.0100409	-1.95174	-4.09464	25.1146	25.4922	25.3147	24.6077	24.8532	25.3762	24.6483	25.7706	24.9814	25.5755	24.0688	23.3901	25.2983	22.2753	22.233	24.148	23.9031	20.047	23.9799	22.8733
Calsyntenin-1 OS=Homo sapiens OX=9606 GN=CLSTN1 PE=1 SV=1	O94985	CLSTN1		+	ZIKV	0.35	1.7633	0.0815898	0.685915	2.67666	17.5832	17.7174	17.5757	16.8325	17.517	18.2242	18.4674	17.2049	17.4248	17.4864	18.8871	17.6558	18.0273	18.039	NaN	18.7819	17.6206	19.0132	NaN	NaN
Alpha-1-antitrypsin OS=Homo sapiens OX=9606 GN=SERPINA1 PE=1 SV=3	P01009	SERPINA1		+	ZIKV	-1.81	6.85576	2.57177e-05	-3.34126	-8.32071	25.5383	26.0537	24.5606	24.8345	23.2465	23.1405	23.8113	24.9584	24.27	24.3577	20.1786	20.5924	20.81	19.74	21.0979	21.3912	22.0072	22.4825	22.0382	21.0207
Rho GDP-dissociation inhibitor 2 OS=Homo sapiens OX=9606 GN=ARHGDIB PE=1 SV=3	P52566	ARHGDIB		+	ZIKV	0.82	1.99271	0.0595632	1.11735	2.87065	22.502	22.5282	22.632	22.3683	22.9309	22.7602	22.7995	22.6822	20.1697	20.7169	23.4669	23.3883	22.6311	23.9137	23.5322	23.253	23.6356	23.8487	24.1445	21.4495
Keratin, type I cytoskeletal 10 OS=Homo sapiens OX=9606 GN=KRT10 PE=1 SV=6	P13645	KRT10		+	ZIKV	-0.34	2.01104	0.0580216	-1.82313	-2.89023	22.533	21.9052	23.4527	20.6584	20.7998	23.4652	24.5442	22.0227	21.7796	21.5102	20.7962	20.1544	19.4256	18.5276	18.8707	20.4671	20.1133	23.9087	20.1837	21.9922
Low affinity immunoglobulin gamma Fc region receptor III-A OS=Homo sapiens OX=9606 GN=FCGR3A PE=1 SV=2	P08637	FCGR3A		+	ZIKV	-1.01	4.03509	0.00226904	-1.18018	-5.08251	18.6306	17.5767	17.6581	18.3441	18.2523	16.8975	17.7524	18.8445	18.1186	18.9537	17.2674	16.8552	16.8927	17.1015	NaN	17.0394	16.2863	17.1651	16.9308	16.7657
Inter-alpha-trypsin inhibitor heavy chain H1 OS=Homo sapiens OX=9606 GN=ITIH1 PE=1 SV=3	P19827	ITIH1		+	ZIKV	0.14	2.65216	0.0222159	0.332641	3.56202	29.5723	29.9268	30.0394	29.435	30.0589	29.9396	29.9189	29.8511	30.0362	29.87	30.3342	30.023	29.8242	30.4875	30.0834	30.0421	30.2402	30.332	30.4653	30.1425
Alpha-1-antichymotrypsin OS=Homo sapiens OX=9606 GN=SERPINA3 PE=1 SV=2	P01011	SERPINA3		+	ZIKV	-1.59	4.57019	0.00124092	-2.00752	-5.58058	28.8776	28.1294	28.6191	29.8351	28.4398	29.1361	28.2505	29.0983	28.0853	28.4731	26.731	26.6848	29.3371	26.3222	26.6758	25.7124	26.7905	26.1054	26.0137	26.4961
Carbonic anhydrase 2 OS=Homo sapiens OX=9606 GN=CA2 PE=1 SV=2	P00918	CA2		+	ZIKV	-0.59	2.33699	0.0333018	-1.58602	-3.63129	19.2248	17.2294	NaN	18.0715	NaN	18.1219	19.9078	NaN	NaN	18.4152	16.8406	16.6368	16.4649	17.8328	NaN	NaN	NaN	17.0933	NaN	16.5863
Attractin OS=Homo sapiens OX=9606 GN=ATRN PE=1 SV=2	O75882	ATRN		+	ZIKV	-0.13	1.78764	0.0813125	-0.223257	-2.64949	26.5993	26.1551	26.4391	26.5066	26.5697	26.4588	26.2276	26.2777	26.5221	26.2849	26.2643	25.9961	26.2761	25.9947	26.1449	26.2526	25.751	26.3541	26.5103	26.2641
Alpha-2-macroglobulin OS=Homo sapiens OX=9606 GN=A2M PE=1 SV=3	P01023	A2M		+	ZIKV	-1.26	1.90585	0.0684064	-1.3034	-2.77751	31.6522	31.4184	30.8171	29.1712	29.3126	29.4084	27.1526	29.0498	28.9712	28.6593	27.8623	28.4586	28.0542	28.0679	27.8859	29.1038	27.9958	28.6593	29.1401	27.351
Alpha-2-antiplasmin OS=Homo sapiens OX=9606 GN=SERPINF2 PE=1 SV=3	P08697	SERPINF2		+	ZIKV	0.05	2.09697	0.0483867	0.351231	2.98161	27.0679	26.807	26.9822	27.0536	27.7401	27.3216	27.0418	27.3355	26.9555	26.8152	27.7232	27.4069	27.6152	27.8327	27.4596	27.3879	27.1805	27.4117	27.591	27.0241
Gamma-glutamyl hydrolase OS=Homo sapiens OX=9606 GN=GGH PE=1 SV=2	Q92820	GGH		+	ZIKV	-0.76	2.26317	0.0379821	-1.20471	-3.15688	23.155	22.4556	23.2422	23.4958	22.9328	23.0744	23.2219	22.9852	22.4604	22.7712	22.2893	22.1584	23.1771	22.4111	20.8139	19.9964	21.3116	23.0357	20.07	22.484
Neural cell adhesion molecule L1-like protein OS=Homo sapiens OX=9606 GN=CHL1 PE=1 SV=4	O00533	CHL1		+	ZIKV	0.43	3.0932	0.0106333	0.697029	4.01798	21.954	21.4668	22.0349	22.4219	22.3598	22.2377	22.1304	21.6969	22.4425	22.3374	23.0709	23.0019	22.2147	22.9758	23.1529	22.6022	22.2396	23.5297	22.3147	22.95
CD44 antigen OS=Homo sapiens OX=9606 GN=CD44 PE=1 SV=3	P16070	CD44		+	ZIKV	-0.07	2.36091	0.0321474	-0.545368	-3.25922	23.4731	23.0238	23.3164	23.3944	23.488	23.3412	23.6474	23.2426	23.0278	23.1908	23.3597	22.2856	23.4462	23.0326	23.1286	22.7236	22.1272	22.9711	22.4512	22.1659
Exostosin-like 2 OS=Homo sapiens OX=9606 GN=EXTL2 PE=1 SV=1	Q9UBQ6	EXTL2		+	ZIKV	-0.23	2.1411	0.0467788	-0.534619	-3.02832	19.2611	18.8037	19.6837	19.2134	19.7811	19.4089	19.6017	18.7602	19.2712	19.5121	19.0661	18.873	19.6053	18.4914	18.5824	18.8279	18.47	19.3564	18.2192	18.4593
Alpha-mannosidase 2 OS=Homo sapiens OX=9606 GN=MAN2A1 PE=1 SV=2	Q16706	MAN2A1		+	ZIKV	-0.41	2.40398	0.0297067	-0.676961	-3.30417	18.8274	18.8901	18.7621	18.3149	18.5074	19.0639	18.3941	18.6895	18.4224	18.6773	17.8083	17.0022	18.219	17.0534	18.6061	17.9163	17.9437	18.7485	18.5783	17.9037
Aminopeptidase N OS=Homo sapiens OX=9606 GN=ANPEP PE=1 SV=4	P15144	ANPEP		+	ZIKV	-0.65	6.39929	3.67858e-05	-4.59327	-7.72925	21.5209	21.3489	21.9528	22.3218	21.8656	21.9497	21.9007	21.8043	21.5373	21.5483	17.89	15.8605	21.1149	18.6762	17.4537	15.9486	15.2423	14.8814	16.9441	17.8061
Serotransferrin OS=Homo sapiens OX=9606 GN=TF PE=1 SV=3	P02787	TF		+	ZIKV	-2.17	3.0377	0.0116662	-2.69371	-3.9606	31.4667	31.4014	29.1809	29.3448	29.6418	28.3121	25.299	29.7273	28.4674	26.8154	26.5626	28.0255	27.1545	26.795	25.0599	25.5938	25.1686	26.0978	27.1421	25.1201
Kininogen-1 OS=Homo sapiens OX=9606 GN=KNG1 PE=1 SV=2	P01042	KNG1		+	ZIKV	-0.04	1.70188	0.089398	-0.25097	-2.55559	30.1773	29.722	29.7578	30.1596	30.4791	30.16	30.3165	29.7957	29.9804	29.9322	29.6353	29.6662	30.2376	29.7086	29.8387	29.7589	29.7323	29.6277	29.8934	29.872
Hemoglobin subunit beta OS=Homo sapiens OX=9606 GN=HBB PE=1 SV=2	P68871	HBB		+	ZIKV	-2.24	2.82896	0.0165788	-4.09269	-3.74491	27.1738	26.776	24.5699	23.8407	20.5766	23.654	29.0083	21.7546	19.4232	24.0556	18.5027	21.0356	24.1234	20.8393	19.6471	18.5738	19.7868	19.764	19.2835	18.3495
Cholinesterase OS=Homo sapiens OX=9606 GN=BCHE PE=1 SV=1	P06276	BCHE		+	ZIKV	-0.73	4.14272	0.00204345	-0.955329	-5.11784	25.9188	25.1714	25.6777	25.7498	25.8735	26.6518	25.8027	25.3075	25.6186	25.677	24.5642	24.207	25.7082	24.6606	25.0516	24.307	24.7126	25.1629	24.8582	24.6632
Apolipoprotein A-I OS=Homo sapiens OX=9606 GN=APOA1 PE=1 SV=1	P02647	APOA1		+	ZIKV	-1.79	4.2703	0.00180024	-2.05201	-5.25478	26.7032	27.8564	26.7864	25.0543	25.9545	24.7578	24.8442	24.7828	25.5165	24.6339	23.1032	24.5637	24.3559	23.835	23.1102	23.2665	23.3006	23.9129	23.9136	23.0083
C4b-binding protein alpha chain OS=Homo sapiens OX=9606 GN=C4BPA PE=1 SV=2	P04003	C4BPA		+	ZIKV	-1.46	3.69306	0.00374058	-2.64302	-4.64181	21.3343	21.909	22.9192	23.1374	19.1789	21.4396	18.2508	21.425	21.9171	21.8158	18.0333	18.7722	19.5082	18.1412	18.7772	18.303	20.8799	18.6157	18.5764	17.2898
Tetranectin OS=Homo sapiens OX=9606 GN=CLEC3B PE=1 SV=3	P05452	CLEC3B		+	ZIKV	0.19	2.43231	0.0296458	0.48301	3.3337	25.9244	25.926	26.4389	25.8491	26.4814	26.2012	26.4877	25.6822	26.347	25.7233	26.3119	26.7278	26.5356	26.8169	26.7399	26.8123	26.1219	26.9695	26.0224	26.8331
Out at first protein homolog OS=Homo sapiens OX=9606 GN=OAF PE=2 SV=1	Q86UD1	OAF		+	ZIKV	-0.36	2.77741	0.0176016	-0.773768	-3.69162	19.5978	18.6621	19.4742	19.9601	19.3975	19.3222	19.5742	19.0431	19.3006	18.3519	18.149	18.427	19.2496	18.1745	18.1916	19.0499	18.9525	18.7083	18.1846	17.859
Vitronectin OS=Homo sapiens OX=9606 GN=VTN PE=1 SV=1	P04004	VTN		+	ZIKV	0.14	1.75041	0.0829824	0.20127	2.60884	29.0814	29.1915	29.0203	28.92	29.2838	28.7834	28.9561	29.1882	29.0437	28.8205	29.0148	29.3747	29.1997	29.6608	29.1643	29.2507	29.1307	29.2632	29.1521	29.0905
Protein MENT OS=Homo sapiens OX=9606 GN=MENT PE=2 SV=1	Q9BUN1	C1orf56		+	ZIKV	0.57	1.76881	0.0816059	0.749312	2.70678	17.1808	18.5928	18.3066	17.7756	18.1877	NaN	17.7805	16.5366	17.186	17.6033	NaN	NaN	17.773	NaN	18.8664	18.4353	18.1649	18.6508	18.8291	18.309
Serum amyloid A-4 protein OS=Homo sapiens OX=9606 GN=SAA4 PE=1 SV=2	P35542	SAA4		+	ZIKV	-0.99	4.01945	0.00220523	-2.71299	-5.06523	21.3834	22.3321	21.9487	22.3733	19.5317	22.5469	21.0731	22.144	22.4695	21.8781	20.3585	20.4166	20.6281	17.1263	NaN	18.0293	19.9234	18.0535	17.4119	19.5484
Serum amyloid P-component OS=Homo sapiens OX=9606 GN=APCS PE=1 SV=2	P02743	APCS		+	ZIKV	-1.74	6.56038	3.38476e-05	-3.83006	-7.93506	27.5573	27.1334	27.1312	27.7818	26.4266	27.191	26.873	27.8153	26.9118	27.4348	22.1827	23.3138	27.1402	23.2584	23.2049	21.9833	24.0252	23.1979	22.259	23.3901
Collagen alpha-1(III) chain OS=Homo sapiens OX=9606 GN=COL3A1 PE=1 SV=4	P02461	COL3A1		+	ZIKV	0.19	3.44943	0.00595904	1.07535	4.38733	18.3637	17.7418	18.996	18.5785	18.4555	17.1296	19.79	18.1238	18.2009	19.0251	19.6963	19.4681	19.6014	19.8266	19.5741	19.5127	18.9071	19.4072	19.5046	19.6603
Profilin-1 OS=Homo sapiens OX=9606 GN=PFN1 PE=1 SV=2	P07737	PFN1		+	ZIKV	1.14	4.50249	0.00128912	1.91954	5.50652	22.0471	22.1037	20.7383	21.7163	21.5561	22.0016	21.4433	22.444	21.6112	21.8905	24.3507	24.6928	21.3934	24.1793	23.8298	24.4754	24.0308	22.6537	23.8664	23.2753
Cadherin-1 OS=Homo sapiens OX=9606 GN=CDH1 PE=1 SV=3	P12830	CDH1		+	ZIKV	0.2	2.43846	0.0298784	0.687646	3.34011	20.8878	20.7705	21.0515	21.504	21.1168	21.4083	22.0719	21.2267	20.0934	21.3329	21.4331	21.6207	21.7953	21.7692	21.9919	21.9804	22.2048	22.5354	21.8848	21.1247
Secreted phosphoprotein 24 OS=Homo sapiens OX=9606 GN=SPP2 PE=1 SV=1	Q13103	SPP2		+	ZIKV	-0.25	1.77265	0.0819531	-1.46451	-2.63314	22.7263	22.6998	21.6907	22.4019	22.6797	22.9754	22.8222	21.7396	22.04	21.9946	17.3149	22.0003	22.6054	22.3935	18.9894	21.4061	20.0097	22.2111	20.8407	21.3542
Moesin OS=Homo sapiens OX=9606 GN=MSN PE=1 SV=3	P26038	MSN		+	ZIKV	0.65	1.91951	0.0672931	0.778355	2.7922	19.4424	17.9713	18.121	19.1378	19.0755	18.9571	19.5892	18.9337	17.0692	19.114	19.3335	19.9092	19.1828	19.8987	20.0229	19.51	19.118	19.7787	19.6752	18.7657
Inter-alpha-trypsin inhibitor heavy chain H2 OS=Homo sapiens OX=9606 GN=ITIH2 PE=1 SV=2	P19823	ITIH2		+	ZIKV	0.25	2.6166	0.0228748	0.377882	3.52518	30.0925	30.4651	30.6291	30.1631	30.9126	30.604	30.7097	30.5857	30.2639	30.4023	31.0124	30.6951	30.6379	31.1053	30.5437	30.8009	30.8383	31.1119	31.1594	30.702
Apolipoprotein M OS=Homo sapiens OX=9606 GN=APOM PE=1 SV=2	O95445	APOM		+	ZIKV	-0.34	4.18602	0.00200366	-1.07515	-5.16422	23.798	24.6483	24.0941	23.4777	23.4923	23.5915	23.2373	23.6456	24.5337	22.8806	22.7531	22.5632	22.4699	22.5651	22.4469	23.4793	23.1077	22.4929	22.4367	22.3328
Alpha-1-acid glycoprotein 1 OS=Homo sapiens OX=9606 GN=ORM1 PE=1 SV=1	P02763	ORM1		+	ZIKV	-2.9	3.91729	0.00262594	-3.60256	-4.95275	25.73	25.0254	25.3813	24.7037	22.8967	23.0841	20.2064	24.7219	20.9837	21.6012	20.0781	20.5029	20.2028	20.7589	20.2081	18.0388	20.7847	19.2876	NaN	18.616
Xaa-Pro dipeptidase OS=Homo sapiens OX=9606 GN=PEPD PE=1 SV=3	P12955	PEPD		+	ZIKV	-0.35	2.69009	0.0209237	-1.3376	-3.60129	21.6581	21.7641	21.9947	22.158	21.6892	22.0424	21.3977	22.177	22.1174	22.3124	21.3771	20.2584	21.8541	21.2419	19.7447	19.7124	19.3806	22.2355	18.9025	21.228
Serum albumin OS=Homo sapiens OX=9606 GN=ALB PE=1 SV=2	P02768	ALB		+	ZIKV	-1.41	4.10177	0.00208509	-2.08527	-5.07408	26.6071	26.4	25.9309	25.5121	26.6289	26.3797	28.417	25.9984	26.5811	28.6851	24.6023	25.0768	24.7536	26.5103	24.1485	23.9952	24.2102	24.2516	24.9849	23.7543
Kallistatin OS=Homo sapiens OX=9606 GN=SERPINA4 PE=1 SV=3	P29622	SERPINA4		+	ZIKV	-0.26	1.84656	0.0761401	-0.56617	-2.71349	25.3978	25.3222	25.5107	25.8306	25.4955	25.5424	26.1064	25.3586	25.6838	25.6775	24.6115	24.9062	26.6346	24.3602	24.6791	25.0499	24.8961	25.209	24.9655	24.9516
Haptoglobin OS=Homo sapiens OX=9606 GN=HP PE=1 SV=1	P00738	HP		+	ZIKV	-2.9	1.77432	0.082727	-3.34659	-2.63496	29.5859	30.5882	28.7848	28.7391	24.6408	27.041	20.6489	27.5495	22.1083	24.8876	23.926	25.9596	18.5671	23.7613	23.8769	22.9514	26.5441	21.6222	22.4941	21.4057
Alpha-1B-glycoprotein OS=Homo sapiens OX=9606 GN=A1BG PE=1 SV=4	P04217	A1BG		+	ZIKV	0.2	2.42784	0.0293152	0.419033	3.32905	30.0255	29.3547	29.533	30.1302	29.234	29.7679	29.652	29.7679	29.995	30.271	30.2352	30.4022	30.0919	30.3085	30.2628	29.7689	29.9353	30.4663	30.189	30.2612
Cell surface glycoprotein MUC18 OS=Homo sapiens OX=9606 GN=MCAM PE=1 SV=2	P43121	MCAM		+	ZIKV	0.51	2.95748	0.0131276	1.21672	3.87771	19.3033	17.6511	18.9293	18.7877	17.1885	18.8554	19.1873	17.7519	19.2043	18.9796	19.9459	19.7697	20.3403	20.2373	19.7535	19.7933	18.6682	20.9564	19.3294	19.2115
Neural cell adhesion molecule 1 OS=Homo sapiens OX=9606 GN=NCAM1 PE=1 SV=3	P13591	NCAM1		+	ZIKV	0	1.80265	0.080732	0.623596	2.66583	22.7033	22.7008	22.5725	22.7765	22.681	22.7771	23.0117	22.4976	23.0176	22.6978	22.9209	23.1315	22.6849	24.0801	23.7244	23.164	22.5986	24.9435	23.4904	22.9334
Proteoglycan 4 OS=Homo sapiens OX=9606 GN=PRG4 PE=1 SV=3	Q92954			+	ZIKV	0.15	3.13514	0.010397	0.663357	4.06136	23.6157	24.363	24.6077	24.0848	24.2869	24.4953	24.4366	24.935	24.6098	24.3325	25.3743	24.6513	24.5135	24.9018	25.353	25.429	25.2462	25.2302	25.2572	24.4442
Cartilage acidic protein 1 OS=Homo sapiens OX=9606 GN=CRTAC1 PE=1 SV=2	Q9NQ79	CRTAC1		+	ZIKV	0.71	2.51166	0.026418	0.707614	3.41627	22.4886	21.6075	21.5218	20.836	21.3478	21.0974	21.5002	21.3164	22.0175	21.7277	22.1086	22.2083	22.1137	22.6254	22.0589	22.3698	21.3744	22.96	21.9192	22.7988
Fetuin-B OS=Homo sapiens OX=9606 GN=FETUB PE=1 SV=2	Q9UGM5	FETUB		+	ZIKV	-0.06	2.1111	0.0484257	-0.501665	-2.99657	24.2632	23.978	24.1953	24.0123	24.6193	24.1186	24.484	24.1341	24.2965	24.5971	23.2882	23.2625	24.8442	23.7701	23.718	23.6652	24.098	23.2768	23.7894	23.9693
Tenascin-X OS=Homo sapiens OX=9606 GN=TNXB PE=1 SV=5	P22105			+	ZIKV	0.11	8.63592	8.53317e-07	1.88759	10.9063	23.5987	24.1324	24.354	24.6695	24.4416	24.0782	25.0311	24.233	24.5773	24.2419	26.1536	26.7122	25.7108	26.3715	26.742	26.2134	25.9992	26.6553	25.9583	25.7173
Vasorin OS=Homo sapiens OX=9606 GN=VASN PE=1 SV=1	Q6EMK4	VASN		+	ZIKV	0.27	2.41719	0.0294165	0.787227	3.31796	26.063	26.1013	26.2256	25.5585	26.1517	26.2494	26.7685	26.5644	24.7214	25.2032	26.5726	26.897	27.1796	26.551	27.0387	26.8001	26.9073	26.7665	27.0542	25.7122
Phosphatidylcholine-sterol acyltransferase OS=Homo sapiens OX=9606 GN=LCAT PE=1 SV=1	P04180	LCAT		+	ZIKV	-0.23	2.64621	0.0219296	-0.777304	-3.55586	21.9402	22.0435	20.967	21.4625	21.5147	22.3976	21.5067	22.0994	21.0111	21.6392	19.9537	20.8347	21.644	21.0252	21.4062	20.6775	20.4498	20.507	20.9391	21.3719
Thioredoxin OS=Homo sapiens OX=9606 GN=TXN PE=1 SV=3	P10599	TXN		+	ZIKV	0.49	1.79769	0.0805395	0.771323	2.7407	18.0388	NaN	NaN	16.9983	NaN	17.6065	18.1626	16.7919	16.8947	18.0866	18.3966	18.6396	NaN	18.8777	18.0184	18.6561	18.1021	18.6872	17.9601	17.2062
Lysosome-associated membrane glycoprotein 2 OS=Homo sapiens OX=9606 GN=LAMP2 PE=1 SV=2	P13473	LAMP2		+	ZIKV	-0.13	1.97575	0.0609668	-0.564737	-2.85252	19.9072	19.5277	20.1546	20.2459	19.7802	20.0612	20.1742	19.6191	19.4102	19.3929	19.9599	19.0508	20.0914	19.2149	18.9239	18.5829	18.8181	19.9381	19.0216	19.024
Beta-1,4-galactosyltransferase 1 OS=Homo sapiens OX=9606 GN=B4GALT1 PE=1 SV=5	P15291	B4GALT1		+	ZIKV	0.31	3.01671	0.0118359	-1.00354	-3.93891	16.5563	16.2162	17.292	17.7831	17.6523	17.2194	18.349	17.6882	17.2495	17.8027	15.8191	16.0655	16.8214	17.2163	16.3583	16.0564	16.5427	16.9944	16.1965	15.7026
Coiled-coil domain-containing protein 126 OS=Homo sapiens OX=9606 GN=CCDC126 PE=2 SV=2	Q96EE4	CCDC126		+	ZIKV	-0.45	2.28987	0.0364042	-0.514482	-3.18488	18.2904	18.1016	18.1563	18.4084	18.146	18.096	18.4937	18.056	18.2142	17.6264	17.539	16.8024	17.8554	17.3253	18.2389	18.1129	17.4004	17.9756	17.9429	17.2513
Multimerin-2 OS=Homo sapiens OX=9606 GN=MMRN2 PE=1 SV=2	Q9H8L6	MMRN2		+	ZIKV	0.15	1.64772	0.098861	0.255628	2.49577	19.9322	19.5506	19.8133	19.8507	19.671	19.5482	19.9918	19.514	20.2462	19.7872	19.7561	19.8126	19.7631	20.2599	20.3344	20.3148	19.9708	20.2059	20.1018	19.9422
Hypoxia up-regulated protein 1 OS=Homo sapiens OX=9606 GN=HYOU1 PE=1 SV=1	Q9Y4L1	HYOU1		+	ZIKV	-0.32	2.57965	0.0236916	-0.841651	-3.48686	18.6322	18.6377	18.5076	19.0709	19.7013	18.6873	20.2116	19.3149	18.4491	19.0982	18.5843	18.3105	19.2306	17.4506	18.3121	17.9078	18.2534	17.593	18.0684	18.1837
Catalase OS=Homo sapiens OX=9606 GN=CAT PE=1 SV=3	P04040	CAT				-0.53	0.865936	0.282274	-0.936438	-1.56002	22.1033	20.8698	20.0403	19.5357	18.491	20.1547	22.9024	17.8772	18.347	21.6261	18.6924	18.7457	18.6282	21.0394	18.7022	19.1095	18.8944	20.6434	18.753	19.3748
Cystatin-C OS=Homo sapiens OX=9606 GN=CST3 PE=1 SV=1	P01034	CST3				-0.01	0.601776	0.406653	0.208341	1.18829	22.8428	22.7529	22.8909	23.3516	23.3235	22.8131	23.3797	22.5585	21.753	22.8557	23.0303	22.7572	23.2627	22.9171	22.8061	23.4878	23.1234	23.3182	23.2775	22.6244
Complement component C8 gamma chain OS=Homo sapiens OX=9606 GN=C8G PE=1 SV=3	P07360	C8G				-0.02	0.0348768	0.948539	-0.015465	-0.0982326	27.046	27.0823	27.4144	27.1487	27.207	27.6743	26.56	27.6545	27.4009	27.1114	27.3644	27.6122	26.3438	27.0722	27.3754	27.0937	27.5582	27.4354	26.9353	27.3544
14-3-3 protein zeta/delta OS=Homo sapiens OX=9606 GN=YWHAZ PE=1 SV=1	P63104	YWHAZ				0.47	0.992322	0.245478	0.72708	1.7243	19.3437	17.7935	16.7103	18.8327	17.4462	17.8305	19.7784	18.3521	17.7622	18.8727	19.7268	20.0797	17.3378	20.0425	19.0402	19.1588	19.2977	18.2276	19.384	17.6981
Adiponectin OS=Homo sapiens OX=9606 GN=ADIPOQ PE=1 SV=1	Q15848	ADIPOQ				-0.29	0.971116	0.252805	-0.401534	-1.69722	22.9333	23.3513	22.389	22.6077	22.4091	23.108	23.5315	22.7154	22.1316	22.4731	22.4091	21.8817	23.1242	22.4379	21.6102	21.6087	22.6171	23.4279	22.2159	22.302
Insulin-like growth factor-binding protein 3 OS=Homo sapiens OX=9606 GN=IGFBP3 PE=1 SV=2	P17936	IGFBP3				0.09	0.188894	0.763112	0.0729246	0.465293	24.2666	24.1987	24.4065	24.7638	24.4034	24.1618	24.5151	23.8849	24.23	24.0894	23.949	24.0952	25.2009	23.6817	24.6781	24.131	24.4917	24.5994	24.5459	24.2765
Superoxide dismutase [Cu-Zn] OS=Homo sapiens OX=9606 GN=SOD1 PE=1 SV=2	P00441	SOD1				0.36	0.687791	0.352206	0.648388	1.31731	19.4297	18.591	16.7436	18.3854	18.1303	17.9134	20.1869	16.7177	17.6688	19.2578	19.5275	18.7807	17.3242	20.0604	18.5256	20.5972	NaN	18.7321	19.046	17.964
Pleckstrin OS=Homo sapiens OX=9606 GN=PLEK PE=1 SV=3	P08567	PLEK				0.37	0.386293	0.587644	0.76326	0.953055	16.8886	NaN	NaN	15.7826	NaN	NaN	15.5388	NaN	NaN	NaN	17.6314	NaN	NaN	NaN	NaN	16.0351	NaN	NaN	NaN	NaN
Adenosine deaminase 2 OS=Homo sapiens OX=9606 GN=ADA2 PE=1 SV=2	Q9NZK5	CECR1;ADA2				-0.01	0.122492	0.85635	-0.141446	-0.317875	19.7275	17.3406	18.9599	19.6952	18.5245	19.3197	16.9952	18.6153	17.7757	18.2853	18.2989	19.3545	18.7646	18.7386	18.7869	17.1329	16.9126	20.1589	17.1471	18.5293
Hemopexin OS=Homo sapiens OX=9606 GN=HPX PE=1 SV=2	P02790	HPX				0.05	0.273871	0.674935	-0.0477077	-0.636808	32.1639	32.1291	32.2148	32.5252	32.3855	32.2155	32.2258	32.2871	32.6443	32.6878	32.2605	32.2393	32.355	32.2344	32.2464	32.2397	32.403	32.3193	32.131	32.5733
Transthyretin OS=Homo sapiens OX=9606 GN=TTR PE=1 SV=1	P02766	TTR				-0.26	0.725237	0.338872	-0.653407	-1.36763	27.5643	28.4623	27.9037	28.0912	26.6479	27.5068	28.1503	27.8639	28.7287	28.684	25.5776	25.5062	27.0248	25.2311	27.7025	28.2246	28.5933	28.6998	28.3409	28.1684
Neogenin OS=Homo sapiens OX=9606 GN=NEO1 PE=1 SV=2	Q92859	NEO1				0.03	0.267478	0.677955	0.23982	0.627929	14.4607	14.2013	15.5949	15.4804	16.1439	15.2425	15.7575	NaN	NaN	NaN	15.6133	15.1453	13.9097	16.5647	15.5431	14.8525	NaN	16.3189	15.8393	15.7903
Beta-2-microglobulin OS=Homo sapiens OX=9606 GN=B2M PE=1 SV=1	P61769	B2M				0.17	0.805256	0.302508	0.413847	1.47842	25.3205	22.8551	24.2584	25.7964	24.9344	24.6782	25.0794	24.9194	23.939	24.4384	25.0921	25.6596	24.9639	24.9074	25.2497	24.7933	24.6472	24.9322	25.4754	24.6369
Platelet factor 4 variant OS=Homo sapiens OX=9606 GN=PF4V1 PE=1 SV=1	P10720	PF4V1				0.44	0.294733	0.661465	0.166514	0.676535	20.216	20.0166	19.5106	18.7408	19.4727	20.2276	19.7694	20.4045	19.6067	20.7574	19.9379	19.7032	20.7187	20.1044	19.815	20.7233	20.0008	20.0386	20.4114	18.9343
Multimerin-1 OS=Homo sapiens OX=9606 GN=MMRN1 PE=1 SV=3	Q13201	MMRN1				0.31	1.16014	0.196311	0.60167	1.93272	21.9537	23.737	23.0596	22.6681	22.7043	23.939	22.7064	22.5431	22.8535	22.991	22.4856	22.7708	23.3149	24.5339	24.1821	24.1208	23.8186	24.4502	22.5148	22.9808
Beta-2-glycoprotein 1 OS=Homo sapiens OX=9606 GN=APOH PE=1 SV=3	P02749	APOH				-0.09	0.469015	0.513596	-0.22217	-0.980961	27.6588	28.5888	28.9924	28.9301	29.4166	28.695	28.4249	28.4011	29.336	28.9753	28.564	28.24	29.4522	28.5185	28.587	28.3302	27.9057	28.7474	27.792	29.06
Tropomyosin alpha-4 chain OS=Homo sapiens OX=9606 GN=TPM4 PE=1 SV=3	P67936	TPM4				0.57	0.883813	0.273968	1.03583	1.63331	19.9125	NaN	NaN	19.9007	NaN	16.9804	NaN	19.7465	NaN	19.6644	21.5759	21.2309	NaN	19.9247	19.1477	21.447	20.2373	NaN	19.3613	19.289
N-acetylmuramoyl-L-alanine amidase OS=Homo sapiens OX=9606 GN=PGLYRP2 PE=1 SV=1	Q96PD5	PGLYRP2				0.16	0.691744	0.352292	0.187829	1.32006	27.7661	27.7141	27.4685	27.9588	28.0689	27.4316	28.1467	27.457	28.1766	27.9051	28.2306	27.8695	27.6097	28.1434	27.8318	28.4139	27.2987	28.2962	28.2383	28.0393
Coagulation factor XIII B chain OS=Homo sapiens OX=9606 GN=F13B PE=1 SV=3	P05160	F13B				-0.05	0.76123	0.324587	-0.257539	-1.41794	24.9806	25.3035	25.7156	25.7405	26.007	25.5244	26.21	24.8532	25.9213	25.499	25.5059	24.9956	26.1121	25.2247	24.9403	25.6346	25.0741	25.2957	24.9283	25.4683
Prolow-density lipoprotein receptor-related protein 1 OS=Homo sapiens OX=9606 GN=LRP1 PE=1 SV=2	Q07954	LRP1				-0.2	0.559568	0.438501	0.418824	1.12628	17.6527	NaN	18.7419	17.1576	18.4483	17.687	19.6954	18.4681	18.9888	18.7762	19.2312	18.9586	18.1351	17.6966	19.2583	17.5396	19.0462	19.9199	19.888	18.5326
Apolipoprotein C-III OS=Homo sapiens OX=9606 GN=APOC3 PE=1 SV=1	P02656	APOC3				-0.41	0.405283	0.57136	-0.450684	-0.874634	23.7716	26.6608	26.2299	23.6943	25.2328	25.3309	23.9134	23.1525	26.3301	24.7284	23.4861	24.6304	24.2886	22.442	24.2713	25.857	26.0367	24.5806	24.8823	24.063
Hepatocyte growth factor-like protein OS=Homo sapiens OX=9606 GN=MST1 PE=1 SV=2	P26927	MST1				-0.01	0.226449	0.722994	-0.120107	-0.543167	24.739	24.9731	25.2416	24.3099	25.4132	24.8511	25.6903	24.8745	25.1532	24.0212	25.1066	24.5394	23.8854	25.2482	24.7746	24.8031	24.3255	25.4973	24.602	25.2839
Vitamin K-dependent protein S OS=Homo sapiens OX=9606 GN=PROS1 PE=1 SV=1	P07225	PROS1				-0.1	0.00866522	0.9992	0.0037384	0.0251077	25.3137	26.2024	26.0763	25.8095	26.2544	26.1806	26.4357	25.862	25.9846	26.4001	26.4132	26.0122	26.1257	26.2735	25.7736	26.0624	25.6425	26.6519	26.0056	25.5961
Myeloperoxidase OS=Homo sapiens OX=9606 GN=MPO PE=1 SV=1	P05164	MPO				-0.35	1.14433	0.200503	-0.873515	-1.9605	19.4007	18.9894	17.3848	19.597	NaN	19.3346	18.1785	19.619	NaN	18.5167	17.8864	19.0922	NaN	17.8104	18.4026	17.7796	18.8187	16.2386	NaN	NaN
Apolipoprotein A-II OS=Homo sapiens OX=9606 GN=APOA2 PE=1 SV=1	P02652	APOA2				-0.4	0.709268	0.343194	-0.46685	-1.34505	28.9259	28.4941	28.3387	28.0569	27.1192	28.6883	27.1762	29.367	29.0126	27.7305	27.6952	27.6243	26.867	27.7279	27.1278	28.1258	29.5376	28.3739	28.1549	27.0063
Di-N-acetylchitobiase OS=Homo sapiens OX=9606 GN=CTBS PE=1 SV=1	Q01459	CTBS				0.2	1.04692	0.230008	-0.407829	-1.79321	19.0283	19.5004	19.6577	19.6517	19.7372	19.9903	19.8094	19.2454	19.2332	19.315	18.3958	19.269	20.2077	18.3702	19.6259	18.5882	18.9157	19.5746	18.4624	19.6808
Complement C3 OS=Homo sapiens OX=9606 GN=C3 PE=1 SV=2	P01024	C3				0.33	1.46157	0.132797	0.266093	2.28664	32.3207	32.5097	32.5893	32.0128	32.2533	32.5823	33.0074	33.0799	32.5981	32.501	32.6221	32.9199	32.9656	32.468	32.9279	32.902	32.9451	32.7601	32.9742	32.6307
Complement component C6 OS=Homo sapiens OX=9606 GN=C6 PE=1 SV=3	P13671	C6				0.09	0.843065	0.290998	0.134029	1.52949	27.7708	28.1613	28.2347	28.2734	28.2272	28.3799	28.0157	28.2115	27.8932	28.048	28.0538	27.9813	28.4504	28.1481	28.6402	28.4329	28.293	28.0869	28.2485	28.221
Angiotensinogen OS=Homo sapiens OX=9606 GN=AGT PE=1 SV=1	P01019	AGT				-0.22	0.401083	0.572405	0.220283	0.867445	27.7386	28.0181	27.287	27.9829	28.6171	27.9566	28.1737	28.2064	27.1025	27.5743	28.7575	28.6095	28.303	28.8484	27.7804	28.4418	27.732	27.8052	27.9708	26.6115
Collagen alpha-1(II) chain OS=Homo sapiens OX=9606 GN=COL2A1 PE=1 SV=3	P02458	COL2A1				0.09	0.06418	0.917312	0.0658007	0.175532	18.9433	19.8147	19.426	18.8302	20.5459	19.1526	20.8072	19.4593	18.3019	18.603	20.1892	19.7735	18.6675	19.9404	19.8841	19.7159	19.2893	20.5442	18.9646	17.5733
Amyloid-beta A4 protein OS=Pan troglodytes OX=9598 GN=APP PE=2 SV=1	Q5IS80	APP				0.4	0.853572	0.285611	0.389977	1.54355	20.8614	21.6824	20.9196	20.7769	20.1675	20.8862	20.02	21.106	20.6779	21.3662	21.221	20.6847	21.3082	21.9146	21.2231	21.3516	21.5153	22.2218	20.9578	19.9657
Complement C1q subcomponent subunit B OS=Homo sapiens OX=9606 GN=C1QB PE=1 SV=3	P02746	C1QB				-0.41	0.534095	0.459054	-0.206265	-1.08474	27.7269	27.2137	27.6305	27.7024	28.1895	27.5377	27.3575	28.2352	28.2085	28.3755	27.5952	28.012	26.6844	27.9429	27.4614	27.3948	27.2878	28.1903	27.5798	27.9661
Afamin OS=Homo sapiens OX=9606 GN=AFM PE=1 SV=1	P43652	AFM				0.07	0.126738	0.853269	0.0449917	0.327726	28.8525	29.2044	29.0845	29.4744	29.3331	29.085	29.8355	28.9374	28.9767	28.8193	29.355	28.9006	29.8303	28.919	29.0154	29.0126	29.5124	29.2194	29.287	29.001
Phosphatidylinositol-glycan-specific phospholipase D OS=Homo sapiens OX=9606 GN=GPLD1 PE=1 SV=3	P80108	GPLD1				-0.32	0.657265	0.369266	0.291632	1.27028	24.3824	25.0471	24.3644	22.7658	24.6487	24.5534	24.6476	23.7408	24.4012	23.9765	24.8798	24.5203	23.6589	24.6491	24.4385	24.7063	24.5448	24.9018	24.7027	24.4419
Serum amyloid A-1 protein OS=Homo sapiens OX=9606 GN=SAA1 PE=1 SV=1	P0DJI8	SAA1				0.42	0.0416146	0.936545	0.109845	0.117442	NaN	NaN	17.7413	20.3121	NaN	18.1259	16.9661	21.0411	NaN	NaN	18.3444	18.5453	NaN	NaN	21.5351	19.6926	19.9797	18.1599	16.1449	19.175
Endoplasmic reticulum chaperone BiP OS=Homo sapiens OX=9606 GN=HSPA5 PE=1 SV=2	P11021	HSPA5				0.45	1.51557	0.122367	0.414956	2.34793	21.6407	22.309	22.6608	21.9914	22.2953	22.6321	22.657	21.786	22.4551	21.7879	22.8269	22.9625	22.1233	22.222	22.7113	23.2214	23.1692	22.4272	22.4125	22.2885
Plasma alpha-L-fucosidase OS=Homo sapiens OX=9606 GN=FUCA2 PE=1 SV=2	Q9BTY2	FUCA2				0.12	1.18724	0.190289	0.893628	1.99135	16.9606	16.5166	16.0875	18.6335	18.8665	NaN	18.5302	18.8265	18.5407	17.7904	17.9141	19.6899	18.7466	17.6483	18.443	18.9695	19.3221	19.3066	NaN	NaN
Interleukin-1 receptor accessory protein OS=Homo sapiens OX=9606 GN=IL1RAP PE=1 SV=2	Q9NPH3	IL1RAP				-0.1	0.904517	0.265744	-0.291811	-1.61094	20.738	20.8406	20.5225	20.5951	21.117	20.9161	21.8152	20.7729	21.1582	21.7535	20.7106	20.5531	20.8794	20.8895	20.4383	20.3673	20.3548	21.3888	20.5213	21.208
Alpha-N-acetylglucosaminidase OS=Homo sapiens OX=9606 GN=NAGLU PE=1 SV=2	P54802	NAGLU				0.13	0.114732	0.863815	-0.1671	-0.299972	17.1592	18.4139	17.9057	15.5167	18.7864	18.1379	18.1066	19.3109	19.0068	19.1673	17.6716	16.8791	19.0278	15.9498	19.2413	19.6294	NaN	19.0557	16.8769	17.5247
CD5 antigen-like OS=Homo sapiens OX=9606 GN=CD5L PE=1 SV=1	O43866	CD5L				-0.26	1.44413	0.135416	-0.805735	-2.26673	21.9431	20.7882	20.3476	21.6127	22.4365	21.8322	22.2471	20.4491	21.676	22.299	21.631	19.4034	21.35	19.9793	21.5534	20.8502	21.0045	20.9254	19.5551	21.3217
Hemoglobin subunit gamma-2 OS=Homo sapiens OX=9606 GN=HBG2 PE=1 SV=2	P69892	HBG2				-1.04	0.329591	0.630499	-2.23309	-0.800679	18.5008	18.04	NaN	NaN	NaN	16.347	24.6115	NaN	NaN	NaN	NaN	NaN	18.2253	NaN	NaN	NaN	NaN	NaN	NaN	16.0581
Complement factor I OS=Homo sapiens OX=9606 GN=CFI PE=1 SV=2	P05156	CFI				-0.14	0.479286	0.505738	-0.103372	-0.997643	28.1486	28.2494	28.5722	28.608	28.4788	28.7748	28.2044	28.5892	28.3209	28.6185	27.9507	28.3132	28.4933	28.3088	28.7795	28.2992	28.5558	28.026	28.2576	28.547
Serglycin OS=Homo sapiens OX=9606 GN=SRGN PE=1 SV=3	P10124	SRGN				0.15	0.287435	0.667955	-0.118199	-0.662731	21.3747	21.9196	21.7871	21.1886	20.8505	21.8275	20.8709	21.8649	21.4695	21.8296	21.2636	21.4971	21.4237	22.1719	21.2418	21.2262	21.3162	21.8078	21.0405	20.812
CD109 antigen OS=Homo sapiens OX=9606 GN=CD109 PE=1 SV=2	Q6YHK3	CD109				-0.6	0.801034	0.303872	-0.832956	-1.47643	18.9702	17.4366	17.3534	19.6698	18.7485	17.1589	19.2383	18.0055	19.8119	18.9054	19.2253	18.7505	18.9429	NaN	18.2219	15.7242	16.2028	17.7979	18.8116	15.595
Prothrombin OS=Homo sapiens OX=9606 GN=F2 PE=1 SV=2	P00734	F2				0.09	1.07708	0.219144	0.137933	1.8308	29.6601	29.9215	29.5034	29.7151	29.847	29.7203	29.8836	29.6908	30.0256	29.9224	29.9978	29.884	29.6761	29.7534	29.929	30.1636	29.8788	30.1548	29.7173	30.1145
Heparin cofactor 2 OS=Homo sapiens OX=9606 GN=SERPIND1 PE=1 SV=3	P05546	SERPIND1				-0.04	0.34872	0.616839	-0.0865269	-0.775693	28.9956	29.263	29.3861	29.4827	29.0477	29.3498	28.8023	28.6853	29.0046	29.1312	29.2022	29.0935	28.5373	29.0475	28.7902	29.0549	29.4201	29.0071	28.9416	29.1885
Glutathione peroxidase 3 OS=Homo sapiens OX=9606 GN=GPX3 PE=1 SV=2	P22352	GPX3				-0.32	0.465661	0.515465	-0.109062	-0.975489	23.8633	23.8057	24.1431	23.9434	24.0724	24.1972	24.2674	24.5496	24.2345	24.3755	23.8028	23.8774	24.1742	23.6732	24.4489	24.4257	24.0163	23.7645	24.0196	24.1589
Target of Nesh-SH3 OS=Homo sapiens OX=9606 GN=ABI3BP PE=1 SV=1	Q7Z7G0	ABI3BP				0	1.30788	0.157926	1.022	2.10896	24.1873	26.1389	25.0693	22.1726	23.1218	23.864	23.4118	24.7975	24.8701	24.2909	23.4616	25.6326	24.8083	26.3879	25.77	24.7513	25.0265	26.8273	23.9029	25.5757
Trypsin-1 OS=Homo sapiens OX=9606 GN=PRSS1 PE=1 SV=1	P07477	PRSS1				0.26	0.723894	0.338271	0.227649	1.36574	22.2807	21.7461	22.0699	21.9929	22.7897	22.4175	21.799	21.6586	21.3329	21.5078	22.1025	22.6297	21.554	22.3421	22.2425	22.0886	22.1136	22.4145	22.0722	22.3119
L-selectin OS=Homo sapiens OX=9606 GN=SELL PE=1 SV=2	P14151	SELL				0.22	0.347324	0.616524	0.124005	0.773192	24.4478	23.8886	23.9009	24.9993	25.0676	24.4285	24.4774	24.0946	24.0763	24.0645	24.7053	24.5716	23.9716	24.7382	24.5417	24.3851	24.0173	24.7575	24.6055	24.3916
Lipopolysaccharide-binding protein OS=Homo sapiens OX=9606 GN=LBP PE=1 SV=3	P18428	LBP				-0.29	0.756953	0.326143	-0.392694	-1.412	24.8477	24.1325	24.0617	25.3886	24.1379	24.3919	23.8025	25.5085	23.4282	24.0411	23.2707	24.0896	24.1636	23.3627	24.4658	23.6956	25.234	23.8608	23.8612	23.8098
Insulin-like growth factor-binding protein complex acid labile subunit OS=Homo sapiens OX=9606 GN=IGFALS PE=1 SV=1	P35858	IGFALS				0.29	1.29766	0.15892	0.272534	2.09696	26.0798	26.1552	26.1585	26.5482	26.2881	26.2298	25.986	26.0151	26.1872	25.963	25.9883	26.5421	27.0157	25.8769	26.6211	25.9644	26.7189	26.6573	26.5058	26.4459
Extracellular matrix protein 1 OS=Homo sapiens OX=9606 GN=ECM1 PE=1 SV=2	Q16610	ECM1				0.11	0.57948	0.424337	0.288019	1.15463	23.6418	24.9085	25.1736	24.1493	25.7905	24.7327	24.5776	25.2826	24.9947	25.5309	24.8417	24.5376	25.9575	25.0669	25.6494	24.8085	25.1627	24.6991	25.5199	25.4192
Intercellular adhesion molecule 2 OS=Homo sapiens OX=9606 GN=ICAM2 PE=1 SV=2	P13598	ICAM2				-0.08	0.218027	0.734726	-0.108295	-0.526009	21.8768	21.0977	21.6283	22.2619	21.7452	22.0927	21.862	21.7077	21.7589	21.7628	22.2838	21.1904	21.7954	22.2409	21.7186	21.6551	20.2949	21.9805	21.8542	21.6973
Apolipoprotein(a) OS=Homo sapiens OX=9606 GN=LPA PE=1 SV=1	P08519	LPA				-0.15	0.121214	0.856238	-0.341723	-0.314899	21.6386	18.985	22.3161	25.8967	25.0104	20.7204	19.7489	20.3728	19.8169	24.1626	24.429	18.5088	21.7866	17.644	22.8154	19.2343	22.1582	21.0103	22.6252	25.0394
HLA class I histocompatibility antigen, Cw-16 alpha chain OS=Homo sapiens OX=9606 GN=HLA-C PE=1 SV=1	Q29960	HLA-C				0.53	0.36102	0.608699	0.821082	0.812369	19.5404	17.9797	19.7373	17.7048	16.7386	20.5671	17.2385	19.1641	17.8674	16.5271	NaN	18.8242	NaN	19.4309	NaN	NaN	NaN	NaN	NaN	NaN
Complement C1q subcomponent subunit A OS=Homo sapiens OX=9606 GN=C1QA PE=1 SV=2	P02745	C1QA				0.07	1.51184	0.122097	0.414563	2.34371	26.8233	26.4816	26.6142	26.6884	27.2274	26.644	26.3058	27.0751	27.2668	27.2748	27.5084	27.4346	26.0742	27.4902	27.3143	27.317	27.0918	27.5541	27.3051	27.4574
Clusterin OS=Homo sapiens OX=9606 GN=CLU PE=1 SV=1	P10909	CLU				-0.01	0.0921544	0.882989	0.0277218	0.24555	28.5245	28.7067	29.041	28.7315	28.6711	29.2632	29.0118	28.8054	29.122	29.2174	28.5158	28.8462	29.2886	28.5215	29.0934	29.0091	28.9452	28.9578	29.1306	29.0636
Matrix metalloproteinase-9 OS=Homo sapiens OX=9606 GN=MMP9 PE=1 SV=3	P14780	MMP9				0.74	0.309095	0.649123	0.400053	0.704271	16.8875	18.0799	19.338	19.9184	17.4232	19.4099	18.9521	19.8457	NaN	19.1923	17.9596	20.1314	19.7454	19.9942	20.0856	17.9915	21.3574	19.121	16.6911	18.7533
Vitamin D-binding protein OS=Homo sapiens OX=9606 GN=GC PE=1 SV=2	P02774					-0.05	0.362409	0.609062	0.080311	0.800073	31.7101	31.0795	31.6862	32.0244	31.8819	31.8409	31.9453	31.7575	31.8115	31.8982	31.8518	31.9931	31.9655	31.6726	31.6918	31.9165	31.5809	31.6647	31.993	32.1087
Mannosyl-oligosaccharide 1,2-alpha-mannosidase IA OS=Homo sapiens OX=9606 GN=MAN1A1 PE=1 SV=3	P33908	MAN1A1				0.11	1.25431	0.168404	-0.309454	-2.04575	22.0994	21.6563	21.8466	22.4405	22.3356	22.0327	22.1267	22.5268	21.8732	22.2339	21.4042	21.8426	21.7634	21.0292	22.2598	21.9161	22.3507	21.633	21.8273	22.0508
Inhibin beta C chain OS=Homo sapiens OX=9606 GN=INHBC PE=2 SV=1	P55103	INHBC				-0.18	0.464523	0.514717	-0.308661	-0.97693	18.3964	18.1281	18.2413	18.5036	17.9821	16.2729	18.1778	18.2046	18.7048	17.5167	18.3991	17.5623	18.4174	17.3109	NaN	17.4376	17.994	NaN	17.9993	16.5129
Actin, alpha skeletal muscle OS=Homo sapiens OX=9606 GN=ACTA1 PE=1 SV=1	P68133	ACTA1				0.72	1.30227	0.158597	0.980534	2.10238	20.0418	18.5849	18.1022	19.4801	18.3186	17.6649	19.837	16.2246	18.8682	20.1505	20.6554	19.8592	18.3382	20.7644	19.4285	20.2018	19.0144	20.4408	18.8404	19.5352
Keratin, type II cytoskeletal 6A OS=Homo sapiens OX=9606 GN=KRT6A PE=1 SV=3	P02538	KRT6A				2.03	0.977282	0.250849	2.26447	2.29604	NaN	NaN	NaN	NaN	NaN	NaN	17.5467	NaN	18.5622	17.5836	NaN	21.3532	NaN	NaN	NaN	NaN	NaN	NaN	18.9707	NaN
Apolipoprotein C-IV OS=Homo sapiens OX=9606 GN=APOC4 PE=1 SV=1	P55056	APOC4;APOC4-APOC2				-0.36	1.41408	0.136747	-1.16353	-2.24264	20.1074	23.4159	21.9657	21.0506	21.4758	21.5946	21.5939	21.203	23.2692	22.4835	19.1843	18.7538	21.7771	NaN	20.1943	21.0109	22.2533	21.8659	19.7337	21.0986
Serum paraoxonase/arylesterase 1 OS=Homo sapiens OX=9606 GN=PON1 PE=1 SV=3	P27169	PON1				-0.23	1.07973	0.220945	-0.531981	-1.83408	24.1975	24.284	24.8565	23.3287	23.8031	24.4009	23.8646	23.2275	24.778	23.7224	23.1825	23.3457	23.5286	21.9679	22.911	23.5894	24.4525	23.7643	24.2646	24.1368
Scavenger receptor cysteine-rich type 1 protein M130 OS=Homo sapiens OX=9606 GN=CD163 PE=1 SV=2	Q86VB7	CD163				0	0.10413	0.874497	0.0853685	0.274521	20.9345	21.9592	22.136	22.8443	22.324	22.0581	20.2377	21.5391	21.7472	22.8079	22.7198	22.2421	21.3375	20.8827	22.1522	22.0241	21.5977	22.2996	22.5209	21.6653
Serum amyloid A-2 protein OS=Homo sapiens OX=9606 GN=SAA2 PE=1 SV=1	P0DJI9	SAA2				0.46	0.84255	0.288177	0.562623	1.56441	18.1246	16.9764	NaN	18.479	17.1957	18.0087	NaN	17.6006	NaN	15.8316	17.5336	18.1718	18.308	NaN	17.6094	NaN	18.2637	17.935	18.3335	NaN
Insulin-like growth factor II OS=Homo sapiens OX=9606 GN=IGF2 PE=1 SV=1	P01344	IGF2				-0.24	1.35783	0.145838	-0.454921	-2.16729	22.9885	22.5264	22.7571	22.8783	22.8799	22.5752	23.0062	22.2694	22.728	22.701	22.4291	22.2882	23.4291	21.8212	22.3373	22.4129	22.2102	20.918	22.4255	22.4892
Caveolae-associated protein 2 OS=Homo sapiens OX=9606 GN=CAVIN2 PE=1 SV=3	O95810	SDPR;CAVIN2				0.68	1.21212	0.182594	0.778417	2.06378	19.2638	17.651	NaN	18.7755	NaN	18.6487	NaN	19.0902	NaN	19.8767	20.2145	19.2129	NaN	19.7352	18.7145	20.8389	19.8608	NaN	19.1633	19.5617
Plastin-2 OS=Homo sapiens OX=9606 GN=LCP1 PE=1 SV=6	P13796	LCP1				0.32	0.355596	0.614023	-0.298384	-0.787976	25.1426	26.3386	24.5079	24.3882	23.3438	23.8915	22.7556	23.4931	22.789	23.0382	23.9118	23.713	22.9554	23.7626	24.002	23.4971	23.7911	24.1778	23.4308	23.4632
Vitamin K-dependent protein Z OS=Homo sapiens OX=9606 GN=PROZ PE=1 SV=2	P22891	PROZ				0.24	0.463566	0.513763	0.20645	0.972064	22.6408	23.4029	23.7888	24.0417	22.5309	23.5154	23.7093	24.0423	24.078	24.0994	23.6272	23.513	24.5003	23.6536	23.7195	23.7899	24.2323	23.571	23.404	23.9033
72 kDa type IV collagenase OS=Homo sapiens OX=9606 GN=MMP2 PE=1 SV=2	P08253	MMP2				0.19	0.842966	0.289474	0.517645	1.52936	20.0173	19.2928	20.3405	19.0544	20.4397	20.0372	21.5798	18.6537	19.8611	19.6726	20.4707	20.0988	20.8441	20.8286	20.4321	20.8013	18.5699	20.7821	20.7595	20.5385
Carboxypeptidase B2 OS=Homo sapiens OX=9606 GN=CPB2 PE=1 SV=2	Q96IY4	CPB2				0.23	0.890497	0.271326	0.195702	1.59252	25.5309	26.0537	26.3685	25.0913	25.6919	25.6105	25.6838	25.7405	25.6617	25.7392	25.6682	25.8343	25.7484	25.6019	26.061	26.0428	26.2235	26.14	25.9283	25.8806
Plasminogen OS=Homo sapiens OX=9606 GN=PLG PE=1 SV=2	P00747	PLG				-0.08	0.0428299	0.939175	0.0130234	0.119648	30.5154	30.6295	30.7036	30.0075	30.8344	30.9297	30.6894	30.4869	30.7807	30.6961	30.8558	30.4742	30.3003	30.7958	30.6644	30.7538	30.4391	30.4136	30.6692	31.0373
Fibronectin OS=Homo sapiens OX=9606 GN=FN1 PE=1 SV=4	P02751	FN1				0.56	0.900154	0.266884	0.404915	1.60521	27.3344	27.3404	28.5776	28.6055	27.8816	28.276	28.9843	27.8839	29.1531	28.1098	28.6135	28.0787	29.3139	28.5205	28.1989	28.9027	28.6992	28.7527	29.3066	27.8089
Bone marrow proteoglycan OS=Homo sapiens OX=9606 GN=PRG2 PE=1 SV=2	P13727	PRG2				0.18	0.089788	0.885194	-0.151677	-0.239757	20.5198	17.146	21.1105	19.0608	20.1724	18.8817	19.288	18.799	18.5944	21.2775	19.4579	17.1269	18.7308	19.4544	22.764	18.3745	18.732	20.3059	20.1951	18.1919
Apolipoprotein L1 OS=Homo sapiens OX=9606 GN=APOL1 PE=1 SV=5	O14791	APOL1				-0.1	0.713336	0.34162	-0.405625	-1.35082	21.6454	22.5068	21.0149	23.1163	21.7386	21.6406	21.1685	21.5873	21.5589	21.2744	20.8125	21.1458	21.5717	19.7838	21.2192	21.4348	22.5334	21.5821	21.3279	21.784
Mannan-binding lectin serine protease 2 OS=Homo sapiens OX=9606 GN=MASP2 PE=1 SV=4	O00187	MASP2				0.21	0.129671	0.855472	0.0731916	0.334495	22.9199	22.528	22.694	20.6522	22.0528	22.3878	21.9802	21.8751	21.9795	21.9478	22.6352	21.9403	22.1792	22.3607	22.1771	22.014	21.532	22.4282	22.2825	22.2001
Dipeptidase 2 OS=Homo sapiens OX=9606 GN=DPEP2 PE=1 SV=3	Q9H4A9	DPEP2				0.15	0.414694	0.563549	0.264946	0.890659	18.2266	17.2691	18.0655	19.163	19.1934	19.3653	18.6582	17.7283	19.1715	18.439	19.2583	18.4551	18.3993	18.6018	19.8551	18.8003	17.7228	19.556	18.7512	18.5297
Cadherin-5 OS=Homo sapiens OX=9606 GN=CDH5 PE=1 SV=5	P33151	CDH5				-0.28	0.644746	0.376641	-0.240123	-1.25199	24.5775	23.5763	24.1505	24.7456	24.6863	24.1221	25.1731	23.9529	24.1319	24.3513	24.2795	23.7357	24.7052	24.2917	24.298	24.1057	23.4778	24.5574	23.9531	23.6622
Intercellular adhesion molecule 1 OS=Homo sapiens OX=9606 GN=ICAM1 PE=1 SV=2	P05362	ICAM1				0.09	0.186932	0.764125	0.091046	0.461126	21.3913	20.6371	21.412	21.803	22.1239	21.6665	21.1828	20.9981	21.4849	21.2929	21.9812	21.7481	20.8082	21.5006	21.8922	20.7464	21.2161	22.0581	21.3088	21.6432
Complement factor H OS=Homo sapiens OX=9606 GN=CFH PE=1 SV=4	P08603	CFH				-0.07	0.0215068	0.975477	0.0058403	0.0614412	30.5719	30.5065	30.8448	31.2104	30.9861	30.7198	30.695	30.7193	31.0851	30.7304	30.7273	30.6226	31.1351	30.5469	30.7364	31.0191	30.8864	30.633	30.7743	31.0465
Complement C4-A OS=Homo sapiens OX=9606 GN=C4A PE=1 SV=2	P0C0L4	C4A;C4B				0.11	0.305322	0.652449	0.233651	0.696384	22.6789	23.5016	23.475	24.846	22.6044	23.9575	22.5984	23.0572	23.7273	23.8033	24.7423	24.0511	23.8035	23.085	24.9437	23.0776	24.004	22.9484	23.3425	22.5879
Keratin, type II cytoskeletal 1 OS=Homo sapiens OX=9606 GN=KRT1 PE=1 SV=6	P04264	KRT1				-0.53	0.0717874	0.906609	-0.148526	-0.194916	22.3443	22.0829	23.9056	21.6712	21.4348	23.761	25.7443	22.8539	22.7484	22.5125	23.3153	23.366	19.8666	23.7094	18.4526	23.1763	22.9642	25.472	23.7612	23.4899
Galectin-3-binding protein OS=Homo sapiens OX=9606 GN=LGALS3BP PE=1 SV=1	Q08380	LGALS3BP				-0.62	1.4321	0.135085	-1.76535	-2.28939	24.457	20.3847	22.615	21.7974	20.4585	21.0704	19.909	21.3127	18.7373	21.0028	20.3362	21.6452	19.5948	17.2857	NaN	17.7764	NaN	18.719	20.5067	NaN
Lactotransferrin OS=Homo sapiens OX=9606 GN=LTF PE=1 SV=6	P02788	LTF				-0.65	0	1	-2.23772	0	20.2202	18.6116	NaN	20.2039	NaN	18.9883	18.2202	19.9267	NaN	19.177	NaN	NaN	17.0977	NaN	NaN	NaN	NaN	NaN	NaN	NaN
Endothelial protein C receptor OS=Homo sapiens OX=9606 GN=PROCR PE=1 SV=1	Q9UNN8	PROCR				0.12	0.995573	0.245251	0.322931	1.72844	18.8255	18.6058	18.5059	19.1959	19.1069	18.7327	19.4035	18.8055	19.4134	18.9982	19.8965	19.1977	19.4406	19.1209	18.8428	20.1601	18.8629	19.7043	18.7151	18.8816
Coagulation factor XII OS=Homo sapiens OX=9606 GN=F12 PE=1 SV=3	P00748	F12				0.04	0.216893	0.734232	-0.106394	-0.523686	26.8565	27.2142	27.6296	26.6652	28.0116	27.3379	27.056	26.775	26.6026	26.7088	27.3178	26.753	27.7994	27.5208	26.8152	26.8331	27.065	26.3483	26.6309	26.7101
Ceruloplasmin OS=Homo sapiens OX=9606 GN=CP PE=1 SV=1	P00450	CP				0.28	1.35917	0.14671	0.294302	2.16884	31.7553	31.3177	31.6431	32.1117	31.7183	32.1691	31.2007	31.575	31.5183	32.0117	32.1234	31.9903	31.311	32.0435	32.1678	31.9374	31.7966	32.1942	32.0642	32.3356
Properdin OS=Homo sapiens OX=9606 GN=CFP PE=1 SV=2	P27918	CFP				0.25	1.09735	0.213699	0.347076	1.85588	23.961	24	24.3601	25.2204	25.1613	25.1298	24.3421	24.7691	24.9326	24.7777	25.0666	24.3902	24.8505	24.5214	25.1843	25.2373	24.9126	25.045	25.4506	25.4664
Coagulation factor IX OS=Homo sapiens OX=9606 GN=F9 PE=1 SV=2	P00740	F9				-0.08	0.0418416	0.938678	-0.0300993	-0.117005	22.1519	22.9307	23.1723	22.7104	23.6485	23.1199	21.8695	23.1745	22.5972	22.7474	23.7009	23.3364	23.0739	23.2425	22.7095	22.1183	23.0275	22.1382	22.7557	21.7184
Collagen alpha-2(XI) chain OS=Homo sapiens OX=9606 GN=COL11A2 PE=1 SV=5	P13942	COL11A2				0.19	0.0709529	0.905727	0.120968	0.192802	16.5141	16.5702	18.519	19.0588	19.1358	18.7212	19.1459	19.0074	19.254	18.5239	20.2327	17.0477	18.4475	18.1519	19.7289	21.7143	16.1636	18.4993	18.9347	16.7394
Macrophage receptor MARCO OS=Homo sapiens OX=9606 GN=MARCO PE=1 SV=1	Q9UEW3	MARCO				0.42	0.410795	0.566384	0.290825	0.890329	16.5876	NaN	17.3795	18.1606	17.843	17.6683	NaN	NaN	17.5083	17.6211	18.0323	18.2344	NaN	16.8706	18.4963	18.2799	16.3562	17.7923	18.5387	17.8614
Latent-transforming growth factor beta-binding protein 1 OS=Homo sapiens OX=9606 GN=LTBP1 PE=1 SV=4	Q14766	LTBP1				0.08	0.755255	0.325776	0.309821	1.40964	19.0654	19.8894	19.5722	18.5726	19.0387	19.3372	18.4608	19.6878	20.1014	20.151	19.2816	19.3827	19.5604	19.5518	19.6782	20.1616	19.9953	19.7133	20.3141	19.3357
Carboxypeptidase N catalytic chain OS=Homo sapiens OX=9606 GN=CPN1 PE=1 SV=1	P15169	CPN1				0.22	0.504256	0.483473	0.249245	1.03771	26.6643	26.4924	25.8169	26.3451	26.3674	26.4941	26.1801	25.8176	26.3866	26.1603	24.7144	26.6987	26.4007	27.1172	26.6727	26.6672	26.5448	27.3908	26.4321	26.5788
Lysosomal protective protein OS=Homo sapiens OX=9606 GN=CTSA PE=1 SV=2	P10619	CTSA				0.51	0.998554	0.246821	0.658606	1.81042	16.5049	17.5061	16.9497	15.8963	NaN	17.1896	NaN	17.5489	NaN	16.2436	NaN	17.4477	16.4911	17.7392	NaN	NaN	17.7606	NaN	18.0251	NaN
Bisphosphoglycerate mutase OS=Homo sapiens OX=9606 GN=BPGM PE=1 SV=2	P07738	BPGM				-0.04	0.329484	0.628362	-0.249596	-0.740932	18.4929	17.4441	17.0731	18.3369	17.188	17.9672	18.7958	17.881	16.3072	18.5057	16.9135	17.527	17.5896	16.9995	18.1304	16.8264	19.0409	17.7433	16.7456	17.9797
Carboxypeptidase N subunit 2 OS=Homo sapiens OX=9606 GN=CPN2 PE=1 SV=3	P22792	CPN2				0.01	0.458757	0.51739	0.164837	0.964182	27.924	27.5868	27.2679	27.536	27.323	27.5244	27.3291	27.1348	27.5047	27.3862	26.325	27.6731	27.6789	28.0742	27.5422	27.7407	27.5174	28.099	27.6681	27.8466
Complement C4-B OS=Homo sapiens OX=9606 GN=C4B PE=1 SV=2	P0C0L5	C4B;C4B_2;LOC100293534				-0.4	0.271245	0.676704	-0.261419	-0.631746	25.4675	25.1154	25.411	25.4988	25.3542	25.2586	24.6869	25.0322	24.8174	26.1287	26.6143	26.771	25.4419	25.2595	24.137	23.5251	25.7083	23.6682	23.4519	25.5793
Coagulation factor XI OS=Homo sapiens OX=9606 GN=F11 PE=1 SV=1	P03951	F11				0.24	0.368488	0.607526	0.168433	0.810808	24.4541	25.3616	24.5179	24.8454	25.4981	24.3783	24.633	25.1528	23.5904	24.3597	25.2181	24.5801	24.8304	24.1518	25.2095	24.8856	24.7666	24.6027	25.154	25.0769
Protocadherin-12 OS=Homo sapiens OX=9606 GN=PCDH12 PE=1 SV=1	Q9NPG4	PCDH12				0.02	0.207703	0.745049	0.38498	0.518843	NaN	15.7902	15.728	17.6161	17.6745	NaN	18.6397	NaN	NaN	17.9831	NaN	NaN	17.0612	NaN	NaN	17.8611	NaN	NaN	17.9485	NaN
Mannose-binding protein C OS=Homo sapiens OX=9606 GN=MBL2 PE=1 SV=2	P11226	MBL2				0.56	0.141359	0.837993	0.258142	0.361176	21.9835	24.5644	21.8795	22.4206	22.6611	24.0945	25.3051	22.061	24.7685	25.0898	21.0818	21.2549	24.7029	23.7506	24.7318	21.4529	25.433	24.6635	25.0203	25.3179
Insulin-like growth factor I OS=Homo sapiens OX=9606 GN=IGF1 PE=1 SV=1	P05019	IGF1				0.24	0.0147558	0.988015	0.0216543	0.042694	NaN	17.3775	19.0611	19.9136	18.4765	18.9969	18.9044	17.1052	19.5037	18.5628	18.0666	NaN	20.575	17.6992	NaN	NaN	18.2283	19.0428	NaN	18.4525
Insulin-like growth factor-binding protein 4 OS=Homo sapiens OX=9606 GN=IGFBP4 PE=1 SV=2	P22692	IGFBP4				0.13	0.633165	0.381662	0.284112	1.23497	20.8985	20.5622	20.6858	21.5695	20.7842	20.8877	21.3444	19.9866	19.4528	20.4189	20.9102	20.9521	21.454	20.7519	21.17	20.678	20.8354	21.3902	21.1715	20.1183
Complement factor H-related protein 5 OS=Homo sapiens OX=9606 GN=CFHR5 PE=1 SV=1	Q9BXR6	CFHR5				0	1.18442	0.19002	-0.603684	-1.96211	20.607	20.427	21.1722	21.4106	21.7448	21.2911	21.0677	20.7908	21.7508	20.8363	20.1918	19.6746	22.0913	19.7064	19.4803	21.2225	20.6464	19.8553	20.9681	21.2245
Lysozyme C OS=Homo sapiens OX=9606 GN=LYZ PE=1 SV=1	P61626	LYZ				0.1	0.657218	0.367635	-0.275852	-1.27022	23.2449	22.3554	22.3551	23.5992	23.4798	22.5176	22.5022	22.5626	22.5294	22.8551	23.677	22.7674	22.6648	22.217	21.8958	22.6827	22.4915	22.1657	22.5951	22.0856
Procollagen C-endopeptidase enhancer 1 OS=Homo sapiens OX=9606 GN=PCOLCE PE=1 SV=2	Q15113	PCOLCE				0.25	0.574547	0.427318	0.371549	1.14712	20.193	19.7792	20.2155	20.1769	23.0727	20.6843	21.1491	20.5079	19.6322	20.4626	20.9374	20.9444	21.1634	20.9605	20.9274	21.0639	20.3471	21.5279	21.1007	20.6161
Beta-1,4-glucuronyltransferase 1 OS=Homo sapiens OX=9606 GN=B4GAT1 PE=1 SV=1	O43505	B3GNT1;B4GAT1				0.12	0.118159	0.859646	0.0630695	0.307757	19.3163	18.9199	18.8956	19.1056	18.1415	19.3693	19.5535	18.6172	19.3881	18.7568	19.5056	19.0498	18.1964	19.5921	18.941	19.6395	18.5562	19.495	18.9471	18.7716
Osteopontin OS=Homo sapiens OX=9606 GN=SPP1 PE=1 SV=1	P10451	SPP1				0.07	0.448611	0.527492	0.313257	0.954649	18.1708	17.4714	17.4062	18.3163	18.4851	16.8341	19.0431	16.7552	17.4239	18.1575	18.3828	17.9761	18.4655	NaN	NaN	18.2317	NaN	18.2109	NaN	17.4507
Prenylcysteine oxidase 1 OS=Homo sapiens OX=9606 GN=PCYOX1 PE=1 SV=3	Q9UHG3	PCYOX1				-0.09	1.31632	0.156244	-0.648856	-2.11886	19.3484	22.0648	21.7096	20.7672	21.5137	21.2374	21.4034	20.4166	21.8399	21.1355	21.2422	20.1432	20.8	20.8863	19.6886	20.5587	20.0667	20.6414	19.7933	21.1276
Cadherin-6 OS=Homo sapiens OX=9606 GN=CDH6 PE=1 SV=1	P55285	CDH6				0.32	0.229629	0.720097	0.362623	0.559689	16.0835	16.272	17.3709	16.273	17.4305	NaN	18.4392	15.9374	16.0561	16.8929	16.6562	NaN	17.5703	NaN	NaN	NaN	NaN	NaN	NaN	NaN
Complement C5 OS=Homo sapiens OX=9606 GN=C5 PE=1 SV=4	P01031	C5				-0.24	0.0539606	0.92845	-0.0204872	-0.149065	28.2249	28.4407	28.497	28.0467	28.6967	28.8505	28.6655	28.8411	28.3495	28.4902	27.8837	28.6817	28.4175	28.9937	28.4547	28.5364	28.9953	28.3756	28.4596	28.0998
L-lactate dehydrogenase B chain OS=Homo sapiens OX=9606 GN=LDHB PE=1 SV=2	P07195	LDHB				0.04	0.061891	0.919509	-0.0281916	-0.169647	21.7658	21.3944	21.3396	20.8737	21.9365	21.4318	22.0787	21.2295	21.9943	21.7338	21.4057	21.6341	21.4412	22.2822	21.4956	21.909	21.1158	21.6951	21.4273	21.0901
Fibrinogen gamma chain OS=Homo sapiens OX=9606 GN=FGG PE=1 SV=3	P02679	FGG				0.68	1.57552	0.110183	0.850945	2.41535	21.6061	20.8304	21.6956	21.1986	22.1926	22.2419	21.9952	21.439	22.6759	22.6963	22.6354	24.7063	21.8643	22.1353	22.4926	22.5685	22.1053	22.4181	22.0928	24.0626
Osteomodulin OS=Homo sapiens OX=9606 GN=OMD PE=1 SV=1	Q99983	OMD				-0.03	0.319925	0.640018	-0.177654	-0.72343	21.6062	20.1745	21.2332	21.4581	21.2553	21.0106	21.5906	20.3993	20.8224	20.7952	21.1273	21.2427	21.2511	21.7966	20.2955	20.7881	19.667	20.7948	21.1717	20.4342
Immunoglobulin heavy constant alpha 1 OS=Homo sapiens OX=9606 GN=IGHA1 PE=1 SV=2	P01876	IGHA1				-0.05	0.403605	0.571322	-0.763641	-0.885532	18.4948	NaN	16.8189	16.673	17.2423	17.9774	20.3597	16.6342	18.4524	20.9307	16.779	NaN	NaN	18.7931	17.3044	NaN	NaN	NaN	16.7726	NaN
Apolipoprotein D OS=Homo sapiens OX=9606 GN=APOD PE=1 SV=1	P05090	APOD				-0.19	0.242216	0.708915	-0.212372	-0.574846	21.3771	22.2169	21.3731	20.1086	20.2169	21.1191	19.4579	20.0529	20.7911	20.079	21.3599	20.2701	19.524	19.5693	20.2873	21.4758	21.7265	20.708	20.0017	19.7464
Immunoglobulin superfamily containing leucine-rich repeat protein OS=Homo sapiens OX=9606 GN=ISLR PE=2 SV=1	O14498	ISLR				0.05	0.392597	0.581428	0.1893	0.854051	18.7832	NaN	19.0073	19.1668	19.6721	19.0959	20.1255	18.2924	19.6045	18.7299	19.7836	18.9498	19.882	19.6639	18.9479	19.4884	18.8856	19.7652	18.9918	19.1766
Poliovirus receptor OS=Homo sapiens OX=9606 GN=PVR PE=1 SV=2	P15151	PVR				-0.06	0.343262	0.617725	0.159602	0.765891	21.0534	20.3918	20.7207	20.6445	20.9311	20.3728	21.7601	20.3297	20.4537	20.9749	21.4378	20.4871	21.6234	20.9771	21.1188	21.2848	21.116	20.0606	20.5001	20.6232
Cathepsin B OS=Homo sapiens OX=9606 GN=CTSB PE=1 SV=3	P07858	CTSB				0.35	1.46413	0.134824	0.759048	2.31315	17.7067	16.6278	18.2931	18.2789	18.3915	17.5711	18.9242	16.6384	17.5625	18.5204	19.6866	NaN	18.2047	18.069	18.023	18.9963	NaN	18.5714	18.4219	18.9114
Collectin-11 OS=Homo sapiens OX=9606 GN=COLEC11 PE=1 SV=1	Q9BWP8	COLEC11				-0.32	0.968589	0.251062	-0.491196	-1.69399	20.749	21.3438	21.5965	21.4731	21.4879	21.1224	21.4834	19.9965	21.9183	21.3765	21.0378	21.1808	21.0551	20.2006	19.6602	21.4302	19.4411	21.5499	20.772	21.3076
Complement component C8 alpha chain OS=Homo sapiens OX=9606 GN=C8A PE=1 SV=2	P07357	C8A				-0.14	0.917335	0.262569	-0.197946	-1.6277	27.2748	27.3799	27.6961	27.5114	27.6336	27.9849	27.1138	27.8606	27.8338	27.6842	27.5002	27.6895	27.0411	27.1553	27.4737	27.3419	27.7156	27.048	27.2867	27.7416
Coagulation factor XIII A chain OS=Homo sapiens OX=9606 GN=F13A1 PE=1 SV=4	P00488	F13A1				0.48	1.27664	0.161288	0.755596	2.07218	21.2321	19.9856	20.7561	21.052	20.9335	20.9475	21.2676	18.1791	20.5965	21.1038	22.4205	21.2479	20.633	21.2753	21.4957	22.1193	20.644	22.1917	20.6344	20.9479
Retinoic acid receptor responder protein 2 OS=Homo sapiens OX=9606 GN=RARRES2 PE=1 SV=1	Q99969	RARRES2				0.12	1.60172	0.107352	0.742616	2.44462	20.684	20.0895	21.7003	20.5196	20.0085	20.4752	21.0537	21.031	20.6335	20.4328	21.9676	21.3638	20.9365	21.2192	20.9465	21.5913	21.2092	22.6668	22.3825	19.7708
Tropomyosin alpha-3 chain OS=Homo sapiens OX=9606 GN=TPM3 PE=1 SV=2	P06753	TPM3				0.34	0.423036	0.557251	0.541297	0.928168	17.8972	NaN	NaN	17.3429	NaN	NaN	16.643	NaN	NaN	17.1962	18.8092	18.2533	NaN	17.066	16.8575	19.273	18.0688	NaN	16.3501	NaN
Complement factor D OS=Homo sapiens OX=9606 GN=CFD PE=1 SV=5	P00746	CFD				0.38	1.3277	0.15355	0.385898	2.13218	23.1173	23.0275	23.4271	23.8048	23.5613	23.2941	23.7918	22.6522	23.2131	23.4568	24.2855	23.1976	24.0779	23.6861	23.2904	23.7253	23.6058	24.4776	23.71	23.149
Hepatocyte growth factor activator OS=Homo sapiens OX=9606 GN=HGFAC PE=1 SV=1	Q04756	HGFAC				0.27	0.334892	0.625132	0.118839	0.750766	24.6858	24.3317	24.9423	24.4814	25.1198	24.5919	24.6809	24.5729	24.9354	24.9345	24.9903	24.4668	24.6663	25.253	23.953	25.2515	24.805	25.4467	24.9073	24.7251
Neuropilin-1 OS=Homo sapiens OX=9606 GN=NRP1 PE=1 SV=3	O14786	NRP1				0.08	0.67934	0.354185	0.308503	1.30225	21.9017	21.535	22.1282	22.3667	22.4752	22.5673	22.4023	20.9653	21.2179	22.1956	22.4236	21.8988	21.9044	22.4242	22.721	21.8455	21.524	22.6511	23.1906	22.257
Thrombospondin-1 OS=Homo sapiens OX=9606 GN=THBS1 PE=1 SV=2	P07996	THBS1				0.24	0.27778	0.673517	0.193221	0.644316	26.9451	27.3451	26.9891	26.6371	25.752	26.5903	24.8273	27.1673	27.1196	27.3705	27.2687	26.3638	26.6967	27.2444	26.6185	27.3554	26.9469	27.164	27.2288	25.7885
Coagulation factor V OS=Homo sapiens OX=9606 GN=F5 PE=1 SV=4	P12259	F5				0.14	0.736704	0.333293	0.288891	1.38375	25.5625	25.0922	25.6478	25.4119	26.5437	25.6082	26.0404	26.0242	26.0168	25.0422	25.627	26.4327	25.8456	25.263	26.4278	26.8616	25.8357	26.0743	25.8071	25.704
Multiple epidermal growth factor-like domains protein 8 OS=Homo sapiens OX=9606 GN=MEGF8 PE=1 SV=2	Q7Z7M0	MEGF8				0.18	0.550131	0.44621	0.608796	1.11167	17.6316	15.0473	17.3436	16.2995	17.1516	18.2229	18.7594	18.8396	16.8007	17.5806	18.525	17.7675	17.7206	NaN	17.9861	17.9862	18.9091	19.5308	18.3026	15.0603
Plasma kallikrein OS=Homo sapiens OX=9606 GN=KLKB1 PE=1 SV=1	P03952	KLKB1				0.02	0.286651	0.666821	-0.104989	-0.661243	26.8241	27.0896	26.362	26.6007	27.0586	26.7768	26.3128	26.6349	26.3942	26.1646	26.6992	26.4099	26.8233	27.454	26.2931	26.2908	26.1865	26.1631	26.439	26.4095
Fibrinogen beta chain OS=Homo sapiens OX=9606 GN=FGB PE=1 SV=2	P02675	FGB				1.19	0.0754201	0.90167	0.331122	0.205964	19.8159	NaN	NaN	NaN	NaN	20.0766	NaN	18.6034	16.9988	19.093	16.6906	24.5389	NaN	18.6399	NaN	21.0381	16.6147	16.3718	16.3787	23.7167
Coagulation factor X OS=Homo sapiens OX=9606 GN=F10 PE=1 SV=2	P00742	F10				0.1	0.913104	0.263588	0.171494	1.62217	25.2078	25.7604	25.4669	25.5584	25.6656	25.9781	26.0728	25.4938	25.495	25.3482	25.8376	25.7781	25.9347	25.7461	26.0019	25.6127	25.831	26.0458	25.4986	25.4755
Protein HEG homolog 1 OS=Homo sapiens OX=9606 GN=HEG1 PE=1 SV=3	Q9ULI3	HEG1				0.49	1.04292	0.230534	0.71261	1.7882	18.1491	17.2277	17.4782	18.4561	16.7762	17.3005	18.7443	16.1306	17.5262	18.0073	19.126	17.9816	18.8029	19.2933	18.9309	17.4231	16.638	19.0809	18.7404	16.9053
Collagen alpha-1(I) chain OS=Homo sapiens OX=9606 GN=COL1A1 PE=1 SV=5	P02452	COL1A1				0.16	1.03808	0.23152	0.544561	1.78213	23.0598	22.0167	23.2954	23.0507	23.2949	22.5167	24.3558	22.2958	22.9298	22.5374	23.8102	23.6164	23.5944	24.1759	23.2128	23.02	22.2354	24.4479	24.0777	22.608
Phospholipid transfer protein OS=Homo sapiens OX=9606 GN=PLTP PE=1 SV=1	P55058	PLTP				-0.39	0.0819194	0.896092	0.0450554	0.220327	20.5948	20.7558	20.6977	20.7221	20.1415	20.5073	19.7833	19.4764	20.2687	20.4503	20.5386	20.4648	20.3268	20.3829	20.2139	20.029	19.2849	20.8167	20.9435	20.8474
Ectonucleotide pyrophosphatase/phosphodiesterase family member 2 OS=Homo sapiens OX=9606 GN=ENPP2 PE=1 SV=3	Q13822	ENPP2				0.17	0.741436	0.332962	0.214437	1.39037	21.9367	21.8294	22.3044	21.97	22.4071	22.4755	22.0021	21.5261	22.0465	22.2452	22.892	21.8937	22.0102	22.2617	22.8048	22.2942	21.6766	22.6452	22.1338	22.2751
Selenoprotein P OS=Homo sapiens OX=9606 GN=SELENOP PE=1 SV=3	P49908	SEPP1;SELENOP				0.05	0.240496	0.709348	0.104824	0.571417	23.3187	23.663	24.1778	23.8554	24.3087	24.663	24.4278	24.6084	24.8995	24.5329	24.5968	23.9207	24.5823	24.2517	24.187	24.4044	24.4627	24.7248	23.8157	24.5575
Immunoglobulin heavy constant gamma 1 OS=Homo sapiens OX=9606 GN=IGHG1 PE=1 SV=1	P01857	IGHG1				0.18	0.0783695	0.898179	0.145524	0.211656	21.255	19.4905	18.3436	17.7587	17.986	17.1142	21.6293	17.3592	NaN	21.498	18.8231	20.1533	17.7726	20.7907	19.991	19.4879	18.1624	20.5998	19.2151	18.0531
Hemoglobin subunit gamma-1 OS=Homo sapiens OX=9606 GN=HBG1 PE=1 SV=2	P69891	HBG1				-1.59	0.854322	0.286703	-2.28848	-1.61921	20.383	18.9964	17.8675	NaN	NaN	20.8299	24.4719	19.775	17.2152	17.7788	NaN	17.0413	18.1868	NaN	NaN	NaN	NaN	NaN	NaN	16.9007
Collagen alpha-1(VI) chain OS=Homo sapiens OX=9606 GN=COL6A1 PE=1 SV=3	P12109	COL6A1				-0.2	0.31591	0.64363	-0.211008	-0.716031	20.852	18.9513	21.2074	21.4521	21.427	20.5255	21.6342	20.9443	20.5321	20.6293	20.842	21.0428	21.2668	20.9952	20.5785	20.0596	19.6606	21.0961	20.2801	20.2232
Collagen alpha-2(I) chain OS=Homo sapiens OX=9606 GN=COL1A2 PE=1 SV=7	P08123	COL1A2				0.7	0.0438702	0.942221	-0.0558602	-0.125155	16.4637	NaN	NaN	NaN	17.3111	NaN	18.2098	NaN	16.2577	16.6904	17.1163	NaN	17.1846	16.2586	NaN	NaN	NaN	NaN	17.1632	NaN
Receptor-type tyrosine-protein phosphatase gamma OS=Homo sapiens OX=9606 GN=PTPRG PE=1 SV=4	P23470	PTPRG				0.12	0.700182	0.347143	0.193927	1.33212	20.3503	20.4096	20.8979	20.9358	21.2381	20.205	21.3359	20.6603	20.6162	21.0032	21.3511	20.8976	21.255	20.6226	21.0228	21.0349	20.9151	21.1607	20.5505	20.7815
SPARC OS=Homo sapiens OX=9606 GN=SPARC PE=1 SV=1	P09486	SPARC				0.16	0.679255	0.352636	-0.135888	-1.30213	24.0168	24.5431	24.4645	24.332	24.4369	24.4809	24.3245	24.8133	24.3284	24.6665	24.5001	23.958	24.4675	24.6475	24.0205	24.5279	24.2797	24.3059	24.3831	23.9579
Apolipoprotein B-100 OS=Homo sapiens OX=9606 GN=APOB PE=1 SV=2	P04114	APOB				-0.08	0.278789	0.674287	0.13367	0.646249	29.9302	31.0892	30.8939	30.3655	31.138	31.1556	31.4037	31.0113	31.6046	30.9471	31.3268	30.8124	30.0233	31.278	31.0801	31.4871	31.3325	31.4967	30.8917	31.1472
Mast/stem cell growth factor receptor Kit OS=Homo sapiens OX=9606 GN=KIT PE=1 SV=1	P10721	KIT				0	0.23915	0.709178	-0.140832	-0.569346	18.7293	19.0003	19.9814	19.5667	19.8438	19.2202	18.9361	19.1382	20.0911	19.4324	19.0548	NaN	19.7997	17.9424	19.6834	19.5638	18.9248	19.5955	19.7903	18.9234
Nidogen-1 OS=Homo sapiens OX=9606 GN=NID1 PE=1 SV=3	P14543	NID1				0.09	1.29288	0.159319	-1.01551	-2.09133	18.4383	18.8423	18.8359	18.9341	17.3249	18.8905	18.8492	19.6555	17.7265	18.419	17.1425	15.9682	19.6818	17.6537	18.4076	15.9703	19.3851	17.7284	15.766	18.0574
Complement factor H-related protein 1 OS=Homo sapiens OX=9606 GN=CFHR1 PE=1 SV=2	Q03591	CFHR1				-0.37	0.738955	0.333211	-0.756145	-1.3869	21.8791	22.2429	23.1417	21.6679	21.891	22.5374	22.5349	22.7733	22.1361	22.7631	22.1374	21.6024	17.2096	22.6837	21.8429	22.3523	23.2102	21.0487	22.3007	21.6182
Metalloproteinase inhibitor 1 OS=Homo sapiens OX=9606 GN=TIMP1 PE=1 SV=1	P01033	TIMP1				0.2	1.28701	0.158793	0.311064	2.08443	21.9677	22.3276	22.0699	21.923	21.7615	22.1891	21.7836	22.0849	21.646	21.9484	22.2672	21.6519	22.3636	23.0902	22.2836	22.4939	21.975	22.6589	22.2761	21.7518
Prolyl endopeptidase FAP OS=Homo sapiens OX=9606 GN=FAP PE=1 SV=5	Q12884	FAP				-0.06	0.101151	0.875244	-0.10907	-0.268505	20.5188	20.3609	20.1069	17.791	19.6823	18.784	19.0768	19.1551	19.5785	19.3491	18.865	18.8876	19.7976	19.3933	NaN	NaN	NaN	20.5342	NaN	18.5099
Biotinidase OS=Homo sapiens OX=9606 GN=BTD PE=1 SV=2	P43251	BTD				0.3	0.837049	0.288712	0.202739	1.52141	24.8873	24.6142	24.9236	25.2078	25.411	25.0211	25.0953	24.9575	24.7752	24.7725	25.3518	24.8335	25.0993	25.2144	24.3795	25.1847	25.4091	25.6055	25.4708	25.1445
Transforming growth factor-beta-induced protein ig-h3 OS=Homo sapiens OX=9606 GN=TGFBI PE=1 SV=1	Q15582	TGFBI				-0.33	1.0019	0.246572	-0.422531	-1.73647	22.6507	21.5487	21.8412	22.0883	22.6605	21.9091	22.5048	22.7812	21.1952	21.9044	21.6826	22.0984	21.9641	21.7532	20.8202	21.9714	21.0893	22.7157	21.642	21.1217
Corticosteroid-binding globulin OS=Homo sapiens OX=9606 GN=SERPINA6 PE=1 SV=1	P08185	SERPINA6				-0.23	0.244761	0.709534	-0.120312	-0.579907	27.4229	27.3196	27.0215	26.9122	27.1001	27.4542	25.5477	26.6558	26.7657	26.3403	26.6166	26.8356	26.5548	26.8739	26.9357	27.0171	26.222	27.1209	26.9027	26.2576
Pantetheinase OS=Homo sapiens OX=9606 GN=VNN1 PE=1 SV=2	O95497	VNN1				0.01	0.105405	0.874568	-0.142312	-0.277571	21.5689	17.9519	19.2239	19.5498	20.2471	17.5792	19.0649	18.9593	19.3689	16.7294	20.2689	17.6232	19.4841	20.1717	18.6724	18.2812	18.5591	18.92	18.7881	18.0515
Myotrophin OS=Homo sapiens OX=9606 GN=MTPN PE=1 SV=2	P58546	LUZP6;MTPN				0.37	0.532842	0.458429	0.339541	1.10391	17.6897	17.4019	17.029	17.8031	16.9973	17.9694	17.8119	17.8165	NaN	17.8496	18.9215	NaN	NaN	NaN	NaN	18.1876	17.4015	NaN	NaN	17.2335
Insulin-like growth factor-binding protein 6 OS=Homo sapiens OX=9606 GN=IGFBP6 PE=1 SV=1	P24592	IGFBP6				-0.71	1.10664	0.2107	-0.98327	-1.86734	19.5068	19.6623	19.3633	19.537	20.0698	19.6292	19.9284	16.6938	18.2474	19.138	19.3462	16.8676	19.6737	19.854	17.4231	17.316	18.1954	19.7186	16.9919	16.5568
Peroxiredoxin-2 OS=Homo sapiens OX=9606 GN=PRDX2 PE=1 SV=5	P32119	PRDX2				-0.12	0.149218	0.828174	0.210037	0.378862	23.7215	22.6379	20.9156	21.9825	21.4927	22.4349	24.7847	20.2523	20.6921	23.3157	20.8056	22.5987	20.9438	24.2325	22.7428	22.1999	22.6088	23.1655	22.676	22.3566
Basement membrane-specific heparan sulfate proteoglycan core protein OS=Homo sapiens OX=9606 GN=HSPG2 PE=1 SV=4	P98160	HSPG2				0.03	0.502521	0.483386	0.243366	1.03495	20.0548	20.1271	20.9245	20.9661	20.86	20.4331	21.5834	19.9375	20.6143	20.731	20.9133	20.6109	20.8946	21.415	20.94	20.8235	20.1839	21.7538	21.233	19.8976
A disintegrin and metalloproteinase with thrombospondin motifs 13 OS=Homo sapiens OX=9606 GN=ADAMTS13 PE=1 SV=1	Q76LX8	ADAMTS13				0.15	1.36195	0.147114	0.356557	2.17206	20.9594	20.9914	21.5799	21.9067	21.5933	21.8318	22.0291	21.1086	21.2022	21.3114	22.2723	22.0002	21.6384	21.8178	21.6873	21.9707	21.2892	22.2507	21.8549	21.2977
Alpha-1-acid glycoprotein 2 OS=Homo sapiens OX=9606 GN=ORM2 PE=1 SV=2	P19652	ORM2				-1.38	1.52492	0.121077	-2.44438	-2.38391	21.2596	21.1858	18.4011	21.0266	18.7748	19.6634	17.5674	24.599	17.6737	21.8462	16.0767	21.4925	15.1978	16.8612	17.0003	16.8888	18.5328	NaN	19.9931	NaN
Immunoglobulin kappa constant OS=Homo sapiens OX=9606 GN=IGKC PE=1 SV=2	P01834	IGKC				-0.72	0	1	-2.03362	0	19.7981	18.8148	17.7059	19.1033	17.4393	19.1008	19.5633	17.6084	18.9617	20.7568	NaN	NaN	16.8516	NaN	NaN	NaN	NaN	NaN	NaN	NaN
Complement C1q subcomponent subunit C OS=Homo sapiens OX=9606 GN=C1QC PE=1 SV=3	P02747	C1QC				-0.12	0.234589	0.714284	0.0934662	0.559592	27.5783	27.121	27.6797	27.6583	28.2867	27.7289	27.3126	28.2548	27.9857	28.1736	28.0218	28.1406	26.9515	28.0197	27.7204	27.9065	27.7642	28.0503	28.0922	28.0471
Inter-alpha-trypsin inhibitor heavy chain H4 OS=Homo sapiens OX=9606 GN=ITIH4 PE=1 SV=4	Q14624	ITIH4				-0.12	0.354644	0.613057	-0.109034	-0.78628	29.7439	29.2605	29.6966	29.566	29.8675	29.8499	29.1054	29.6084	29.2344	29.5177	29.5748	29.0189	29.6445	29.7262	29.7221	29.1703	28.7692	29.8372	29.359	29.5377
Keratin, type I cytoskeletal 9 OS=Homo sapiens OX=9606 GN=KRT9 PE=1 SV=3	P35527	KRT9				0.15	0.714685	0.342199	-0.628849	-1.35273	21.8139	21.6514	22.9086	21.4916	21.2233	22.8625	23.8638	22.3197	22.3767	22.1378	19.2338	21.7818	20.4982	22.0073	21.1401	22.0904	21.743	24.0827	21.7859	21.9974
Trem-like transcript 1 protein OS=Homo sapiens OX=9606 GN=TREML1 PE=1 SV=2	Q86YW5	TREML1				0.36	0.68649	0.351627	0.353002	1.31253	20.7325	20.7745	20.037	20.5209	19.6353	21.3267	19.8001	21.0521	20.4217	20.864	21.6922	21.2003	20.4219	21.6571	21.0085	21.1508	20.5879	20.5996	20.9019	19.4746
Leukocyte immunoglobulin-like receptor subfamily A member 3 OS=Homo sapiens OX=9606 GN=LILRA3 PE=1 SV=3	Q8N6C8	LILRA3				-0.06	0.605823	0.404665	0.517399	1.19435	21.0419	21.6191	18.9291	21.1253	20.5009	21.3604	20.4802	22.1109	18.4398	20.3558	20.5066	21.018	20.607	21.9847	22.1464	20.6668	20.8023	20.0317	22.1303	21.2438
N-acetylglucosamine-1-phosphotransferase subunit gamma OS=Homo sapiens OX=9606 GN=GNPTG PE=1 SV=1	Q9UJJ9	GNPTG				0.23	0.384723	0.587494	0.142411	0.839207	18.5006	19.1971	18.8856	18.7912	18.9822	18.8082	19.6163	18.4403	19.275	18.2836	19.3073	19.2472	19.0422	18.7399	19.3874	19.1366	19.0423	19.0022	19.1185	18.1807
Apolipoprotein C-I OS=Homo sapiens OX=9606 GN=APOC1 PE=1 SV=1	P02654	APOC1				-0.08	0.215523	0.734146	-0.221433	-0.520873	23.4809	25.5693	25.1187	23.1888	23.8548	23.9876	23.5138	22.8507	25.0188	23.4814	22.8448	23.998	23.3324	21.7975	23.5412	24.7652	25.0783	24.647	24.2235	23.6227
Plasma serine protease inhibitor OS=Homo sapiens OX=9606 GN=SERPINA5 PE=1 SV=3	P05154	SERPINA5				-0.19	0.353015	0.613056	0.194	0.783374	21.9287	20.8883	21.8379	21.7765	21.7835	21.2117	21.2482	20.7737	21.2777	21.0628	22.0404	20.5728	21.3905	22.324	21.6923	20.4966	21.6824	21.8724	22.4209	21.2368
Monocyte differentiation antigen CD14 OS=Homo sapiens OX=9606 GN=CD14 PE=1 SV=2	P08571	CD14				0	0.0958356	0.880748	0.0470095	0.254516	25.0971	23.7307	23.7234	24.6843	24.8168	24.1943	24.2306	24.8861	23.9838	23.82	24.2506	24.469	24.1763	24.4612	24.8661	24.2802	24.2001	24.2938	24.7158	23.9242
Complement factor B OS=Homo sapiens OX=9606 GN=CFB PE=1 SV=2	P00751	CFB				0.05	0.929545	0.259875	0.211489	1.64359	31.0792	30.7719	31.2411	31.0203	30.9995	30.9132	30.5341	31.3383	30.7073	30.5932	30.756	31.5637	30.9968	31.3045	31.65	31.1118	31.1736	30.8481	30.785	31.1233
Complement component C1q receptor OS=Homo sapiens OX=9606 GN=CD93 PE=1 SV=3	Q9NPY3	CD93				0.2	0.770732	0.319182	-0.511251	-1.43109	20.3644	19.6158	20.8137	21.1904	21.3978	19.9591	22.1268	20.4584	20.8226	20.9647	20.8507	19.5901	21.8106	20.3047	20.5809	19.9595	18.821	20.5534	20.8235	19.3068
Complement C1s subcomponent OS=Homo sapiens OX=9606 GN=C1S PE=1 SV=1	P09871	C1S				-0.05	0.14598	0.831739	-0.0301132	-0.371599	27.8631	27.5686	27.8841	27.5248	28.1893	27.9681	27.7492	28.0703	27.8617	28.1032	27.9082	27.9247	27.736	27.7798	27.9996	27.7935	28.0759	27.7942	27.852	27.6174
Adhesion G-protein coupled receptor G2 OS=Homo sapiens OX=9606 GN=ADGRG2 PE=1 SV=2	Q8IZP9	GPR64;ADGRG2				0.08	0.966336	0.249213	0.453013	1.6911	17.6537	17.1827	18.4856	18.3898	19.2626	18.4318	18.1427	18.3292	18.5336	18.2787	19.0903	18.9164	18.636	19.1719	19.4024	18.3161	17.6348	19.6268	17.8928	18.533
Hyaluronan-binding protein 2 OS=Homo sapiens OX=9606 GN=HABP2 PE=1 SV=1	Q14520	HABP2				-0.15	1.62788	0.102264	-0.327969	-2.47375	25.6607	26.4047	26.4519	26.2201	26.0173	26.3734	26.5887	26.2791	26.5174	26.3152	25.3808	25.8763	26.3661	25.5566	26.057	25.9847	26.1114	25.8759	25.924	26.416
Vascular cell adhesion protein 1 OS=Homo sapiens OX=9606 GN=VCAM1 PE=1 SV=1	P19320	VCAM1				0.09	0.422154	0.556159	0.214598	0.903277	23.1773	22.3281	22.7474	23.8555	23.6202	23.2745	23.2964	22.078	23.0039	22.7448	23.1804	23.6945	23.0483	23.2754	23.4987	22.882	22.3878	24.1372	23.4829	22.685
Complement component C7 OS=Homo sapiens OX=9606 GN=C7 PE=1 SV=2	P10643	C7				-0.17	1.12214	0.207863	-0.245168	-1.88638	28.1319	28.1382	28.2266	28.0854	28.5289	28.3882	28.1323	28.0591	28.0451	28.3723	28.17	27.9289	27.9254	27.6625	28.4052	28.0785	27.7906	28.6013	27.8204	27.2735
Flavin reductase (NADPH) OS=Homo sapiens OX=9606 GN=BLVRB PE=1 SV=3	P30043	BLVRB				-0.3	0.00789842	0.998209	-0.0115513	-0.0229243	22.6641	22.4171	21.7125	21.6654	21.2733	18.3682	22.6443	NaN	20.2702	21.7083	21.4983	21.5155	20.4423	22.3025	21.5865	21.0347	22.6035	21.7309	21.3336	19.9739
Collagen alpha-1(V) chain OS=Homo sapiens OX=9606 GN=COL5A1 PE=1 SV=3	P20908	COL5A1				0.36	0.835003	0.288524	0.837392	1.51866	16.1456	17.1962	19.226	19.8164	19.9001	18.9237	21.3619	17.7287	17.8052	18.591	19.4723	18.9682	20.5465	20.1826	19.308	19.1643	18.212	20.8206	19.956	18.4382
Thymosin beta-4 OS=Homo sapiens OX=9606 GN=TMSB4X PE=1 SV=2	P62328	TMSB4X				1.14	1.06012	0.226263	1.43913	1.80971	21.7457	19.645	16.0668	21.5303	19.4443	21.6368	20.3166	22.4213	18.825	21.6822	23.1854	23.0216	18.0912	22.7015	22.2467	23.0036	22.4117	19.9883	21.9979	21.0573
Immunoglobulin heavy constant gamma 3 OS=Homo sapiens OX=9606 GN=IGHG3 PE=1 SV=2	P01860	IGHG3				-0.69	1.59801	0.107028	-1.2951	-2.45347	22.6685	19.8736	20.8389	20.7948	21.1565	22.256	18.0835	19.9495	20.1325	20.6454	19.028	19.8019	20.159	20.2814	18.9631	20.5047	NaN	19.3413	17.4506	18.5733
Apolipoprotein E OS=Homo sapiens OX=9606 GN=APOE PE=1 SV=1	P02649	APOE				0.06	0.105497	0.877031	-0.0469381	-0.277793	27.4066	28.3684	28.5165	27.5815	27.617	27.6136	28.185	27.7563	27.9688	27.7157	27.5916	28.0349	27.905	27.6398	27.856	27.7729	28.0016	28.301	28.2142	26.9431
Follistatin-related protein 1 OS=Homo sapiens OX=9606 GN=FSTL1 PE=1 SV=1	Q12841	FSTL1				0.06	0	1	0.848929	0	18.2859	17.4288	18.2778	19.2022	18.3895	17.806	19.7352	17.7109	17.6837	18.3837	NaN	NaN	19.1393	NaN	NaN	NaN	NaN	NaN	NaN	NaN
Calmodulin-3 OS=Homo sapiens OX=9606 GN=CALM3 PE=1 SV=1	P0DP25	CALM3;CALM2;CALM1				0.83	1.15001	0.199409	1.01374	1.9448	18.3048	NaN	NaN	17.1375	NaN	17.512	18.556	18.2572	16.0669	18.0386	19.9983	20.1216	16.2736	18.4693	19.1034	19.8973	18.0125	18.0143	18.7384	18.4702
Complement factor H-related protein 4 OS=Homo sapiens OX=9606 GN=CFHR4 PE=1 SV=3	Q92496	CFHR4				0.4	0.337776	0.623277	0.602757	0.790309	18.5416	NaN	18.4794	18.1613	NaN	15.7137	NaN	NaN	NaN	NaN	NaN	NaN	19.1934	NaN	18.1423	NaN	NaN	18.4811	17.4902	NaN
Platelet glycoprotein V OS=Homo sapiens OX=9606 GN=GP5 PE=1 SV=1	P40197	GP5				0.26	0.735715	0.332416	0.488586	1.38236	23.0177	23.4231	22.6638	22.5401	20.7216	23.3004	20.8583	23.8634	22.8651	23.1593	23.3959	22.7811	22.7029	23.7496	23.1545	23.5504	23.2252	22.9335	23.2781	22.5274
GDH/6PGL endoplasmic bifunctional protein OS=Homo sapiens OX=9606 GN=H6PD PE=1 SV=2	O95479	H6PD				0.04	0.988572	0.245999	0.977277	1.73813	19.1067	17.4423	17.5896	20.4819	17.3895	16.741	17.214	NaN	17.5729	NaN	19.7939	21.3346	NaN	18.863	18.1788	17.7767	18.1274	19.1821	18.5165	18.5025
Calreticulin OS=Homo sapiens OX=9606 GN=CALR PE=1 SV=1	P27797	CALR				0.16	0.53768	0.457226	0.280459	1.09033	19.1224	18.7744	18.5827	18.9958	18.8776	17.5171	19.5628	17.8441	17.4604	18.469	19.1822	19.3005	18.9502	18.9642	18.6519	18.6546	18.3021	18.7505	18.0383	19.2167
Dopamine beta-hydroxylase OS=Homo sapiens OX=9606 GN=DBH PE=1 SV=3	P09172	DBH				0.21	1.11166	0.211363	-1.10687	-1.87351	25.1408	25.5491	23.2669	23.2959	23.1215	22.7989	19.8991	24.1025	22.8416	21.2331	22.0703	22.1158	20.6655	21.8188	21.0951	22.9574	21.7138	22.2199	23.611	21.9131
Protein S100-A8 OS=Homo sapiens OX=9606 GN=S100A8 PE=1 SV=1	P05109	S100A8				0.18	0	1	0.318916	0	18.1779	17.6782	19.6591	20.7798	17.7111	18.4675	19.6892	20.0771	18.985	19.4966	NaN	NaN	19.3911	NaN	NaN	NaN	NaN	NaN	NaN	NaN
Cadherin-13 OS=Homo sapiens OX=9606 GN=CDH13 PE=1 SV=1	P55290	CDH13				0.18	0.135963	0.84581	0.0770077	0.348915	20.2799	19.3743	20.1497	19.8771	20.8687	20.3462	20.0929	19.7589	20.8444	20.8351	20.6565	19.7029	20.0953	20.5881	21.005	20.866	19.5681	20.4968	19.9596	20.259
Apolipoprotein C-II OS=Homo sapiens OX=9606 GN=APOC2 PE=1 SV=1	P02655	APOC2				0.01	0.191004	0.761847	0.282418	0.469765	22.4469	25.5219	25.799	23.8575	24.4576	24.8337	23.9803	22.1003	26.1645	24.7356	23.5409	24.4429	24.0587	22.1432	24.3074	26.4248	26.6938	25.6258	24.8035	24.6805
Carbonic anhydrase 1 OS=Homo sapiens OX=9606 GN=CA1 PE=1 SV=2	P00915	CA1				-0.35	0.0924413	0.885024	0.19108	0.246464	22.9138	21.3681	18.9483	21.4485	18.7424	21.1364	22.4833	16.2999	NaN	21.7951	18.9789	21.9827	20.0873	22.426	21.5774	19.8474	20.3887	21.7778	19.6535	20.8975
Thrombospondin-4 OS=Homo sapiens OX=9606 GN=THBS4 PE=1 SV=2	P35443	THBS4				0.08	0.599166	0.407311	0.39217	1.18437	22.2535	20.7826	22.5121	22.8829	23.2848	22.4469	23.5756	21.833	21.9442	23.3444	23.1645	23.2692	23.3368	22.74	23.1766	22.6202	21.3301	23.3058	23.2849	22.5536
SH3 domain-binding glutamic acid-rich-like protein 3 OS=Homo sapiens OX=9606 GN=SH3BGRL3 PE=1 SV=1	Q9H299	SH3BGRL3				0.95	1.12253	0.209238	1.39914	1.89367	20.2393	18.7059	14.6369	19.9088	17.1579	19.2496	18.4091	19.6232	18.9809	19.4044	20.545	21.3153	16.2538	20.4771	20.4899	21.2615	20.8754	NaN	19.8062	19.2523
Extracellular superoxide dismutase [Cu-Zn] OS=Homo sapiens OX=9606 GN=SOD3 PE=1 SV=2	P08294	SOD3				-0.12	1.34545	0.148717	-0.757977	-2.16234	18.9505	18.0867	19.7968	18.6888	19.0385	18.9464	20.1578	19.102	19.8077	19.7989	18.5158	19.6795	19.6871	18.6419	18.4852	18.5928	18.0136	17.8668	NaN	16.8324
Noelin OS=Homo sapiens OX=9606 GN=OLFM1 PE=1 SV=4	Q99784	OLFM1				0.13	0.364298	0.611065	0.169798	0.803415	21.7638	20.3531	21.2547	21.484	21.351	20.5752	22.1274	20.6604	21.1468	21.2921	21.2561	21.4134	21.5143	21.1544	21.8577	21.4928	20.8037	22.0706	21.0928	21.0505
Membrane primary amine oxidase OS=Homo sapiens OX=9606 GN=AOC3 PE=1 SV=3	Q16853	AOC3				-0.07	0.106845	0.876972	-0.0945345	-0.28101	21.009	20.4998	20.9972	19.8712	21.5829	18.9547	21.4608	20.5163	21.0661	21.3504	20.1778	20.6867	21.1601	21.0122	21.2036	20.1698	19.4048	21.8122	20.1705	20.5654
SPARC-like protein 1 OS=Homo sapiens OX=9606 GN=SPARCL1 PE=1 SV=2	Q14515	SPARCL1				0.19	0.69046	0.351684	0.246877	1.31823	19.8853	19.8007	20.2454	20.0136	20.6	20.0529	20.9187	19.7146	19.6151	20.3417	20.5443	19.8199	20.5905	20.6499	20.783	20.6653	19.4537	20.4788	20.5089	20.1624
Sex hormone-binding globulin OS=Homo sapiens OX=9606 GN=SHBG PE=1 SV=2	P04278	SHBG				0.14	0.191166	0.764012	0.120832	0.470108	25.8204	25.9029	26.1358	25.6468	26.8322	25.6048	26.7772	25.6185	25.8454	25.9788	25.7942	26.4393	24.8565	26.315	26.2628	26.983	25.1129	26.4983	26.5742	26.5351
Complement C2 OS=Homo sapiens OX=9606 GN=C2 PE=1 SV=2	P06681	C2				-0.08	0.824244	0.294188	-0.16563	-1.50416	27.7332	26.9678	27.431	27.7656	27.2769	27.2983	27.1926	27.595	27.093	26.9628	27.224	27.507	26.9127	27.3216	27.1836	27.0747	27.2782	26.8904	27.0768	27.1908
Complement C1r subcomponent OS=Homo sapiens OX=9606 GN=C1R PE=1 SV=2	P00736	C1R				-0.08	0.685785	0.350576	0.13618	1.31152	28.0689	27.6274	28.0882	27.6518	28.4082	28.0021	27.8498	28.2339	28.1431	28.3798	28.3373	28.3314	27.779	28.2268	28.3618	28.1039	28.3257	28.1657	28.1991	27.9843
Periostin OS=Homo sapiens OX=9606 GN=POSTN PE=1 SV=2	Q15063	POSTN				0.06	1.0242	0.235814	0.425576	1.76467	22.6367	21.8187	21.9586	22.8636	22.3798	22.607	23.556	22.1511	22.4511	22.7033	22.5458	22.539	22.8663	23.1595	22.7352	23.4691	22.3838	24.2937	22.8781	22.5112
Low affinity immunoglobulin gamma Fc region receptor III-B OS=Homo sapiens OX=9606 GN=FCGR3B PE=1 SV=2	O75015	FCGR3B				0.49	0.909071	0.264501	0.451457	1.64803	19.9168	NaN	19.4458	18.927	19.7172	19.6787	19.4556	NaN	NaN	18.2109	19.5337	19.071	19.8289	20.4366	20.2458	NaN	19.7068	NaN	19.314	20.1628
Cell adhesion molecule 1 OS=Homo sapiens OX=9606 GN=CADM1 PE=1 SV=2	Q9BY67	CADM1				0.25	0.869058	0.281835	0.587239	1.5685	19.3634	18.3501	19.6683	19.2678	20.0792	16.8832	19.8386	17.9999	17.6019	18.3753	18.9534	18.7282	19.1165	19.9161	19.4777	19.4373	NaN	19.771	19.4546	19.1153
Filamin-A OS=Homo sapiens OX=9606 GN=FLNA PE=1 SV=4	P21333	FLNA				0.62	0.92279	0.262378	1.10256	1.65128	21.8973	19.903	NaN	20.9792	NaN	20.4256	17.8062	21.5779	19.3267	21.6165	23.0774	22.5168	NaN	22.1098	20.7486	22.899	22.0147	18.8187	21.0588	20.6532
Gelsolin OS=Homo sapiens OX=9606 GN=GSN PE=1 SV=1	P06396	GSN				0.18	0.930653	0.262355	0.197688	1.64503	28.8764	28.7129	29.0456	28.7257	29.4346	28.9649	29.4282	28.9648	29.5039	29.3767	29.6136	28.9688	29.0633	29.5992	29.2116	29.3489	29.1609	29.487	29.4235	29.1337
Prostaglandin-H2 D-isomerase OS=Homo sapiens OX=9606 GN=PTGDS PE=1 SV=1	P41222	PTGDS				-0.01	1.03766	0.230172	0.380298	1.7816	22.129	21.1977	22.0967	22.6058	22.1141	21.4451	22.4102	21.7679	21.8324	21.9127	22.2255	21.6311	22.2025	22.8161	22.4615	22.1521	21.6894	22.5152	22.1776	23.4437
Inter-alpha-trypsin inhibitor heavy chain H3 OS=Homo sapiens OX=9606 GN=ITIH3 PE=1 SV=2	Q06033	ITIH3				0.24	1.10915	0.211027	0.382272	1.87042	27.5699	26.6883	27.4274	27.3532	27.3547	26.4991	27.142	27.5788	26.9176	26.8693	27.5837	27.7693	26.537	27.8119	27.7665	27.3807	26.9676	28.3498	27.9016	27.1549
Interleukin-6 receptor subunit beta OS=Homo sapiens OX=9606 GN=IL6ST PE=1 SV=2	P40189	IL6ST				-0.23	1.44268	0.134497	-0.59595	-2.26507	18.8368	18.35	19.1813	18.8388	17.8002	19.076	18.8081	18.5131	18.7522	18.6075	19.1202	18.7194	18.5838	17.3333	17.7177	18.3196	16.8804	17.3975	18.737	17.9957
Multiple inositol polyphosphate phosphatase 1 OS=Homo sapiens OX=9606 GN=MINPP1 PE=1 SV=1	Q9UNW1	MINPP1				0.17	0.242591	0.710687	-0.0980402	-0.575593	20.1132	19.7831	19.8554	20.6709	21.1217	19.9543	20.5107	20.515	19.9129	20.5418	20.7818	20.111	20.1942	20.45	20.3358	19.7146	20.1265	20.4212	20.029	19.8344
Platelet basic protein OS=Homo sapiens OX=9606 GN=PPBP PE=1 SV=3	P02775	PPBP				0.15	0.512486	0.476391	0.165825	1.05077	28.1381	28.8281	28.4713	27.8638	28.1173	28.5737	28.191	28.9544	28.3778	28.77	27.9146	28.8126	28.5477	29.0475	28.5654	28.7375	28.5695	28.7403	28.9103	28.0982
Dermcidin OS=Homo sapiens OX=9606 GN=DCD PE=1 SV=2	P81605	DCD				-0.06	0.261106	0.685644	-0.383278	-0.612074	17.2366	22.0715	18.87	19.1185	22.9209	20.4678	23.0142	20.4959	21.7301	20.3811	21.5983	20.3061	20.5325	19.8565	20.5248	20.2578	20.1754	20.3465	19.9867	18.8895
Endoplasmin OS=Homo sapiens OX=9606 GN=HSP90B1 PE=1 SV=1	P14625	HSP90B1				0.09	0.301801	0.655419	0.222672	0.691581	19.1353	17.0091	16.9385	17.1521	18.0205	17.6068	19.1925	17.5681	NaN	18.9788	17.7407	17.9146	18.7094	18.0629	18.3129	18.098	18.2958	18.3814	18.09	NaN
Alpha-2-HS-glycoprotein OS=Homo sapiens OX=9606 GN=AHSG PE=1 SV=2	P02765					0.15	0.967014	0.250389	0.185322	1.69197	30.945	30.3834	30.7181	31.1155	31.0664	30.6672	31.2939	30.6649	31.2744	31.1669	31.0766	31.1161	31.3018	31.1558	31.0804	31.2587	30.8688	30.8307	31.2958	31.1643
Haptoglobin-related protein OS=Homo sapiens OX=9606 GN=HPR PE=2 SV=2	P00739	HPR				-1.77	0.968857	0.252505	-1.90942	-1.81277	19.9611	20.1371	16.8272	20.712	19.5688	NaN	NaN	17.934	NaN	16.5453	NaN	17.8928	16.5837	NaN	NaN	NaN	16.2319	NaN	NaN	NaN
Antithrombin-III OS=Homo sapiens OX=9606 GN=SERPINC1 PE=1 SV=1	P01008	SERPINC1				0.22	1.1734	0.193381	0.350018	1.9488	29.1167	28.4799	28.9718	28.3841	29.9254	28.88	29.1681	28.6368	29.1157	28.9307	29.7359	29.6193	29.3715	29.9302	29.4042	29.1236	28.9767	28.7769	29.0806	29.0905
Peptidase inhibitor 16 OS=Homo sapiens OX=9606 GN=PI16 PE=1 SV=1	Q6UXB8	PI16				-0.35	0.936917	0.260175	-0.723524	-1.65316	24.672	22.6485	24.4593	24.4973	24.9549	22.6891	26.0188	23.3258	23.5486	23.6678	24.1898	23.3297	25.1223	23.3451	22.9517	22.2622	22.091	23.7496	23.1348	23.0705
EGF-containing fibulin-like extracellular matrix protein 1 OS=Homo sapiens OX=9606 GN=EFEMP1 PE=1 SV=2	Q12805	EFEMP1				0.13	0.205071	0.747145	0.134936	0.499275	21.9688	20.9615	21.7103	21.7679	22.5016	22.145	22.8863	21.2608	22.1476	22.3963	22.2752	22.1089	22.8883	22.4738	21.2065	22.6741	20.9807	21.6718	22.5401	22.276
Protein Z-dependent protease inhibitor OS=Homo sapiens OX=9606 GN=SERPINA10 PE=1 SV=1	Q9UK55	SERPINA10				0.09	0.0788422	0.899825	0.0493999	0.212657	23.6234	24.4376	23.9263	24.3789	24.2484	24.8346	25.2482	24.8812	23.848	24.2748	24.3226	24.1652	24.6533	24.8869	24.7674	24.9342	24.9968	24.3513	23.5428	23.575
Complement component C8 beta chain OS=Homo sapiens OX=9606 GN=C8B PE=1 SV=3	P07358	C8B				-0.09	1.24038	0.17248	-0.252582	-2.02918	27.4566	27.4047	27.7729	27.5026	27.5614	27.9179	27.0044	28.1012	27.8706	27.6898	27.4496	27.6754	26.915	27.3897	27.4167	27.2152	27.3584	27.4157	27.1746	27.7459
Pregnancy zone protein OS=Homo sapiens OX=9606 GN=PZP PE=1 SV=4	P20742	PZP				0.04	0.722392	0.337803	-0.435438	-1.36362	22.1035	22.9107	22.3518	21.7847	22.1121	21.9816	21.0709	22.2444	23.0635	23.2362	21.486	21.4041	22.8512	22.7271	21.3528	20.7625	21.888	23.0993	21.4894	21.4445
Zyxin OS=Homo sapiens OX=9606 GN=ZYX PE=1 SV=1	Q15942	ZYX				0.48	0.484129	0.502205	0.633064	1.01968	18.0585	NaN	NaN	18.2691	NaN	17.9575	NaN	18.0687	NaN	18.9855	19.2188	20.1033	16.7876	19.7445	18.1498	20.4968	19.6626	NaN	16.9644	18.9806
Plasma protease C1 inhibitor OS=Homo sapiens OX=9606 GN=SERPING1 PE=1 SV=2	P05155	SERPING1				-0.87	1.56186	0.11244	-1.02127	-2.40004	27.7704	27.0729	28.1522	26.9543	27.1133	27.8426	26.2997	27.2953	26.6575	26.432	26.6554	27.2068	27.5098	27.8279	25.4566	24.4799	26.2914	25.5269	26.0495	24.3734
Keratin, type II cytoskeletal 2 epidermal OS=Homo sapiens OX=9606 GN=KRT2 PE=1 SV=2	P35908	KRT2				0.01	1.59688	0.106088	-2.38384	-2.45219	20.7799	19.5532	22.3217	19.0262	15.9753	22.2635	23.4341	20.4467	20.1192	20.0343	17.4239	18.0035	16.3315	17.4542	17.766	16.4639	NaN	22.7914	15.8861	19.9836
Angiotensin-converting enzyme OS=Homo sapiens OX=9606 GN=ACE PE=1 SV=1	P12821	ACE				0.03	0.0850892	0.892192	0.204861	0.229471	15.5728	13.8743	17.4239	17.4615	15.799	19.4229	18.7857	18.947	17.5457	18.2622	18.7861	NaN	15.2517	18.0221	17.7455	NaN	NaN	17.7664	NaN	NaN
Fibulin-1 OS=Homo sapiens OX=9606 GN=FBLN1 PE=1 SV=4	P23142	FBLN1				0.33	0.634974	0.381772	0.316333	1.23764	24.8176	23.5021	24.4042	23.3619	24.3848	24.2388	25.2137	23.8906	24.8461	24.3115	24.3963	24.9034	25.2036	24.913	24.0077	24.7939	23.4447	24.8012	25.2253	24.4454
Vitamin K-dependent protein C OS=Homo sapiens OX=9606 GN=PROC PE=1 SV=1	P04070	PROC				0.21	1.38654	0.140302	0.233074	2.20055	23.7106	24.1596	23.984	23.9878	24.0861	24.2692	24.237	23.9049	24.3331	23.7392	23.9728	23.9265	24.2095	24.1355	24.1806	24.4738	24.5702	24.7373	24.2088	24.3273
Dipeptidyl peptidase 4 OS=Homo sapiens OX=9606 GN=DPP4 PE=1 SV=2	P27487	DPP4				0.11	1.16274	0.196649	-0.698295	-1.96077	21.8993	21.832	22.0903	22.097	22.6826	22.0247	21.9635	21.7234	22.7468	22.1471	21.7303	21.9492	22.206	21.9714	19.3749	NaN	NaN	22.1725	NaN	20.5524
Insulin-like growth factor-binding protein 2 OS=Homo sapiens OX=9606 GN=IGFBP2 PE=1 SV=2	P18065	IGFBP2				-0.07	1.29224	0.158213	0.949159	2.09058	23.147	21.1639	21.3971	21.6879	23.2416	23.9149	23.9815	21.5657	22.2354	22.3274	23.5751	23.4456	20.9473	23.5985	24.1832	23.9064	23.0838	23.8219	24.5761	23.0162
Cartilage oligomeric matrix protein OS=Homo sapiens OX=9606 GN=COMP PE=1 SV=2	P49747	COMP				0.14	0.859746	0.284726	0.285767	1.55178	23.2235	22.7404	23.6264	23.7559	24.2189	23.6296	24.433	23.298	24.1626	24.0438	24.0921	23.538	24.2696	23.8338	23.8137	24.2867	24.3136	24.1229	23.8696	23.8498
Angiopoietin-related protein 3 OS=Homo sapiens OX=9606 GN=ANGPTL3 PE=1 SV=1	Q9Y5C1	ANGPTL3				0.5	1.42483	0.136017	0.916529	2.24463	20.6662	20.9597	20.7185	20.401	18.3572	20.1385	20.9234	19.2953	19.0425	19.0747	20.9252	20.8914	18.5962	21.0308	21.1154	21.4275	21.0967	22.0063	21.1614	20.4913
Metalloproteinase inhibitor 2 OS=Homo sapiens OX=9606 GN=TIMP2 PE=1 SV=2	P16035	TIMP2				0.46	1.21064	0.181751	0.553009	2.00145	18.267	17.4217	18.873	18.3377	18.5733	18.2158	19.7031	NaN	18.5061	18.5673	19.3312	18.1659	18.8331	19.4072	19.5379	19.6629	18.7415	17.957	19.4695	19.3852
Actin, cytoplasmic 1 OS=Homo sapiens OX=9606 GN=ACTB PE=1 SV=1	P60709	ACTB				0.56	1.40632	0.136583	0.585719	2.22336	23.3241	22.5563	21.4785	22.5511	22.1955	22.2323	22.9184	22.4448	22.3858	22.8842	23.4751	23.2163	21.4611	23.9494	23.1648	23.3988	22.8935	23.5175	23.0253	22.7261
Cathepsin D OS=Homo sapiens OX=9606 GN=CTSD PE=1 SV=1	P07339	CTSD				0.25	0.202913	0.748436	0.140325	0.494782	20.6606	20.3319	19.2406	21.1591	19.8716	19.2036	20.0282	20.1807	19.7871	19.3828	20.5391	19.708	18.8131	20.2723	20.8316	20.0133	20.7797	20.578	20.236	19.4782
Desmoglein-2 OS=Homo sapiens OX=9606 GN=DSG2 PE=1 SV=2	Q14126	DSG2				0.05	0.128425	0.8526	0.0627552	0.331623	20.9397	20.4996	20.5167	20.5367	21.1436	20.5516	21.1374	19.8618	21.7033	21.4121	21.0724	20.974	20.7427	21.092	20.6952	20.9739	20.5282	20.8078	20.6427	21.4016
von Willebrand factor OS=Homo sapiens OX=9606 GN=VWF PE=1 SV=4	P04275	VWF				0.14	0.472501	0.511586	0.293475	0.986638	24.6784	25.9267	25.9716	25.3376	24.2317	24.354	25.6177	25.7941	25.6806	25.2785	25.1985	25.86	24.0896	25.411	25.9339	25.6179	26.4976	26.045	26.0992	25.0528
Apolipoprotein A-IV OS=Homo sapiens OX=9606 GN=APOA4 PE=1 SV=3	P06727	APOA4				-0.03	0.128569	0.854972	0.0763153	0.331956	29.0389	29.9041	30.0783	29.0518	29.5142	29.6783	30.0949	29.5045	29.7853	29.4836	30.2203	29.4487	30.028	31.0302	29.2676	29.9326	29.2974	29.2342	29.5458	28.8921
Platelet glycoprotein Ib alpha chain OS=Homo sapiens OX=9606 GN=GP1BA PE=1 SV=2	P07359	GP1BA				0.06	0.176679	0.779896	-0.0715384	-0.439171	23.5629	23.1045	22.433	23.6472	23.0207	23.4752	22.5966	23.4814	23.3345	23.1818	23.6143	23.0627	22.5731	23.2527	23.0433	23.3514	23.2513	22.9722	23.3181	22.6834
Integrin beta-1 OS=Homo sapiens OX=9606 GN=ITGB1 PE=1 SV=2	P05556	ITGB1				0.6	0.70409	0.345664	0.480162	1.33769	18.2423	17.9099	19.0848	18.3909	18.7399	17.9332	18.9488	18.0586	18.8454	17.7377	19.2921	19.0304	18.5811	19.453	19.4962	19.6059	18.7029	19.5869	16.1561	18.7887
Collagen alpha-3(VI) chain OS=Homo sapiens OX=9606 GN=COL6A3 PE=1 SV=5	P12111	COL6A3				0.07	0.0524736	0.926356	-0.0409996	-0.145171	21.212	20.4325	21.2908	21.2707	21.4524	20.5857	22.9104	20.3829	20.9756	21.1161	21.7314	21.2644	21.7893	21.4027	21.042	21.1053	20.0274	20.6761	21.3878	20.7926
Lumican OS=Homo sapiens OX=9606 GN=LUM PE=1 SV=2	P51884	LUM				0.07	0.0528308	0.928224	0.0233845	0.146107	27.4549	27.1898	27.9741	27.8703	28.3159	27.7306	28.3174	27.8304	28.1916	28.3018	27.7179	28.0383	28.468	28.2458	27.9638	27.7949	27.2542	28.0801	28.0441	27.8035
Hemoglobin subunit alpha OS=Homo sapiens OX=9606 GN=HBA1 PE=1 SV=2	P69905	HBA2;HBA1				-1.76	1.41451	0.137938	-1.92394	-2.23277	27.2549	27.0848	24.7021	24.4284	22.3373	24.0421	29.7842	22.7479	21.1791	24.3572	22.5822	23.1767	24.88	23.0771	21.9984	22.2122	22.4899	23.4808	22.4217	22.3595
Ficolin-2 OS=Homo sapiens OX=9606 GN=FCN2 PE=1 SV=2	Q15485	FCN2				0.51	0.573719	0.426281	0.88419	1.14586	21.8163	21.1273	22.4669	18.398	17.4393	16.7315	19.1182	19.0548	20.7115	19.168	23.0184	22.698	19.3025	19.5826	19.8406	19.7386	19.5544	19.6472	22.4231	19.0683
Complement factor H-related protein 2 OS=Homo sapiens OX=9606 GN=CFHR2 PE=1 SV=1	P36980	CFHR2				-0.1	0.123198	0.857597	-0.117409	-0.319519	22.5106	23.3301	23.7035	23.6283	24.4069	23.1822	22.758	21.7895	24.0368	23.6907	23.7753	23.2962	24.2988	23.5081	22.401	23.7435	22.0257	23.3028	21.6626	23.8482
Peptidyl-prolyl cis-trans isomerase A OS=Homo sapiens OX=9606 GN=PPIA PE=1 SV=2	P62937	PPIA				0.49	1.07829	0.220093	1.23705	1.8323	20.6321	19.6132	16.0354	19.805	16.5268	19.3673	20.1064	19.4475	18.4536	20.4929	21.1522	21.074	16.5484	21.1222	20.708	21.597	20.6268	19.8451	20.2299	19.947
Hemoglobin subunit delta OS=Homo sapiens OX=9606 GN=HBD PE=1 SV=2	P02042	HBD				-1.5	0.362457	0.611319	-0.944412	-0.809378	20.662	21.0882	16.5391	16.6456	17.5326	17.5851	22.7812	15.7576	NaN	16.0358	17.0791	NaN	17.9194	17.0926	17.1132	17.5332	NaN	NaN	NaN	NaN
Receptor-type tyrosine-protein phosphatase eta OS=Homo sapiens OX=9606 GN=PTPRJ PE=1 SV=3	Q12913	PTPRJ				0.36	1.46191	0.134089	0.556371	2.28703	17.656	18.4032	18.1211	18.9555	18.7519	19.2692	18.5355	18.4251	17.7414	18.6044	18.8787	19.3991	18.7087	19.0125	18.8106	18.9049	18.9414	20.1523	17.8699	19.3489
Pregnancy-specific beta-1-glycoprotein 1 OS=Homo sapiens OX=9606 GN=PSG1 PE=1 SV=1	P11464	PSG1				1.66	0.309952	0.650174	0.87329	0.744917	17.739	NaN	NaN	NaN	15.1904	NaN	NaN	NaN	NaN	NaN	NaN	NaN	17.2803	17.4869	19.2533	NaN	16.9912	NaN	15.6782	NaN
Transferrin receptor protein 1 OS=Homo sapiens OX=9606 GN=TFRC PE=1 SV=2	P02786	TFRC				0.16	0.0541858	0.93062	0.115767	0.149653	22.7008	21.4739	19.6206	19.8098	19.5532	18.9425	16.4116	19.9105	19.5951	15.2318	19.3093	19.1041	16.7227	20.1074	20.1547	20.5272	19.495	20.0215	20.3959	18.5694
Ficolin-3 OS=Homo sapiens OX=9606 GN=FCN3 PE=1 SV=2	O75636	FCN3				0.38	1.43465	0.135638	0.471278	2.25588	26.873	26.5419	26.5819	25.5574	26.674	26.648	25.0937	26.665	26.2889	25.7295	27.1009	26.7443	26.3907	26.9621	26.5584	26.9086	26.2302	26.8804	26.5731	27.0173
C-reactive protein OS=Homo sapiens OX=9606 GN=CRP PE=1 SV=1	P02741	CRP				-0.85	0.77304	0.319118	-1.79113	-1.44182	19.3326	17.3972	24.2481	25.7944	18.8118	19.7348	17.7245	25.999	18.5385	20.1063	18.098	21.6065	17.0542	18.4843	19.1317	NaN	19.5696	18.8728	NaN	19.0037
Beta-Ala-His dipeptidase OS=Homo sapiens OX=9606 GN=CNDP1 PE=1 SV=4	Q96KN2	CNDP1				1.1	0.823979	0.29281	1.36824	1.51223	16.0164	19.3154	19.0284	20.8019	18.8485	19.2763	19.9753	15.2927	NaN	18.8552	16.2417	17.8252	18.9035	19.5488	20.3927	20.7872	21.732	NaN	21.9615	22.3317
Histidine-rich glycoprotein OS=Homo sapiens OX=9606 GN=HRG PE=1 SV=1	P04196	HRG				0.21	0.95879	0.25045	0.314866	1.6814	28.3722	27.6396	28.6426	28.5771	29.1787	28.3831	28.5041	27.7127	28.6144	28.9386	28.6503	28.4336	28.7431	28.3861	28.5641	29.1517	28.3701	29.3426	29.0158	29.0544
Cartilage intermediate layer protein 2 OS=Homo sapiens OX=9606 GN=CILP2 PE=2 SV=2	Q8IUL8	CILP2				0.1	0.291388	0.664233	0.203547	0.670221	17.9382	17.169	18.0545	18.1808	18.4589	17.8175	19.9675	17.5175	18.4173	18.3047	18.3641	18.4132	19.157	18.1311	18.5118	18.0466	17.5485	19.4645	18.604	17.6206
Complement component C9 OS=Homo sapiens OX=9606 GN=C9 PE=1 SV=2	P02748	C9				0.04	0.0557068	0.930024	0.0312353	0.153623	28.393	27.9907	28.4734	28.4865	28.3043	28.3947	27.5963	28.8787	27.8474	27.5599	27.5179	28.52	28.3418	27.8921	28.798	28.0207	29.0223	27.6512	28.117	28.3563
Angiogenin OS=Homo sapiens OX=9606 GN=ANG PE=1 SV=1	P03950	ANG				0.21	0.640048	0.37903	0.314225	1.2451	22.3194	22.0399	20.7231	21.9181	22.5159	20.8295	21.5788	21.7215	20.7523	20.6725	22.001	22.0178	21.6466	21.9045	21.5673	21.2492	22.4382	21.3411	22.1169	21.9304
Aggrecan core protein OS=Homo sapiens OX=9606 GN=ACAN PE=1 SV=3	P16112					-0.09	0.269386	0.677287	0.163906	0.628155	20.8633	21.0041	21.584	21.4609	22.1251	21.8025	22.1703	20.7757	21.2525	21.2807	22.1606	21.2668	22.2346	22.5181	21.091	21.2058	20.7876	22.426	21.3414	20.9261
Podocalyxin OS=Homo sapiens OX=9606 GN=PODXL PE=1 SV=2	O00592	PODXL				-0.28	0.841777	0.287129	-0.36166	-1.52776	19.073	18.225	19.3678	19.5109	19.3635	19.0024	19.4062	19.4728	19.5635	19.2362	18.911	18.6071	19.5736	19.249	19.0093	19.1566	18.4664	19.4526	17.3446	18.8346
Immunoglobulin J chain OS=Homo sapiens OX=9606 GN=JCHAIN PE=1 SV=4	P01591	IGJ;JCHAIN				0.12	0.952299	0.252662	0.317627	1.68388	18.5779	18.2577	17.7269	18.6642	16.9898	18.4179	18.1504	NaN	18.5463	18.4134	18.398	18.6568	18.2648	18.6492	18.7042	18.4504	18.1868	NaN	18.6541	18.639
Muellerian-inhibiting factor OS=Homo sapiens OX=9606 GN=AMH PE=1 SV=3	P03971	AMH				0.18	0	1	-1.03624	0	NaN	17.4899	18.3416	NaN	NaN	NaN	NaN	17.6518	NaN	17.3464	NaN	NaN	NaN	NaN	NaN	NaN	NaN	NaN	NaN	16.6712
Macrophage colony-stimulating factor 1 receptor OS=Homo sapiens OX=9606 GN=CSF1R PE=1 SV=2	P07333	CSF1R				0.21	0.275663	0.674474	0.391553	0.646583	16.9907	15.4979	16.1297	18.9462	17.2378	16.9139	16.5755	15.1176	NaN	16.3398	16.075	NaN	18.4919	16.5299	17.7328	NaN	NaN	NaN	NaN	16.3222
Ribonuclease pancreatic OS=Homo sapiens OX=9606 GN=RNASE1 PE=1 SV=4	P07998	RNASE1				-0.09	0.282637	0.670668	-0.340125	-0.658626	17.6069	16.7987	18.7073	19.0922	18.2524	17.12	19.0356	NaN	16.3485	16.9056	18.9663	17.1678	17.771	16.9568	NaN	17.279	NaN	NaN	NaN	16.3965
Insulin-like growth factor-binding protein 1 OS=Homo sapiens OX=9606 GN=IGFBP1 PE=1 SV=1	P08833	IGFBP1				0.37	1.45488	0.133467	0.492039	2.27902	19.8643	19.4422	19.4004	20.1676	19.3981	19.3944	20.4779	18.8741	18.7749	19.6291	20.3185	19.707	20.1714	20.437	19.4603	20.2706	19.9072	20.8105	19.7015	19.5593
Pyruvate kinase PKM OS=Homo sapiens OX=9606 GN=PKM PE=1 SV=4	P14618	PKM				-0.08	0.0979331	0.879121	-0.0699337	-0.262696	16.9775	17.0434	17.2636	15.7288	17.3775	16.8345	17.1123	NaN	NaN	16.944	17.0527	NaN	NaN	16.6529	16.8115	16.844	NaN	NaN	NaN	NaN
Vinculin OS=Homo sapiens OX=9606 GN=VCL PE=1 SV=4	P18206	VCL				0.46	0.996503	0.246347	0.714516	1.72962	18.0882	18.9555	17.3054	18.063	17.7067	19.2935	19.1401	18.313	16.9473	18.3357	18.0773	18.5101	18.5687	19.9092	19.585	20.1047	19.5643	19.778	18.4825	16.7136
Cadherin-2 OS=Homo sapiens OX=9606 GN=CDH2 PE=1 SV=4	P19022	CDH2				0.83	0	1	1.13629	0	17.4198	NaN	NaN	NaN	NaN	NaN	17.8539	16.72	NaN	NaN	NaN	18.4675	NaN	NaN	NaN	NaN	NaN	NaN	NaN	NaN
Complement receptor type 2 OS=Homo sapiens OX=9606 GN=CR2 PE=1 SV=2	P20023	CR2				-0.14	0.522276	0.467738	-0.899091	-1.09206	19.568	NaN	16.8003	17.3186	20.0919	17.3106	16.7563	16.062	17.1559	16.7568	16.5307	NaN	NaN	16.2417	NaN	NaN	NaN	17.1371	NaN	NaN
Insulin-like growth factor-binding protein 5 OS=Homo sapiens OX=9606 GN=IGFBP5 PE=1 SV=1	P24593	IGFBP5				0.25	0.930575	0.260822	0.397079	1.64493	20.4987	20.9105	20.5501	19.9522	19.4222	20.2	19.8656	20.6698	20.9603	20.7408	20.9221	20.4214	20.6662	21.602	20.4316	21.313	20.8734	21.0028	21.0019	19.5066
Ribonuclease 4 OS=Homo sapiens OX=9606 GN=RNASE4 PE=1 SV=3	P34096	RNASE4				0.23	0.346418	0.615523	0.270449	0.778202	18.7452	19.1811	19.2116	17.9145	18.1898	18.2001	17.8005	17.6886	NaN	NaN	19.5626	17.9796	18.2132	19.7926	NaN	NaN	18.2996	18.5877	18.0227	NaN
E3 ubiquitin-protein ligase TTC3 OS=Homo sapiens OX=9606 GN=TTC3 PE=1 SV=2	P53804	TTC3				-0.18	0.30028	0.655386	-0.481024	-0.73911	16.044	NaN	NaN	17.9303	NaN	NaN	17.2444	NaN	17.3087	NaN	NaN	NaN	16.2069	17.0948	NaN	NaN	NaN	NaN	NaN	NaN
Cysteine-rich secretory protein 3 OS=Homo sapiens OX=9606 GN=CRISP3 PE=1 SV=1	P54108	CRISP3				0.43	1.39664	0.138358	0.57507	2.23382	17.3294	17.3566	17.7013	18.4386	18.8235	17.2251	NaN	16.9194	18.1193	18.3211	18.9829	18.1861	18.582	18.4092	NaN	18.829	17.9043	17.6726	18.5529	18.2908
Voltage-dependent calcium channel subunit alpha-2/delta-1 OS=Homo sapiens OX=9606 GN=CACNA2D1 PE=1 SV=3	P54289	CACNA2D1				0.47	1.41057	0.136542	0.779808	2.25027	NaN	17.1757	NaN	15.9624	18.0942	16.7573	17.5506	16.8667	17.2988	18.2459	18.871	17.1026	16.8019	18.2415	18.8721	18.0239	18.2757	18.2328	17.304	18.5119
Amyloid-like protein 2 OS=Homo sapiens OX=9606 GN=APLP2 PE=1 SV=2	Q06481	APLP2				0.5	0.810182	0.300671	0.499537	1.51057	15.017	15.4626	14.0847	NaN	13.8825	14.1981	14.3644	15.6696	NaN	15.2909	NaN	NaN	14.8954	16.2894	14.7918	14.9185	15.789	15.1128	NaN	14.9234
Apolipoprotein F OS=Homo sapiens OX=9606 GN=APOF PE=1 SV=2	Q13790	APOF				0.3	0.775305	0.319095	0.404212	1.44096	18.4181	19.5304	18.6645	18.9853	17.5248	18.0647	18.4574	18.1643	18.7301	18.1149	18.1071	18.3404	18.0278	NaN	19.5033	19.2663	18.8427	18.9628	18.7231	20.0534
Dystroglycan OS=Homo sapiens OX=9606 GN=DAG1 PE=1 SV=2	Q14118	DAG1				-0.66	0.0436802	0.939978	0.0825246	0.128015	NaN	NaN	NaN	17.6625	NaN	NaN	18.3543	17.1235	NaN	NaN	NaN	NaN	NaN	NaN	18.1409	NaN	16.7421	18.5049	NaN	NaN
Serpin A11 OS=Homo sapiens OX=9606 GN=SERPINA11 PE=2 SV=2	Q86U17	SERPINA11				0.54	0.960235	0.251169	0.959951	1.71756	17.0192	17.1964	16.3382	15.5708	NaN	17.0854	17.0365	13.6527	NaN	NaN	18.0273	17.4164	16.6799	18.81	NaN	16.0616	17.062	16.724	17.0689	NaN
Golgi membrane protein 1 OS=Homo sapiens OX=9606 GN=GOLM1 PE=1 SV=1	Q8NBJ4	GOLM1				0.15	0.102055	0.876047	0.159331	0.269778	19.9033	16.5871	17.2852	20.2205	18.6236	19.0397	NaN	19.3024	15.9952	16.9587	17.7807	19.3613	18.1172	18.3551	20.092	17.4189	17.9147	19.2174	18.7725	16.6922
Calponin-2 OS=Homo sapiens OX=9606 GN=CNN2 PE=1 SV=4	Q99439	CNN2				0.65	1.04896	0.23053	0.805398	1.97116	16.3243	NaN	NaN	16.0062	NaN	NaN	NaN	16.82	NaN	16.354	17.7817	NaN	NaN	16.6861	16.1445	17.9161	17.3793	NaN	NaN	NaN
Semaphorin-4B OS=Homo sapiens OX=9606 GN=SEMA4B PE=1 SV=4	Q9NPR2					0.26	0.747461	0.330016	0.564249	1.42096	16.8078	NaN	NaN	15.7133	16.8837	15.988	17.0262	16.6976	NaN	16.335	NaN	16.0269	15.9113	17.653	18.0375	17.8051	17.4595	17.6839	15.8815	NaN
N-acetyllactosaminide beta-1,3-N-acetylglucosaminyltransferase 2 OS=Homo sapiens OX=9606 GN=B3GNT2 PE=1 SV=2	Q9NY97	B3GNT2				0.21	0.779821	0.31743	0.301983	1.45128	17.716	NaN	17.0597	17.279	17.7603	17.9723	17.9553	17.6581	NaN	18.1638	17.7959	18.132	17.9467	17.914	18.4017	18.566	16.986	18.5393	18.1745	17.519
Cathepsin Z OS=Homo sapiens OX=9606 GN=CTSZ PE=1 SV=1	Q9UBR2	CTSZ				0.11	0.922651	0.260909	0.324901	1.65109	17.8258	17.8063	17.9444	17.9463	NaN	NaN	18.1836	17.4665	17.9409	17.7	18.5276	17.2978	18.0544	18.3505	18.8246	18.0745	NaN	17.8579	18.8698	17.7325
Heparanase OS=Homo sapiens OX=9606 GN=HPSE PE=1 SV=2	Q9Y251	HPSE				0.22	0.191262	0.766306	-0.123215	-0.470312	19.0459	19.0363	18.5614	18.5492	18.3945	18.5405	18.8634	18.3609	18.431	19.1486	19.0655	17.6244	18.7405	19.4494	18.5652	18.9641	19.0102	18.4375	18.9747	16.8681

## Sheet: HeatMap - Depleted Serum
Abundances (Normalized): F1: Sample, CTRL	Abundances (Normalized): F2: Sample, CTRL	Abundances (Normalized): F4: Sample, CTRL	Abundances (Normalized): F12: Sample, CTRL	Abundances (Normalized): F15: Sample, CTRL	Abundances (Normalized): F16: Sample, CTRL	Abundances (Normalized): F18: Sample, CTRL	Abundances (Normalized): F19: Sample, CTRL	Abundances (Normalized): F22: Sample, CTRL	Abundances (Normalized): F23: Sample, CTRL	Abundances (Normalized): F3: Sample, ZIKV	Abundances (Normalized): F5: Sample, ZIKV	Abundances (Normalized): F6: Sample, ZIKV	Abundances (Normalized): F7: Sample, ZIKV	Abundances (Normalized): F8: Sample, ZIKV	Abundances (Normalized): F9: Sample, ZIKV	Abundances (Normalized): F10: Sample, ZIKV	Abundances (Normalized): F14: Sample, ZIKV	Abundances (Normalized): F17: Sample, ZIKV	Abundances (Normalized): F21: Sample, ZIKV	C: Modifications	C: Student's T-test Significant ZIKV	C: Student's T-test significant	N: Abundance Ratio (log2): (ZIKV) / (CTRL)	N: -Log Student's T-test p-value ZIKV	N: Student's T-test q-value ZIKV	N: Student's T-test Difference ZIKV	N: Student's T-test Test statistic ZIKV	T: Description	T: Accession	T: Gene Symbol
-0.40844	0.683329	0.00123719	-0.633009	-2.19828	-0.552008	NaN	-0.38268	-1.63092	0.221663	-0.446451	0.998171	-0.888185	1.59491	0.924088	0.81183	1.43553	0.319634	0.69023	-0.540652		+	ZIKV	0.44	1.71135	0.088551	0.991098	2.58075	Transforming growth factor beta-1 proprotein OS=Homo sapiens OX=9606 GN=TGFB1 PE=1 SV=2	P01137	TGFB1
-0.166612	-0.633547	-0.632342	0.181292	0.520101	-1.13148	-0.237776	-1.22595	-2.20185	-0.665839	-0.229525	0.86088	-0.059051	1.44213	0.111237	0.026824	1.25863	1.75062	1.42847	-0.396205		+	ZIKV	0.25	2.58455	0.0240114	0.394313	3.49195	Pigment epithelium-derived factor OS=Homo sapiens OX=9606 GN=SERPINF1 PE=1 SV=4	P36955	SERPINF1
-1.65451	-2.84027	-1.08749	0.0613848	0.299363	-1.1039	0.489573	-0.655394	0.396291	0.32032	0.167897	0.522675	1.03241	0.465616	0.845083	0.460262	-0.233705	0.949762	0.983798	0.580842		+	ZIKV	0.32	2.22826	0.039665	0.592528	3.1202	Tenascin OS=Homo sapiens OX=9606 GN=TNC PE=1 SV=3	P24821	TNC
-1.20251	-1.28125	-0.802557	0.518737	-0.27529	-0.666742	-1.04133	-0.740021	-2.14673	-0.273424	1.48247	0.355017	0.103171	0.399347	1.28769	0.901488	1.26286	0.927627	0.465636	0.725809		+	ZIKV	0.83	4.85465	0.000736675	1.11761	5.89531	Transgelin-2 OS=Homo sapiens OX=9606 GN=TAGLN2 PE=1 SV=3	P37802	TAGLN2
-0.32233	0.656362	-0.501903	-1.82729	-1.83629	-1.12738	-0.338782	-0.548072	0.596601	-0.365764	-0.125439	0.592839	-0.61024	1.57878	0.887729	0.643805	0.31267	2.1755	0.23567	-0.0764704		+	ZIKV	0.4	2.10493	0.0482999	1.40468	2.99004	Vascular endothelial growth factor receptor 3 OS=Homo sapiens OX=9606 GN=FLT4 PE=1 SV=3	P35916	FLT4
-1.26693	-1.24822	-0.40208	-1.32402	0.697046	-0.271361	-0.132457	-1.78934	-0.408075	-0.570954	0.907638	0.784309	-0.329476	1.27609	0.474864	0.0899398	0.43764	1.91409	1.50579	-0.344501		+	ZIKV	0.21	3.10895	0.0106345	0.358112	4.03426	Protein AMBP OS=Homo sapiens OX=9606 GN=AMBP PE=1 SV=1	P02760	AMBP
0.778361	0.751151	0.702021	1.66902	0.437102	0.636027	0.396674	1.42577	0.443468	0.767133	-1.02071	-0.166679	0.493049	-0.926372	-0.605266	-1.46183	-0.537587	-2.12964	-1.06871	-0.582983		+	ZIKV	-1.64	5.04712	0.000551761	-2.23184	-6.11175	Leucine-rich alpha-2-glycoprotein OS=Homo sapiens OX=9606 GN=LRG1 PE=1 SV=2	P02750	LRG1
-1.78552	-1.91184	-0.189119	1.27281	-0.912228	-0.757876	0.297761	-0.210947	-0.877015	-0.706847	1.68763	0.568404	1.85542	0.663919	0.641944	-0.167425	-0.00353275	0.195515	0.395466	-0.0565175		+	ZIKV	0.3	2.23316	0.0399461	1.2597	3.12535	Protein S100-A9 OS=Homo sapiens OX=9606 GN=S100A9 PE=1 SV=1	P06702	S100A9
-0.65074	-0.576293	-0.462116	-0.718775	-2.15245	0.0990906	-0.832979	0.00318843	-0.461732	0.391718	-0.422353	2.89005	-0.638578	0.341942	0.253522	0.946172	0.58825	0.361317	-0.103183	1.14395		+	ZIKV	0.52	1.92143	0.0680266	0.762638	2.79427	Fibrinogen alpha chain OS=Homo sapiens OX=9606 GN=FGA PE=1 SV=2	P02671	FGA
1.04188	0.833464	1.27369	0.112179	1.36987	-0.892078	-0.67413	0.67346	1.05728	1.30477	-0.569472	-0.131607	1.32227	-0.703973	-1.11256	-1.33462	-1.34548	-0.459884	-0.89356	-0.871494		+	ZIKV	-0.54	2.50057	0.0264854	-0.922878	-3.40474	Lymphatic vessel endothelial hyaluronic acid receptor 1 OS=Homo sapiens OX=9606 GN=LYVE1 PE=1 SV=2	Q9Y5Y7	LYVE1
-0.301041	-0.983326	-1.58649	-1.1248	-0.840239	-0.49947	-1.13279	-0.0372984	-1.10293	-0.102698	1.32547	1.03546	-0.799904	1.09093	0.606701	1.83967	1.04351	0.737164	0.805432	0.0266588		+	ZIKV	0.7	4.48533	0.00120697	1.03179	5.4878	PDZ and LIM domain protein 1 OS=Homo sapiens OX=9606 GN=PDLIM1 PE=1 SV=4	O00151	PDLIM1
0.0351326	0.484075	0.567444	0.488368	0.696907	0.990348	1.05663	0.420697	1.07206	0.701758	-0.873455	-1.3102	1.61318	-1.73795	-1.81305	-0.137915	0.349109	-0.923375	-0.904902	-0.774856		+	ZIKV	-0.33	2.89303	0.0147517	-0.898901	-3.81112	Retinol-binding protein 4 OS=Homo sapiens OX=9606 GN=RBP4 PE=1 SV=3	P02753	RBP4
-0.37381	-0.543945	-0.592725	-1.48428	0.22169	-0.0504188	0.178332	-1.95746	-0.921657	-0.895762	1.02199	1.17138	-1.47246	1.60453	1.02192	0.349327	0.29166	0.792183	0.994025	0.645493		+	ZIKV	0.46	2.79914	0.017235	0.603775	3.71408	Fructose-bisphosphate aldolase A OS=Homo sapiens OX=9606 GN=ALDOA PE=1 SV=2	P04075	ALDOA
1.56626	1.21855	0.175493	1.36031	-0.104029	0.905233	-0.590296	-0.0835947	1.17677	1.48402	-1.80763	-0.893356	-1.07976	0.0798054	-1.39147	-0.427744	-0.751351	0.119373	-0.563701	-0.392879		+	ZIKV	-1.56	3.5794	0.0046281	-1.94719	-4.52285	Immunoglobulin heavy constant mu OS=Homo sapiens OX=9606 GN=IGHM PE=1 SV=4	P01871	IGHM
-0.662364	-0.0575922	0.443412	0.922478	1.10199	0.92947	1.12858	0.461245	0.0622283	0.630961	-1.05753	-1.50995	1.98737	-2.00861	0.105396	-0.03296	-0.124071	-0.91554	-1.09534	-0.309178		+	ZIKV	-0.39	1.65907	0.0974721	-0.752301	-2.50834	Zinc-alpha-2-glycoprotein OS=Homo sapiens OX=9606 GN=AZGP1 PE=1 SV=2	P25311	AZGP1
-1.1721	-1.74762	-0.48816	0.115019	0.321097	-2.3403	-0.222599	0.315342	0.23665	-0.281435	0.672273	1.43281	0.341561	0.58065	0.670716	0.225476	0.872248	1.5741	0.204379	-1.31011		+	ZIKV	0.44	1.85501	0.0757724	1.12497	2.72263	Tissue alpha-L-fucosidase OS=Homo sapiens OX=9606 GN=FUCA1 PE=1 SV=4	P04066	FUCA1
1.11204	0.82832	0.257827	1.439	0.746876	1.03939	-0.945355	0.774958	0.492782	1.02978	-1.1011	-1.7559	0.309295	-0.34028	-0.606413	-1.2487	0.956531	-0.817169	-0.831909	-1.33997		+	ZIKV	-0.09	3.17523	0.0102704	-2.31688	-4.10284	Neutrophil defensin 1 OS=Homo sapiens OX=9606 GN=DEFA1 PE=1 SV=1	P59665	DEFA1;DEFA1B
0.632929	-0.827612	0.365773	1.62274	0.749754	0.978481	1.20935	0.870062	0.443467	1.25099	-0.508617	-0.999813	0.661439	-0.231827	-1.34472	-1.5705	-1.57034	-0.257037	-0.777334	-0.697185		+	ZIKV	-0.44	3.83348	0.00300795	-0.682377	-4.78948	Sulfhydryl oxidase 1 OS=Homo sapiens OX=9606 GN=QSOX1 PE=1 SV=3	O00391	QSOX1
0.45073	-0.0143869	1.64842	0.501541	-0.629471	0.457525	0.566182	0.40378	1.42938	0.83103	-1.90619	-0.143885	1.07209	-1.25909	-0.210427	-0.206678	-0.224667	-2.16266	0.254925	-0.858134		+	ZIKV	-0.23	2.12752	0.0474331	-0.557104	-3.01395	Plexin domain-containing protein 2 OS=Homo sapiens OX=9606 GN=PLXDC2 PE=1 SV=1	Q6UX71	PLXDC2
0.717685	-0.214721	0.593246	1.34109	1.44421	0.0821217	1.25339	-0.92147	0.905295	0.502886	-0.572382	-0.674337	1.3051	-0.420614	-0.294727	-1.43256	-1.87971	0.327649	-1.29065	-0.771497		+	ZIKV	-0.06	2.17275	0.0442676	-0.483753	-3.06174	ICOS ligand OS=Homo sapiens OX=9606 GN=ICOSLG PE=1 SV=2	O75144	ICOSLG;LOC102723996
0.840634	0.0206173	0.196109	0.908535	1.24937	-0.246889	0.842912	1.10314	-0.699389	1.0118	-0.162634	-0.679466	1.16507	-0.904313	-2.7991	-0.373504	-0.96216	-0.513369	-0.518192	0.520827		+	ZIKV	-0.06	1.82999	0.0768734	-0.498995	-2.69553	Complement C1r subcomponent-like protein OS=Homo sapiens OX=9606 GN=C1RL PE=1 SV=2	Q9NZP8	C1RL
0.311745	0.805022	1.20946	0.763405	0.549112	0.956719	0.992155	-0.725739	1.45143	0.643928	-1.38974	0.0048128	0.785946	-1.47178	-1.42564	-0.671306	-1.69525	0.142339	-0.391485	-0.845131		+	ZIKV	-0.46	3.38861	0.00655676	-0.873868	-4.32409	Collectin-10 OS=Homo sapiens OX=9606 GN=COLEC10 PE=1 SV=2	Q9Y6Z7	COLEC10
-0.220624	-0.342741	-0.196522	-2.70599	-0.925501	-0.073772	-0.485038	-1.25594	-0.300622	-0.690671	1.03147	0.906568	-0.48806	0.899219	0.806889	0.749878	0.0597426	1.7088	0.789885	0.733031		+	ZIKV	0.17	3.69712	0.00390079	0.905969	4.64607	Mannan-binding lectin serine protease 1 OS=Homo sapiens OX=9606 GN=MASP1 PE=1 SV=3	P48740	MASP1
0.444834	-0.0742236	0.265498	0.496024	1.55843	0.862544	0.62083	1.48927	-0.106012	0.603064	-0.370352	-1.39862	1.1926	-1.18297	-1.06143	-0.814479	-0.881491	-1.80051	0.970948	-0.813948		+	ZIKV	-0.16	2.55396	0.0245365	-1.00966	-3.46021	Lysosome-associated membrane glycoprotein 1 OS=Homo sapiens OX=9606 GN=LAMP1 PE=1 SV=3	P11279	LAMP1
-0.0487313	-2.22198	0.255156	-1.8367	-0.79225	-0.536142	-0.581544	0.668776	-0.341619	0.199115	0.885023	0.83251	-1.02141	0.800806	1.07065	-0.338644	-0.270718	1.12409	0.490628	1.66298		+	ZIKV	0.56	1.83606	0.0768895	0.776078	2.70211	IgGFc-binding protein OS=Homo sapiens OX=9606 GN=FCGBP PE=1 SV=3	Q9Y6R7	FCGBP
-0.668321	-2.86072	0.516316	-0.701639	0.842717	-0.481784	0.423767	-1.18993	-0.446097	-0.479722	0.522933	0.419499	-0.0760287	1.54314	1.06638	-0.634086	0.339161	1.2261	0.791392	-0.153077		+	ZIKV	0.28	1.71214	0.0894942	0.665465	2.56687	Coagulation factor VII OS=Homo sapiens OX=9606 GN=F7 PE=1 SV=1	P08709	F7
1.07113	0.453167	0.643491	1.34257	0.734035	0.890868	1.14246	0.404988	0.742044	0.699842	-0.799361	-0.974297	1.16185	-0.830218	-1.08725	-1.31626	-1.48441	-0.676957	-1.32578	-0.791918		+	ZIKV	-1.71	5.30094	0.000369072	-2.98174	-6.40189	Thyroxine-binding globulin OS=Homo sapiens OX=9606 GN=SERPINA7 PE=1 SV=2	P05543	SERPINA7
0.636027	0.897961	0.774828	0.284483	0.454749	0.817495	0.312643	1.09103	0.543638	0.955767	-0.0893117	-0.560026	0.763491	-1.33325	-1.36263	-0.0343768	-0.204253	-2.87879	-0.150951	-0.918518		+	ZIKV	-1.25	3.16731	0.0100409	-1.95174	-4.09464	Platelet factor 4 OS=Homo sapiens OX=9606 GN=PF4 PE=1 SV=2	P02776	PF4
-0.494383	-0.275122	-0.506634	-1.72095	-0.602533	0.552896	0.95032	-1.11256	-0.753257	-0.652537	1.63603	-0.375862	0.231269	0.250338	NaN	1.46411	-0.433239	1.84211	NaN	NaN		+	ZIKV	0.35	1.7633	0.0815898	0.685915	2.67666	Calsyntenin-1 OS=Homo sapiens OX=9606 GN=CLSTN1 PE=1 SV=1	O94985	CLSTN1
1.41987	1.68773	0.91167	1.05406	0.228686	0.173611	0.522233	1.11847	0.760632	0.806214	-1.36586	-1.15078	-1.0377	-1.59384	-0.888073	-0.735598	-0.415451	-0.168414	-0.399318	-0.928159		+	ZIKV	-1.81	6.85576	2.57177e-05	-3.34126	-8.32071	Alpha-1-antitrypsin OS=Homo sapiens OX=9606 GN=SERPINA1 PE=1 SV=3	P01009	SERPINA1
-0.259764	-0.234097	-0.132622	-0.39047	0.159606	-0.00731058	0.0311206	-0.0835165	-2.53996	-2.00502	0.683641	0.606807	-0.133558	1.12041	0.747422	0.474497	0.84851	1.05693	1.34615	-1.28877		+	ZIKV	0.82	1.99271	0.0595632	1.11735	2.87065	Rho GDP-dissociation inhibitor 2 OS=Homo sapiens OX=9606 GN=ARHGDIB PE=1 SV=3	P52566	ARHGDIB
0.708815	0.330913	1.26248	-0.419681	-0.334529	1.26996	1.91953	0.401631	0.255302	0.0930859	-0.3367	-0.723083	-1.16177	-1.7024	-1.49581	-0.534805	-0.747788	1.537	-0.705415	0.383265		+	ZIKV	-0.34	2.01104	0.0580216	-1.82313	-2.89023	Keratin, type I cytoskeletal 10 OS=Homo sapiens OX=9606 GN=KRT10 PE=1 SV=6	P13645	KRT10
1.39401	0.0421805	0.14664	1.02659	0.908852	-0.829076	0.267606	1.66838	0.737233	1.80851	-0.354583	-0.88332	-0.835246	-0.567396	NaN	-0.64699	-1.61312	-0.485835	-0.786358	-0.998077		+	ZIKV	-1.01	4.03509	0.00226904	-1.18018	-5.08251	Low affinity immunoglobulin gamma Fc region receptor III-A OS=Homo sapiens OX=9606 GN=FCGR3A PE=1 SV=2	P08637	FCGR3A
-1.72907	-0.393108	0.031123	-2.24627	0.10482	-0.345097	-0.42305	-0.678468	0.019257	-0.607343	1.14212	-0.0307155	-0.779706	1.71986	0.196802	0.0415229	0.787675	1.13374	1.63606	0.419849		+	ZIKV	0.14	2.65216	0.0222159	0.332641	3.56202	Inter-alpha-trypsin inhibitor heavy chain H1 OS=Homo sapiens OX=9606 GN=ITIH1 PE=1 SV=3	P19827	ITIH1
0.917474	0.339128	0.717653	1.65767	0.579067	1.11735	0.43275	1.08809	0.305081	0.604826	-0.741834	-0.777532	1.27272	-1.05785	-0.784494	-1.5292	-0.695796	-1.22545	-1.29628	-0.923378		+	ZIKV	-1.59	4.57019	0.00124092	-2.00752	-5.58058	Alpha-1-antichymotrypsin OS=Homo sapiens OX=9606 GN=SERPINA3 PE=1 SV=2	P01011	SERPINA3
1.38641	-0.430388	NaN	0.336363	NaN	0.382216	2.00826	NaN	NaN	0.649281	-0.784423	-0.96996	-1.12649	0.119019	NaN	NaN	NaN	-0.554342	NaN	-1.01594		+	ZIKV	-0.59	2.33699	0.0333018	-1.58602	-3.63129	Carbonic anhydrase 2 OS=Homo sapiens OX=9606 GN=CA2 PE=1 SV=2	P00918	CA2
1.41907	-0.635446	0.678386	0.990451	1.28217	0.769184	-0.299801	-0.0684156	1.06217	-0.0350178	-0.13028	-1.37065	-0.0756403	-1.37688	-0.682622	-0.184196	-2.50419	0.285057	1.00757	-0.130933		+	ZIKV	-0.13	1.78764	0.0813125	-0.223257	-2.64949	Attractin OS=Homo sapiens OX=9606 GN=ATRN PE=1 SV=2	O75882	ATRN
2.24672	2.05516	1.56258	0.214304	0.330167	0.40862	-1.43928	0.114861	0.050494	-0.205026	-0.857951	-0.369402	-0.700682	-0.689463	-0.838624	0.159098	-0.748592	-0.205058	0.188844	-1.27677		+	ZIKV	-1.26	1.90585	0.0684064	-1.3034	-2.77751	Alpha-2-macroglobulin OS=Homo sapiens OX=9606 GN=A2M PE=1 SV=3	P01023	A2M
-0.701276	-1.53393	-0.974838	-0.746823	1.44382	0.108215	-0.784451	0.152618	-1.05989	-1.50769	1.38983	0.380596	1.04528	1.73923	0.548851	0.319747	-0.342032	0.395697	0.968123	-0.841088		+	ZIKV	0.05	2.09697	0.0483867	0.351231	2.98161	Alpha-2-antiplasmin OS=Homo sapiens OX=9606 GN=SERPINF2 PE=1 SV=3	P08697	SERPINF2
0.751373	0.0758068	0.835648	1.08062	0.536813	0.673567	0.81607	0.587394	0.0804643	0.380663	-0.0847967	-0.211279	0.772693	0.0328145	-1.50995	-2.29962	-1.02919	0.636203	-2.22858	0.103286		+	ZIKV	-0.76	2.26317	0.0379821	-1.20471	-3.15688	Gamma-glutamyl hydrolase OS=Homo sapiens OX=9606 GN=GGH PE=1 SV=2	Q92820	GGH
-0.966844	-1.90372	-0.811243	-0.0670614	-0.186471	-0.421152	-0.627513	-1.4612	-0.0273855	-0.229521	1.18118	1.04844	-0.465435	0.998236	1.33871	0.279708	-0.417491	2.06338	-0.273129	0.948517		+	ZIKV	0.43	3.0932	0.0106333	0.697029	4.01798	Neural cell adhesion molecule L1-like protein OS=Homo sapiens OX=9606 GN=CHL1 PE=1 SV=4	O00533	CHL1
0.93899	-0.0393239	0.597856	0.767576	0.971436	0.65182	1.31865	0.437058	-0.0305563	0.324242	0.692074	-1.6468	0.88055	-0.0201773	0.188853	-0.692964	-1.99172	-0.154	-1.2861	-1.90745		+	ZIKV	-0.07	2.36091	0.0321474	-0.545368	-3.25922	CD44 antigen OS=Homo sapiens OX=9606 GN=CD44 PE=1 SV=3	P16070	CD44
0.420904	-0.548026	1.31614	0.319828	1.52251	0.733958	1.14252	-0.640144	0.442331	0.952546	0.00774068	-0.401293	1.15008	-1.20957	-1.01674	-0.496733	-1.255	0.622789	-1.78624	-1.27758		+	ZIKV	-0.23	2.1411	0.0467788	-0.534619	-3.02832	Exostosin-like 2 OS=Homo sapiens OX=9606 GN=EXTL2 PE=1 SV=1	Q9UBQ6	EXTL2
0.90413	1.01498	0.788491	-0.00268039	0.337868	1.32255	0.137436	0.660132	0.187402	0.638548	-0.89911	-2.32526	-0.172356	-2.23468	0.512525	-0.708028	-0.659469	0.764493	0.46322	-0.73019		+	ZIKV	-0.41	2.40398	0.0297067	-0.676961	-3.30417	Alpha-mannosidase 2 OS=Homo sapiens OX=9606 GN=MAN2A1 PE=1 SV=2	Q16706	MAN2A1
0.759867	0.695895	0.920564	1.05785	0.888129	0.919403	0.901185	0.865298	0.765969	0.770079	-0.590934	-1.34598	0.608821	-0.29845	-0.753261	-1.31321	-1.57596	-1.71024	-0.942859	-0.622158		+	ZIKV	-0.65	6.39929	3.67858e-05	-4.59327	-7.72925	Aminopeptidase N OS=Homo sapiens OX=9606 GN=ANPEP PE=1 SV=4	P15144	ANPEP
1.9002	1.86795	0.771384	0.852339	0.998984	0.342334	-1.14559	1.04123	0.419069	-0.396761	-0.52159	0.200797	-0.229326	-0.406832	-1.2637	-1	-1.20998	-0.751142	-0.235416	-1.23395		+	ZIKV	-2.17	3.0377	0.0116662	-2.69371	-3.9606	Serotransferrin OS=Homo sapiens OX=9606 GN=TF PE=1 SV=3	P02787	TF
1.02093	-0.803866	-0.660384	0.949917	2.23045	0.951553	1.57869	-0.508424	0.231613	0.0386725	-1.15135	-1.02748	1.26279	-0.857322	-0.3362	-0.655805	-0.762534	-1.18177	-0.11691	-0.202571		+	ZIKV	-0.04	1.70188	0.089398	-0.25097	-2.55559	Kininogen-1 OS=Homo sapiens OX=9606 GN=KNG1 PE=1 SV=2	P01042	KNG1
1.61914	1.49374	0.798404	0.568549	-0.460288	0.509693	2.19736	-0.0889747	-0.823849	0.636278	-1.11398	-0.3156	0.657668	-0.377487	-0.753281	-1.09158	-0.709221	-0.716424	-0.867872	-1.16227		+	ZIKV	-2.24	2.82896	0.0165788	-4.09269	-3.74491	Hemoglobin subunit beta OS=Homo sapiens OX=9606 GN=HBB PE=1 SV=2	P68871	HBB
1.02352	-0.1506	0.644793	0.758115	0.9524	2.17513	0.841202	0.0633348	0.552016	0.643786	-1.10436	-1.66543	0.692673	-0.952881	-0.338733	-1.50839	-0.871247	-0.163927	-0.642565	-0.948833		+	ZIKV	-0.73	4.14272	0.00204345	-0.955329	-5.11784	Cholinesterase OS=Homo sapiens OX=9606 GN=BCHE PE=1 SV=1	P06276	BCHE
1.50797	2.36035	1.5695	0.289239	0.954579	0.0700808	0.133905	0.088542	0.630883	-0.0214864	-1.15288	-0.0734018	-0.227025	-0.61198	-1.14773	-1.03217	-1.00701	-0.554396	-0.553889	-1.22308		+	ZIKV	-1.79	4.2703	0.00180024	-2.05201	-5.25478	Apolipoprotein A-I OS=Homo sapiens OX=9606 GN=APOA1 PE=1 SV=1	P02647	APOA1
0.72029	1.0332	1.58316	1.70194	-0.453101	0.777619	-0.958398	0.769666	1.03759	0.98246	-1.0768	-0.6745	-0.27383	-1.01803	-0.671808	-0.929959	0.472924	-0.759738	-0.78113	-1.48155		+	ZIKV	-1.46	3.69306	0.00374058	-2.64302	-4.64181	C4b-binding protein alpha chain OS=Homo sapiens OX=9606 GN=C4BPA PE=1 SV=2	P04003	C4BPA
-1.0554	-1.05126	0.22767	-1.24315	0.333611	-0.365008	0.349401	-1.65936	-0.00166556	-1.55685	-0.0890529	0.948005	0.468587	1.17007	0.978177	1.15871	-0.562963	1.55076	-0.810957	1.21067		+	ZIKV	0.19	2.43231	0.0296458	0.48301	3.3337	Tetranectin OS=Homo sapiens OX=9606 GN=CLEC3B PE=1 SV=3	P05452	CLEC3B
1.18464	-0.362747	0.980152	1.78365	0.853324	0.72884	1.14563	0.267214	0.693039	-0.87578	-1.21137	-0.751677	0.608787	-1.16915	-1.14089	0.278585	0.117496	-0.286373	-1.15249	-1.69089		+	ZIKV	-0.36	2.77741	0.0176016	-0.773768	-3.69162	Out at first protein homolog OS=Homo sapiens OX=9606 GN=OAF PE=2 SV=1	Q86UD1	OAF
-0.244393	0.314706	-0.554287	-1.06271	0.782431	-1.75572	-0.879789	0.297695	-0.435549	-1.5678	-0.581971	1.24408	0.356004	2.69538	0.176315	0.614701	0.00623398	0.678245	0.114444	-0.198024		+	ZIKV	0.14	1.75041	0.0829824	0.20127	2.60884	Vitronectin OS=Homo sapiens OX=9606 GN=VTN PE=1 SV=1	P04004	VTN
-1.26768	0.88809	0.451039	-0.359612	0.269533	NaN	-0.352206	-2.25132	-1.25976	-0.622602	NaN	NaN	-0.363651	NaN	1.30578	0.647615	0.234656	0.976636	1.24877	0.454711		+	ZIKV	0.57	1.76881	0.0816059	0.749312	2.70678	Protein MENT OS=Homo sapiens OX=9606 GN=MENT PE=2 SV=1	Q9BUN1	C1orf56
0.50173	1.03045	0.816793	1.0534	-0.530116	1.1501	0.328869	0.925602	1.107	0.777403	-0.0693604	-0.0370141	0.0808414	-1.87053	NaN	-1.36733	-0.311855	-1.35381	-1.71135	-0.520814		+	ZIKV	-0.99	4.01945	0.00220523	-2.71299	-5.06523	Serum amyloid A-4 protein OS=Homo sapiens OX=9606 GN=SAA4 PE=1 SV=2	P35542	SAA4
1.00841	0.818156	0.817171	1.10915	0.500917	0.843974	0.701276	1.12422	0.718662	0.953399	-1.40389	-0.896227	0.821214	-0.921114	-0.945103	-1.49339	-0.576916	-0.948253	-1.36966	-0.861994		+	ZIKV	-1.74	6.56038	3.38476e-05	-3.83006	-7.93506	Serum amyloid P-component OS=Homo sapiens OX=9606 GN=APCS PE=1 SV=2	P02743	APCS
-0.800685	-1.61119	0.0232511	-0.520742	-0.681123	-2.40896	1.05799	-1.1134	-1.01287	0.061143	0.935848	0.63844	0.812206	1.10558	0.776551	0.696524	-0.0926044	0.559044	0.686053	0.888949		+	ZIKV	0.19	3.44943	0.00595904	1.07535	4.38733	Collagen alpha-1(III) chain OS=Homo sapiens OX=9606 GN=COL3A1 PE=1 SV=4	P02461	COL3A1
-0.537252	-0.491761	-1.59013	-0.803374	-0.932251	-0.573911	-1.02303	-0.217974	-0.887946	-0.663264	1.31587	1.59109	-1.06316	1.17798	0.896783	1.41615	1.05848	-0.0493258	0.926241	0.450788		+	ZIKV	1.14	4.50249	0.00128912	1.91954	5.50652	Profilin-1 OS=Homo sapiens OX=9606 GN=PFN1 PE=1 SV=2	P07737	PFN1
-1.05631	-1.26207	-0.769339	0.0241842	-0.654727	-0.143661	1.02008	-0.462112	-2.44935	-0.275851	-0.100123	0.228854	0.53499	0.489138	0.879824	0.859545	1.25308	1.83286	0.691985	-0.641004		+	ZIKV	0.2	2.43846	0.0298784	0.687646	3.34011	Cadherin-1 OS=Homo sapiens OX=9606 GN=CDH1 PE=1 SV=3	P12830	CDH1
0.759128	0.740563	0.0322537	0.531469	0.726432	0.933993	0.826423	0.0665374	0.277414	0.24557	-3.03918	0.249538	0.674283	0.525545	-1.86384	-0.167546	-1.1477	0.397489	-0.564419	-0.203954		+	ZIKV	-0.25	1.77265	0.0819531	-1.46451	-2.63314	Secreted phosphoprotein 24 OS=Homo sapiens OX=9606 GN=SPP2 PE=1 SV=1	Q13103	SPP2
0.429751	-1.59576	-1.38969	0.0103264	-0.0755104	-0.23841	0.631803	-0.27069	-2.83779	-0.0223528	0.279843	1.0724	0.072276	1.05799	1.22902	0.522781	-0.0169903	0.892767	0.750272	-0.502034		+	ZIKV	0.65	1.91951	0.0672931	0.778355	2.7922	Moesin OS=Homo sapiens OX=9606 GN=MSN PE=1 SV=3	P26038	MSN
-1.90953	-0.681377	-0.140564	-1.67691	0.794204	-0.22346	0.125258	-0.283593	-1.34454	-0.888431	1.12311	0.0770916	-0.111652	1.42934	-0.422233	0.425885	0.549057	1.45108	1.60755	0.0997099		+	ZIKV	0.25	2.6166	0.0228748	0.377882	3.52518	Inter-alpha-trypsin inhibitor heavy chain H2 OS=Homo sapiens OX=9606 GN=ITIH2 PE=1 SV=2	P19823	ITIH2
0.834494	2.02572	1.2493	0.385728	0.406178	0.545271	0.0489663	0.621001	1.86519	-0.450673	-0.629341	-0.895396	-1.02606	-0.892719	-1.05826	0.388013	-0.132589	-0.9939	-1.07268	-1.21824		+	ZIKV	-0.34	4.18602	0.00200366	-1.07515	-5.16422	Apolipoprotein M OS=Homo sapiens OX=9606 GN=APOM PE=1 SV=2	O95445	APOM
1.66469	1.3717	1.51971	1.2379	0.486456	0.564372	-0.632326	1.24547	-0.309098	-0.052322	-0.685701	-0.509031	-0.633859	-0.402564	-0.631628	-1.53376	-0.391856	-1.01444	NaN	-1.29371		+	ZIKV	-2.9	3.91729	0.00262594	-3.60256	-4.95275	Alpha-1-acid glycoprotein 1 OS=Homo sapiens OX=9606 GN=ORM1 PE=1 SV=1	P02763	ORM1
0.373281	0.473227	0.690754	0.844773	0.40256	0.735749	0.127676	0.862656	0.806447	0.990333	0.108253	-0.946778	0.558144	-0.0192823	-1.43126	-1.46175	-1.77462	0.917774	-2.22555	-0.0323796		+	ZIKV	-0.35	2.69009	0.0209237	-1.3376	-3.60129	Xaa-Pro dipeptidase OS=Homo sapiens OX=9606 GN=PEPD PE=1 SV=3	P12955	PEPD
0.671017	0.522519	0.186097	-0.114213	0.686684	0.507982	1.96904	0.234534	0.652403	2.1613	-0.76669	-0.426424	-0.658234	0.60165	-1.09217	-1.20213	-1.04791	-1.0182	-0.492358	-1.3749		+	ZIKV	-1.41	4.10177	0.00208509	-2.08527	-5.07408	Serum albumin OS=Homo sapiens OX=9606 GN=ALB PE=1 SV=2	P02768	ALB
0.16385	0.0236462	0.373325	0.966741	0.345128	0.432218	1.47841	0.0911087	0.694382	0.682769	-1.29475	-0.748107	2.45831	-1.76101	-1.16936	-0.481586	-0.7668	-0.186299	-0.638113	-0.663858		+	ZIKV	-0.26	1.84656	0.0761401	-0.56617	-2.71349	Kallistatin OS=Homo sapiens OX=9606 GN=SERPINA4 PE=1 SV=3	P29622	SERPINA4
1.47569	1.78372	1.22948	1.21544	-0.0440431	0.693577	-1.27084	0.849842	-0.82232	0.0318077	-0.26372	0.361242	-1.9106	-0.31434	-0.278802	-0.563234	0.540873	-0.971733	-0.703769	-1.03826		+	ZIKV	-2.9	1.77432	0.082727	-3.34659	-2.63496	Haptoglobin OS=Homo sapiens OX=9606 GN=HP PE=1 SV=1	P00738	HP
0.123191	-1.80327	-1.29109	0.42364	-2.14986	-0.616728	-0.949597	-0.616772	0.0356126	0.828072	0.725419	1.20488	0.313916	0.935922	0.804672	-0.61377	-0.135765	1.38889	0.592717	0.799918		+	ZIKV	0.2	2.42784	0.0293152	0.419033	3.32905	Alpha-1B-glycoprotein OS=Homo sapiens OX=9606 GN=A1BG PE=1 SV=4	P04217	A1BG
0.120094	-1.66579	-0.284169	-0.4372	-2.1658	-0.364052	-0.00527702	-1.55675	0.0130982	-0.229818	0.81469	0.624244	1.24094	1.12965	0.606667	0.649732	-0.566375	1.9069	0.148351	0.0208581		+	ZIKV	0.51	2.95748	0.0131276	1.21672	3.87771	Cell surface glycoprotein MUC18 OS=Homo sapiens OX=9606 GN=MCAM PE=1 SV=2	P43121	MCAM
-0.585545	-0.589757	-0.803041	-0.463914	-0.622729	-0.462842	-0.0726778	-0.92767	-0.0627679	-0.594665	-0.223603	0.126557	-0.616178	1.70431	1.11258	0.180693	-0.759659	3.14026	0.723502	-0.202857		+	ZIKV	0	1.80265	0.080732	0.623596	2.66583	Neural cell adhesion molecule 1 OS=Homo sapiens OX=9606 GN=NCAM1 PE=1 SV=3	P13591	NCAM1
-2.22054	-0.701791	-0.204593	-1.26721	-0.856613	-0.433119	-0.552329	0.460516	-0.200396	-0.763886	1.35327	-0.116056	-0.396131	0.393052	1.30998	1.46429	1.09291	1.06026	1.11519	-0.536799		+	ZIKV	0.15	3.13514	0.010397	0.663357	4.06136	Proteoglycan 4 OS=Homo sapiens OX=9606 GN=PRG4 PE=1 SV=3	Q92954
1.01717	-0.50517	-0.653266	-1.8382	-0.953991	-1.38648	-0.690623	-1.00813	0.203256	-0.297488	0.3605	0.532861	0.369428	1.25354	0.274711	0.811892	-0.908016	1.83164	0.0332939	1.55307		+	ZIKV	0.71	2.51166	0.026418	0.707614	3.41627	Cartilage acidic protein 1 OS=Homo sapiens OX=9606 GN=CRTAC1 PE=1 SV=2	Q9NQ79	CRTAC1
0.547357	-0.09204	0.395152	-0.0151014	1.34576	0.223321	1.04246	0.258083	0.622115	1.29592	-1.63827	-1.69587	1.84993	-0.55796	-0.674864	-0.793184	0.177129	-1.66376	-0.514697	-0.111478		+	ZIKV	-0.06	2.1111	0.0484257	-0.501665	-2.99657	Fetuin-B OS=Homo sapiens OX=9606 GN=FETUB PE=1 SV=2	Q9UGM5	FETUB
-1.6178	-1.10414	-0.890799	-0.587206	-0.806474	-1.1563	-0.239103	-1.00724	-0.675932	-0.998697	0.841191	1.37886	0.415018	1.05094	1.40754	0.898794	0.692666	1.32408	0.653256	0.421347		+	ZIKV	0.11	8.63592	8.53317e-07	1.88759	10.9063	Tenascin-X OS=Homo sapiens OX=9606 GN=TNXB PE=1 SV=5	P22105
-0.444385	-0.385961	-0.196324	-1.21391	-0.309014	-0.160021	0.631758	0.320467	-2.49095	-1.75603	0.333065	0.827842	1.259	0.300065	1.04394	0.680013	0.843609	0.628711	1.06769	-0.979561		+	ZIKV	0.27	2.41719	0.0294165	0.787227	3.31796	Vasorin OS=Homo sapiens OX=9606 GN=VASN PE=1 SV=1	Q6EMK4	VASN
1.08042	1.24686	-0.487452	0.310781	0.394951	1.81728	0.381969	1.33688	-0.416298	0.595454	-2.11978	-0.700511	0.603139	-0.393564	0.22006	-0.95378	-1.3205	-1.22846	-0.532296	0.164852		+	ZIKV	-0.23	2.64621	0.0219296	-0.777304	-3.55586	Phosphatidylcholine-sterol acyltransferase OS=Homo sapiens OX=9606 GN=LCAT PE=1 SV=1	P04180	LCAT
0.139858	NaN	NaN	-1.41588	NaN	-0.506423	0.325036	-1.72459	-1.57077	0.211442	0.674887	1.03837	NaN	1.39437	0.109339	1.06298	0.234632	1.10948	0.022283	-1.10501		+	ZIKV	0.49	1.79769	0.0805395	0.771323	2.7407	Thioredoxin OS=Homo sapiens OX=9606 GN=TXN PE=1 SV=3	P10599	TXN
0.697625	-0.0331436	1.17411	1.35	0.453082	0.994229	1.21194	0.142772	-0.259525	-0.292778	0.799138	-0.951613	1.05253	-0.635638	-1.19603	-1.85281	-1.39985	0.757261	-1.00795	-1.00335		+	ZIKV	-0.13	1.97575	0.0609668	-0.564737	-2.85252	Lysosome-associated membrane glycoprotein 2 OS=Homo sapiens OX=9606 GN=LAMP2 PE=1 SV=2	P13473	LAMP2
-0.426653	-0.876087	0.54576	1.19471	1.02191	0.449714	1.94266	1.06933	0.489581	1.22067	-1.40091	-1.07529	-0.0763074	0.445699	-0.688299	-1.0873	-0.444622	0.152406	-0.902085	-1.55488		+	ZIKV	0.31	3.01671	0.0118359	-1.00354	-3.93891	Beta-1,4-galactosyltransferase 1 OS=Homo sapiens OX=9606 GN=B4GALT1 PE=1 SV=5	P15291	B4GALT1
0.884256	0.45484	0.579343	1.15275	0.555723	0.442028	1.34664	0.350999	0.711008	-0.626104	-0.824975	-2.5006	-0.105156	-1.31101	0.767142	0.480499	-1.14016	0.168289	0.0938286	-1.47935		+	ZIKV	-0.45	2.28987	0.0364042	-0.514482	-3.18488	Coiled-coil domain-containing protein 126 OS=Homo sapiens OX=9606 GN=CCDC126 PE=2 SV=2	Q96EE4	CCDC126
0.0535655	-1.42183	-0.406136	-0.261435	-0.956467	-1.43096	0.283992	-1.56326	1.2675	-0.506928	-0.62741	-0.408821	-0.60033	1.32062	1.60872	1.53284	0.202773	1.11184	0.709334	0.0924013		+	ZIKV	0.15	1.64772	0.098861	0.255628	2.49577	Multimerin-2 OS=Homo sapiens OX=9606 GN=MMRN2 PE=1 SV=2	Q9H8L6	MMRN2
0.0323061	0.0404067	-0.151041	0.677473	1.60448	0.113256	2.35493	1.03622	-0.236939	0.717519	-0.0382211	-0.440818	0.912302	-1.70541	-0.438535	-1.03311	-0.524747	-1.49601	-0.796831	-0.627234		+	ZIKV	-0.32	2.57965	0.0236916	-0.841651	-3.48686	Hypoxia up-regulated protein 1 OS=Homo sapiens OX=9606 GN=HYOU1 PE=1 SV=1	Q9Y4L1	HYOU1

## Sheet: VolcanoPlot - NonDepleted Serum
Accession	Description	Gene Symbol	Modifications	Student's T-test Significant ZIKV	Student's T-test significant	Abundance Ratio (log2): (ZIKV) / (CTRL)	-Log Student's T-test p-value ZIKV	Student's T-test q-value ZIKV	Student's T-test Difference ZIKV	Student's T-test Test statistic ZIKV	Abundances (Normalized): F1: Sample, CTRL	Abundances (Normalized): F2: Sample, CTRL	Abundances (Normalized): F4: Sample, CTRL	Abundances (Normalized): F12: Sample, CTRL	Abundances (Normalized): F15: Sample, CTRL	Abundances (Normalized): F16: Sample, CTRL	Abundances (Normalized): F18: Sample, CTRL	Abundances (Normalized): F19: Sample, CTRL	Abundances (Normalized): F22: Sample, CTRL	Abundances (Normalized): F23: Sample, CTRL	Abundances (Normalized): F5: Sample, ZIKV	Abundances (Normalized): F6: Sample, ZIKV	Abundances (Normalized): F7: Sample, ZIKV	Abundances (Normalized): F8: Sample, ZIKV	Abundances (Normalized): F9: Sample, ZIKV	Abundances (Normalized): F10: Sample, ZIKV	Abundances (Normalized): F14: Sample, ZIKV	Abundances (Normalized): F17: Sample, ZIKV	Abundances (Normalized): F21: Sample, ZIKV
P02652	Apolipoprotein A-II OS=Homo sapiens OX=9606 GN=APOA2 PE=1 SV=1	APOA2		+	ZIKV	0.62	4.12905	0.0194649	0.646336	5.18664	25.5756	25.72	25.5502	25.5275	25.1926	25.4856	25.336	25.3702	25.2364	25.3027	26.6535	26.1802	25.4901	26.1261	25.9906	26.1161	25.8184	25.8245	26.4846
P02763	Alpha-1-acid glycoprotein 1 OS=Homo sapiens OX=9606 GN=ORM1 PE=1 SV=1	ORM1		+	ZIKV	-1.11	3.64105	0.0299379	-0.999248	-4.6516	26.1723	26.336	26.4489	25.5924	25.4351	25.9458	25.3563	26.6111	25.4077	25.3328	24.1692	24.5301	25.4855	24.9263	24.7821	25.399	25.0157	24.4602	25.0132
P02753	Retinol-binding protein 4 OS=Homo sapiens OX=9606 GN=RBP4 PE=1 SV=3	RBP4				0.3	0.530906	0.820857	0.250752	1.08167	20.2113	20.5232	21.3354	20.3845	19.9096	20.9097	21.2289	20.8978	20.8262	20.6693	21.6577	21.3413	19.8479	21.1029	20.9019	21.5865	20.7149	20.7614	20.5485
P07737	Profilin-1 OS=Homo sapiens OX=9606 GN=PFN1 PE=1 SV=2	PFN1				1.2	2.17784	0.289942	1.278	3.41165	NaN	13.5843	NaN	13.891	NaN	NaN	14.0045	14.7693	13.4844	14.5842	16.5305	NaN	15.9878	14.7825	15.0455	14.6365	NaN	NaN	15.0027
P32119	Peroxiredoxin-2 OS=Homo sapiens OX=9606 GN=PRDX2 PE=1 SV=5	PRDX2				-0.28	0	1	-0.236209	0	13.8631	NaN	12.2354	NaN	NaN	NaN	14.5778	NaN	NaN	13.1236	NaN	NaN	13.2138	NaN	NaN	NaN	NaN	NaN	NaN
P67936	Tropomyosin alpha-4 chain OS=Homo sapiens OX=9606 GN=TPM4 PE=1 SV=3	TPM4				0.55	0	1	0.343691	0	14.5939	NaN	NaN	14.6393	14.2552	NaN	NaN	14.4934	NaN	14.8245	NaN	NaN	NaN	14.9049	NaN	NaN	NaN	NaN	NaN
P20851	C4b-binding protein beta chain OS=Homo sapiens OX=9606 GN=C4BPB PE=1 SV=1	C4BPB				-0.02	1.11335	0.545441	-0.815478	-1.8823	19.3476	19.1913	19.7701	19.7552	19.1125	19.244	19.4483	19.5975	19.7556	18.8812	16.1608	19.8095	19.4034	18.9692	17.6249	19.8306	19.1996	16.9765	19.3792
P01718	Immunoglobulin lambda variable 3-27 OS=Homo sapiens OX=9606 GN=IGLV3-27 PE=1 SV=2	IGLV3-27				0.04	0.333278	0.838793	-0.892038	-0.774084	NaN	19.9325	NaN	19.7228	20.0113	NaN	NaN	NaN	NaN	20.1384	20.3775	NaN	20.079	19.9462	15.0176	NaN	NaN	NaN	19.8758
P01593	Immunoglobulin kappa variable 1D-33 OS=Homo sapiens OX=9606 GN=IGKV1D-33 PE=1 SV=2	IGKV1D-33				-0.04	0.00717706	1	0.00679849	0.0208475	20.8274	20.3508	20.5099	21.5242	21.7362	20.4704	19.5165	21.1557	21.6073	21.8842	20.4155	20.3864	21.6788	20.221	21.4221	20.7149	21.5602	20.4265	21.86
P01780	Immunoglobulin heavy variable 3-7 OS=Homo sapiens OX=9606 GN=IGHV3-7 PE=1 SV=2	IGHV3-7				-0.01	0.158424	0.957466	-0.133646	-0.399713	20.5885	20.297	20.8383	21.796	20.7408	21.3854	20.0801	20.8284	21.7586	22.0542	19.2411	21.1429	21.7589	20.5737	21.2336	20.7947	20.9766	20.5148	21.8913
A0A0C4DH29	Immunoglobulin heavy variable 1-3 OS=Homo sapiens OX=9606 GN=IGHV1-3 PE=3 SV=1	IGHV1-3				-0.65	1.20013	0.48606	-1.0801	-2.0672	19.6033	17.7758	18.8999	19.6337	19.3221	19.6864	17.4791	NaN	18.3075	NaN	16.4866	NaN	NaN	17.6597	NaN	17.4941	19.1978	NaN	17.9537
P01714	Immunoglobulin lambda variable 3-19 OS=Homo sapiens OX=9606 GN=IGLV3-19 PE=1 SV=2	IGLV3-19				-0.39	0.214404	0.919069	-0.195915	-0.519113	19.7043	20.4481	18.8048	20.8918	18.0036	20.1228	18.3346	19.2791	19.9879	20.3798	18.7991	18.4414	20.3682	20.0588	19.8261	19.5359	19.056	19.5239	18.9884
A0A0J9YX35	Immunoglobulin heavy variable 3-64D OS=Homo sapiens OX=9606 GN=IGHV3-64D PE=3 SV=1	IGHV3-64D				-0.02	0.122606	0.95902	-0.275658	-0.320585	16.6037	17.484	NaN	NaN	15.8133	17.9027	16.481	21.7378	NaN	16.9131	16.2452	15.5717	NaN	NaN	18.083	17.238	16.8968	18.1407	18.8307
A0A087WSX0	Immunoglobulin lambda variable 5-45 OS=Homo sapiens OX=9606 GN=IGLV5-45 PE=3 SV=1	IGLV5-45				0.36	0.413485	0.835662	-0.402267	-0.889909	17.3239	17.7812	16.4279	17.4513	17.5361	17.8922	17.0994	17.2883	16.5436	17.5024	13.7864	17.549	17.8556	16.4455	17.4082	16.5887	16.9191	16.8194	18.5693
A0A075B6I0	Immunoglobulin lambda variable 8-61 OS=Homo sapiens OX=9606 GN=IGLV8-61 PE=3 SV=7	IGLV8-61				0.03	0.201665	0.925158	-0.3768	-0.493243	20.0181	18.6487	19.5547	20.6314	20.4102	20.7	NaN	19.514	21.3194	21.2781	19.3006	19.0599	21.0907	20.5979	21.3673	20.8717	14.6316	20.6921	21.0717
P01721	Immunoglobulin lambda variable 6-57 OS=Homo sapiens OX=9606 GN=IGLV6-57 PE=1 SV=2	IGLV6-57				-0.22	0.471847	0.811013	-0.382454	-0.999231	20.0729	19.1177	18.9779	NaN	18.3681	19.2827	NaN	19.1484	19.4863	19.367	NaN	19.5497	18.9281	17.2258	NaN	19.2683	19.7623	18.3368	NaN
P06331	Immunoglobulin heavy variable 4-34 OS=Homo sapiens OX=9606 GN=IGHV4-34 PE=1 SV=2	LOC100289944;IGHV4-34				-0.26	0.553246	0.79665	-0.47668	-1.1165	20.5216	19.8119	20.0166	20.7394	18.9124	19.7169	19.2425	20.5958	20.2838	21.1599	17.8343	19.2159	21.2368	19.7852	20.4748	20.2355	20.4807	18.0942	19.2532
A0A0J9YXX1	Immunoglobulin heavy variable 5-10-1 OS=Homo sapiens OX=9606 GN=IGHV5-10-1 PE=3 SV=1	IGHV5-A;IGHV5-10-1				0.18	0.366729	0.834138	0.535979	0.822803	NaN	18.5734	NaN	NaN	19.0771	19.9289	16.1734	NaN	NaN	19.8387	17.9658	NaN	NaN	19.3199	19.292	18.7254	20.0778	19.6319	19.7673
A0A0C4DH67	Immunoglobulin kappa variable 1-8 OS=Homo sapiens OX=9606 GN=IGKV1-8 PE=3 SV=1	IGKV1-8				-0.21	0.294719	0.846608	-0.196868	-0.678227	18.245	17.8729	18.1629	18.9587	18.4228	18.5578	17.9253	18.7648	19.4423	20.2161	NaN	18.1384	18.4279	18.1734	18.0097	18.1906	18.9067	18.6578	19.1755
P02649	Apolipoprotein E OS=Homo sapiens OX=9606 GN=APOE PE=1 SV=1	APOE				-0.02	0.143636	0.965229	-0.0698556	-0.366661	22.9611	23.8127	24.2683	23.3539	22.9799	23.5708	24.1498	23.6219	23.72	23.7339	23.395	23.931	23.3576	23.3405	23.4567	23.9558	23.6574	24.0382	22.7941
A0A0J9YVY3	Immunoglobulin heavy variable 7-4-1 OS=Homo sapiens OX=9606 GN=IGHV7-4-1 PE=3 SV=1	IGHV7-4-1				-0.01	0.0627741	0.964849	-0.234578	-0.180661	NaN	NaN	17.1877	16.7219	NaN	NaN	15.9017	NaN	NaN	NaN	NaN	NaN	NaN	NaN	NaN	NaN	18.4967	14.1922	16.4187
P04430	Immunoglobulin kappa variable 1-16 OS=Homo sapiens OX=9606 GN=IGKV1-16 PE=1 SV=2	IGKV1-16				0.48	1.39813	0.49883	0.50295	2.22407	19.5329	18.373	18.8019	20.479	19.8554	19.851	19.0791	19.44	19.1745	19.7018	19.6522	20.3148	20.026	19.868	19.9713	19.5634	20.4367	19.4632	20.0907
A0A0A0MS15	Immunoglobulin heavy variable 3-49 OS=Homo sapiens OX=9606 GN=IGHV3-49 PE=3 SV=1	IGHV3-49				-0.19	0.00347866	1	0.00558186	0.0101471	20.1614	20.0619	18.0468	19.8593	20.6547	21.0928	17.0486	20.2287	20.7697	21.2771	19.0635	19.9367	21.2058	19.6982	19.9388	17.8709	20.8776	20.3536	20.3861
P43251	Biotinidase OS=Homo sapiens OX=9606 GN=BTD PE=1 SV=2	BTD				0.52	0.947119	0.672557	0.473997	1.67139	16.0859	14.6095	17.0073	15.0827	15.7482	15.8003	15.667	15.4411	16.1237	15.6161	15.7625	16.0467	16.3373	15.228	15.6684	16.1662	16.9222	16.5955	17.0028
P17936	Insulin-like growth factor-binding protein 3 OS=Homo sapiens OX=9606 GN=IGFBP3 PE=1 SV=2	IGFBP3				0.52	0.588551	0.785691	0.563003	1.17606	16.6597	NaN	17.2411	17.048	16.2799	16.7516	16.4216	14.9797	15.327	15.3246	17.2442	18.0598	NaN	17.7205	16.0609	16.6867	15.3766	15.1916	17.9708
P01701	Immunoglobulin lambda variable 1-51 OS=Homo sapiens OX=9606 GN=IGLV1-51 PE=1 SV=2	IGLV1-51				0.39	0.0636014	0.967128	0.0752962	0.174193	20.419	20.3606	19.5874	21.7028	20.7112	21.2292	19.1722	19.977	21.7373	22.4791	19.4872	20.7693	21.4881	21.1827	20.2159	19.8872	21.0132	21.2599	22.0124
P01833	Polymeric immunoglobulin receptor OS=Homo sapiens OX=9606 GN=PIGR PE=1 SV=4	PIGR				-0.45	0.774174	0.722433	-0.618456	-1.44798	15.1766	14.5782	15.0871	17.683	14.7108	16.5212	16.0884	16.3768	15.3996	14.9237	14.3194	NaN	15.0427	14.6748	16.3448	14.7357	15.2159	NaN	14.9191
P00748	Coagulation factor XII OS=Homo sapiens OX=9606 GN=F12 PE=1 SV=3	F12				0.17	0.472043	0.818154	0.230773	0.987481	19.7074	19.8417	20.9288	19.0307	20.472	20.0129	20.1584	19.4375	19.5182	19.2885	20.2816	20.4082	20.2234	20.4446	19.4429	20.3607	19.6207	19.4812	20.3702
P01871	Immunoglobulin heavy constant mu OS=Homo sapiens OX=9606 GN=IGHM PE=1 SV=4	IGHM				-0.08	0.242005	0.877608	-0.162868	-0.575051	26.1365	25.9966	25.3018	27.1529	25.7575	27.2266	26.2407	25.8058	26.9125	27.1064	25.1488	26.5443	26.6612	26.165	26.3346	25.7488	26.9299	26.2634	26.012
A0A0A0MT36	Immunoglobulin kappa variable 6D-21 OS=Homo sapiens OX=9606 GN=IGKV6D-21 PE=3 SV=1	LOC652775;IGKV6D-21				0.53	0.92097	0.668704	0.989555	1.64266	16.2322	NaN	15.3599	16.2058	18.4638	18.8859	16.1801	17.8962	17.0421	16.3982	19.1059	18.6935	19.5146	16.047	19.351	18.3417	17.5836	16.263	16.6701
P05160	Coagulation factor XIII B chain OS=Homo sapiens OX=9606 GN=F13B PE=1 SV=3	F13B				0.06	0.26209	0.87371	-0.137875	-0.614685	18.3984	18.6524	19.7061	19.1088	19.4868	19.2261	19.8858	18.8806	19.5988	19.1608	19.778	19.2719	19.124	19.3675	19.1168	19.2299	19.0258	18.8089	17.9305
Q9NQ79	Cartilage acidic protein 1 OS=Homo sapiens OX=9606 GN=CRTAC1 PE=1 SV=2	CRTAC1				0.01	0.283294	0.852879	0.134457	0.658593	15.1295	15.1719	14.9551	NaN	14.0774	14.8697	15.1525	14.8683	15.0384	15.6477	15.3273	15.3235	14.6983	14.6053	15.4231	NaN	14.8801	NaN	15.614
P01700	Immunoglobulin lambda variable 1-47 OS=Homo sapiens OX=9606 GN=IGLV1-47 PE=1 SV=2	IGLV1-47				0.29	1.2988	0.487688	0.597818	2.10716	21.9314	22.6476	22.3697	23.7982	22.7927	22.8904	21.4331	22.7839	23.1022	22.9618	22.2572	22.9144	23.0837	23.488	23.7355	22.7669	24.1246	23.2706	23.7794
P33151	Cadherin-5 OS=Homo sapiens OX=9606 GN=CDH5 PE=1 SV=5	CDH5				-0.08	0.0515548	0.985904	0.0788365	0.142879	21.368	21.5903	17.5483	21.665	21.2637	22.0112	21.0958	22.4479	21.4016	19.5027	21.8297	21.2395	21.7307	21.5782	20.5123	21.5758	19.0255	20.9407	21.1823
A0A075B6J1	Immunoglobulin lambda variable 5-37 OS=Homo sapiens OX=9606 GN=IGLV5-37 PE=3 SV=1	IGLV5-37				0.48	0.188097	0.938698	0.395453	0.479605	16.3959	NaN	14.6137	NaN	NaN	16.7471	NaN	17.7455	NaN	17.9514	NaN	17.6819	NaN	16.8602	NaN	NaN	NaN	NaN	16.7164
P01763	Immunoglobulin heavy variable 3-48 OS=Homo sapiens OX=9606 GN=IGHV3-48 PE=1 SV=2	IGHV3-48				-0.99	0	1	-0.779804	0	15.3588	NaN	14.7134	NaN	NaN	15.3851	NaN	NaN	NaN	NaN	NaN	14.3726	NaN	NaN	NaN	NaN	NaN	NaN	NaN
P02675	Fibrinogen beta chain OS=Homo sapiens OX=9606 GN=FGB PE=1 SV=2	FGB				-0.39	0.127109	0.967922	-0.323063	-0.331821	14.9486	16.064	14.5915	16.8996	NaN	14.8623	19.542	15.9862	NaN	14.6437	18.1865	NaN	NaN	13.668	16.1352	14.2717	NaN	NaN	15.8346
P06681	Complement C2 OS=Homo sapiens OX=9606 GN=C2 PE=1 SV=2	C2				-0.07	0.0274282	1	-0.0131988	-0.0779255	21.8092	20.9024	21.4518	20.9839	20.5824	21.0447	21.2755	21.6939	20.9173	20.7959	21.4666	20.8282	21.2616	21.1439	21.0648	21.5465	20.5554	20.8986	21.4271
Q06033	Inter-alpha-trypsin inhibitor heavy chain H3 OS=Homo sapiens OX=9606 GN=ITIH3 PE=1 SV=2	ITIH3				0.14	0.204635	0.924045	0.11653	0.498877	21.9236	21.1338	22.4432	21.3392	21.272	20.709	21.3054	21.6882	21.4624	20.8254	21.5538	20.7945	21.8516	21.3604	21.3691	21.3112	22.4887	21.9359	21.0755
P0DOX3	Immunoglobulin delta heavy chain OS=Homo sapiens OX=9606 PE=1 SV=1					-0.84	0.831478	0.665879	-1.4341	-1.55848	NaN	NaN	15.548	NaN	17.5812	18.1851	NaN	14.7545	19.6598	16.6022	NaN	14.1529	17.1305	14.7578	NaN	15.0524	14.1742	15.9525	18.1269
P14151	L-selectin OS=Homo sapiens OX=9606 GN=SELL PE=1 SV=2	SELL				0.16	0.31906	0.837819	0.167637	0.722737	18.2026	17.7911	17.1579	17.4523	18.3939	17.537	17.8217	18.4953	17.7944	17.477	18.2513	17.8999	18.5269	18.356	17.7959	17.4662	18.4942	18.2603	16.7688
A0A0C4DH68	Immunoglobulin kappa variable 2-24 OS=Homo sapiens OX=9606 GN=IGKV2-24 PE=3 SV=1	IGKV2-24				0.1	0.101022	0.948058	-0.0805917	-0.267291	21.3479	22.7655	21.2847	21.5742	21.7102	21.4664	21.0037	21.9745	22.1659	22.4046	20.1945	21.6876	21.6936	21.4397	22.2243	21.6486	22.3797	21.1373	22.7972
P04278	Sex hormone-binding globulin OS=Homo sapiens OX=9606 GN=SHBG PE=1 SV=2	SHBG				0.33	0.56175	0.807535	0.316362	1.12964	19.3911	19.6754	19.3722	18.882	19.5234	19.1666	20.2758	19.1983	19.0089	19.5508	20.2688	18.6907	19.4917	19.6649	20.4178	18.4907	19.4686	20.1555	20.8385
Q03591	Complement factor H-related protein 1 OS=Homo sapiens OX=9606 GN=CFHR1 PE=1 SV=2	CFHR1				-0.72	1.34135	0.477541	-0.991544	-2.16818	18.632	18.532	19.0457	17.9828	17.2454	18.7007	19.1717	18.8317	18.4498	18.9894	16.4513	NaN	18.3068	18.1681	17.4258	19.1461	17.6513	18.3795	15.0037
P01031	Complement C5 OS=Homo sapiens OX=9606 GN=C5 PE=1 SV=4	C5				-0.18	0.397642	0.838976	-0.148096	-0.862765	22.9162	23.2717	23.5304	22.7306	22.8079	23.5927	23.4915	23.8116	23.2943	23.2871	22.6027	22.9373	23.1636	22.8876	23.1292	24.0133	23.3048	23.1618	22.9274
P01834	Immunoglobulin kappa constant OS=Homo sapiens OX=9606 GN=IGKC PE=1 SV=2	IGKC				-0.09	0.0834317	0.96092	-0.0659032	-0.224274	25.3943	24.9312	25.348	25.7943	26.0741	25.5319	24.646	25.4699	26.6537	26.8808	24.7557	25.1651	25.8031	25.4378	26.1357	25.2725	26.024	25.3225	26.5421
P01591	Immunoglobulin J chain OS=Homo sapiens OX=9606 GN=JCHAIN PE=1 SV=4	IGJ;JCHAIN				0.15	0.000402585	1	-0.000349723	-0.00117846	21.8495	20.8756	20.7033	22.958	21.3633	22.9859	21.8836	21.5568	22.7092	22.6077	21.7672	22.1843	22.413	21.9638	21.9531	21.7549	22.1518	22.0227	21.3296
P01742	Immunoglobulin heavy variable 1-69 OS=Homo sapiens OX=9606 GN=IGHV1-69 PE=1 SV=2	IGHV1-69				0.14	0.27117	0.866196	0.247713	0.632326	20.4204	19.8649	20.6847	18.6893	19.3341	18.6592	18.7639	19.1959	19.5829	21.0476	18.1655	19.9561	20.8311	19.3003	20.484	19.3841	19.9294	19.972	20.8255
P40197	Platelet glycoprotein V OS=Homo sapiens OX=9606 GN=GP5 PE=1 SV=1	GP5				0.43	0.161281	0.961308	0.225455	0.416106	NaN	14.6932	14.6919	13.0154	NaN	14.8462	NaN	14.2845	NaN	14.6073	15.1115	NaN	15.1408	13.4934	NaN	NaN	NaN	NaN	NaN
P04217	Alpha-1B-glycoprotein OS=Homo sapiens OX=9606 GN=A1BG PE=1 SV=4	A1BG				0.14	1.04288	0.608638	0.15077	1.79412	24.9183	24.6508	24.8444	24.6305	24.6195	25.067	24.4731	24.9706	24.947	24.7052	25.2833	24.864	24.9473	24.754	24.6853	24.9655	25.0365	24.96	24.9048
P0C0L5	Complement C4-B OS=Homo sapiens OX=9606 GN=C4B PE=1 SV=2	C4B;C4B_2;LOC100293534				-0.45	2.28937	0.269131	-0.801118	-3.20998	22.8859	22.6814	23.108	23.0091	22.2659	22.9328	21.7642	22.8705	22.1317	22.945	21.704	22.5733	21.9541	21.5953	21.1027	22.9241	21.4989	21.0963	22.2762
P01599	Immunoglobulin kappa variable 1-17 OS=Homo sapiens OX=9606 GN=IGKV1-17 PE=1 SV=2	IGKV1-17				0.56	0.12214	0.955413	0.113222	0.317341	20.9932	20.1404	21.1564	21.6171	21.5724	21.7197	21.468	21.2329	22.0457	22.9441	19.758	21.9041	21.7853	22.0102	20.9793	21.2226	22.2309	22.2008	22.3287
P0DP08	Immunoglobulin heavy variable 4-38-2 OS=Homo sapiens OX=9606 GN=IGHV4-38-2 PE=3 SV=1	IGHV4-B;IGHV4-38-2				-0.81	0.264011	0.875192	-0.723792	-0.621139	19.1318	16.5643	NaN	16.4357	14.1202	19.7159	15.5285	20.9789	16.5384	22.2027	18.883	16.5316	NaN	17.872	15.0099	19.4246	15.5073	17.0957	NaN
P04264	Keratin, type II cytoskeletal 1 OS=Homo sapiens OX=9606 GN=KRT1 PE=1 SV=6	KRT1				0.22	0.924421	0.677833	0.510886	1.64176	20.13	20.0935	19.4531	20.629	20.3058	20.4634	20.1852	19.853	20.27	20.3374	21.2977	20.0759	20.1399	21.9383	20.8664	19.4394	19.4914	21.3211	21.5763
P02760	Protein AMBP OS=Homo sapiens OX=9606 GN=AMBP PE=1 SV=1	AMBP				0.09	0.904406	0.653018	0.304771	1.61544	26.2468	27.1895	26.1806	25.7182	26.2319	26.4326	26.2334	26.2008	26.614	26.8227	26.3104	27.1717	26.9181	26.6967	26.189	26.4791	27.3403	26.2389	26.8821
A0A075B6J9	Immunoglobulin lambda variable 2-18 OS=Homo sapiens OX=9606 GN=IGLV2-18 PE=3 SV=2	IGLV2-18				0.58	0.762187	0.730672	0.502165	1.42273	18.7701	19.3404	18.7365	18.9663	18.4858	19.507	17.5816	19.0681	19.5193	19.4574	18.8648	20.1254	20.2885	20.1063	19.5465	17.6363	19.9874	18.4559	19.9975
P35908	Keratin, type II cytoskeletal 2 epidermal OS=Homo sapiens OX=9606 GN=KRT2 PE=1 SV=2	KRT2				0.31	1.40751	0.512579	0.801577	2.235	18.7298	18.4484	17.8029	19.1817	19.3434	19.5726	18.9097	18.8996	18.5615	18.748	19.798	18.4734	19.0654	21.2115	20.2277	18.6331	18.4236	20.3353	20.424
P02765	Alpha-2-HS-glycoprotein OS=Homo sapiens OX=9606 GN=AHSG PE=1 SV=2					0.05	0.078684	0.967183	-0.0283922	-0.212443	25.7381	24.8898	25.6006	25.371	25.1965	25.0308	25.91	25.1952	25.6856	25.177	25.4791	25.6546	25.3206	25.2655	25.5098	25.2457	24.8491	25.4478	25.3874
P11597	Cholesteryl ester transfer protein OS=Homo sapiens OX=9606 GN=CETP PE=1 SV=2	CETP				-0.32	0.600874	0.772695	-0.509629	-1.19189	13.4163	14.7489	14.8606	15.4952	16.0066	15.1129	14.6462	15.0471	14.9392	15.7472	NaN	13.6412	14.6783	12.5949	15.0238	14.9057	15.6818	15.7388	13.6748
P04114	Apolipoprotein B-100 OS=Homo sapiens OX=9606 GN=APOB PE=1 SV=2	APOB				-0.2	0.314936	0.829228	-0.138771	-0.715115	26.055	27.2451	27.1713	26.5888	26.9363	27.5789	27.3776	26.9803	27.2194	26.5562	26.065	26.5432	26.7192	26.6808	26.9614	27.2163	27.2717	26.8944	27.1373
P08571	Monocyte differentiation antigen CD14 OS=Homo sapiens OX=9606 GN=CD14 PE=1 SV=2	CD14				-0.2	0.315383	0.839346	-0.259452	-0.715943	19.2253	16.0872	17.4934	18.3168	18.0139	17.9953	18.2354	18.8839	17.6973	16.9096	18.3614	17.8776	16.7567	18.0102	17.7589	16.7381	17.0342	18.2051	17.8949
A0A075B6K4	Immunoglobulin lambda variable 3-10 OS=Homo sapiens OX=9606 GN=IGLV3-10 PE=3 SV=2	IGLV3-10				0.27	0.0507836	0.983489	0.0913465	0.14085	18.5146	20.4411	20.1098	17.5008	18.2529	20.1362	20.8338	19.4044	20.3495	21.0014	18.4003	20.1715	20.4663	16.3335	21.5648	18.8958	20.8438	19.982	21.0541
P07358	Complement component C8 beta chain OS=Homo sapiens OX=9606 GN=C8B PE=1 SV=3	C8B				-0.31	1.25178	0.505964	-0.366175	-2.05103	21.5287	21.5201	22.0291	21.2965	21.3613	21.9804	21.0917	22.2826	21.7495	21.4127	21.8735	20.5816	21.316	21.7277	20.9125	21.2343	21.4249	20.9557	21.3056
A0A0B4J1V0	Immunoglobulin heavy variable 3-15 OS=Homo sapiens OX=9606 GN=IGHV3-15 PE=3 SV=1	IGHV3-15				0.04	0.467933	0.810915	-0.207735	-0.980766	20.3026	20.185	20.8158	21.3855	20.7723	20.9852	20.122	20.5966	20.9257	21.2368	19.5893	20.5935	20.9924	20.3944	20.9266	20.677	21.1419	20.3801	20.0302
A0A075B6K5	Immunoglobulin lambda variable 3-9 OS=Homo sapiens OX=9606 GN=IGLV3-9 PE=3 SV=1	IGLV3-9				0.51	0.782785	0.720053	1.18169	1.45131	16.7169	19.4154	19.11	20.6328	13.6587	19.156	19.2763	16.8744	18.4616	19.5569	16.6296	20.0451	20.4129	18.754	20.3756	17.819	21.019	20.386	19.7672
P02750	Leucine-rich alpha-2-glycoprotein OS=Homo sapiens OX=9606 GN=LRG1 PE=1 SV=2	LRG1				-0.36	0.551011	0.79215	-0.373515	-1.11304	22.2962	22.089	22.456	22.7729	21.257	21.9559	21.5134	23.0846	20.9712	22.0127	21.4691	22.3059	21.3218	22.6731	21.0546	22.2195	20.1249	21.4745	22.3631
P05155	Plasma protease C1 inhibitor OS=Homo sapiens OX=9606 GN=SERPING1 PE=1 SV=2	SERPING1				-0.39	1.31043	0.493061	-0.359838	-2.12097	25.7942	25.6735	25.4745	24.7008	24.746	25.7436	25.1164	25.6021	25.1865	24.9381	24.5254	25.3255	25.0362	25.064	24.4864	25.3662	24.9499	24.7414	24.9446
P02743	Serum amyloid P-component OS=Homo sapiens OX=9606 GN=APCS PE=1 SV=2	APCS				-0.49	1.05136	0.612578	-0.514887	-1.80482	22.8632	22.9307	22.4625	22.425	21.2664	22.742	22.4822	22.7099	22.0166	22.6914	20.9097	22.2911	22.0537	22.2265	21.294	23.4568	21.8097	21.3768	22.0786
P29622	Kallistatin OS=Homo sapiens OX=9606 GN=SERPINA4 PE=1 SV=3	SERPINA4				-0.12	0.256792	0.868546	-0.126536	-0.604314	20.9095	21.7984	20.9934	20.227	20.9783	21.1598	21.7365	21.2592	21.5761	21.3001	20.0497	21.395	20.8932	20.7467	21.1522	21.3661	21.4388	21.3212	21.2428
A0A0B4J1U3	Immunoglobulin lambda variable 1-36 OS=Homo sapiens OX=9606 GN=IGLV1-36 PE=1 SV=5	IGLV1-36				0.75	1.76503	0.450065	0.847471	2.64045	18.4258	17.4418	17.7414	17.6167	17.9065	18.1897	16.3109	17.7895	17.381	18.4645	18.969	17.3624	18.1894	17.6073	18.3623	19.3622	19.0999	19.6441	18.5717
P01762	Immunoglobulin heavy variable 3-11 OS=Homo sapiens OX=9606 GN=IGHV3-11 PE=1 SV=2	IGHV3-11				-0.22	0.0400159	0.991444	-0.0712922	-0.117702	NaN	15.1145	NaN	NaN	NaN	NaN	14.5851	NaN	NaN	16.2578	NaN	NaN	NaN	NaN	NaN	NaN	15.9474	14.9498	14.8463
P00915	Carbonic anhydrase 1 OS=Homo sapiens OX=9606 GN=CA1 PE=1 SV=2	CA1				-0.54	0.35586	0.830667	-0.545607	-0.855085	17.097	15.4824	NaN	NaN	NaN	NaN	16.9068	NaN	NaN	NaN	15.4975	NaN	16.7138	NaN	NaN	NaN	15.6381	NaN	NaN
P80108	Phosphatidylinositol-glycan-specific phospholipase D OS=Homo sapiens OX=9606 GN=GPLD1 PE=1 SV=3	GPLD1				-0.21	0.620467	0.784773	-0.394414	-1.2214	17.5046	17.3579	17.4387	NaN	16.8593	17.0242	18.1132	16.1413	17.3597	16.665	15.6176	16.8027	16.5846	16.4921	17.4238	16.4796	16.5697	18.4604	16.4837
A0A075B6R2	Immunoglobulin heavy variable 4-4 OS=Homo sapiens OX=9606 GN=IGHV4-4 PE=3 SV=2	IGHV4-4				-0.44	0.503732	0.846833	-0.531487	-1.0562	18.7982	16.7923	18.4794	19.8636	18.3036	18.9505	17.3238	NaN	19.165	18.9297	NaN	NaN	18.547	17.4688	NaN	18.0354	NaN	NaN	17.8699
P0DP01	Immunoglobulin heavy variable 1-8 OS=Homo sapiens OX=9606 GN=IGHV1-8 PE=3 SV=1	IGHV1-8				-0.56	0.847769	0.652616	-0.604211	-1.55616	19.4614	18.8073	18.6463	19.277	NaN	NaN	18.4138	18.53	18.8879	18.666	16.5464	18.8777	19.6302	17.9827	18.0762	17.5499	19.4584	17.7345	NaN
A0A0G2JMI3	Immunoglobulin heavy variable 1-69-2 OS=Homo sapiens OX=9606 GN=IGHV1-69-2 PE=3 SV=2	IGHV1-F;IGHV1-69-2				1.45	2.58459	0.17047	2.04094	3.56148	14.4674	14.7628	18.7434	15.6895	15.8503	15.2702	15.4047	17.7263	17.4716	17.1978	17.0791	18.5414	19.6	NaN	19.2267	18.2523	18.1489	17.3545	18.1918
P08519	Apolipoprotein(a) OS=Homo sapiens OX=9606 GN=LPA PE=1 SV=1	LPA				-0.36	0.120005	0.941919	-0.389659	-0.312357	16.9878	15.2	19.0306	21.8238	19.8674	15.9822	17.9595	17.049	12.6515	19.5735	12.6097	18.2326	13.8771	19.6626	14.3991	19.3185	18.6186	18.2545	20.0329
Q15582	Transforming growth factor-beta-induced protein ig-h3 OS=Homo sapiens OX=9606 GN=TGFBI PE=1 SV=1	TGFBI				-0.3	0.954171	0.677114	-0.408446	-1.68056	17.4779	16.1306	15.8385	15.6886	16.15	16.209	16.4375	16.212	16.2325	16.0315	14.4761	15.8594	16.2121	15.6804	16.2651	15.5366	16.1298	15.9903	16.3416
P01624	Immunoglobulin kappa variable 3-15 OS=Homo sapiens OX=9606 GN=IGKV3-15 PE=1 SV=2	IGKV3-15				-0.02	0.324962	0.832057	0.185071	0.733594	23.657	23.5697	23.4586	24.4032	24.1861	24.5527	23.1778	24.0456	24.6324	24.9824	23.7189	24.2802	24.8717	23.6599	24.9285	23.7766	24.4932	23.9034	24.6322
P00488	Coagulation factor XIII A chain OS=Homo sapiens OX=9606 GN=F13A1 PE=1 SV=4	F13A1				-0.79	0.364683	0.831917	-0.984047	-0.822887	12.6539	NaN	11.7753	15.063	NaN	NaN	17.4786	NaN	14.6297	11.596	13.2602	11.3729	13.7401	14.7283	11.3085	NaN	NaN	NaN	NaN
Q9NZP8	Complement C1r subcomponent-like protein OS=Homo sapiens OX=9606 GN=C1RL PE=1 SV=2	C1RL				-0.11	0.63336	0.771461	-0.499503	-1.24393	17.415	17.5886	15.1586	17.7995	17.881	17.7731	NaN	17.7229	16.7702	17.3109	17.0639	17.3687	16.508	15.9049	17.2903	17.3338	15.3218	NaN	17.3635
P06310	Immunoglobulin kappa variable 2-30 OS=Homo sapiens OX=9606 GN=IGKV2-30 PE=3 SV=2	IGKV2-30				0.1	0.175536	0.94027	0.119848	0.437129	22.729	22.9859	23.1287	23.4642	23.8788	23.6726	22.6134	23.3247	23.8646	23.5724	21.8504	23.3705	23.949	23.173	23.5436	23.176	24.1001	23.4592	24.3677
Q15848	Adiponectin OS=Homo sapiens OX=9606 GN=ADIPOQ PE=1 SV=1	ADIPOQ				-0.72	1.12948	0.540158	-0.72814	-1.90225	19.235	20.471	19.5689	18.3916	18.9616	19.103	20.2809	19.8012	19.9026	19.058	17.6209	19.3998	18.9958	17.6493	18.3864	19.859	20.075	19.2973	17.4594
P01782	Immunoglobulin heavy variable 3-9 OS=Homo sapiens OX=9606 GN=IGHV3-9 PE=1 SV=2	IGHV3-9				0.2	0.127812	0.976021	0.166794	0.340543	15.2082	NaN	14.7795	16.1043	NaN	14.5561	NaN	NaN	NaN	NaN	NaN	NaN	NaN	NaN	NaN	15.2527	16.0825	14.4105	15.5696
P01704	Immunoglobulin lambda variable 2-14 OS=Homo sapiens OX=9606 GN=IGLV2-14 PE=1 SV=2	IGLV2-14				0.49	0.67911	0.731358	2.07357	1.30799	14.1326	16.6791	14.6246	23.4436	14.8707	16.0556	20.6727	21.9757	16.673	22.1316	NaN	22.4399	17.1122	15.7055	16.9072	22.8223	22.9258	21.3396	22.3435
P02766	Transthyretin OS=Homo sapiens OX=9606 GN=TTR PE=1 SV=1	TTR				0.18	0.104906	0.948277	0.0480485	0.276622	25.9138	26.8117	26.4653	25.843	25.8884	26.7934	26.4998	26.4693	26.7529	26.4763	25.9856	26.9783	26.3177	25.8699	26.5189	26.9023	26.6973	26.2838	26.401
P23083	Immunoglobulin heavy variable 1-2 OS=Homo sapiens OX=9606 GN=IGHV1-2 PE=1 SV=2	IGHV1OR15-1				0.06	0.244132	0.878456	0.199402	0.57929	19.4611	19.4624	17.1856	18.5532	18.7333	18.6668	18.8325	19.972	19.5792	20.3352	18.3302	19.5599	19.8843	19.4061	19.6882	19.624	19.3496	19.2467	18.409
P01602	Immunoglobulin kappa variable 1-5 OS=Homo sapiens OX=9606 GN=IGKV1-5 PE=1 SV=2	IGKV1-5				-0.61	0.987664	0.641782	-0.720665	-1.72379	22.3311	22.1823	20.2047	20.9558	21.2458	21.6591	20.3211	21.4346	21.3664	22.4516	18.3465	20.3319	21.6318	20.3527	21.5207	20.903	21.6024	20.332	21.2303
A0A075B6S5	Immunoglobulin kappa variable 1-27 OS=Homo sapiens OX=9606 GN=IGKV1-27 PE=3 SV=1	IGKV1-27				0.04	0.431466	0.843602	-0.360762	-0.921881	18.8915	18.9243	19.3506	19.5378	19.9294	19.4654	19.8811	18.8042	19.7728	20.7709	16.9775	NaN	19.512	18.8801	20.0411	18.6794	19.9607	19.1372	20.1883
A0A0C4DH24	Immunoglobulin kappa variable 6-21 OS=Homo sapiens OX=9606 GN=IGKV6-21 PE=3 SV=1	IGKV6-21				-0.48	0.474433	0.821268	-0.497925	-0.993186	18.9959	18.4958	18.7148	20.091	16.6209	17.8627	16.8182	19.3716	18.7523	19.5727	NaN	16.996	18.1997	17.7899	18.5038	17.0699	18.7516	17.2247	19.7176
Q6UXB8	Peptidase inhibitor 16 OS=Homo sapiens OX=9606 GN=PI16 PE=1 SV=1	PI16				-0.26	0.162387	0.963989	0.184858	0.409392	16.9332	NaN	17.2005	16.1081	16.9563	14.5229	18.8215	17.2622	17.1804	16.6234	18.1321	17.1605	16.9034	17.0465	16.4943	16.2275	NaN	17.6008	16.677
Q96IY4	Carboxypeptidase B2 OS=Homo sapiens OX=9606 GN=CPB2 PE=1 SV=2	CPB2				0.22	0.183434	0.938461	-0.0732594	-0.454116	18.6282	19.6558	19.8297	18.8865	19.0396	19.1711	19.2746	19.61	18.9623	19.0942	18.7942	18.9505	19.0503	19.045	19.4017	19.6094	19.4255	19.3312	18.6697
Q7L7L0	Histone H2A type 3 OS=Homo sapiens OX=9606 GN=HIST3H2A PE=1 SV=3	HIST3H2A				0.65	0.724564	0.726488	0.654912	1.43736	NaN	12.3841	12.3682	11.5852	NaN	11.2666	NaN	10.6672	NaN	NaN	12.8574	NaN	13.2472	12.013	11.7598	NaN	NaN	11.6685	NaN
P61626	Lysozyme C OS=Homo sapiens OX=9606 GN=LYZ PE=1 SV=1	LYZ				-0.82	0.754255	0.720885	-0.953352	-1.46826	16.2199	NaN	NaN	18.55	17.3058	NaN	NaN	16.1103	NaN	16.4241	NaN	15.608	14.8239	17.2645	NaN	17.1861	NaN	16.1862	14.7432
A0A0B4J1V1	Immunoglobulin heavy variable 3-21 OS=Homo sapiens OX=9606 GN=IGHV3-21 PE=1 SV=1	IGHV3-21				-1.25	0.86208	0.666542	-1.39615	-2.01454	16.7017	NaN	NaN	NaN	NaN	NaN	NaN	NaN	NaN	15.3687	NaN	14.3501	15.3816	NaN	NaN	NaN	NaN	NaN	14.1855
A0A0C4DH73	Immunoglobulin kappa variable 1-12 OS=Homo sapiens OX=9606 GN=IGKV1-12 PE=3 SV=1	IGKV1-12;IGKV1D-12				0.06	1.02559	0.617527	0.528773	1.78628	16.6341	16.3748	NaN	15.6719	16.8854	15.8814	NaN	17.0241	16.5674	16.9422	17.0271	17.1774	17.6248	17.6738	15.6508	16.8033	17.6477	16.2573	17.3757
P02747	Complement C1q subcomponent subunit C OS=Homo sapiens OX=9606 GN=C1QC PE=1 SV=3	C1QC				-0.15	0.698786	0.718113	-0.226611	-1.33312	21.2217	20.605	21.7539	21.6739	22.1413	21.2091	21.3042	21.7267	21.1638	21.6492	21.0824	21.0291	21.1426	21.8297	20.9646	20.9613	21.2654	21.1648	21.5245
A0A0A0MRZ8	Immunoglobulin kappa variable 3D-11 OS=Homo sapiens OX=9606 GN=IGKV3D-11 PE=3 SV=6	IGKV3D-11				-0.03	0.175729	0.944931	0.107739	0.437547	23.3766	23.8293	22.9611	23.9721	24.4312	24.1819	22.7589	23.8863	24.3049	24.3552	23.0011	23.8047	24.164	23.8411	24.0831	23.7307	24.4621	23.5942	24.5405
P02679	Fibrinogen gamma chain OS=Homo sapiens OX=9606 GN=FGG PE=1 SV=3	FGG				0.75	1.38864	0.48667	0.925637	2.22437	18.1461	17.1232	NaN	17.0753	18.2011	17.4922	18.654	16.3243	17.7467	16.7833	19.4914	19.2765	16.9097	18.9918	18.4711	16.9212	17.8218	18.6902	19.3033
P61769	Beta-2-microglobulin OS=Homo sapiens OX=9606 GN=B2M PE=1 SV=1	B2M				-0.09	0.1846	0.941087	-0.133628	-0.456609	17.8264	15.5553	16.0589	17.2529	15.4458	16.1161	16.6955	15.6658	15.9616	15.9599	15.9644	16.055	16.1638	15.3689	15.9652	16.3016	16.1568	17.0467	16.0592
P0DJI8	Serum amyloid A-1 protein OS=Homo sapiens OX=9606 GN=SAA1 PE=1 SV=1	SAA1				-0.26	0.0771398	0.966353	0.358703	0.210324	NaN	15.5786	14.7952	21.9992	NaN	17.1462	NaN	22.4266	16.8739	NaN	17.9158	15.9999	16.255	24.2037	NaN	20.0405	NaN	18.3412	16.7113
O75636	Ficolin-3 OS=Homo sapiens OX=9606 GN=FCN3 PE=1 SV=2	FCN3				0.49	1.72125	0.414826	0.716782	2.59179	20.4468	20.1951	20.0679	18.9086	19.7388	20.292	18.1927	20.0486	19.6636	18.8404	20.744	20.7293	20.3066	20.2136	20.3356	19.7496	20.0053	20.2023	20.92
A0A0C4DH31	Immunoglobulin heavy variable 1-18 OS=Homo sapiens OX=9606 GN=IGHV1-18 PE=3 SV=1	IGHV1-18				0.05	0.0496103	0.982006	0.0350705	0.137757	20.318	19.8069	20.0047	20.7772	20.1569	20.5888	20.1384	20.3347	20.8297	21.5282	19.2512	20.9161	20.9992	20.0411	21.0458	20.0353	21.003	20.4963	20.5628
P00747	Plasminogen OS=Homo sapiens OX=9606 GN=PLG PE=1 SV=2	PLG				0.09	0.156294	0.952152	-0.0403683	-0.394993	25.5381	26.1284	26.09	25.5209	25.7006	26.1288	25.8784	25.9598	26.0421	25.51	25.9004	25.7112	25.9271	25.9084	25.7505	25.8808	25.424	25.7837	25.9981
P01008	Antithrombin-III OS=Homo sapiens OX=9606 GN=SERPINC1 PE=1 SV=1	SERPINC1				-0.17	0.750065	0.716675	-0.159961	-1.40579	25.4014	25.2515	25.1222	24.3817	25.0683	25.2561	25.4214	25.5318	25.3585	25.0006	24.8924	25.1504	24.9652	25.0583	24.9123	25.1442	24.911	25.0409	25.0998
A0A0B4J2H0	Immunoglobulin heavy variable 1-69D OS=Homo sapiens OX=9606 GN=IGHV1-69D PE=1 SV=1	IGHV1-69D				6.64	0	1	NaN	0	NaN	NaN	NaN	NaN	NaN	NaN	NaN	NaN	NaN	NaN	15.9357	17.1895	NaN	NaN	17.3394	14.679	NaN	NaN	NaN
P36980	Complement factor H-related protein 2 OS=Homo sapiens OX=9606 GN=CFHR2 PE=1 SV=1	CFHR2				-0.13	0.414756	0.840164	-0.287033	-0.892071	16.8113	17.2215	18.059	18.1112	18.0195	18.1835	17.6584	16.631	18.0396	18.0122	18.1542	17.9759	17.9604	17.5623	17.3361	16.7849	17.6746	15.4984	17.5422
P05090	Apolipoprotein D OS=Homo sapiens OX=9606 GN=APOD PE=1 SV=1	APOD				-0.21	0.89614	0.639968	-0.292596	-1.60451	22.5788	23.6505	22.9595	22.9822	22.6989	23.3264	23.1863	22.897	23.0329	22.6493	22.0627	22.3279	22.743	22.6981	23.4618	23.3254	22.8745	22.459	22.3798
P25311	Zinc-alpha-2-glycoprotein OS=Homo sapiens OX=9606 GN=AZGP1 PE=1 SV=2	AZGP1				0.05	0.127316	0.972275	0.0610714	0.329362	22.2374	23.3926	23.1953	22.2507	22.7656	23.0408	23.1392	23.937	23.0182	22.8725	22.8562	23.2388	23.063	23.2223	22.9795	23.4196	22.7617	22.6999	23.1729
P00736	Complement C1r subcomponent OS=Homo sapiens OX=9606 GN=C1R PE=1 SV=2	C1R				0.01	0.0425345	0.989819	0.0225993	0.118957	21.9746	21.2126	22.5905	21.6356	21.6665	22.0654	22.0358	22.4356	21.9755	21.9404	22.2191	22.0276	21.9346	22.8973	21.537	22.1975	21.7863	21.7134	21.4697
P20273	B-cell receptor CD22 OS=Homo sapiens OX=9606 GN=CD22 PE=1 SV=2	CD22				-0.24	0.415738	0.852474	0.801613	0.893741	23.5218	23.612	14.9276	22.2276	22.5672	23.1154	22.4808	22.3368	19.3232	22.9041	21.9244	22.4326	22.1742	22.6052	22.9263	22.3932	22.5615	22.8308	22.681
P12259	Coagulation factor V OS=Homo sapiens OX=9606 GN=F5 PE=1 SV=4	F5				0.06	0.388453	0.843422	0.25068	0.846866	17.0474	17.1799	17.7718	17.4836	17.6693	17.9362	18.453	18.7654	18.1575	16.172	18.3674	18.5552	17.2843	17.0573	18.3028	17.9625	17.8202	17.7079	18.1709
P01619	Immunoglobulin kappa variable 3-20 OS=Homo sapiens OX=9606 GN=IGKV3-20 PE=1 SV=2	IGKV3-20				0.26	1.13413	0.549669	0.418809	1.90799	22.8664	23.1872	23.2423	24.2092	23.5908	23.925	23.1878	23.83	24.0886	24.4136	23.7086	24.0566	24.346	24.04	24.7115	23.6066	24.4991	23.4244	24.2632
P01859	Immunoglobulin heavy constant gamma 2 OS=Homo sapiens OX=9606 GN=IGHG2 PE=1 SV=2	IGHG2				0.14	0.120801	0.944672	0.105282	0.314216	24.3206	24.3556	24.2414	23.4956	24.5487	24.9901	23.8781	24.0108	26.0329	25.927	23.7218	24.4999	25.0856	23.7628	24.7578	25.2925	24.9476	24.9116	25.1887
O43866	CD5 antigen-like OS=Homo sapiens OX=9606 GN=CD5L PE=1 SV=1	CD5L				-0.02	0.0962758	0.95412	0.0708157	0.255807	22.2431	21.7378	21.4557	23.6598	21.9005	23.3539	22.361	21.859	22.7829	23.2987	22.3646	22.8312	22.6622	22.8254	22.4727	22.0324	23.0376	22.1844	22.4139
P08603	Complement factor H OS=Homo sapiens OX=9606 GN=CFH PE=1 SV=4	CFH				-0.03	0.283084	0.847992	0.0630849	0.655221	25.5083	25.4786	25.9312	25.8261	25.625	25.6435	25.588	25.8449	25.8619	25.4755	25.9566	26.0664	25.4402	25.8496	25.6032	25.8421	25.4872	25.4613	25.9658
P09871	Complement C1s subcomponent OS=Homo sapiens OX=9606 GN=C1S PE=1 SV=1	C1S				-0.29	0.914853	0.66406	-0.20872	-1.6292	22.1136	22.108	22.5583	21.8268	22.0151	22.2704	22.1099	22.7144	22.146	22.034	22.1159	22.0337	21.6789	22.52	21.7093	22.3432	21.825	21.8093	21.7931
P04275	von Willebrand factor OS=Homo sapiens OX=9606 GN=VWF PE=1 SV=4	VWF				-0.58	0.699508	0.726877	-0.790267	-1.33415	17.363	15.8802	17.7379	18.758	16.9065	16.8284	20.9115	18.8985	18.3606	16.8849	17.4981	16.3323	15.504	17.854	16.0765	18.4079	17.989	18.0134	15.8886
P35542	Serum amyloid A-4 protein OS=Homo sapiens OX=9606 GN=SAA4 PE=1 SV=2	SAA4				0.33	0.722351	0.719617	0.413867	1.36672	20.8509	21.5244	22.3956	21.9352	19.9547	21.3938	22.0494	21.3325	21.1818	21.2259	22.2214	22.6963	21.6063	22.3776	21.2695	22.2004	20.6741	21.4451	21.6939
P69892	Hemoglobin subunit gamma-2 OS=Homo sapiens OX=9606 GN=HBG2 PE=1 SV=2	HBG2				-1.2	0.376812	0.839882	-0.908363	-0.826553	21.5896	20.176	18.6252	17.411	17.1951	20.7042	24.9355	17.7652	15.5127	19.441	18.4804	20.9938	21.7423	19.651	18.1328	17.2886	15.7181	16.8762	16.9615
P20742	Pregnancy zone protein OS=Homo sapiens OX=9606 GN=PZP PE=1 SV=4	PZP				0.43	0.855401	0.652698	1.08525	1.56042	NaN	17.6656	18.2055	15.6634	16.1185	16.9494	15.5089	18.5888	19.711	17.1308	17.7554	19.3519	19.8672	16.7846	15.8108	18.7344	19.701	NaN	18.9361
P00740	Coagulation factor IX OS=Homo sapiens OX=9606 GN=F9 PE=1 SV=2	F9				0.19	0.475199	0.835436	0.149988	0.992625	17.4246	18.3793	18.0461	17.9746	17.7979	18.314	17.9426	18.5338	17.9389	17.7651	17.9117	18.242	18.2937	17.8992	18.3783	18.863	18.0128	17.7699	18.0845
P02787	Serotransferrin OS=Homo sapiens OX=9606 GN=TF PE=1 SV=3	TF				0.18	0.20868	0.92068	0.0466	0.507285	30.1915	30.0889	29.8646	29.8314	29.9907	29.8055	29.5843	30.1051	29.8089	29.6451	30.3113	30.107	29.8364	30.0479	29.7651	29.6531	29.8365	29.8737	30.0128
P49747	Cartilage oligomeric matrix protein OS=Homo sapiens OX=9606 GN=COMP PE=1 SV=2	COMP				-0.24	1.96426	0.316082	-0.863458	-2.85934	17.261	16.9379	18.6275	18.1149	18.1853	17.2215	19.0138	17.969	18.8486	18.1361	17.4447	17.1571	17.5277	16.3954	17.32	18.3637	16.7444	17.0328	16.527
Q13103	Secreted phosphoprotein 24 OS=Homo sapiens OX=9606 GN=SPP2 PE=1 SV=1	SPP2				-0.07	0.351781	0.820789	-0.172684	-0.782201	17.452	17.4788	16.8255	17.1903	17.2072	17.5836	18.2753	17.3028	17.7381	17.1166	17.4446	17.356	17.9751	16.8802	15.9965	17.2506	17.6792	17.431	17.1857
P80748	Immunoglobulin lambda variable 3-21 OS=Homo sapiens OX=9606 GN=IGLV3-21 PE=1 SV=2	IGLV3-21				0.47	0.48699	0.836972	0.435708	1.02442	20.2444	20.1456	NaN	NaN	20.9178	20.7572	19.9571	21.8476	21.6695	20.1164	NaN	21.2417	NaN	20.4929	NaN	22.3197	21.3351	21.6103	19.8563
P06276	Cholinesterase OS=Homo sapiens OX=9606 GN=BCHE PE=1 SV=1	BCHE				-0.25	0.00397584	1	-0.00307994	-0.0115907	18.3956	18.0033	17.1788	18.0541	18.1676	19.3221	18.0362	17.3265	17.3657	18.6487	17.3754	18.2317	17.8825	17.6287	18.0394	17.6144	18.8815	18.4957	18.2716
A0A0C4DH43	Immunoglobulin heavy variable 2-70D OS=Homo sapiens OX=9606 GN=IGHV2-70D PE=3 SV=1	IGHV2-70D				1.05	1.43733	0.56302	1.85474	2.29563	19.8837	18.6198	18.8209	19.8938	15.1206	17.6309	18.7848	19.5544	15.229	20.9763	19.15	20.8693	NaN	20.1361	21.5853	20.7569	20.8661	18.7793	NaN
P0DOY2	Immunoglobulin lambda constant 2 OS=Homo sapiens OX=9606 GN=IGLC2 PE=1 SV=1	IGLC2				-0.49	0.0347867	0.999308	-0.0257097	-0.0980688	25.0951	24.6049	24.5756	26.0167	25.1303	25.1208	23.8741	25.09	25.3447	25.8544	23.9822	24.6964	25.3283	25.1568	25.6489	25.0902	25.2901	24.7377	25.474
P02671	Fibrinogen alpha chain OS=Homo sapiens OX=9606 GN=FGA PE=1 SV=2	FGA				-0.21	0.370833	0.838719	0.331149	0.816044	18.7637	18.5167	18.7967	18.5435	16.665	18.9364	20.3176	19.0028	18.8149	18.9465	21.0538	18.0441	18.6487	19.0272	19.1735	19.3494	18.6207	18.2548	19.3816
P51884	Lumican OS=Homo sapiens OX=9606 GN=LUM PE=1 SV=2	LUM				0.19	0.905539	0.664608	0.273346	1.61693	21.2226	20.975	21.9848	20.9508	21.7791	21.3724	21.965	21.5095	21.8512	21.8137	22.3335	22.1269	21.6597	21.8484	21.5814	21.2328	21.6161	21.8606	22.0824
P35527	Keratin, type I cytoskeletal 9 OS=Homo sapiens OX=9606 GN=KRT9 PE=1 SV=3	KRT9				0.47	1.21024	0.504558	0.766579	2.00096	19.204	19.1106	18.4937	19.6952	19.2268	19.1662	19.2276	18.6538	18.8734	19.6705	20.8907	19.1749	18.988	21.3764	20.0596	18.7931	18.1671	20.9198	20.7192
B9A064	Immunoglobulin lambda-like polypeptide 5 OS=Homo sapiens OX=9606 GN=IGLL5 PE=2 SV=2	IGLL5				-0.16	0.119863	0.937784	0.0948499	0.312023	23.0225	22.4346	22.325	22.9567	23.6333	23.7385	22.1973	23.0738	23.3964	24.4157	22.0912	22.7222	23.6019	22.9293	23.3226	23.4793	24.3082	23.1063	23.367
P02655	Apolipoprotein C-II OS=Homo sapiens OX=9606 GN=APOC2 PE=1 SV=1	APOC2				-0.11	0.141505	0.96503	-0.131318	-0.361839	21.1621	23.4582	23.5044	23.0076	22.353	23.8139	23.0389	21.3744	23.2363	22.6761	22.2396	23.1237	21.6229	22.2475	23.1709	23.8256	22.7316	22.3044	22.4142
P08185	Corticosteroid-binding globulin OS=Homo sapiens OX=9606 GN=SERPINA6 PE=1 SV=1	SERPINA6				-0.16	1.35697	0.479871	-0.284429	-2.17588	22.6969	22.0497	22.6253	22.5932	22.4285	22.8116	21.8307	22.8429	22.3815	22.4635	21.6656	22.3293	22.1977	22.0999	22.3454	22.0898	22.404	22.4138	22.146
P69905	Hemoglobin subunit alpha OS=Homo sapiens OX=9606 GN=HBA1 PE=1 SV=2	HBA2;HBA1				0.02	0.349532	0.819282	0.423691	0.778169	25.5903	24.948	23.9012	23.724	22.2229	24.3834	26.9176	22.3221	22.8203	25.4215	24.6496	24.2876	25.9634	24.393	23.9413	24.9226	25.0039	24.3064	24.3716
P00734	Prothrombin OS=Homo sapiens OX=9606 GN=F2 PE=1 SV=2	F2				0.11	0.0767591	0.962958	0.018067	0.207618	24.7851	25.166	24.9008	24.8041	24.92	24.9514	25.2785	25.172	25.1759	24.6908	25.2056	25.1203	24.7399	24.9319	25.0686	25.1517	24.9352	24.7368	25.1327
P04211	Immunoglobulin lambda variable 7-43 OS=Homo sapiens OX=9606 GN=IGLV7-43 PE=3 SV=2	IGLV7-43				0.15	0.606454	0.771913	0.350025	1.19766	18.4117	18.3849	18.1889	19.9372	19.3613	19.3413	17.9318	19.0045	19.1311	19.9733	19.5181	19.0897	20.0473	19.2928	19.196	19.5353	18.898	18.3157	19.9569
P00450	Ceruloplasmin OS=Homo sapiens OX=9606 GN=CP PE=1 SV=1	CP				0	0.307673	0.832331	-0.0645757	-0.701621	27.6309	27.2366	27.683	27.552	27.1238	27.8228	27.3312	27.6636	27.4451	27.4504	27.4135	27.3089	27.3704	27.2869	27.3247	27.2695	27.5845	27.4881	27.8177
P27918	Properdin OS=Homo sapiens OX=9606 GN=CFP PE=1 SV=2	CFP				-0.05	0.260819	0.87096	0.209842	0.612979	16.0243	NaN	16.6062	16.4243	16.8422	16.8623	16.8951	16.9003	17.2604	15.6307	17.5221	16.5177	15.4384	18.1925	16.7734	16.4158	15.8613	16.8268	17.7865
P04432	Immunoglobulin kappa variable 1D-39 OS=Homo sapiens OX=9606 GN=IGKV1D-39 PE=3 SV=2	IGKV1-39;IGKV1D-39				-0.13	0.0908539	0.957402	0.11859	0.242579	21.2462	20.7528	20.214	20.4629	17.2428	20.5918	20.9789	21.084	20.9235	21.5855	18.7204	19.9899	20.4141	21.3204	20.5894	20.8486	21.5911	20.9567	21.2107
P06312	Immunoglobulin kappa variable 4-1 OS=Homo sapiens OX=9606 GN=IGKV4-1 PE=1 SV=1	IGKV4-1				-0.03	0.315157	0.834259	-0.24304	-0.715524	21.2544	19.7959	21.1208	20.9338	21.0586	22.008	20.4837	21.001	22.0028	22.552	19.7285	20.3427	21.3677	20.7117	21.1086	21.2737	21.9422	20.8071	21.5205
Q96PD5	N-acetylmuramoyl-L-alanine amidase OS=Homo sapiens OX=9606 GN=PGLYRP2 PE=1 SV=1	PGLYRP2				0.06	0.148468	0.959471	0.0549427	0.377535	22.2371	22.2731	22.0979	22.1017	22.1039	21.6331	22.5972	22.0779	22.7493	22.0633	22.5032	22.33	22.2248	22.0016	22.5256	21.5043	22.2257	22.4887	22.4315
A0A0B4J1X5	Immunoglobulin heavy variable 3-74 OS=Homo sapiens OX=9606 GN=IGHV3-74 PE=3 SV=1	IGHV3-74				0.15	0.0896964	0.951386	0.07369	0.23974	20.7921	20.6544	19.6715	20.6777	20.6615	21.3046	20.3293	20.5657	21.6094	21.0399	18.9105	20.928	21.401	20.2567	21.1627	20.9995	21.5566	20.9514	21.0722
O75882	Attractin OS=Homo sapiens OX=9606 GN=ATRN PE=1 SV=2	ATRN				-0.01	0.645697	0.759469	-0.245495	-1.25601	22.4277	22.5636	20.9306	22.0242	22.2731	22.399	22.4491	22.1503	21.5465	22.3079	21.207	21.8477	22.0127	21.6845	21.9591	21.6568	22.196	22.2226	21.969
P23142	Fibulin-1 OS=Homo sapiens OX=9606 GN=FBLN1 PE=1 SV=4	FBLN1				-0.14	0.0475066	0.982645	-0.0484699	-0.132194	20.4613	19.2646	20.6699	20.0797	19.8514	20.0449	22.8818	20.2484	21.1303	20.0903	21.1836	20.7745	20.1496	20.5747	20.1807	19.9544	20.7685	20.7396	19.4885
Q16610	Extracellular matrix protein 1 OS=Homo sapiens OX=9606 GN=ECM1 PE=1 SV=2	ECM1				0.2	0.735164	0.730455	0.653334	1.38484	14.7383	15.8833	17.4444	16.7358	18.2534	17.2705	18.7852	17.8609	17.0909	17.5986	18.0989	18.7025	16.5091	17.7774	17.7737	18.4424	16.3741	18.4349	18.2621
P19823	Inter-alpha-trypsin inhibitor heavy chain H2 OS=Homo sapiens OX=9606 GN=ITIH2 PE=1 SV=2	ITIH2				0.12	0.116461	0.936326	0.0280776	0.304043	25.041	25.2964	25.4794	24.9812	25.1621	25.4182	25.4332	25.3922	24.964	25.1847	25.2332	25.316	25.2618	24.8304	25.0533	25.3497	25.4922	25.4279	25.4051
P01009	Alpha-1-antitrypsin OS=Homo sapiens OX=9606 GN=SERPINA1 PE=1 SV=3	SERPINA1				0.14	0.378655	0.842759	0.0899109	0.829781	28.3626	28.922	28.8171	28.9185	28.9854	28.9161	28.2161	29.1628	28.7019	28.5569	28.7689	28.8522	28.9625	29.0628	28.6642	28.9284	28.6357	28.8276	28.9105
P35443	Thrombospondin-4 OS=Homo sapiens OX=9606 GN=THBS4 PE=1 SV=2	THBS4				-0.05	0.334143	0.842938	-0.613975	-0.752676	16.6618	17.689	17.7527	17.0408	16.9848	18.1911	21.1667	16.1318	14.0423	15.5981	15.9539	18.0363	NaN	16.552	NaN	14.1376	17.7608	16.6464	16.4966
P43652	Afamin OS=Homo sapiens OX=9606 GN=AFM PE=1 SV=1	AFM				-0.12	0.310754	0.831815	-0.093721	-0.707357	22.4255	22.9703	22.6859	22.5266	22.3123	22.5598	23.1631	22.3553	22.5126	22.3668	22.5658	22.7001	22.1825	22.3062	22.2133	23.1519	22.4138	22.5296	22.3836
P01715	Immunoglobulin lambda variable 3-1 OS=Homo sapiens OX=9606 GN=IGLV3-1 PE=1 SV=2	IGLV3-1				-0.01	0.439147	0.836083	0.465012	0.933182	20.2761	19.5601	16.3874	20.2318	18.3081	18.4149	19.1663	19.5783	18.5838	20.9261	18.2368	19.9753	19.2559	19.264	19.4779	19.2994	20.6814	19.5267	20.7573
P37802	Transgelin-2 OS=Homo sapiens OX=9606 GN=TAGLN2 PE=1 SV=3	TAGLN2				-0.27	0.0729621	0.967172	0.121807	0.201479	14.5646	NaN	NaN	NaN	12.9783	NaN	NaN	14.2774	NaN	NaN	14.8228	NaN	14.5091	12.9224	15.0221	13.5857	NaN	14.6018	12.9693
P03952	Plasma kallikrein OS=Homo sapiens OX=9606 GN=KLKB1 PE=1 SV=1	KLKB1				0.11	0.690616	0.721861	0.105391	1.32138	21.5947	21.5128	21.3956	21.9001	21.9552	21.7333	21.672	21.5337	21.6623	21.5588	21.5659	21.7399	21.6213	21.8614	21.9206	21.8548	21.5236	21.6894	22.0382
Q13790	Apolipoprotein F OS=Homo sapiens OX=9606 GN=APOF PE=1 SV=2	APOF				-0.19	0.43947	0.842856	-0.238145	-0.933721	19.1718	19.1887	19.0765	17.7353	18.7724	18.9815	18.6024	18.9836	17.6846	19.0789	18.115	18.1643	18.5711	19.0724	18.1532	17.7316	18.6008	18.4724	19.524
A0A075B6H9	Immunoglobulin lambda variable 4-69 OS=Homo sapiens OX=9606 GN=IGLV4-69 PE=1 SV=1	IGLV4-69				-0.77	2.7968	0.139439	2.07649	3.74951	15.1214	13.6779	12.3796	16.5508	15.8898	14.1789	12.7918	15.5658	14.9726	14.4305	18.5362	16.5741	16.4629	17.3225	16.9296	16.5857	16.4477	16.2628	14.5699
P15169	Carboxypeptidase N catalytic chain OS=Homo sapiens OX=9606 GN=CPN1 PE=1 SV=1	CPN1				-0.11	0.245312	0.886502	0.118076	0.581638	20.2672	20.6783	19.5481	19.9028	19.4811	20.0093	20.2839	19.3613	20.0254	20.1014	19.8931	20.7406	20.2173	19.2048	19.9472	19.6697	20.2624	20.1625	20.6581
P01023	Alpha-2-macroglobulin OS=Homo sapiens OX=9606 GN=A2M PE=1 SV=3	A2M				0.07	0.462241	0.814211	0.0836545	0.971434	29.9774	30.0989	29.9704	29.612	29.7449	30.0722	30.135	29.8759	29.9873	29.7345	29.8489	29.8978	29.8412	29.9044	30.2909	30.0272	30.1925	30.2766	29.761
P07357	Complement component C8 alpha chain OS=Homo sapiens OX=9606 GN=C8A PE=1 SV=2	C8A				-0.25	0.125228	0.962595	-0.060638	-0.324523	21.4791	21.6922	22.2525	21.6233	21.2445	22.0941	21.3382	22.2112	21.7813	21.9813	21.8336	22.2711	21.4088	21.5126	21.2252	22.5498	21.4828	21.2701	21.8285
P02775	Platelet basic protein OS=Homo sapiens OX=9606 GN=PPBP PE=1 SV=3	PPBP				0.33	0.67871	0.7224	0.257249	1.30419	22.5983	23.5285	22.9853	22.1076	22.005	22.8637	22.7298	23.4958	22.702	22.9347	23.5196	23.1483	23.5016	22.7861	22.9686	23.0118	22.8423	23.2049	22.4877
P01042	Kininogen-1 OS=Homo sapiens OX=9606 GN=KNG1 PE=1 SV=2	KNG1				-0.15	0.303204	0.835551	0.0501854	0.69327	24.9981	24.6651	24.5731	24.5848	24.7793	24.661	24.761	24.4208	24.7165	24.584	24.8405	24.6378	24.6894	24.7967	24.4598	24.6935	24.6929	24.6651	25.0453
P01876	Immunoglobulin heavy constant alpha 1 OS=Homo sapiens OX=9606 GN=IGHA1 PE=1 SV=2	IGHA1				0.29	0.37964	0.847367	0.337569	0.831506	24.5405	23.0123	22.9291	23.9724	24.6767	25.7042	23.959	24.978	26.3589	25.7659	25.0539	24.903	25.2424	24.9906	24.6537	25.7421	24.3056	24.6748	24.7794
P00738	Haptoglobin OS=Homo sapiens OX=9606 GN=HP PE=1 SV=1	HP				-0.14	0.610203	0.774497	-1.05448	-1.20328	27.9118	28.9187	28.3638	29.0153	27.3084	28.2094	26.5734	28.6204	26.0294	27.1627	27.5204	20.1042	27.5414	28.2491	27.5705	28.68	26.7161	27.5228	26.9073
P16070	CD44 antigen OS=Homo sapiens OX=9606 GN=CD44 PE=1 SV=3	CD44				0.5	0.757217	0.727351	0.606748	1.58021	NaN	15.8635	NaN	NaN	16.088	NaN	NaN	15.5267	NaN	NaN	17.2233	16.0299	15.8913	NaN	NaN	NaN	16.5868	NaN	NaN
P04196	Histidine-rich glycoprotein OS=Homo sapiens OX=9606 GN=HRG PE=1 SV=1	HRG				0.33	1.21275	0.517833	0.354047	2.004	22.942	22.2982	23.0748	22.55	23.1862	22.7622	23.1006	22.3226	23.0272	23.2597	22.7567	23.4284	22.6758	22.8438	23.4498	22.9688	23.3663	23.4221	23.9458
P22792	Carboxypeptidase N subunit 2 OS=Homo sapiens OX=9606 GN=CPN2 PE=1 SV=3	CPN2				-0.03	0.700679	0.73513	0.178668	1.33583	22.0221	21.228	21.3016	21.1666	21.2542	21.4751	21.3912	21.0199	21.536	21.1898	21.6975	21.5132	21.7695	21.273	21.2713	21.2666	21.7704	21.2032	22.0692
P02751	Fibronectin OS=Homo sapiens OX=9606 GN=FN1 PE=1 SV=4	FN1				-0.09	0.430901	0.837419	-0.474674	-0.919367	24.392	24.7048	25.7281	25.3384	24.7098	24.8427	29.4324	24.9852	25.9687	24.8198	24.7642	25.359	24.3021	25.7607	24.8714	24.9927	25.3489	25.4476	24.311
P10720	Platelet factor 4 variant OS=Homo sapiens OX=9606 GN=PF4V1 PE=1 SV=1	PF4V1				0.29	0.504126	0.854877	0.212446	1.03927	21.762	22.6865	21.9998	21.2409	21.1679	22.2697	21.7226	22.5403	21.8471	22.2235	21.9842	22.5843	22.5391	21.8745	22.2427	22.2102	22.1371	22.4409	21.4132
P03951	Coagulation factor XI OS=Homo sapiens OX=9606 GN=F11 PE=1 SV=1	F11				-0.22	0.903483	0.641575	-0.414682	-1.64038	15.6812	16.2045	15.7958	15.4202	15.5811	NaN	15.4639	16.4932	NaN	NaN	15.4119	15.2637	14.3254	16.0743	15.0929	15.6843	NaN	15.9715	15.304
P02745	Complement C1q subcomponent subunit A OS=Homo sapiens OX=9606 GN=C1QA PE=1 SV=2	C1QA				-0.04	0.402892	0.835579	-0.111182	-0.871798	20.2401	20.0872	19.7111	20.6696	20.0725	20.2967	20.4747	20.6651	20.3825	20.7172	20.4415	19.8255	20.3593	20.2118	20.1399	20.4919	20.3721	20.169	19.9735
P02647	Apolipoprotein A-I OS=Homo sapiens OX=9606 GN=APOA1 PE=1 SV=1	APOA1				0.34	0.417193	0.856886	0.08725	0.896212	28.6849	29.2553	29.2547	28.9072	29.0993	29.0043	29.4058	28.9977	29.1865	29.0373	29.0024	29.339	28.7757	29.0449	29.0976	29.1794	29.3305	29.251	29.5143
P00739	Haptoglobin-related protein OS=Homo sapiens OX=9606 GN=HPR PE=2 SV=2	HPR				0.12	0.355781	0.824883	0.433599	0.789353	21.1698	19.7643	20.1451	23.4049	22.4654	20.5757	20.565	20.9566	21.7579	21.7046	22.093	24.0379	21.6393	20.1655	20.9177	22.4375	20.6815	20.3538	22.8344
P60709	Actin, cytoplasmic 1 OS=Homo sapiens OX=9606 GN=ACTB PE=1 SV=1	ACTB				0.34	0.858125	0.660409	0.4122	1.55386	18.7606	18.16	16.9662	18.0826	16.7831	16.8783	18.2024	18.3466	17.5376	18.4662	18.5266	17.9461	18.7961	18.2554	18.3431	17.6932	18.1636	18.4793	17.8717
Q9UGM5	Fetuin-B OS=Homo sapiens OX=9606 GN=FETUB PE=1 SV=2	FETUB				0.95	0.704709	0.738745	1.10013	1.35341	14.2922	NaN	16.6635	14.5668	12.5706	13.6692	13.2548	16.05	10.5561	NaN	16.7365	14.3829	14.0587	14.3728	NaN	17.2093	14.2616	14.2065	15.1958
P55058	Phospholipid transfer protein OS=Homo sapiens OX=9606 GN=PLTP PE=1 SV=1	PLTP				0.29	0.156545	0.956583	0.121274	0.39555	16.7365	17.8635	17.2372	17.6129	17.3328	17.4051	15.5119	17.4056	16.7526	17.6744	16.44	17.3661	17.4386	16.0666	17.6374	17.3943	17.5937	18.2485	17.2853
P10124	Serglycin OS=Homo sapiens OX=9606 GN=SRGN PE=1 SV=3	SRGN				-0.36	0.414953	0.84684	-0.315608	-0.895562	14.7669	16.1739	15.7214	NaN	13.7894	15.4991	NaN	16.3024	15.4301	15.3167	14.4168	15.0495	16.0139	15.0778	14.5648	15.6608	15.4351	15.3548	13.961
Q02325	Plasminogen-like protein B OS=Homo sapiens OX=9606 GN=PLGLB1 PE=3 SV=1	PLGLB2;PLGLB1				-0.31	0.387876	0.837945	-0.69309	-0.861057	NaN	14.8431	NaN	15.7761	12.2033	13.2465	12.9477	15.5331	11.5092	13.325	NaN	NaN	13.0556	NaN	NaN	13.0105	13.3407	12.513	NaN
Q9UK55	Protein Z-dependent protease inhibitor OS=Homo sapiens OX=9606 GN=SERPINA10 PE=1 SV=1	SERPINA10				0.14	0.329416	0.84049	0.143724	0.741748	16.8184	17.0671	16.6452	16.8384	16.3255	16.9439	16.5242	17.7089	16.9413	16.4531	17.5701	17.3622	16.7851	16.9724	16.2811	17.4001	16.4869	16.6197	17.2552
P02654	Apolipoprotein C-I OS=Homo sapiens OX=9606 GN=APOC1 PE=1 SV=1	APOC1				0.01	1.216	0.531104	-0.563429	-2.00793	22.1848	23.7019	24.2678	23.12	23.5567	24.0421	23.983	22.6688	24.0768	23.3438	22.1752	23.2715	22.5747	22.1622	23.409	23.5175	23.352	23.1841	22.7339
P05452	Tetranectin OS=Homo sapiens OX=9606 GN=CLEC3B PE=1 SV=3	CLEC3B				-0.37	0.569835	0.801648	-0.173071	-1.14207	20.9199	21.4619	21.2519	20.8946	21.1624	21.3614	21.7999	20.8598	21.1321	21.4565	20.9175	20.4871	20.9914	20.6198	21.3405	21.1528	21.6622	21.2718	21.0697
A0A0B4J2D9	Immunoglobulin kappa variable 1D-13 OS=Homo sapiens OX=9606 GN=IGKV1D-13 PE=3 SV=1	IGKV1D-13;IGKV1-13				-1.75	0.553588	0.80477	-1.43899	-1.13257	22.5966	23.1892	NaN	20.0908	20.294	17.9218	NaN	20.8304	17.0323	NaN	16.9618	17.2362	18.0081	NaN	19.968	15.9164	20.8387	NaN	22.9531
P04180	Phosphatidylcholine-sterol acyltransferase OS=Homo sapiens OX=9606 GN=LCAT PE=1 SV=1	LCAT				0.13	0.20088	0.921654	0.0565639	0.491036	19.0905	19.1094	19.0046	19.0291	18.9313	18.9783	19.184	18.8012	18.8342	18.358	19.4439	19.1147	18.9674	19.202	18.8111	18.6128	19.0748	19.0344	18.6365
P01024	Complement C3 OS=Homo sapiens OX=9606 GN=C3 PE=1 SV=2	C3				-0.26	1.42252	0.521233	-0.23122	-2.25245	28.6004	28.9198	29.0156	28.8173	28.4899	29.0323	28.5709	29.1652	28.8121	28.8462	28.3812	28.9784	28.2721	28.5626	28.6166	28.9176	28.5383	28.6036	28.4912
A0A0C4DH25	Immunoglobulin kappa variable 3D-20 OS=Homo sapiens OX=9606 GN=IGKV3D-20 PE=3 SV=1	IGKV3D-20				0.24	0.0915745	0.96014	0.126141	0.244344	17.6652	18.2704	18.6061	18.7382	22.3924	18.7737	16.4451	18.2834	19.0408	18.9408	18.4459	18.8458	19.1394	19.0996	19.0576	18.3051	19.184	18.3338	19.1644
P0C0L4	Complement C4-A OS=Homo sapiens OX=9606 GN=C4A PE=1 SV=2	C4A;C4B				-0.02	0.0727581	0.963419	-0.0625713	-0.197537	19.9719	21.5246	20.0701	21.6993	19.5344	20.9933	19.3167	20.0748	20.193	20.6249	20.196	20.7556	19.9021	21.0061	20.1622	20.9944	20.3854	20.3321	19.3057
P01011	Alpha-1-antichymotrypsin OS=Homo sapiens OX=9606 GN=SERPINA3 PE=1 SV=2	SERPINA3				-0.09	0.506942	0.858292	-0.181141	-1.04376	25.6233	25.9766	25.7122	25.3773	25.2632	25.6941	24.989	26.4772	25.4904	25.3583	25.3722	25.2658	25.6702	25.7593	24.8441	25.9362	25.3027	25.1556	25.4289
P0DOX2	Immunoglobulin alpha-2 heavy chain OS=Homo sapiens OX=9606 PE=1 SV=2					-0.08	0.189697	0.940441	0.1845	0.467464	20.1014	20.1741	18.6676	19.5523	20.5426	20.8952	19.4365	21.2717	22.0244	21.6071	21.6207	20.1206	20.6013	20.5798	19.7556	20.9266	20.6079	20.1239	21.1697
P04003	C4b-binding protein alpha chain OS=Homo sapiens OX=9606 GN=C4BPA PE=1 SV=2	C4BPA				-0.1	0.620105	0.775731	-0.166105	-1.21809	24.3883	24.32	24.884	24.9652	24.435	24.9454	24.6417	24.6828	24.3641	24.3163	24.0798	24.9035	24.4971	24.7386	24.3154	24.8091	24.1337	24.0132	24.3633
P04070	Vitamin K-dependent protein C OS=Homo sapiens OX=9606 GN=PROC PE=1 SV=1	PROC				0.13	1.25589	0.519097	0.880135	2.05596	16.7801	17.631	16.5858	18.9128	16.3007	17.2609	17.3784	17.8298	17.3311	18.3411	19.4073	18.941	18.3381	16.1274	18.9276	19.1711	17.2129	18.792	17.9205
P02749	Beta-2-glycoprotein 1 OS=Homo sapiens OX=9606 GN=APOH PE=1 SV=3	APOH				0.15	0.49895	0.847472	0.206041	1.03099	22.4375	23.2732	24.1525	23.2621	23.7524	23.5168	23.04	23.5234	23.9148	23.5363	23.8377	23.9271	23.6677	23.9371	23.4017	23.2925	23.8044	22.8979	24.0566
P01861	Immunoglobulin heavy constant gamma 4 OS=Homo sapiens OX=9606 GN=IGHG4 PE=1 SV=1	IGHG4				-0.14	0.122834	0.963194	-0.353297	-0.318958	22.1593	18.1071	22.374	19.7042	22.7209	20.1136	19.2565	19.2111	23.9442	22.4548	21.9281	20.8811	23.365	17.3083	21.8962	17.774	16.2918	22.0655	24.3515
P10643	Complement component C7 OS=Homo sapiens OX=9606 GN=C7 PE=1 SV=2	C7				-0.16	0.448726	0.832448	-0.102417	-0.949125	22.21	22.5635	22.9803	22.4421	22.4942	22.6894	22.624	22.7752	22.4923	22.7122	22.5388	22.6327	22.6501	22.735	22.2998	22.2677	22.9229	22.2018	22.2144
P01709	Immunoglobulin lambda variable 2-8 OS=Homo sapiens OX=9606 GN=IGLV2-8 PE=1 SV=2	IGLV2-8				-0.13	0.259167	0.869014	0.211518	0.60897	18.6723	19.7874	19.6447	19.6682	19.9251	20.3805	19.7979	20.1194	20.553	20.9643	19.2639	20.7074	20.9855	19.5439	20.2191	18.8895	21.7114	19.9149	20.2296
Q14520	Hyaluronan-binding protein 2 OS=Homo sapiens OX=9606 GN=HABP2 PE=1 SV=1	HABP2				0.09	0.0279964	1	0.0123591	0.0794918	19.7502	20.564	20.6351	20.0667	19.8301	20.2943	20.5723	20.5743	20.4129	20.3561	20.435	20.4297	19.83	20.5004	20.1566	20.8423	19.7213	20.375	20.5713
P18428	Lipopolysaccharide-binding protein OS=Homo sapiens OX=9606 GN=LBP PE=1 SV=3	LBP				-0.19	0.36363	0.827848	-0.348894	-0.803314	18.984	17.0582	17.8506	19.1134	17.2101	18.1718	16.7959	19.6197	17.5626	18.0204	17.7198	17.6088	15.9716	17.7691	17.7812	19.6511	17.1326	17.6895	17.8842
P01717	Immunoglobulin lambda variable 3-25 OS=Homo sapiens OX=9606 GN=IGLV3-25 PE=1 SV=2	IGLV3-25				-0.01	0.0652449	0.971781	0.0562289	0.178412	20.7378	20.4917	20.5432	20.5224	19.9469	20.3104	19.2132	21.0456	21.1176	21.7373	19.4388	20.7244	21.0542	20.3794	20.9158	20.4734	21.791	19.8855	20.9431
Q08380	Galectin-3-binding protein OS=Homo sapiens OX=9606 GN=LGALS3BP PE=1 SV=1	LGALS3BP				-0.36	0.498035	0.840681	-0.232123	-1.02952	22.512	20.6979	20.8241	20.9757	21.4027	21.7318	21.813	21.8118	20.6334	21.0551	21.2385	21.1163	20.5859	21.4421	21.2121	21.4893	20.8532	20.8257	21.2597
P02768	Serum albumin OS=Homo sapiens OX=9606 GN=ALB PE=1 SV=2	ALB				0.1	0.367986	0.837934	0.0222062	0.811023	33.3328	33.1831	33.2714	33.292	33.3751	33.2049	33.2954	33.1812	33.2542	33.2583	33.3802	33.3022	33.3312	33.3019	33.2889	33.2291	33.2546	33.3019	33.1935
A0A0B4J1V6	Immunoglobulin heavy variable 3-73 OS=Homo sapiens OX=9606 GN=IGHV3-73 PE=3 SV=1	IGHV3-73				-0.21	0.373817	0.839286	-0.299608	-0.822563	16.4996	16.8581	16.5016	18.3692	16.9383	17.0475	16.8115	16.7889	16.8214	16.6449	15.2545	16.6892	17.0583	16.0784	16.8473	15.4966	17.362	18.2416	NaN
A0A0C4DH38	Immunoglobulin heavy variable 5-51 OS=Homo sapiens OX=9606 GN=IGHV5-51 PE=3 SV=1	IGHV5-51				-0.39	0.481429	0.839527	-0.322719	-1.00275	20.2194	20.8986	19.9348	20.7469	20.899	19.9778	18.7085	19.7661	20.507	21.1072	18.4756	19.9173	20.6113	19.3354	20.3294	20.3313	20.5319	19.8779	20.1741
O14791	Apolipoprotein L1 OS=Homo sapiens OX=9606 GN=APOL1 PE=1 SV=5	APOL1				-0.16	0.212002	0.918885	-0.136932	-0.51416	21.2427	21.3047	20.6275	22.8541	21.816	21.0376	21.0686	21.5241	21.4905	21.0791	21.5516	22.2564	21.1741	20.5696	20.8146	21.6957	20.7761	20.938	21.6319
P07359	Platelet glycoprotein Ib alpha chain OS=Homo sapiens OX=9606 GN=GP1BA PE=1 SV=2	GP1BA				0.25	0.411051	0.833471	0.240059	0.898615	16.0448	NaN	14.4293	15.0572	14.1506	NaN	NaN	14.8677	NaN	15.3384	15.4835	NaN	15.3026	15.1144	14.8505	15.1213	NaN	15.3043	15.3733
P05546	Heparin cofactor 2 OS=Homo sapiens OX=9606 GN=SERPIND1 PE=1 SV=3	SERPIND1				-0.01	0.728393	0.730858	-0.432014	-1.37528	24.5255	23.5797	23.7912	24.4469	23.0462	23.4481	24.485	24.3924	22.8911	24.3037	23.2158	22.5537	23.1773	23.4093	23.1743	24.7563	24.6516	22.9672	23.2252
P01860	Immunoglobulin heavy constant gamma 3 OS=Homo sapiens OX=9606 GN=IGHG3 PE=1 SV=2	IGHG3				-0.16	0.32882	0.835918	-0.256574	-0.740659	24.5583	23.6391	23.7866	25.0055	24.783	25.9797	23.084	24.6188	24.8386	25.3955	24.5063	24.5996	24.6631	24.6835	25.1031	23.3619	23.9293	23.3813	24.583
P13645	Keratin, type I cytoskeletal 10 OS=Homo sapiens OX=9606 GN=KRT10 PE=1 SV=6	KRT10				0.18	0.159632	0.95986	0.160534	0.402381	19.0178	19.7044	21.7722	20.2822	21.0673	20.3736	19.9397	19.7322	19.9475	19.5576	20.2392	19.7132	20.1567	21.858	20.7264	18.6527	19.4985	20.7467	21.1084
P01764	Immunoglobulin heavy variable 3-23 OS=Homo sapiens OX=9606 GN=IGHV3-23 PE=1 SV=2	IGHV3-23				-0.41	0.87688	0.656364	-0.449679	-1.57894	19.8748	19.5733	18.8409	19.2211	19.0333	20.5398	18.9188	19.1656	19.6815	20.5287	18.6562	19.9985	19.1588	18.7941	18.9757	18.4254	20.1682	18.5201	19.0959
P00742	Coagulation factor X OS=Homo sapiens OX=9606 GN=F10 PE=1 SV=2	F10				-0.46	1.20435	0.495952	-0.542803	-1.99383	18.9606	19.4624	19.4134	18.5512	18.3551	19.4965	19.4583	19.0347	19.4781	18.0116	18.4487	18.6205	19.1619	18.1266	18.4845	18.8855	19.2247	18.2729	17.0893
Q12805	EGF-containing fibulin-like extracellular matrix protein 1 OS=Homo sapiens OX=9606 GN=EFEMP1 PE=1 SV=2	EFEMP1				-0.61	2.12092	0.247908	-0.855728	-3.20445	13.94	NaN	14.2175	NaN	13.4797	14.1877	15.2562	13.9851	14.2311	14.3394	NaN	13.5808	12.8589	NaN	13.1209	NaN	13.7862	13.9331	12.8133
O95445	Apolipoprotein M OS=Homo sapiens OX=9606 GN=APOM PE=1 SV=2	APOM				-0.04	0.32522	0.837182	0.118794	0.734066	21.4438	22.3839	21.5809	21.3164	21.3319	21.1605	22.1415	21.5578	21.6135	20.8818	21.7647	21.7025	21.8301	21.2613	21.7793	21.3764	21.6037	21.8536	21.7683
P02656	Apolipoprotein C-III OS=Homo sapiens OX=9606 GN=APOC3 PE=1 SV=1	APOC3				0.12	0.10692	0.948261	0.0747406	0.281437	23.3765	25.3389	25.0692	24.0443	24.3464	25.1821	24.5199	24.0205	24.7212	23.9918	24.6569	25.2012	23.2941	24.6689	24.5252	24.9121	24.4638	24.4952	24.6049
P13671	Complement component C6 OS=Homo sapiens OX=9606 GN=C6 PE=1 SV=3	C6				-0.09	0.127	0.963396	0.0427244	0.328631	21.6604	22.2196	22.3647	22.0789	22.1233	22.1438	21.5533	22.4679	21.8967	21.8502	21.845	22.511	22.0907	22.2663	22.0343	22.3377	21.7634	21.7128	22.1463
A0A0C4DH34	Immunoglobulin heavy variable 4-28 OS=Homo sapiens OX=9606 GN=IGHV4-28 PE=3 SV=1	IGHV4-28				0.16	0.0636993	0.97106	0.0776585	0.175259	16.8096	NaN	16.5057	NaN	17.5802	NaN	17.1317	18.4221	18.8253	19.1875	16.4417	18.4337	17.7307	17.8619	18.4782	17.5734	NaN	18.1477	18.1962
P36955	Pigment epithelium-derived factor OS=Homo sapiens OX=9606 GN=SERPINF1 PE=1 SV=4	SERPINF1				-0.04	0.118234	0.936887	-0.0370086	-0.308209	21.3808	21.0562	21.1995	21.4494	21.3123	21.0018	21.3445	21.6054	20.8779	21.1137	21.0456	21.7401	21.4691	20.8979	20.8572	21.3573	21.0977	21.3455	20.9639
P06727	Apolipoprotein A-IV OS=Homo sapiens OX=9606 GN=APOA4 PE=1 SV=3	APOA4				0	0.0172033	1	0.00806226	0.049418	24.963	25.5005	26.0594	24.8272	25.2409	25.4593	25.825	25.5814	25.5445	25.2021	25.5676	26.004	25.6586	25.4743	25.4445	25.2408	24.867	25.5132	25.0857
P02452	Collagen alpha-1(I) chain OS=Homo sapiens OX=9606 GN=COL1A1 PE=1 SV=5	COL1A1				-0.07	0.140976	0.961301	-0.115978	-0.360641	17.2016	16.4958	17.5395	17.2137	17.496	16.8391	18.9	16.5048	17.8501	16.7967	17.3398	17.7526	17.7902	16.8022	16.6029	16.0003	18.0023	17.5174	16.7021
P05156	Complement factor I OS=Homo sapiens OX=9606 GN=CFI PE=1 SV=2	CFI				-0.21	0.672542	0.723217	-0.196899	-1.29525	21.6392	21.6601	22.4406	21.7621	21.6971	22.1842	21.6464	22.2601	21.8448	22.1064	21.9147	21.668	21.4767	22.1991	21.5772	21.9949	21.0178	21.6058	22.0904
P06396	Gelsolin OS=Homo sapiens OX=9606 GN=GSN PE=1 SV=1	GSN				0.18	0.574137	0.80287	0.112097	1.14866	23.2393	22.8792	23.264	22.7065	23.2069	23.1243	23.4538	23.2479	23.5122	23.2305	23.4057	23.7062	23.2736	23.1726	23.201	23.2442	23.3116	23.1033	23.2687
P22352	Glutathione peroxidase 3 OS=Homo sapiens OX=9606 GN=GPX3 PE=1 SV=2	GPX3				-0.06	0.560948	0.800038	0.560655	1.12841	16.0997	18.4281	16.1984	15.6061	17.8316	18.3501	17.6817	17.0786	17.041	17.8451	18.6515	18.253	16.0626	18.5898	18.3089	18.308	15.3977	18.3043	18.1144
P04004	Vitronectin OS=Homo sapiens OX=9606 GN=VTN PE=1 SV=1	VTN				0.01	0.00135469	1	-0.000422499	-0.00396116	24.8036	24.8666	24.8313	24.5541	24.4795	24.5054	25.3275	25.3083	24.9069	24.7125	24.954	24.9791	24.809	24.7383	24.6098	24.8754	24.9253	24.7421	24.8294
P01706	Immunoglobulin lambda variable 2-11 OS=Homo sapiens OX=9606 GN=IGLV2-11 PE=1 SV=2	IGLV2-11				0.02	0.362707	0.823599	0.279823	0.801676	21.6414	21.1423	18.584	21.4458	22.3152	21.0218	20.9718	20.7782	20.1992	21.0022	21.2583	21.4348	20.7655	21.4682	21.0561	20.7949	21.2908	20.8403	21.8013
P01857	Immunoglobulin heavy constant gamma 1 OS=Homo sapiens OX=9606 GN=IGHG1 PE=1 SV=1	IGHG1				0.16	0.612376	0.780029	0.227528	1.20654	28.1772	28.3488	28.2358	28.7879	28.6644	28.4036	27.5752	28.8634	28.7998	29.1317	28.0855	28.4287	28.7992	28.6429	29.0038	28.5442	29.0174	28.686	29.3291
P07225	Vitamin K-dependent protein S OS=Homo sapiens OX=9606 GN=PROS1 PE=1 SV=1	PROS1				0.07	0.495709	0.836744	-0.108683	-1.02579	22.0255	22.0467	22.2901	22.2424	22.1358	22.5384	22.236	22.4895	22.2099	21.9723	22.0442	22.4873	22.3525	22.072	21.9125	22.5017	21.9507	21.759	21.9099
P19827	Inter-alpha-trypsin inhibitor heavy chain H1 OS=Homo sapiens OX=9606 GN=ITIH1 PE=1 SV=3	ITIH1				0.2	2.14113	0.270444	-0.641244	-3.05088	27.0568	27.2828	27.1316	26.3444	26.4088	27.1123	26.946	27.0465	26.9523	26.9794	25.3078	26.2621	26.3789	25.4067	26.3091	26.4033	27.0367	26.7568	26.7022
P35858	Insulin-like growth factor-binding protein complex acid labile subunit OS=Homo sapiens OX=9606 GN=IGFALS PE=1 SV=1	IGFALS				0.17	0.179436	0.941993	0.0798409	0.445539	19.2836	19.3571	19.3691	19.5889	19.5409	19.3624	19.102	19.2549	19.385	19.0697	19.1696	20.1774	18.3744	19.1625	19.0267	19.8104	19.5304	19.5825	19.8669
P0DOX7	Immunoglobulin kappa light chain OS=Homo sapiens OX=9606 PE=1 SV=1		Acetyl [N-Term]			-0.35	0.47501	0.827914	-0.341005	-0.992318	22.1016	21.8795	21.6839	21.6237	22.1257	22.3078	20.6445	21.8795	22.9706	22.7317	19.8951	21.3421	22.2794	21.2656	22.1474	21.4869	22.1826	21.4209	22.8645
P02748	Complement component C9 OS=Homo sapiens OX=9606 GN=C9 PE=1 SV=2	C9				-0.09	0.352307	0.82561	-0.189307	-0.783143	23.3301	22.6904	23.328	23.1652	22.8798	22.9057	22.5456	24.0453	22.3927	22.238	22.8326	23.065	22.3859	23.305	22.2268	23.5788	22.121	22.3558	22.994
P02746	Complement C1q subcomponent subunit B OS=Homo sapiens OX=9606 GN=C1QB PE=1 SV=3	C1QB				-0.12	0.988042	0.656864	-0.344479	-1.72428	22.2689	22.1107	22.6768	22.4068	21.967	21.8246	22.1744	23.2617	22.6601	22.4255	21.283	22.0776	21.9557	22.5176	22.0916	22.8512	22.0592	21.726	21.7364
A0A0B4J1V2	Immunoglobulin heavy variable 2-26 OS=Homo sapiens OX=9606 GN=IGHV2-26 PE=3 SV=1	IGHV2-26				0.09	0.149093	0.963055	-0.126373	-0.378937	20.1778	20.4842	18.7073	19.508	19.7382	19.8967	18.9547	20.261	20.3294	20.0439	18.794	20.3203	19.0022	18.5454	20.5012	20.1794	20.8968	19.0442	19.8703
P0DP03	Immunoglobulin heavy variable 3-30-5 OS=Homo sapiens OX=9606 GN=IGHV3-30-5 PE=3 SV=1	IGHV3-30;IGHV3-30-5				-0.09	0.0897769	0.955475	0.390413	0.246857	18.6627	NaN	NaN	19.8662	18.3325	19.0082	14.0869	NaN	NaN	19.0979	NaN	NaN	NaN	NaN	17.8144	NaN	19.3179	NaN	NaN
P05109	Protein S100-A8 OS=Homo sapiens OX=9606 GN=S100A8 PE=1 SV=1	S100A8				1.1	0.795986	0.710334	1.01168	1.47852	16.0932	19.2032	15.0697	18.2147	15.7407	NaN	16.807	18.2821	15.9131	16.4384	15.5807	19.313	18.4077	16.9424	19.0599	17.9113	19.3693	NaN	16.4088
Q9HDC9	Adipocyte plasma membrane-associated protein OS=Homo sapiens OX=9606 GN=APMAP PE=1 SV=2	APMAP				-0.08	0.40625	0.835885	0.218867	0.880612	NaN	15.0932	15.3335	14.0462	15.5714	15.5153	15.8124	15.7125	15.2045	15.3902	15.3037	15.3274	15.4932	14.7576	15.8391	16.3776	15.86	NaN	15.1738
A0A0C4DH32	Immunoglobulin heavy variable 3-20 OS=Homo sapiens OX=9606 GN=IGHV3-20 PE=3 SV=2	IGHV3-20				-0.02	0.111251	0.943217	0.207984	0.292363	16.0821	NaN	NaN	17.3648	13.8637	14.0248	15.6403	17.8178	15.8812	17.0846	13.9531	17.3496	17.5794	13.9868	17.3584	17.6307	15.6836	16.4286	15.6309
Q92954	Proteoglycan 4 OS=Homo sapiens OX=9606 GN=PRG4 PE=1 SV=3					0.04	0.0253668	1	0.0241677	0.0722942	15.0898	15.7929	16.966	15.4449	15.1509	15.7806	17.0668	16.5194	17.3401	15.2988	16.3854	16.1497	NaN	16.6146	15.7407	16.5006	15.7781	15.2901	16.0943
P01743	Immunoglobulin heavy variable 1-46 OS=Homo sapiens OX=9606 GN=IGHV1-46 PE=1 SV=2	IGHV1-46				0.32	0.21916	0.914314	0.16477	0.52888	17.8833	17.9611	19.1312	19.1887	17.9431	18.623	18.1619	18.4944	19.5999	19.5547	17.3025	18.7424	19.1467	18.3689	19.5488	18.908	19.5733	18.97	18.8093
P19652	Alpha-1-acid glycoprotein 2 OS=Homo sapiens OX=9606 GN=ORM2 PE=1 SV=2	ORM2				-0.85	1.50604	0.583621	-0.63117	-2.34879	24.1945	24.2375	22.3676	23.7994	22.6657	24.4828	23.4837	24.4322	23.4499	24.1031	23.1404	22.5593	23.4816	22.5132	22.9748	23.3834	23.4494	23.1948	23.1174
Q15485	Ficolin-2 OS=Homo sapiens OX=9606 GN=FCN2 PE=1 SV=2	FCN2				0.1	0.226886	0.903415	0.123949	0.546019	17.7992	17.882	18.3621	17.6583	18.6317	17.4868	17.9973	18.6901	18.5559	18.1686	NaN	18.2176	17.3778	18.1214	17.9075	18.5267	NaN	18.757	18.822
A0A0B4J1Y9	Immunoglobulin heavy variable 3-72 OS=Homo sapiens OX=9606 GN=IGHV3-72 PE=3 SV=1	IGHV3-72				0.19	0.293474	0.843665	0.274536	0.674965	18.8761	18.1356	17.8351	20.0284	18.5197	18.8843	16.1204	19.2877	19.0902	18.611	17.2182	19.2016	19.3474	19.0544	19.1036	19.1348	19.1603	18.4863	18.614
P01703	Immunoglobulin lambda variable 1-40 OS=Homo sapiens OX=9606 GN=IGLV1-40 PE=1 SV=2	IGLV1-40				0.56	1.74865	0.42487	0.626014	2.62228	22.6149	21.9838	22.1374	24.0639	22.5408	22.4734	21.6798	22.9873	22.3625	22.8636	23.0352	23.1356	23.3189	22.8969	23.5289	23.692	23.3635	22.7893	23.0106
Q14624	Inter-alpha-trypsin inhibitor heavy chain H4 OS=Homo sapiens OX=9606 GN=ITIH4 PE=1 SV=4	ITIH4				-0.1	0.00616029	1	-0.00214483	-0.0179146	25.0099	24.8973	25.1089	24.4882	24.4554	25.1219	24.3434	25.1023	24.6584	24.5194	24.3486	24.835	24.8122	24.944	24.7102	24.6023	24.8216	24.8879	24.9537
P05154	Plasma serine protease inhibitor OS=Homo sapiens OX=9606 GN=SERPINA5 PE=1 SV=3	SERPINA5				-0.08	0.0205282	1	0.0160676	0.0587558	20.0466	19.0946	20.0323	18.666	19.0902	18.878	20.2692	19.488	20.5329	20.0025	19.4076	20.0196	19.2497	19.4456	19.6183	20.0121	18.5801	20.3298	19.9721
P02790	Hemopexin OS=Homo sapiens OX=9606 GN=HPX PE=1 SV=2	HPX				-0.02	0.924856	0.692202	-0.105214	-1.64233	27.1963	27.3222	27.3318	27.1015	27.1251	27.1181	27.2185	27.5217	27.1976	27.2104	27.0493	27.1514	27.1308	27.1123	26.9539	27.4943	27.0894	27.0263	27.1543
A0A075B6I4	Immunoglobulin lambda variable 10-54 OS=Homo sapiens OX=9606 GN=IGLV10-54 PE=3 SV=1	IGLV10-54				-0.25	0.129505	0.977109	-0.285962	-0.336704	13.7234	13.5597	14.5773	18.1062	NaN	15.0019	14.0874	NaN	15.1738	NaN	14.7933	13.2705	17.1555	14.2399	NaN	NaN	16.2454	14.0462	12.4772
P11226	Mannose-binding protein C OS=Homo sapiens OX=9606 GN=MBL2 PE=1 SV=2	MBL2				-0.11	0.478183	0.837693	0.788958	0.999309	15.5593	19.3778	NaN	15.0436	16.4409	18.6804	19.7603	16.6555	15.1686	18.743	16.1356	18.4883	17.8837	18.3794	15.2393	19.4129	18.6045	19.3338	19.0525
P68871	Hemoglobin subunit beta OS=Homo sapiens OX=9606 GN=HBB PE=1 SV=2	HBB				-0.12	0.13309	0.973971	0.175979	0.34266	25.7217	25.3045	23.7472	23.9402	22.4464	24.538	26.581	22.5271	23.0271	25.3125	23.8957	24.2754	25.8953	24.1551	24.0213	24.7544	25.0298	24.3507	24.037
P00751	Complement factor B OS=Homo sapiens OX=9606 GN=CFB PE=1 SV=2	CFB				-0.09	0.071313	0.962446	0.0347048	0.193879	25.6376	25.4577	25.9219	25.4686	25.2667	25.5307	25.1296	26.159	25.0995	25.014	26.1406	25.7903	25.5199	25.8417	25.2745	25.6624	24.9423	24.8954	25.462
P02774	Vitamin D-binding protein OS=Homo sapiens OX=9606 GN=GC PE=1 SV=2					-0.05	0.121889	0.946816	-0.0312719	-0.316757	26.2837	25.6461	26.2969	26.1712	25.9948	26.2214	26.3834	26.2548	26.0162	26.0664	26.5676	26.0894	25.9757	26.0568	26.0557	25.9379	25.8748	26.0292	26.3329
P07996	Thrombospondin-1 OS=Homo sapiens OX=9606 GN=THBS1 PE=1 SV=2	THBS1				-0.22	0.10384	0.946248	-0.143787	-0.274066	21.3267	21.9271	21.6754	20.8413	19.1107	20.805	17.8956	22.0317	21.6744	21.7027	19.912	20.8918	21.2689	20.129	21.2443	21.3702	21.0957	21.7169	19.1685
P10909	Clusterin OS=Homo sapiens OX=9606 GN=CLU PE=1 SV=1	CLU				0.07	0.00385915	1	0.00147173	0.011252	24.3602	24.5407	24.9133	24.2065	24.2358	25.0464	24.5042	24.575	24.8089	24.8795	24.2105	25.1686	24.3939	24.5506	24.4382	24.6072	24.5939	24.703	24.8108
P05543	Thyroxine-binding globulin OS=Homo sapiens OX=9606 GN=SERPINA7 PE=1 SV=2	SERPINA7				-0.31	1.45558	0.611824	-0.391418	-2.29074	21.4667	21.2005	21.0069	20.6533	20.8348	20.9753	21.6048	20.9643	21.0231	21.0511	20.1399	20.7788	21.2761	20.057	20.2513	20.5858	21.154	20.9079	21.0291
P01344	Insulin-like growth factor II OS=Homo sapiens OX=9606 GN=IGF2 PE=1 SV=1	IGF2				0.13	0.0289322	1	-0.0164553	-0.082574	16.103	NaN	16.116	17.0996	17.0766	16.5187	NaN	16.1317	16.0551	15.9197	NaN	16.4648	NaN	16.5583	16.2696	16.2219	16.2703	16.3817	NaN
P01019	Angiotensinogen OS=Homo sapiens OX=9606 GN=AGT PE=1 SV=1	AGT				-0.29	1.57774	0.532865	-0.434033	-2.43052	23.4979	23.8056	23.2201	22.998	22.8329	23.0492	23.52	23.8864	23.0531	22.8825	22.2805	23.5638	22.9136	22.4288	22.9608	23.2112	22.5239	22.9106	22.7713
Q04756	Hepatocyte growth factor activator OS=Homo sapiens OX=9606 GN=HGFAC PE=1 SV=1	HGFAC				0.06	0.0249779	1	0.0114638	0.0711498	17.1738	17.5981	17.7933	17.3088	17.3642	17.1052	17.3334	17.4276	17.8501	17.5414	17.5504	17.3512	17.4789	16.4298	17.6375	17.5643	18.0582	17.3797	17.6995
P02042	Hemoglobin subunit delta OS=Homo sapiens OX=9606 GN=HBD PE=1 SV=2	HBD				-0.47	0.244305	0.883302	-0.393846	-0.582087	17.4615	17.066	NaN	15.9162	NaN	16.7519	18.8868	NaN	15.0353	17.7381	14.5104	15.7544	18.4437	18.1504	15.4124	18.0955	17.0048	16.324	15.5744
P08697	Alpha-2-antiplasmin OS=Homo sapiens OX=9606 GN=SERPINF2 PE=1 SV=3	SERPINF2				-0.16	0.00319332	1	-0.000926993	-0.00931777	23.3119	23.4019	23.2824	22.6614	23.336	23.3466	23.2311	23.3374	23.0308	23.115	22.9594	23.4258	22.8407	23.2006	23.0771	23.2149	23.4226	23.3941	23.3057
A0A0C4DH33	Immunoglobulin heavy variable 1-24 OS=Homo sapiens OX=9606 GN=IGHV1-24 PE=3 SV=1	IGHV1-24				0.12	0.12197	0.951192	0.138616	0.317266	19.9404	17.8708	18.4853	17.7337	16.7135	17.9181	17.3682	17.5145	18.5412	17.1164	17.5016	17.4754	17.8175	17.3757	18.8612	19.0054	19.5234	NaN	16.9104
P07360	Complement component C8 gamma chain OS=Homo sapiens OX=9606 GN=C8G PE=1 SV=3	C8G				-0.27	1.43626	0.533055	-0.529227	-2.26838	20.5209	20.817	21.5866	20.5452	20.372	21.1414	22.1622	21.5172	20.9802	20.5254	20.9852	19.8605	20.6224	20.2614	20.1918	20.9549	20.6458	20.0678	20.7985
P27169	Serum paraoxonase/arylesterase 1 OS=Homo sapiens OX=9606 GN=PON1 PE=1 SV=3	PON1				0.1	0.391705	0.843773	-0.228794	-0.852507	22.5918	22.4884	23.2242	22.4295	23.3047	23.2102	23.0966	21.7235	23.4853	22.3656	23.0458	23.0877	21.4196	21.8771	22.0662	22.9398	22.7528	23.0399	22.8397
P26927	Hepatocyte growth factor-like protein OS=Homo sapiens OX=9606 GN=MST1 PE=1 SV=2	MST1				0.11	0.0111413	1	-0.0109744	-0.0322192	17.5787	18.2537	18.8524	17.717	18.2305	18.2408	18.8674	18.3323	17.7775	16.375	17.9579	16.1907	17.7847	18.4807	18.0374	18.0355	18.6497	18.1748	18.7925
P13796	Plastin-2 OS=Homo sapiens OX=9606 GN=LCP1 PE=1 SV=6	LCP1				0.27	0.285848	0.853211	0.673133	0.660493	22.8449	21.0364	13.6195	21.5744	22.0437	22.0156	21.5901	21.3374	18.4906	20.2836	22.9285	19.5473	19.7403	22.0623	22.105	21.4232	18.4293	22.1461	22.0285
P02786	Transferrin receptor protein 1 OS=Homo sapiens OX=9606 GN=TFRC PE=1 SV=2	TFRC				-0.59	1.45062	0.580181	-0.648263	-2.43032	17.5287	16.6283	16.3338	NaN	16.6626	NaN	NaN	16.1513	15.7138	NaN	16.1506	15.5628	15.7579	NaN	NaN	16.0318	15.9696	NaN	15.6564
A0A0B4J1Y8	Immunoglobulin lambda variable 9-49 OS=Homo sapiens OX=9606 GN=IGLV9-49 PE=1 SV=1	IGLV9-49				-0.18	0.492104	0.835365	-0.605017	-1.0219	NaN	15.7405	15.4469	17.7311	15.6623	16.5548	15.0207	15.6213	17.0839	18.0171	14.9687	15.0668	18.5104	15.4831	16.4004	16.511	13.3002	15.9225	15.2704
Q9UHG3	Prenylcysteine oxidase 1 OS=Homo sapiens OX=9606 GN=PCYOX1 PE=1 SV=3	PCYOX1				0.55	1.38001	0.474861	0.491548	2.42251	NaN	NaN	13.92	NaN	14.0122	NaN	13.562	NaN	14.3313	NaN	NaN	14.0573	NaN	14.6973	14.5821	14.0899	NaN	14.8072	14.4539

## Sheet: HeatMap - NonDepleted Serum
Abundances (Normalized): F1: Sample, CTRL	Abundances (Normalized): F2: Sample, CTRL	Abundances (Normalized): F4: Sample, CTRL	Abundances (Normalized): F12: Sample, CTRL	Abundances (Normalized): F15: Sample, CTRL	Abundances (Normalized): F16: Sample, CTRL	Abundances (Normalized): F18: Sample, CTRL	Abundances (Normalized): F19: Sample, CTRL	Abundances (Normalized): F22: Sample, CTRL	Abundances (Normalized): F23: Sample, CTRL	Abundances (Normalized): F5: Sample, ZIKV	Abundances (Normalized): F6: Sample, ZIKV	Abundances (Normalized): F7: Sample, ZIKV	Abundances (Normalized): F8: Sample, ZIKV	Abundances (Normalized): F9: Sample, ZIKV	Abundances (Normalized): F10: Sample, ZIKV	Abundances (Normalized): F14: Sample, ZIKV	Abundances (Normalized): F17: Sample, ZIKV	Abundances (Normalized): F21: Sample, ZIKV	C: Modifications	C: Student's T-test Significant ZIKV	C: Student's T-test significant	N: Abundance Ratio (log2): (ZIKV) / (CTRL)	N: -Log Student's T-test p-value ZIKV	N: Student's T-test q-value ZIKV	N: Student's T-test Difference ZIKV	N: Student's T-test Test statistic ZIKV	T: Accession	T: Description	T: Gene Symbol
-0.378251	-0.037403	-0.438242	-0.491837	-1.28258	-0.590851	-0.943953	-0.863235	-1.1792	-1.02262	2.16654	1.04909	-0.580184	0.921486	0.601532	0.897787	0.194813	0.209308	1.7678		+	ZIKV	0.62	4.12905	0.0194649	0.646336	5.18664	P02652	Apolipoprotein A-II OS=Homo sapiens OX=9606 GN=APOA2 PE=1 SV=1	APOA2
1.14128	1.3803	1.5451	0.294695	0.0651186	0.810657	-0.0498673	1.78185	0.0250998	-0.0842225	-1.78299	-1.25608	0.13866	-0.67768	-0.888144	0.012344	-0.547187	-1.35807	-0.550868		+	ZIKV	-1.11	3.64105	0.0299379	-0.999248	-4.6516	P02763	Alpha-1-acid glycoprotein 1 OS=Homo sapiens OX=9606 GN=ORM1 PE=1 SV=1	ORM1
