# Supplementary material for: Serum Proteomics Reveals Alterations in Protease Activity, Axon Guidance, and Visual Phototransduction Pathways in Infants With In Utero Exposure to Zika Virus Without Congenital Zika Syndrome
Source: Front Cell Infect Microbiol. 2020 Nov 18;10:577819. doi: 10.3389/fcimb.2020.577819 (PMC7708324; doi:10.3389/fcimb.2020.577819)
Supplement: Supplementary File 4 — Disease-related proteins. Complete information from DAVID analysis for all differently regulated, upregulated, and downregulated proteins. GAD_Disease: Gene-Disease Associations. [file Table_4.xlsx]

## Sheet: Disease - PerClass
Category	Term	Count	%	PValue	Genes	Fold Enrichment	Bonferroni	Benjamini	FDR
GAD_DISEASE_CLASS	METABOLIC	37	44.0476	0.0148982	O00151, Q6UX71, P02753, P15291, P04003, P12955, P13591, P02461, P68871, P01011, P36955, P12830, Q16706, P05452, P01009, P00738, O75882, P01023, P02760, P08637, P02763, P02671, P02787, Q13103, P01042, Q9NQ79, Q92954, P11279, P04180, Q9Y6Z7, O95445, Q9Y4L1, P06276, P02647, P08709, P00918, P01137	1.36103	0.236762	0.0242631	10.4743
GAD_DISEASE_CLASS	PHARMACOGENOMIC	35	41.6667	3.75463e-08	P02776, Q6UX71, P13473, P13591, P02461, P35542, P68871, Q92820, P01011, P22105, P36955, O75144, P01009, P00738, P08697, P35916, P01023, P02760, P08637, P02763, P02671, P02787, P01042, Q9Y6R7, P04180, P10599, P04004, O95445, P16070, Q9Y4L1, P06276, P02647, P08709, P29622, P01137	2.49389	6.75834e-07	6.75834e-07	2.76763e-05
GAD_DISEASE_CLASS	CARDIOVASCULAR	31	36.9048	0.0221873	Q6UX71, P13473, P15291, O00533, P13591, P02461, P35542, P68871, P01011, Q16706, P01009, P00738, O75882, P01023, P08637, P02763, P02671, P02787, P01042, Q9NQ79, P02768, P02743, P11279, P04180, P10599, O95445, P15144, P02647, P06276, P08709, P01137	1.40682	0.332269	0.0330957	15.2437
GAD_DISEASE_CLASS	NEUROLOGICAL	29	34.5238	0.000197193	O00151, Q6UX71, P02753, P15291, P12955, P13591, P19823, Q92820, P01011, P22105, O75144, P01009, P00738, P08697, P01023, P08637, P02671, P02787, Q9NQ79, P02768, P11279, P04180, P10599, O95445, P16070, P02647, P06276, P08709, P01137	1.94267	0.00354353	0.000506988	0.145264
GAD_DISEASE_CLASS	IMMUNE	28	33.3333	0.000880833	O00151, Q6UX71, P01871, P15291, Q92820, P01011, P48740, P22105, O75144, P12830, Q16706, P01009, P00738, P01023, P08637, P02671, P06702, P02787, Q13103, P02743, P24821, P10599, O95445, P16070, P15144, P02647, P06276, P01137	1.81538	0.0157369	0.00176089	0.647464
GAD_DISEASE_CLASS	CANCER	28	33.3333	0.00258752	P04003, O00533, Q9NZP8, P52566, Q92820, P01011, P48740, P36955, P12830, Q16706, P01009, P35916, P00738, O75882, P08637, P02763, P04066, P04180, P24821, P10599, P04004, O95445, P16070, P15144, P02647, P06276, P08709, P01137	1.69556	0.0455649	0.00465271	1.89167
GAD_DISEASE_CLASS	OTHER	23	27.381	6.78913e-06	P08637, P02671, P02787, O00533, P52566, P02743, P02461, P68871, Q92820, P04180, P01011, P48740, P22105, P36955, P12830, P01009, P00738, P08697, P02647, P01023, P06276, P08709, P01137	2.79168	0.000122197	6.11005e-05	0.00500432
GAD_DISEASE_CLASS	RENAL	21	25	1.48337e-05	P08637, O00151, P06702, Q6UX71, P01042, P02461, P01011, P22105, P24821, P10599, P01009, P00738, P35916, P08697, P16070, P02647, P01023, P06276, P08709, P01137, P02760	2.86912	0.000266973	6.67499e-05	0.0109337
GAD_DISEASE_CLASS	HEMATOLOGICAL	21	25	4.4757e-05	P08637, P02671, Q6UX71, P02787, P01042, P13473, P04003, O00533, P04075, P19827, Q9Y5Y7, P68871, Q16706, P01009, P00738, P08697, P35916, P16070, P01023, P08709, P01137	2.66069	0.00080532	0.000134265	0.0329867
GAD_DISEASE_CLASS	UNKNOWN	20	23.8095	0.000301086	P08637, P02671, P02787, P01042, P02753, P02768, P02461, P68871, Q92820, P01011, P24821, P01009, P00738, P35916, O95445, P16070, P02647, P06276, P08709, P01137	2.40046	0.00540571	0.000677317	0.221725
GAD_DISEASE_CLASS	PSYCH	17	20.2381	0.0361261	P02763, P02787, P01042, P02768, O00533, P04075, P19827, P13591, P04180, P01011, P22105, P00738, P15144, P02647, P01023, P06276, P01137	1.66725	0.484339	0.0496706	23.7553
GAD_DISEASE_CLASS	VISION	14	16.6667	3.5956e-05	P02671, P02787, Q6UX71, P04003, P26038, P01011, P48740, P36955, P12830, P04004, P00738, P01023, P02647, P01137	3.93376	0.000647011	0.000129436	0.026501
GAD_DISEASE_CLASS	NORMALVARIATION	13	15.4762	9.76336e-06	P08637, P22105, P01009, P00738, O95445, P15144, P02647, P06276, Q92820, P68871, P01023, P08709, P01137	4.86801	0.000175726	5.85787e-05	0.00719657
GAD_DISEASE_CLASS	REPRODUCTION	10	11.9048	0.0531567	P22105, P02787, P01009, P00738, P35916, P02461, P02647, P04180, P01137, P08709	2.01664	0.625884	0.0678186	33.144

## Sheet: Disease - Downregulated protein
Category	Term	Count	%	PValue	Genes	Fold Enrichment	Bonferroni	Benjamini	FDR	Negative_log(10)_pvalue
GAD_DISEASE	Type 2 Diabetes	19	39.5833	1.32813e-05	P08637, P02776, P02787, P01042, P13473, P35542, P68871, P04180, P01011, O75144, P01009, P00738, O95445, Q9Y4L1, P16070, P02647, P01023, P06276, P29622	2.87498	0.00758137	0.00758137	0.0194901	4.87676
GAD_DISEASE	Null	12	25	5.12172e-05	P08637, P02787, P02753, P01042, P01009, P00738, O95445, P06276, Q92820, P68871, P02647, P01011	4.26397	0.0289217	0.014567	0.0751408	4.29058
GAD_DISEASE	Atherosclerosis	8	16.6667	0.000327506	P08637, P02787, Q13103, Q16706, P15291, P01009, P00738, P01011	5.78417	0.17113	0.0368425	0.479578	3.48478
GAD_DISEASE	Asthma	7	14.5833	0.000377489	P02787, P02768, O95445, P06276, P02647, P01023, P01011	6.99138	0.19454	0.0354147	0.55258	3.4231
GAD_DISEASE	Alzheimer's Disease	7	14.5833	0.00159819	P02753, P12955, O95445, P06276, P02647, P01023, P04180	5.30325	0.600081	0.108243	2.32006	2.79637
GAD_DISEASE	Cirrhosis	6	12.5	8.33944e-05	P08637, P00738, P06276, P68871, P02647, P04180	12.8744	0.0466632	0.0158028	0.122321	4.07886
GAD_DISEASE	Systemic lupus erythematosus	4	8.33333	0.0107638	P08637, P01871, Q16706, P02743	8.47362	0.997973	0.40355	14.6857	1.96803
GAD_DISEASE	Diabetes	3	6.25	0.000977246	P02787, P01009, P00738	62.3606	0.428926	0.0769147	1.42468	3.01
GAD_DISEASE	Cerebral Amyloid Angiopathy (CAA)	2	4.16667	0.00585087	P06276, P01023	332.59	0.965348	0.285548	8.25163	2.23278
GAD_DISEASE	Anemia	2	4.16667	0.00585087	P00738, P68871	332.59	0.965348	0.285548	8.25163	2.23278
GAD_DISEASE	Hypoalphalipoproteinemia	2	4.16667	0.00876379	P02647, P04180	221.726	0.993551	0.367785	12.1189	2.05731
GAD_DISEASE	Pulmonary Emphysema	2	4.16667	0.00876379	P01009, P01011	221.726	0.993551	0.367785	12.1189	2.05731
GAD_DISEASE	Alzheimer's disease; chronic obstructive pulmonary disease/COPD	2	4.16667	0.0116684	P02787, P01009	166.295	0.9988	0.403891	15.8235	1.93299
GAD_DISEASE	cardiovascular disease	3	6.25	0.0128735	P01009, P00738, P02647	16.9113	0.999403	0.41158	17.3173	1.8903
GAD_DISEASE	Coronary Disease|Coronary heart disease|Inflammation|Insulin Resistance	3	6.25	0.0128735	P35542, P02647, P04180	16.9113	0.999403	0.41158	17.3173	1.8903
GAD_DISEASE	Arthritis	3	6.25	0.0128735	P08637, P16070, P01023	16.9113	0.999403	0.41158	17.3173	1.8903
GAD_DISEASE	rheumatoid arthritis	4	8.33333	0.0179205	P08637, P01009, Q92820, P01023	7.00189	0.999968	0.476698	23.3092	1.74665
GAD_DISEASE	anemia	2	4.16667	0.0203326	P00738, P68871	95.0256	0.999992	0.499622	26.0277	1.69181
GAD_DISEASE	Type 2 diabetes	5	10.4167	0.0204893	P02753, Q16706, P00738, P02647, P04180	4.6193	0.999993	0.48264	26.2011	1.68847
GAD_DISEASE	Malaria infection	2	4.16667	0.0260676	P00738, P68871	73.9088	1	0.549128	32.1348	1.5839
GAD_DISEASE	monocyte chemoattractant protein 1 (66-77)	3	6.25	0.026175	Q6UX71, Q16706, P06276	11.602	1	0.532288	32.2445	1.58211
GAD_DISEASE	Anemia, Sickle Cell|Sickle cell anemia	2	4.16667	0.0289228	P00738, P68871	66.5179	1	0.551038	34.9969	1.53876
GAD_DISEASE	COPD	2	4.16667	0.0289228	P01009, P01011	66.5179	1	0.551038	34.9969	1.53876
GAD_DISEASE	cholesterol, HDL cholesterol, LDL	2	4.16667	0.0346088	P02647, P04180	55.4316	1	0.600432	40.3647	1.46081
GAD_DISEASE	alpha 1-Antitrypsin Deficiency|Lung Neoplasms|Neoplasm of lung |Pulmonary Disease, Chronic Obstructive	2	4.16667	0.0346088	P01009, P01011	55.4316	1	0.600432	40.3647	1.46081
GAD_DISEASE	Lymphoma, Non-Hodgkin	4	8.33333	0.0360038	P08637, P04003, Q9NZP8, P00738	5.34281	1	0.598886	41.617	1.44365
GAD_DISEASE	cardiovascular disease; periodontal disease	2	4.16667	0.0402624	P08637, P01009	47.5128	1	0.625121	45.2899	1.3951
GAD_DISEASE	atherosclerosis, carotid	2	4.16667	0.0430771	P02647, P04180	44.3453	1	0.635498	47.5981	1.36575
GAD_DISEASE	Diseases in Twins|Obstetric Labor, Premature	2	4.16667	0.0458838	P02647, P04180	41.5737	1	0.644824	49.8091	1.33834
GAD_DISEASE	brain aneurysm	2	4.16667	0.0486824	P02647, P01011	39.1282	1	0.653248	51.9269	1.31263
GAD_DISEASE	hypertension	6	12.5	0.0532739	P01042, P00738, P15144, P68871, P02647, P01011	2.83055	1	0.673827	55.222	1.27349
GAD_DISEASE	Perioperative genomic profiles	2	4.16667	0.0653072	P06276, P68871	28.9208	1	0.736696	62.8865	1.18504
GAD_DISEASE	Carcinoma, Squamous Cell|Head and Neck Neoplasms	2	4.16667	0.0762328	P08637, P00738	24.6363	1	0.78009	68.7687	1.11786
GAD_DISEASE	Lupus	2	4.16667	0.0816489	P08637, P16070	22.9372	1	0.792863	71.3509	1.08805
GAD_DISEASE	atherosclerosis	4	8.33333	0.0849555	P01009, P02743, P02647, P04180	3.74749	1	0.796026	72.8281	1.07081
GAD_DISEASE	HDL cholesterol	2	4.16667	0.0923885	P02647, P04180	20.157	1	0.814224	75.8935	1.03438
GAD_DISEASE	Arthritis, Rheumatoid|Rheumatoid Arthritis	3	6.25	0.093719	P08637, P02787, Q92820	5.66914	1	0.809562	76.407	1.02817
GAD_DISEASE	kidney failure, chronic	3	6.25	0.0946204	P06276, P02647, P01011	5.63711	1	0.803548	76.7491	1.02402

## Sheet: Disease - Upregulated protein
Category	Term	Count	%	PValue	Genes	List Total	Pop Hits	Pop Total	Fold Enrichment	Bonferroni	Benjamini	FDR	Negative_log(10)_pvalue
GAD_DISEASE	Edema	11	31.4286	0.00734685	P02671, P22105, P36955, P10599, P13591, P08697, P35916, P04004, P01137, P08709, P02760	27	2198	12971	2.40422	0.989273	0.779458	10.3517	2.1339
GAD_DISEASE	Chronic renal failure	8	22.8571	0.00159736	O00151, P22105, P24821, P10599, P08697, P35916, P01137, P08709	27	905	12971	4.2467	0.625873	0.38834	2.3412	2.7966
GAD_DISEASE	Alzheimer's disease	7	20	0.00982656	P02671, O00151, P22105, Q9NQ79, P19823, P01137, P08709	27	950	12971	3.53984	0.997696	0.780917	13.6137	2.0076
GAD_DISEASE	Macular degeneration	5	14.2857	0.00152902	P02671, P48740, P36955, P26038, P04004	27	254	12971	9.45684	0.609788	0.609788	2.24209	2.81559
GAD_DISEASE	Atherosclerosis	4	11.4286	0.0331774	P02671, P10599, P01137, P08709	27	355	12971	5.41304	1	0.9003	39.3471	1.47916
GAD_DISEASE	Fibrinogen heart disease	2	5.71429	0.00998379	P02671, P08709	27	5	12971	192.163	0.997911	0.708926	13.8168	2.0007
GAD_DISEASE	Bronchopulmonary dysplasia	2	5.71429	0.0139504	P01137, P08709	27	7	12971	137.259	0.999823	0.763069	18.7946	1.85541
GAD_DISEASE	Kidney calculi	2	5.71429	0.0218379	P06702, P02760	27	11	12971	87.3468	0.999999	0.856278	27.9064	1.66079
GAD_DISEASE	Pancreatic neoplasm	2	5.71429	0.0393634	P12830, P01137	27	20	12971	48.0407	1	0.915397	44.8506	1.40491
GAD_DISEASE	Thrombosis, deep vein	2	5.71429	0.0432168	P02671, P08709	27	22	12971	43.6734	1	0.915413	48.0395	1.36435
GAD_DISEASE	Retinopathy of prematurity	2	5.71429	0.0432168	P36955, P01137	27	22	12971	43.6734	1	0.915413	48.0395	1.36435
GAD_DISEASE	Cerebrovascular disease	2	5.71429	0.0432168	P02671, P08709	27	22	12971	43.6734	1	0.915413	48.0395	1.36435
GAD_DISEASE	Cleft Lip|Cleft Palate	4	11.4286	0.0434019	P24821, P12830, O00533, P01137	27	395	12971	4.86489	1	0.897107	48.1883	1.36249
GAD_DISEASE	epithelial ovarian cancer	3	8.57143	0.045185	O00533, P04066, P01137	27	170	12971	8.47778	1	0.887792	49.6012	1.34501
GAD_DISEASE	chronic obstructive pulmonary disease	4	11.4286	0.0487584	P48740, P12830, P52566, P01137	27	414	12971	4.64162	1	0.888738	52.3252	1.31195
GAD_DISEASE	Chorioamnionitis|Fetal Membranes, Premature Rupture|Infection of amniotic sac and membranes|Obstetric Labor, Premature|Pre-Eclampsia|Premature Birth	3	8.57143	0.0535876	P35916, P01137, P08709	27	187	12971	7.70707	1	0.863644	55.7888	1.27094
GAD_DISEASE	thrombosis	2	5.71429	0.0697772	P02671, P01137	27	36	12971	26.6893	1	0.903792	65.7638	1.15629
GAD_DISEASE	Apoplexy|Stroke	2	5.71429	0.071647	P01137, P08709	27	37	12971	25.968	1	0.898333	66.7695	1.1448
GAD_DISEASE	thromboembolism, venous	2	5.71429	0.0790901	P02671, P08709	27	41	12971	23.4345	1	0.910448	70.5063	1.10188
GAD_DISEASE	lung cancer	4	11.4286	0.0827378	P48740, P12830, P52566, P01137	27	516	12971	3.72409	1	0.910562	72.191	1.0823
GAD_DISEASE	Helicobacter Infections|Stomach Neoplasms	2	5.71429	0.0827901	P12830, P01137	27	43	12971	22.3445	1	0.900815	72.2145	1.08202
GAD_DISEASE	Bladder Cancer	4	11.4286	0.0876647	P48740, P12830, P52566, P01137	27	529	12971	3.63257	1	0.904729	74.3242	1.05718
GAD_DISEASE	Myocardial Infarction	4	11.4286	0.0903699	P02671, P13591, P01137, P08709	27	536	12971	3.58513	1	0.902708	75.4296	1.04398
