# Supplementary material for: Serum Proteomics Reveals Alterations in Protease Activity, Axon Guidance, and Visual Phototransduction Pathways in Infants With In Utero Exposure to Zika Virus Without Congenital Zika Syndrome
Source: Front Cell Infect Microbiol. 2020 Nov 18;10:577819. doi: 10.3389/fcimb.2020.577819 (PMC7708324; doi:10.3389/fcimb.2020.577819)
Supplement: Supplementary File 5 — Full list of pathways disclosed by the GSEA analysis. The results include the pathways identifier, statistical results, and name from Reactome. [file Table_5.xlsx]

## Sheet: CTRL_Report_Reactome
Pathway identifier	Pathway name	#Entities found	#Entities total	#Interactors found	#Interactors total	Entities ratio	Entities pValue	Entities FDR	#Reactions found	#Reactions total	Reactions ratio	Species identifier	Species name	Submitted entities found	Mapped entities	Submitted entities hit interactor	Interacts with	Found reaction identifiers
R-HSA-114608	Platelet degranulation	13	137	1	37	0.00933688	3.33067e-16	9.35918e-14	5	11	0.000848634	9606	Homo sapiens	P29622;P01011;P01042;Q13103;P13473;O00391;P01009;P02768;P02647;P02776;P02787;P02763;P01023	P29622;P01011;P01042;Q13103;P13473;O00391;P01009;P02768;P02647;P02776;P02787;P02763;P01023	Q9Y4L1	P11021	R-HSA-482770;R-HSA-481010;R-HSA-481009;R-HSA-481007;R-HSA-351323
R-HSA-76005	Response to elevated platelet cytosolic Ca2+	13	144	1	94	0.00981394	1.53211e-14	2.14495e-12	5	14	0.00108008	9606	Homo sapiens	P29622;P01011;P01042;Q13103;P13473;O00391;P01009;P02768;P02647;P02776;P02787;P02763;P01023	P29622;P01011;P01042;Q13103;P13473;O00391;P01009;P02768;P02647;P02776;P02787;P02763;P01023	Q9Y4L1	P11021	R-HSA-482770;R-HSA-481010;R-HSA-481009;R-HSA-481007;R-HSA-351323
R-HSA-6798695	Neutrophil degranulation	14	480	0	0	0.0327131	6.50502e-12	6.04967e-10	8	10	0.000771486	9606	Homo sapiens	P01011;P59665;P11279;P13473;P00738;P15144;O00391;P68871;P01009;P15291;P16070;P02763;P02750;Q92820				R-HSA-6798743;R-HSA-6798739;R-HSA-6800434;R-HSA-6798751;R-HSA-6798749;R-HSA-6798748;R-HSA-6800426;R-HSA-6798745
R-HSA-8957275	Post-translational protein phosphorylation	7	109	0	0	0.00742861	9.8675e-09	6.90725e-07	1	1	7.71486e-05	9606	Homo sapiens	P01042;Q13103;O00391;P01009;P02768;P02647;P02787				R-HSA-8952289
R-HSA-76002	Platelet activation, signaling and aggregation	13	296	1	653	0.0201731	1.75911e-07	9.85104e-06	5	115	0.00887209	9606	Homo sapiens	P29622;P01011;P01042;Q13103;P13473;O00391;P01009;P02768;P02647;P02776;P02787;P02763;P01023	P29622;P01011;P01042;Q13103;P13473;O00391;P01009;P02768;P02647;P02776;P02787;P02763;P01023	Q9Y4L1	P11021	R-HSA-482770;R-HSA-481010;R-HSA-481009;R-HSA-481007;R-HSA-351323
R-HSA-381426	Regulation of Insulin-like Growth Factor (IGF) transport and uptake by Insulin-like Growth Factor Binding Proteins (IGFBPs)	7	127	0	114	0.00865535	1.84056e-06	8.46658e-05	1	14	0.00108008	9606	Homo sapiens	P01042;Q13103;O00391;P01009;P02768;P02647;P02787				R-HSA-8952289
R-HSA-109582	Hemostasis	16	824	3	1587	0.0561576	6.95299e-05	0.0027812	19	332	0.0256133	9606	Homo sapiens	P29622;P01011;P01042;Q13103;P13473;O00391;P68871;P01009;P02768;P02647;P16070;P02776;P02787;P02763;P01871;P01023	P29622;P01011;P01042;Q13103;P13473;O00391;P68871;P01009;P02768;P02647;P16070;P02776;P02787;P02763;P01871;P01023	Q9Y4L1;P02763;P02647	P11021;P02671;P05121	R-HSA-8858498;R-HSA-158311;R-HSA-158340;R-HSA-2870221;R-HSA-481007;R-HSA-158218;R-HSA-158795;R-HSA-158251;R-HSA-140840;R-HSA-158313;R-HSA-158354;R-HSA-158800;R-HSA-141040;R-HSA-1008220;R-HSA-482770;R-HSA-481010;R-HSA-481009;R-HSA-351323;R-HSA-159005
R-HSA-2168880	Scavenging of heme from plasma	4	106	1	17	0.00722415	0.000232159	0.00719694	6	12	0.000925783	9606	Homo sapiens	P00738;P68871;P02768;P02647	P00738;P68871;P02768;P02647	P02768	P02768	R-HSA-2168883;R-HSA-2168885;R-HSA-2168884;R-HSA-2168887;R-HSA-2168889;R-HSA-2230938
R-HSA-8964058	HDL remodeling	3	24	4	36	0.00163566	0.000362729	0.0101564	11	13	0.00100293	9606	Homo sapiens	P04180;P02768;P02647	P04180;P02768;P02647	P02768;P02647;P00738;P04180	P04180;P02768;P02647;P02649	R-HSA-266310;R-HSA-264678;R-HSA-264695;R-HSA-264679;R-HSA-264689;R-HSA-349404;R-HSA-266303;R-HSA-266328;R-HSA-266089;R-HSA-266299;R-HSA-266315
R-HSA-168249	Immune System	17	1329	1	1926	0.0905745	0.000491365	0.0122841	47	697	0.0537726	9606	Homo sapiens	P08637;P01011;Q9Y6Z7;P59665;P11279;P13473;P00738;P15144;O00391;P68871;P01009;P15291;P16070;P02763;P02750;P04003;Q92820	P08637;P01011;Q9Y6Z7;P59665;P11279;P13473;P00738;P15144;O00391;P68871;P01009;P15291;P16070;P02763;P02750;P04003;Q92820	P11279	P35222	R-HSA-1462039;R-HSA-1471314;R-HSA-1461971;R-HSA-2029467;R-HSA-2029272;R-HSA-2029273;R-HSA-1461982;R-HSA-2029270;R-HSA-2029271;R-HSA-2029268;R-HSA-166792;R-HSA-981637;R-HSA-2029458;R-HSA-3134883;R-HSA-2029459;R-HSA-6800426;R-HSA-1462041;R-HSA-2029457;R-HSA-1462023;R-HSA-2029452;R-HSA-2029453;R-HSA-977626;R-HSA-981658;R-HSA-6800434;R-HSA-2029451;R-HSA-2029449;R-HSA-3134904;R-HSA-3134901;R-HSA-88525…
R-HSA-140877	Formation of Fibrin Clot (Clotting Cascade)	3	55	1	58	0.00374838	0.00219889	0.0373811	8	61	0.00470606	9606	Homo sapiens	P01042;P02776;P01023	P01042;P02776;P01023	P02647	P02671	R-HSA-158354;R-HSA-141040;R-HSA-158311;R-HSA-158340;R-HSA-158218;R-HSA-158251;R-HSA-140840;R-HSA-158313
R-HSA-975634	Retinoid metabolism and transport	3	79	1	38	0.00538404	0.00263696	0.0395544	12	28	0.00216016	9606	Homo sapiens	O95445;P02647;P02753	O95445;P02647;P02753	P00738	P02649	R-HSA-2395764;R-HSA-2404134;R-HSA-2404135;R-HSA-2187332;R-HSA-2404131;R-HSA-2404140;R-HSA-2424254;R-HSA-2395768;R-HSA-2395784;R-HSA-2423785;R-HSA-2429643;R-HSA-5246478
R-HSA-8963899	Plasma lipoprotein remodeling	3	54	4	84	0.00368023	0.00434997	0.0547493	14	30	0.00231446	9606	Homo sapiens	P04180;P02768;P02647	P04180;P02768;P02647	P02768;P02647;P00738;P04180	P04180;P02768;P02647;P02649	R-HSA-174690;R-HSA-266310;R-HSA-264678;R-HSA-264679;R-HSA-174757;R-HSA-266089;R-HSA-266315;R-HSA-174739;R-HSA-264695;R-HSA-264689;R-HSA-349404;R-HSA-266303;R-HSA-266328;R-HSA-266299
R-HSA-6806667	Metabolism of fat-soluble vitamins	3	94	1	124	0.00640632	0.015091	0.15091	12	34	0.00262305	9606	Homo sapiens	O95445;P02647;P02753	O95445;P02647;P02753	P00738	P02649	R-HSA-2395764;R-HSA-2404134;R-HSA-2404135;R-HSA-2187332;R-HSA-2404131;R-HSA-2404140;R-HSA-2424254;R-HSA-2395768;R-HSA-2395784;R-HSA-2423785;R-HSA-2429643;R-HSA-5246478
R-HSA-2187338	Visual phototransduction	3	169	1	175	0.0115178	0.0487794	0.341456	14	92	0.00709767	9606	Homo sapiens	O95445;P02647;P02753	O95445;P02647;P02753	P00738	P02649	R-HSA-2453863;R-HSA-2404134;R-HSA-2404135;R-HSA-2187332;R-HSA-2404131;R-HSA-2404140;R-HSA-2395784;R-HSA-2423785;R-HSA-2429643;R-HSA-2395764;R-HSA-2453876;R-HSA-2424254;R-HSA-2395768;R-HSA-5246478
R-HSA-556833	Metabolism of lipids	3	1445	8	1627	0.0984802	0.981708	0.981708	16	943	0.0727511	9606	Homo sapiens	P02768;P02647;P06276	P02768;P02647;P06276	P02768;P02787;P02743;P02647;P00738;Q9UGM5;P16070;P04180	Q15125;O95477;61048;P02768;P02647;Q7Z5P4;Q9Y5P4-2	R-HSA-1605624;R-HSA-194083;R-HSA-429732;R-HSA-372519;R-HSA-429698;R-HSA-1989754;R-HSA-195690;R-HSA-8862380;R-HSA-194121;R-HSA-194153;R-HSA-6807052;R-HSA-194130;R-HSA-429714;R-HSA-429694;R-HSA-1989765;R-HSA-194079

## Sheet: ZIKV_Report_Reactome
Pathway identifier	Pathway name	#Entities found	#Entities total	#Interactors found	#Interactors total	Entities ratio	Entities pValue	Entities FDR	#Reactions found	#Reactions total	Reactions ratio	Species identifier	Species name	Submitted entities found	Mapped entities	Submitted entities hit interactor	Interacts with	Found reaction identifiers
R-HSA-3000178	ECM proteoglycans	6	79	1	46	0.00538404	1.273e-07	1.97315e-05	12	23	0.00177442	9606	Homo sapiens	P04004;P02461;P13591;P24821;P01137;P22105	P04004;P02461;P13591;P24821;P01137;P22105	P02461	P09486	R-HSA-2426471;R-HSA-2424246;R-HSA-2396370;R-HSA-2327909;R-HSA-2424243;R-HSA-2681681;R-HSA-2396079;R-HSA-2681667;R-HSA-2466238;R-HSA-2327886;R-HSA-2465883;R-HSA-2467659
R-HSA-1474244	Extracellular matrix organization	8	329	7	577	0.0224221	0.000190766	0.0221288	75	318	0.0245333	9606	Homo sapiens	P04004;P02671;P02461;P13591;P24821;P12830;P01137;P22105	P04004;P02671;P02461;P13591;P24821;P12830;P01137;P22105	P26038;P02461;P01137;P12830;P10599;P35916;P04075	18348;P07996;P07237;P16070;P12814;P01137;P35968;P19320;P12830;P09486	R-HSA-8948232;R-HSA-114560;R-HSA-8948234;R-HSA-2002460;R-HSA-216064;R-HSA-216069;R-HSA-216068;R-HSA-8948224;R-HSA-8948226;R-HSA-2396079;R-HSA-8948228;R-HSA-8948230;R-HSA-216076;R-HSA-8948231;R-HSA-216082;R-HSA-2424246;R-HSA-2002440;R-HSA-2327733;R-HSA-2424243;R-HSA-2534206;R-HSA-2327738;R-HSA-2466238;R-HSA-2395320;R-HSA-198941;R-HSA-2161282;R-HSA-2731147;R-HSA-2731149;R-HSA-349603;R-HSA-2022073;R…
R-HSA-216083	Integrin cell surface interactions	5	86	5	298	0.00586111	0.000655223	0.0432447	14	54	0.00416602	9606	Homo sapiens	P04004;P02671;P02461;P24821;P12830	P04004;P02671;P02461;P24821;P12830	P26038;P01137;P12830;P35916;P04075	P07996;P16070;P35968;P19320;P12830	R-HSA-114560;R-HSA-216064;R-HSA-216069;R-HSA-349603;R-HSA-216068;R-HSA-4088281;R-HSA-265422;R-HSA-2327695;R-HSA-216076;R-HSA-265428;R-HSA-216082;R-HSA-265426;R-HSA-2752115;R-HSA-198941
R-HSA-8957275	Post-translational protein phosphorylation	3	109	0	0	0.00742861	0.00120953	0.0701527	1	1	7.71486e-05	9606	Homo sapiens	P19823;P02671;P24821				R-HSA-8952289
R-HSA-3000171	Non-integrin membrane-ECM interactions	4	61	3	200	0.0041573	0.00138069	0.0704151	9	22	0.00169727	9606	Homo sapiens	P04004;P02461;P24821;P01137	P04004;P02461;P24821;P01137	P26038;P01137;P10599	18348;P07996;P12814;P01137	R-HSA-2731147;R-HSA-2681675;R-HSA-2731149;R-HSA-2681694;R-HSA-2465890;R-HSA-2327738;R-HSA-2731075;R-HSA-2731122;R-HSA-2731078
R-HSA-419037	NCAM1 interactions	2	44	0	22	0.00299871	0.00696087	0.190475	10	10	0.000771486	9606	Homo sapiens	P02461;P13591				R-HSA-375157;R-HSA-422454;R-HSA-525833;R-HSA-375155;R-HSA-375154;R-HSA-375149;R-HSA-375148;R-HSA-375151;R-HSA-375160;R-HSA-375144
R-HSA-422475	Axon guidance	5	584	4	1589	0.039801	0.0349689	0.372096	39	297	0.0229131	9606	Homo sapiens	P02461;P13591;P07737;P26038;O00533	P02461;P13591;P07737;P26038;O00533	P26038;P12830;P10599;P04075	P15311;18348;P00533;P12931	R-HSA-443782;R-HSA-525833;R-HSA-374662;R-HSA-391872;R-HSA-443779;R-HSA-445069;R-HSA-374677;R-HSA-445087;R-HSA-374681;R-HSA-445083;R-HSA-374680;R-HSA-419033;R-HSA-9011241;R-HSA-3928601;R-HSA-445088;R-HSA-445089;R-HSA-622382;R-HSA-375149;R-HSA-375148;R-HSA-375151;R-HSA-375144;R-HSA-418859;R-HSA-392053;R-HSA-375157;R-HSA-422454;R-HSA-428534;R-HSA-392054;R-HSA-392051;R-HSA-375155;R-HSA-375154;R-HSA-3…
R-HSA-1474228	Degradation of the extracellular matrix	2	148	1	83	0.0100866	0.0657845	0.372096	12	105	0.0081006	9606	Homo sapiens	P02461;P12830	P02461;P12830	P26038	P16070	R-HSA-1454791;R-HSA-2534260;R-HSA-2485111;R-HSA-1474213;R-HSA-1454757;R-HSA-1474210;R-HSA-2473584;R-HSA-2534206;R-HSA-3827958;R-HSA-1454843;R-HSA-2537499;R-HSA-4224014
R-HSA-195258	Signlaling by RHO GTPase	3	326	1	663	0.0222177	0.271481	0.372096	12	112	0.00864064	9606	Homo sapiens	P06702;P07737;P12830	P06702;P07737;P12830	P26038	18348	R-HSA-5665751;R-HSA-5665767;R-HSA-9626848;R-HSA-5668629;R-HSA-5672304;R-HSA-5665809;R-HSA-5666001;R-HSA-5665982;R-HSA-5665802;R-HSA-442586;R-HSA-5665659;R-HSA-203070
R-HSA-1266738	Developmental Biology	6	1241	6	2919	0.0845771	0.763566	0.763566	44	537	0.0414288	9606	Homo sapiens	P02461;P13591;P07737;P01137;P26038;O00533	P02461;P13591;P07737;P01137;P26038;O00533	P26038;Q6EMK4;P01137;P12830;P10599;P04075	P15311;18348;P49639;P01137;P00533;P22735;P12931	R-HSA-443782;R-HSA-525833;R-HSA-374662;R-HSA-391872;R-HSA-443779;R-HSA-445069;R-HSA-374677;R-HSA-445087;R-HSA-374681;R-HSA-445083;R-HSA-374680;R-HSA-419033;R-HSA-9011241;R-HSA-3928601;R-HSA-560491;R-HSA-445088;R-HSA-381283;R-HSA-445089;R-HSA-5617458;R-HSA-622382;R-HSA-375149;R-HSA-375148;R-HSA-375151;R-HSA-375144;R-HSA-418859;R-HSA-392053;R-HSA-375157;R-HSA-422454;R-HSA-428534;R-HSA-392054;R-HSA-…
R-HSA-1280215	Cytokine Signaling in Immune system	4	1312	2	2685	0.0894159	0.935923	0.935923	16	735	0.0567042	9606	Homo sapiens	P02671;P13591;P01137;P26038	P02671;P13591;P01137;P26038	P26038;P01137	18348;P07237	R-HSA-5672980;R-HSA-8950218;R-HSA-109699;R-HSA-5672978;R-HSA-6789615;R-HSA-8950113;R-HSA-1031716;R-HSA-9657599;R-HSA-8950183;R-HSA-9657603;R-HSA-8950456;R-HSA-5672965;R-HSA-9657606;R-HSA-5672972;R-HSA-5672973;R-HSA-9657608
R-HSA-1280215	Cytokine Signaling in Immune system	4	1312	2	2685	0.0894159	0.935923	0.935923	16	735	0.0567042	9606	Homo sapiens	P02671;P13591;P01137;P26038	P02671;P13591;P01137;P26038	P26038;P01137	18348;P07237	R-HSA-5672980;R-HSA-8950218;R-HSA-109699;R-HSA-5672978;R-HSA-6789615;R-HSA-8950113;R-HSA-1031716;R-HSA-9657599;R-HSA-8950183;R-HSA-9657603;R-HSA-8950456;R-HSA-5672965;R-HSA-9657606;R-HSA-5672972;R-HSA-5672973;R-HSA-9657608
R-HSA-449147	Signaling by Interleukins	2	639	1	1883	0.0435494	0.946074	0.946074	5	490	0.0378028	9606	Homo sapiens	P01137;P26038	P01137;P26038	P01137	P07237	R-HSA-8950456;R-HSA-8950218;R-HSA-6789615;R-HSA-8950113;R-HSA-8950183
R-HSA-162582	Signal Transduction	9	3396	10	5751	0.231446	0.991637	0.991637	141	2386	0.184077	9606	Homo sapiens	P02671;P06702;P02461;P13591;P07737;P35916;P12830;P01137;P52566	P02671;P06702;P02461;P13591;P07737;P35916;P12830;P01137;P52566	P26038;P02461;P01137;P12830;P35916;P10599;O00151;P08709;P04075;P06702	P07900;Q5S007;P07237;Q68CZ2;P13726;P35968;P00533;P04271;P62136;P09486;18348;P14136;P37173;P12931;P32121;Q12933;P35222;P19883	R-HSA-178178;R-HSA-2160931;R-HSA-2160932;R-HSA-194310;R-HSA-167686;R-HSA-194308;R-HSA-111879;R-HSA-2160935;R-HSA-354060;R-HSA-178189;R-HSA-177939;R-HSA-177942;R-HSA-9021596;R-HSA-354066;R-HSA-1675776;R-HSA-2179387;R-HSA-5218643;R-HSA-354073;R-HSA-3769383;R-HSA-354087;R-HSA-199456;R-HSA-2134532;R-HSA-194854;R-HSA-2219524;R-HSA-5672304;R-HSA-178218;R-HSA-9612219;R-HSA-377644;R-HSA-1676082;R-HSA-377…
