# Supplementary material for: Serum Proteomics Reveals Alterations in Protease Activity, Axon Guidance, and Visual Phototransduction Pathways in Infants With In Utero Exposure to Zika Virus Without Congenital Zika Syndrome
Source: Front Cell Infect Microbiol. 2020 Nov 18;10:577819. doi: 10.3389/fcimb.2020.577819 (PMC7708324; doi:10.3389/fcimb.2020.577819)
Supplement: Supplementary File 6 — Complete information of the DAVID and ClueGO Gene Ontology analysis. CTRL and ZIKV GO information. BP: biological process; CC: cellular component; MF: molecular function. [file Table_6.xlsx]

## Sheet: MF - Downregulated
source	term_name	term_id	adjusted_p_value	negative_log10_of_adjusted_p_value	term_size	query_size	intersection_size	effective_domain_size	intersections
GO:MF	peptidase inhibitor activity	GO:0030414	1.28191e-06	5.89214	184	45	8	18098	P01009,P05543,P01011,Q13103,P01023,P29622,Q9UGM5,P01042
GO:MF	glycosaminoglycan binding	GO:0005539	0.00088062	3.05521	236	45	6	18098	P02776,P01871,Q9Y5Y7,P16070,Q9UBQ6,P01042
GO:MF	antioxidant activity	GO:0016209	0.00209503	2.67881	88	45	4	18098	P68871,P00738,P02768,O95445
GO:MF	hemoglobin binding	GO:0030492	0.00600267	2.22166	9	45	2	18098	P68871,P00738
GO:MF	manganese ion binding	GO:0030145	0.0129002	1.8894	63	45	3	18098	P12955,P15291,Q9UBQ6
GO:MF	exogenous protein binding	GO:0140272	0.0178408	1.74859	76	45	3	18098	P15144,P02768,P11279
GO:MF	ammonium ion binding	GO:0070405	0.0178408	1.74859	77	45	3	18098	P02647,P01871,P06276
GO:MF	organic acid binding	GO:0043177	0.0260043	1.58496	219	45	4	18098	P68871,P02768,Q9Y5Y7,P16070
GO:MF	phosphatidylcholine binding	GO:0031210	0.0260043	1.58496	29	45	2	18098	P02647,P01871
GO:MF	hyaluronic acid binding	GO:0005540	0.0260043	1.58496	27	45	2	18098	Q9Y5Y7,P16070
GO:MF	quaternary ammonium group binding	GO:0050997	0.0260043	1.58496	29	45	2	18098	P02647,P01871
GO:MF	exopeptidase activity	GO:0008238	0.0286055	1.54355	114	45	3	18098	P15144,P12955,Q92820
GO:MF	lipoprotein particle binding	GO:0071813	0.0335529	1.47427	36	45	2	18098	P02743,P02647
GO:MF	protein-lipid complex binding	GO:0071814	0.0335529	1.47427	36	45	2	18098	P02743,P02647
GO:MF	oxygen binding	GO:0019825	0.0341495	1.46662	37	45	2	18098	P68871,P02768
GO:MF	chemoattractant activity	GO:0042056	0.0346302	1.46055	41	45	2	18098	P35542,Q9Y6Z7
GO:MF	lipid transporter activity	GO:0005319	0.0349786	1.4562	142	45	3	18098	P02647,O95445,P02753
GO:MF	aminopeptidase activity	GO:0004177	0.0389116	1.40992	49	45	2	18098	P15144,P12955
GO:MF	cysteine-type endopeptidase inhibitor activity	GO:0004869	0.0453139	1.34377	57	45	2	18098	Q9UGM5,P01042
GO:MF	apolipoprotein A-I receptor binding	GO:0034191	0.0469305	1.32854	4	45	1	18098	P02647
GO:MF	choline binding	GO:0033265	0.0469305	1.32854	4	45	1	18098	P06276
GO:MF	thiol oxidase activity	GO:0016972	0.0469305	1.32854	4	45	1	18098	O00391
GO:MF	metalloexopeptidase activity	GO:0008235	0.0469305	1.32854	60	45	2	18098	P15144,P12955

## Sheet: MF - Upregulated
source	term_name	term_id	adjusted_p_value	negative_log10_of_adjusted_p_value	term_size	query_size	intersection_size	effective_domain_size	intersections
GO:MF	extracellular matrix structural constituent	GO:0005201	1.52402e-06	5.81701	165	33	7	18098	P04004,Q9H8L6,P24821,Q92954,P02671,P02461,P22105
GO:MF	endopeptidase regulator activity	GO:0061135	0.00060651	3.21716	184	33	5	18098	P19827,P08697,P02760,P19823,P36955
GO:MF	polysaccharide binding	GO:0030247	0.017323	1.76138	27	33	2	18098	P04004,Q92954
GO:MF	protease binding	GO:0002020	0.0181381	1.74141	131	33	3	18098	P08697,O00533,P02461
GO:MF	growth factor binding	GO:0019838	0.0183918	1.73538	139	33	3	18098	Q6EMK4,P02461,P35916
GO:MF	integrin binding	GO:0005178	0.0183918	1.73538	137	33	3	18098	P04004,P02461,P22105
GO:MF	heparin binding	GO:0008201	0.0264861	1.57698	170	33	3	18098	P04004,P05452,P22105
GO:MF	scavenger receptor activity	GO:0005044	0.0293447	1.53247	53	33	2	18098	P04004,Q92954
GO:MF	fructose-bisphosphate aldolase activity	GO:0004332	0.0443498	1.35311	4	33	1	18098	P04075
GO:MF	Toll-like receptor 4 binding	GO:0035662	0.0443498	1.35311	4	33	1	18098	P06702
GO:MF	cargo receptor activity	GO:0038024	0.0476954	1.32152	78	33	2	18098	P04004,Q92954
GO:MF	glycosaminoglycan binding	GO:0005539	0.0476954	1.32152	236	33	3	18098	P04004,P05452,P22105
GO:MF	fructose binding	GO:0070061	0.0476954	1.32152	5	33	1	18098	P04075
GO:MF	arachidonic acid binding	GO:0050544	0.0476954	1.32152	5	33	1	18098	P06702

## Sheet: CC - Downregulated
source	term_name	term_id	adjusted_p_value	negative_log10_of_adjusted_p_value	term_size	query_size	intersection_size	effective_domain_size	intersections
GO:CC	blood microparticle	GO:0072562	4.27627e-16	15.3689	141	47	13	18842	P68871,P02743,P02763,P00738,P02787,P04003,P02768,P02647,P01011,P01871,P01023,P06276,P01042
GO:CC	platelet alpha granule lumen	GO:0031093	7.123e-11	10.1473	66	47	8	18842	P02763,P01009,P02768,P01011,P02776,P01023,O00391,P01042
GO:CC	high-density lipoprotein particle	GO:0034364	5.69514e-06	5.2445	27	47	4	18842	P35542,P02647,O95445,P04180
GO:CC	azurophil granule	GO:0042582	1.83928e-05	4.73535	154	47	6	18842	P59665,P01011,Q92820,P11279,P15291,P13473
GO:CC	protein-lipid complex	GO:0032994	2.12166e-05	4.67333	39	47	4	18842	P35542,P02647,O95445,P04180
GO:CC	platelet dense granule	GO:0042827	0.000131223	3.88199	21	47	3	18842	Q13103,P29622,P13473
GO:CC	specific granule	GO:0042581	0.00030617	3.51404	158	47	5	18842	P02763,P00738,P02750,Q92820,O00391
GO:CC	spherical high-density lipoprotein particle	GO:0034366	0.00133701	2.87386	9	47	2	18842	P02647,O95445
GO:CC	autolysosome	GO:0044754	0.00133701	2.87386	9	47	2	18842	P11279,P13473
GO:CC	haptoglobin-hemoglobin complex	GO:0031838	0.00198881	2.70141	11	47	2	18842	P68871,P00738
GO:CC	azurophil granule membrane	GO:0035577	0.00227952	2.64216	57	47	3	18842	P11279,P15291,P13473
GO:CC	platelet dense granule lumen	GO:0031089	0.00293377	2.53257	14	47	2	18842	Q13103,P29622
GO:CC	secondary lysosome	GO:0005767	0.00293377	2.53257	14	47	2	18842	P11279,P13473
GO:CC	low-density lipoprotein particle	GO:0034362	0.00293377	2.53257	14	47	2	18842	P02647,O95445
GO:CC	vacuolar lumen	GO:0005775	0.00456202	2.34084	172	47	4	18842	P59665,P01011,Q92820,P13473
GO:CC	very-low-density lipoprotein particle	GO:0034361	0.0061803	2.20899	21	47	2	18842	P02647,O95445
GO:CC	triglyceride-rich plasma lipoprotein particle	GO:0034385	0.0061803	2.20899	21	47	2	18842	P02647,O95445
GO:CC	azurophil granule lumen	GO:0035578	0.00700825	2.15439	91	47	3	18842	P59665,P01011,Q92820
GO:CC	basolateral plasma membrane	GO:0016323	0.00972266	2.01221	220	47	4	18842	P02787,P00918,P15291,P16070
GO:CC	ficolin-1-rich granule lumen	GO:1904813	0.0147811	1.83029	124	47	3	18842	P68871,P01009,P02750
GO:CC	ficolin-1-rich granule	GO:0101002	0.0147811	1.83029	124	47	3	18842	P68871,P01009,P02750
GO:CC	ficolin-1-rich granule membrane	GO:0101003	0.0358659	1.44532	60	47	2	18842	P11279,P13473
GO:CC	phagolysosome	GO:0032010	0.0422967	1.37369	5	47	1	18842	P11279
GO:CC	cytolytic granule	GO:0044194	0.0422967	1.37369	5	47	1	18842	P11279
GO:CC	symbiont-containing vacuole membrane	GO:0020005	0.0458731	1.33844	6	47	1	18842	P02776
GO:CC	platelet dense granule membrane	GO:0031088	0.0458731	1.33844	6	47	1	18842	P13473
GO:CC	integral component of vacuolar membrane	GO:0031166	0.0458731	1.33844	6	47	1	18842	P13473
GO:CC	intrinsic component of vacuolar membrane	GO:0031310	0.0458731	1.33844	6	47	1	18842	P13473
GO:CC	intermediate-density lipoprotein particle	GO:0034363	0.0458731	1.33844	6	47	1	18842	P02647
GO:CC	alveolar lamellar body	GO:0097208	0.0458731	1.33844	6	47	1	18842	P11279
GO:CC	phagocytic vesicle membrane	GO:0030670	0.0458731	1.33844	75	47	2	18842	P11279,P13473
GO:CC	actin-based cell projection	GO:0098858	0.0458731	1.33844	208	47	3	18842	P00918,P15291,P16070

## Sheet: CC - Uprregulated
source	term_name	term_id	adjusted_p_value	negative_log10_of_adjusted_p_value	term_size	query_size	intersection_size	effective_domain_size	intersections
GO:CC	blood microparticle	GO:0072562	6.50169e-11	10.187	141	34	9	18842	P04004,P19827,P08697,P02760,P19823,P04217,P02671,P26038,P07737
GO:CC	platelet alpha granule lumen	GO:0031093	9.66462e-05	4.01482	66	34	4	18842	P08697,P04217,P04075,P02671
GO:CC	fibrinogen complex	GO:0005577	0.00118918	2.92475	8	34	2	18842	P08697,P02671
GO:CC	basement membrane	GO:0005604	0.00693539	2.15893	95	34	3	18842	Q9H8L6,P36955,P24821
GO:CC	extracellular matrix component	GO:0044420	0.0262668	1.58059	53	34	2	18842	P24821,P02461
GO:CC	spine apparatus	GO:0097444	0.0391842	1.40689	4	34	1	18842	O94985
GO:CC	perisynaptic space	GO:0099544	0.0391842	1.40689	4	34	1	18842	P24821
GO:CC	perisynaptic extracellular matrix	GO:0098966	0.0391842	1.40689	4	34	1	18842	P24821
GO:CC	synapse-associated extracellular matrix	GO:0099535	0.0391842	1.40689	4	34	1	18842	P24821

## Sheet: BP - Downregulated
source	term_name	term_id	adjusted_p_value	negative_log10_of_adjusted_p_value	term_size	query_size	intersection_size	effective_domain_size	intersections
GO:BP	acute-phase response	GO:0006953	1.3152e-07	6.88101	47	45	6	17847	P02743,P02763,P00738,P01009,P35542,P01011
GO:BP	protein-lipid complex remodeling	GO:0034368	2.96668e-05	4.52773	28	45	4	17847	P02768,P02647,O95445,P04180
GO:BP	complement activation	GO:0006956	0.000190163	3.72088	178	45	6	17847	P02743,P04003,P01871,P01023,Q9Y6Z7,Q9NZP8
GO:BP	reverse cholesterol transport	GO:0043691	0.000609955	3.2147	21	45	3	17847	P02647,O95445,P04180
GO:BP	tissue homeostasis	GO:0001894	0.000645241	3.19028	226	45	6	17847	P02787,P02768,P01011,P00918,P02753,P25311
GO:BP	cellular oxidant detoxification	GO:0098869	0.00301152	2.52121	101	45	4	17847	P68871,P00738,P02768,O95445
GO:BP	hyaluronan catabolic process	GO:0030214	0.0118974	1.92455	15	45	2	17847	Q9Y5Y7,P16070
GO:BP	cell killing	GO:0001906	0.0143913	1.8419	166	45	4	17847	P59665,P02776,P11279,P25311
GO:BP	retina homeostasis	GO:0001895	0.0143913	1.8419	72	45	3	17847	P02787,P02768,P25311
GO:BP	disruption of cells of other organism involved in symbiotic interaction	GO:0051818	0.014707	1.83248	17	45	2	17847	P59665,P02776
GO:BP	cholesterol esterification	GO:0034435	0.0155277	1.80889	18	45	2	17847	P02647,P04180
GO:BP	sterol esterification	GO:0034434	0.0155277	1.80889	18	45	2	17847	P02647,P04180
GO:BP	steroid esterification	GO:0034433	0.0155277	1.80889	18	45	2	17847	P02647,P04180
GO:BP	high-density lipoprotein particle clearance	GO:0034384	0.0155277	1.80889	18	45	2	17847	P02647,O95445
GO:BP	blood coagulation, intrinsic pathway	GO:0007597	0.0155277	1.80889	18	45	2	17847	P01023,P01042
GO:BP	modification by host of symbiont morphology or physiology	GO:0051851	0.0159511	1.79721	77	45	3	17847	P02743,P59665,P02776
GO:BP	maintenance of gastrointestinal epithelium	GO:0030277	0.0187708	1.72652	20	45	2	17847	P01011,P02753
GO:BP	interaction with symbiont	GO:0051702	0.0187708	1.72652	82	45	3	17847	P02743,P59665,P02776
GO:BP	gas transport	GO:0015669	0.0203945	1.69049	21	45	2	17847	P68871,P00918
GO:BP	interaction with host	GO:0051701	0.0260616	1.584	205	45	4	17847	P15144,P02743,P59665,P11279
GO:BP	defense response to protozoan	GO:0042832	0.0266432	1.57441	25	45	2	17847	P59665,P02776
GO:BP	response to protozoan	GO:0001562	0.028072	1.55173	26	45	2	17847	P59665,P02776
GO:BP	regulation of heterotypic cell-cell adhesion	GO:0034114	0.028072	1.55173	26	45	2	17847	P02647,P16070
GO:BP	digestive system process	GO:0022600	0.028072	1.55173	98	45	3	17847	P02647,P01011,P02753
GO:BP	cholesterol transport	GO:0030301	0.0283493	1.54746	99	45	3	17847	P02647,O95445,P04180
GO:BP	cholesterol homeostasis	GO:0042632	0.0287426	1.54147	100	45	3	17847	P02647,O95445,P04180
GO:BP	blood coagulation, fibrin clot formation	GO:0072378	0.0288434	1.53995	27	45	2	17847	P01023,P01042
GO:BP	protein activation cascade	GO:0072376	0.0288434	1.53995	27	45	2	17847	P01023,P01042
GO:BP	sterol homeostasis	GO:0055092	0.0288434	1.53995	101	45	3	17847	P02647,O95445,P04180
GO:BP	retinoid metabolic process	GO:0001523	0.0297698	1.52622	103	45	3	17847	P02647,O95445,P02753
GO:BP	sterol transport	GO:0015918	0.0297698	1.52622	103	45	3	17847	P02647,O95445,P04180
GO:BP	epithelial structure maintenance	GO:0010669	0.0299625	1.52342	28	45	2	17847	P01011,P02753
GO:BP	immunoglobulin mediated immune response	GO:0016064	0.0307122	1.51269	222	45	4	17847	P02743,P04003,P01871,Q9NZP8
GO:BP	diterpenoid metabolic process	GO:0016101	0.0326204	1.48651	109	45	3	17847	P02647,O95445,P02753
GO:BP	mucopolysaccharide metabolic process	GO:1903510	0.0358592	1.4454	113	45	3	17847	P15291,Q9Y5Y7,P16070
GO:BP	modification of morphology or physiology of other organism involved in symbiotic interaction	GO:0051817	0.0374055	1.42706	115	45	3	17847	P02743,P59665,P02776
GO:BP	hydrogen peroxide catabolic process	GO:0042744	0.0381851	1.41811	33	45	2	17847	P68871,P00738
GO:BP	terpenoid metabolic process	GO:0006721	0.0400164	1.39776	119	45	3	17847	P02647,O95445,P02753
GO:BP	regulation of myeloid leukocyte differentiation	GO:0002761	0.0400164	1.39776	119	45	3	17847	P02743,P02776,P00918
GO:BP	viral entry into host cell	GO:0046718	0.0413481	1.38354	121	45	3	17847	P15144,P02743,P11279
GO:BP	negative regulation of immune effector process	GO:0002698	0.0420204	1.37654	122	45	3	17847	P04003,P02647,P01023
GO:BP	hyaluronan metabolic process	GO:0030212	0.0431395	1.36512	36	45	2	17847	Q9Y5Y7,P16070
GO:BP	antimicrobial humoral response	GO:0019730	0.0440629	1.35593	125	45	3	17847	P59665,P02776,P01871
GO:BP	phosphatidylcholine biosynthetic process	GO:0006656	0.044402	1.3526	38	45	2	17847	P02647,P04180
GO:BP	binding of sperm to zona pellucida	GO:0007339	0.044402	1.3526	39	45	2	17847	P15291,Q9UGM5
GO:BP	bicarbonate transport	GO:0015701	0.044402	1.3526	42	45	2	17847	P68871,P00918
GO:BP	entry into host	GO:0044409	0.044402	1.3526	134	45	3	17847	P15144,P02743,P11279
GO:BP	digestion	GO:0007586	0.044402	1.3526	137	45	3	17847	P02647,P01011,P02753
GO:BP	lipoprotein metabolic process	GO:0042157	0.044402	1.3526	131	45	3	17847	P02647,O95445,P04180
GO:BP	entry into host cell	GO:0030260	0.044402	1.3526	134	45	3	17847	P15144,P02743,P11279
GO:BP	isoprenoid metabolic process	GO:0006720	0.0453038	1.34387	139	45	3	17847	P02647,O95445,P02753
GO:BP	regulation of lymphocyte mediated immunity	GO:0002706	0.0475723	1.32265	142	45	3	17847	P04003,P11279,P25311

## Sheet: BP - Upregulated
source	term_name	term_id	adjusted_p_value	negative_log10_of_adjusted_p_value	term_size	query_size	intersection_size	effective_domain_size	intersections
GO:BP	platelet degranulation	GO:0002576	5.94764e-05	4.22565	126	34	6	17847	P08697,P04217,P05452,P04075,P02671,P37802
GO:BP	regulation of coagulation	GO:0050818	0.0012476	2.90392	86	34	4	17847	P04004,P08697,P08709,P02671
GO:BP	cellular response to redox state	GO:0071461	0.0012476	2.90392	4	34	2	17847	Q6EMK4,P52566
GO:BP	leukocyte aggregation	GO:0070486	0.00888692	2.05125	13	34	2	17847	P26038,P06702
GO:BP	regulation of plasminogen activation	GO:0010755	0.00975502	2.01077	14	34	2	17847	P08697,P05452
GO:BP	response to redox state	GO:0051775	0.0107739	1.96763	15	34	2	17847	Q6EMK4,P52566
GO:BP	protein processing	GO:0016485	0.0167168	1.77685	218	34	4	17847	P08697,P05452,P08709,P02671
GO:BP	protein activation cascade	GO:0072376	0.022132	1.65498	27	34	2	17847	P08709,P02671
GO:BP	fibrinolysis	GO:0042730	0.022132	1.65498	27	34	2	17847	P08697,P02671
GO:BP	synapse maturation	GO:0060074	0.022132	1.65498	27	34	2	17847	O94985,P07737
GO:BP	positive regulation of blood coagulation	GO:0030194	0.022132	1.65498	27	34	2	17847	P08697,P08709
GO:BP	positive regulation of coagulation	GO:0050820	0.0233421	1.63186	28	34	2	17847	P08697,P08709
GO:BP	regulation of vascular endothelial growth factor receptor signaling pathway	GO:0030947	0.0308139	1.51125	36	34	2	17847	P04004,Q9H8L6
GO:BP	hyaluronan metabolic process	GO:0030212	0.0308139	1.51125	36	34	2	17847	P19827,P19823
GO:BP	cell-cell adhesion mediated by cadherin	GO:0044331	0.0412923	1.38413	44	34	2	17847	P08697,P12830
GO:BP	prostate gland development	GO:0030850	0.0450453	1.34635	48	34	2	17847	P36955,P24821
GO:BP	plasminogen activation	GO:0031639	0.00105519	2.97667	25	34	3	17847	P08697,P05452,P02671
GO:BP	negative regulation of blood coagulation	GO:0030195	0.00563598	2.24903	52	34	3	17847	P04004,P08697,P02671
GO:BP	zymogen activation	GO:0031638	0.00578336	2.23782	54	34	3	17847	P08697,P05452,P02671
GO:BP	negative regulation of hemostasis	GO:1900047	0.00578336	2.23782	53	34	3	17847	P04004,P08697,P02671
GO:BP	collagen fibril organization	GO:0030199	0.00578336	2.23782	54	34	3	17847	P08697,P02461,P22105
GO:BP	negative regulation of coagulation	GO:0050819	0.0068275	2.16574	58	34	3	17847	P04004,P08697,P02671
GO:BP	positive regulation of wound healing	GO:0090303	0.00803534	2.095	63	34	3	17847	P04004,P08697,P08709
GO:BP	negative regulation of wound healing	GO:0061045	0.0111373	1.95322	76	34	3	17847	P04004,P08697,P02671
GO:BP	positive regulation of response to wounding	GO:1903036	0.0111695	1.95196	77	34	3	17847	P04004,P08697,P08709
GO:BP	negative regulation of response to wounding	GO:1903035	0.0154267	1.81173	90	34	3	17847	P04004,P08697,P02671
GO:BP	cellular response to ketone	GO:1901655	0.0167168	1.77685	94	34	3	17847	P36955,P24821,P26038
GO:BP	response to antineoplastic agent	GO:0097327	0.0167168	1.77685	94	34	3	17847	P36955,P08709,P12830
GO:BP	vascular endothelial growth factor receptor signaling pathway	GO:0048010	0.0172061	1.76432	96	34	3	17847	P04004,Q9H8L6,P35916
GO:BP	glycosaminoglycan metabolic process	GO:0030203	0.0426136	1.37045	158	34	3	17847	P19827,P19823,P04066
GO:BP	aminoglycan metabolic process	GO:0006022	0.0459155	1.33804	168	34	3	17847	P19827,P19823,P04066

## Sheet: ClueGO Result
GOID	Ontology Source	GOTerm	GOLevels	GOGroups	Nr. Genes	% Associated Genes	Term PValue	Term PValue Corrected with Benjamini-Hochberg	Group PValue	Group PValue Corrected with Benjamini-Hochberg	Associated Genes Found	All Associated Genes	OverViewTerm	Genes Cluster #1	%Genes Cluster #1	Genes Cluster #2	%Genes Cluster #2
GO:0001667	GO_BiologicalProcess-EBI-UniProt-GOA_27.02.2019_00h00	ameboidal-type cell migration	[4, 5]	[Group23]	7	1.35397	0.00620729	0.00771999	{Group23=3.4405458009488698E-12}	{Group23=1.6514619844554576E-11}	[APOA1, ARHGDIB, FLT4, MMRN2, PFN1, SERPINF1, TGFB1]	[AAMP, ABHD14B, ABI2, ABL1, ACTR1A, ACTRT1, ACVR1, ACVR1B, ACVR1C, ACVRL1, ADAM12, ADAM17, ADAM9, ADAMTS9, ADGRA2, ADGRB1, ADIPOR1, ADTRP, AGO2, AGT, AGTR2, AGXT, AKT1, AKT3, ALG2, ALOX12, ALX1, AMOT, AMOTL1, AMOTL2, ANGPT1, ANGPT2, ANGPT4, ANGPTL1, ANLN, ANXA1, ANXA3, ANXA6, APC, APELA, APLP2, APOA1, APOBEC2, APOE, APOH, APPL1, APPL2, ARF6, ARHGAP4, ARHGDIB, ARHGEF7, ARID5B, ARL6IP1, ARNT, ARSB,…	FALSE	[ARHGDIB, FLT4, MMRN2, PFN1, SERPINF1, TGFB1]	86.6593	[APOA1]	13.3407
GO:0001894	GO_BiologicalProcess-EBI-UniProt-GOA_27.02.2019_00h00	tissue homeostasis	[3, 5]	[Group12]	7	2.23642	0.000357736	0.000615639	{Group12=2.1607859515001586E-4}	{Group12=3.457257522400254E-4}	[ALB, AZGP1, CA2, PDLIM1, RBP4, SERPINA3, TF]	[ABCA12, ABCA4, ACACA, ACD, ACOT8, ACP5, ACTB, ACTG1, ADAM8, ADD1, ADGRF5, ADGRV1, ADRB2, AIPL1, AKR1A1, AKR1B1, AKT3, ALB, ALPK3, ANKRD11, ANKRD12, ARMS2, ATP6AP1, AZGP1, AZI2, B2M, BARD1, BAX, BBS1, BBS10, BBS12, BBS2, BBS4, BCL2, BCL2A1, BGLAP, BPNT1, BTF3P11, CA2, CALCA, CARTPT, CASR, CCDC66, CCN1, CCN2, CCR2, CD34, CD38, CD74, CDH15, CDH23, CDH3, CDHR1, CDKN1C, CEL, CFH, CHMP4A, CHMP4B, CIB2…	FALSE	[PDLIM1]	15.2859	[ALB, AZGP1, CA2, RBP4, SERPINA3, TF]	84.7141
GO:0002020	GO_MolecularFunction-EBI-UniProt-GOA_27.02.2019_00h00	protease binding	[4]	[Group01]	7	3.93258	1.03063e-05	2.62988e-05	{Group01=1.0306273816615468E-5}	{Group01=2.2486415599888296E-5}	[A2M, C4BPA, CHL1, COL3A1, S100A9, SERPINA1, SERPINF2]	[A2M, ABCB6, ACR, ADAMTS4, ADAMTSL4, ADRB2, ADRM1, ALPI, ALPP, AMFR, AMH, ANXA2, ANXA2P2, ARC, ARHGEF28, ATXN3, BAG6, BCL10, BCL2, BCL2L10, BDKRB1, BDKRB2, BFAR, BIN1, BRCA2, C1D, C4BPA, CARD14, CARD16, CARD17, CARD18, CASP3, CASP8AP2, CAST, CCBE1, CD177, CD28, CD3EAP, CD68, CD70, CDK5R1, CEL, CFLAR, CHL1, CHMP1B, CHMP3, CLTC, CNTN1, COL1A1, COL1A2, COL3A1, COMP, COP1, CRADD, CST3, CST6, CSTA, CS…	TRUE	[CHL1, COL3A1, S100A9, SERPINF2]	59.0755	[A2M, C4BPA, SERPINA1]	40.9245
GO:0002263	GO_BiologicalProcess-EBI-UniProt-GOA_27.02.2019_00h00	cell activation involved in immune response	[3]	[Group21]	23	2.49187	2.60434e-12	2.14135e-11	{Group21=3.4073327756869296E-14}	{Group21=2.7258662205495437E-13}	[A1BG, ALDOA, AMBP, ANPEP, B4GALT1, CD44, CLSTN1, COLEC10, DEFA1, FCGR3A, FUCA1, GGH, HBB, HP, LAMP1, LAMP2, LRG1, ORM1, QSOX1, S100A9, SERPINA1, SERPINA3, TGFB1]	[A1BG, ABCA13, ABCC11, ABCC8, ABL1, ABR, ACAA1, ACLY, ACP5, ACPP, ACTR10, ACTR1B, ACTR2, ACTR3B, ACTR3C, ADA, ADA2, ADAM10, ADAM8, ADGRE2, ADGRE3, ADGRE5, ADGRG3, ADORA2B, AGA, AGL, AGPAT2, AHSG, AICDA, AIFM2, ALAD, ALDH1A1, ALDH3B1, ALDH9A1, ALDOA, ALDOC, ALOX5, AMBP, AMH, AMPD3, ANGPT1, ANGPTL2, ANO6, ANP32B, ANPEP, ANXA1, ANXA2, ANXA3, AOC1, AP1G1, AP1M1, AP2A2, APAF1, APBB1IP, APC, APEH, APLF…	FALSE	[A1BG, ALDOA, AMBP, CLSTN1, FUCA1, S100A9, TGFB1]	32.1416	[ANPEP, B4GALT1, CD44, COLEC10, DEFA1, FCGR3A, GGH, HBB, HP, LAMP1, LAMP2, LRG1, ORM1, QSOX1, SERPINA1, SERPINA3]	67.8584
GO:0002274	GO_BiologicalProcess-EBI-UniProt-GOA_27.02.2019_00h00	myeloid leukocyte activation	[3, 4]	[Group21]	23	2.66512	6.53096e-13	6.04114e-12	{Group21=3.4073327756869296E-14}	{Group21=2.7258662205495437E-13}	[A1BG, ALDOA, AMBP, ANPEP, B4GALT1, CD44, CLSTN1, COLEC10, DEFA1, FCGR3A, FUCA1, GGH, HBB, HP, LAMP1, LAMP2, LRG1, ORM1, QSOX1, S100A9, SERPINA1, SERPINA3, TGFB1]	[A1BG, ABCA13, ABCC11, ABCC8, ABR, ACAA1, ACLY, ACPP, ACTR10, ACTR1B, ACTR2, ACTR3B, ACTR3C, ADA2, ADAM10, ADAM12, ADAM8, ADAM9, ADGRE2, ADGRE3, ADGRE5, ADGRF5, ADGRG3, ADORA2B, AGA, AGER, AGL, AGPAT2, AHSG, AICDA, AIF1, AIFM2, ALAD, ALDH1A1, ALDH3B1, ALDH9A1, ALDOA, ALDOC, ALOX5, AMBP, AMH, AMPD3, ANGPT1, ANGPTL2, ANO6, ANPEP, ANXA2, ANXA3, AOC1, AP1M1, AP2A2, APAF1, APC, APEH, APP, APRT, ARG1, …	FALSE	[A1BG, ALDOA, AMBP, CLSTN1, FUCA1, S100A9, TGFB1]	32.1416	[ANPEP, B4GALT1, CD44, COLEC10, DEFA1, FCGR3A, GGH, HBB, HP, LAMP1, LAMP2, LRG1, ORM1, QSOX1, SERPINA1, SERPINA3]	67.8584
GO:0002275	GO_BiologicalProcess-EBI-UniProt-GOA_27.02.2019_00h00	myeloid cell activation involved in immune response	[4, 5]	[Group21]	22	3.0303	1.78881e-13	2.9416e-12	{Group21=3.4073327756869296E-14}	{Group21=2.7258662205495437E-13}	[A1BG, ALDOA, AMBP, ANPEP, B4GALT1, CD44, CLSTN1, COLEC10, DEFA1, FCGR3A, FUCA1, GGH, HBB, HP, LAMP1, LAMP2, LRG1, ORM1, QSOX1, S100A9, SERPINA1, SERPINA3]	[A1BG, ABCA13, ABCC11, ABCC8, ABR, ACAA1, ACLY, ACPP, ACTR10, ACTR1B, ACTR2, ACTR3B, ACTR3C, ADA2, ADAM10, ADAM8, ADGRE2, ADGRE3, ADGRE5, ADGRG3, ADORA2B, AGA, AGL, AGPAT2, AHSG, AICDA, AIFM2, ALAD, ALDH1A1, ALDH3B1, ALDH9A1, ALDOA, ALDOC, ALOX5, AMBP, AMH, AMPD3, ANGPT1, ANGPTL2, ANO6, ANPEP, ANXA2, ANXA3, AOC1, AP1M1, AP2A2, APAF1, APC, APEH, APRT, ARG1, ARHGAP45, ARHGAP9, ARL8A, ARMC8, ARPC5, …	FALSE	[A1BG, ALDOA, AMBP, CLSTN1, FUCA1, S100A9]	28.8758	[ANPEP, B4GALT1, CD44, COLEC10, DEFA1, FCGR3A, GGH, HBB, HP, LAMP1, LAMP2, LRG1, ORM1, QSOX1, SERPINA1, SERPINA3]	71.1242
GO:0002283	GO_BiologicalProcess-EBI-UniProt-GOA_27.02.2019_00h00	neutrophil activation involved in immune response	[5, 6, 7]	[Group21]	21	3.18182	2.76275e-13	3.40739e-12	{Group21=3.4073327756869296E-14}	{Group21=2.7258662205495437E-13}	[A1BG, ALDOA, AMBP, ANPEP, B4GALT1, CD44, COLEC10, DEFA1, FCGR3A, FUCA1, GGH, HBB, HP, LAMP1, LAMP2, LRG1, ORM1, QSOX1, S100A9, SERPINA1, SERPINA3]	[A1BG, ABCA13, ABCC11, ABCC8, ABR, ACAA1, ACLY, ACPP, ACTR10, ACTR1B, ACTR2, ACTR3B, ACTR3C, ADA2, ADAM10, ADAM8, ADGRE2, ADGRE3, ADGRE5, ADGRG3, AGA, AGL, AGPAT2, AHSG, AICDA, AIFM2, ALAD, ALDH1A1, ALDH3B1, ALDH9A1, ALDOA, ALDOC, ALOX5, AMBP, AMH, AMPD3, ANGPT1, ANGPTL2, ANO6, ANPEP, ANXA2, ANXA3, AOC1, AP1M1, AP2A2, APAF1, APC, APEH, APRT, ARG1, ARHGAP45, ARHGAP9, ARL8A, ARMC8, ARPC5, ARSA, ARS…	FALSE	[A1BG, ALDOA, AMBP, FUCA1, S100A9]	25.2798	[ANPEP, B4GALT1, CD44, COLEC10, DEFA1, FCGR3A, GGH, HBB, HP, LAMP1, LAMP2, LRG1, ORM1, QSOX1, SERPINA1, SERPINA3]	74.7202
GO:0002366	GO_BiologicalProcess-EBI-UniProt-GOA_27.02.2019_00h00	leukocyte activation involved in immune response	[3, 4]	[Group21]	23	2.51366	2.17893e-12	1.89695e-11	{Group21=3.4073327756869296E-14}	{Group21=2.7258662205495437E-13}	[A1BG, ALDOA, AMBP, ANPEP, B4GALT1, CD44, CLSTN1, COLEC10, DEFA1, FCGR3A, FUCA1, GGH, HBB, HP, LAMP1, LAMP2, LRG1, ORM1, QSOX1, S100A9, SERPINA1, SERPINA3, TGFB1]	[A1BG, ABCA13, ABCC11, ABCC8, ABL1, ABR, ACAA1, ACLY, ACP5, ACPP, ACTR10, ACTR1B, ACTR2, ACTR3B, ACTR3C, ADA, ADA2, ADAM10, ADAM8, ADGRE2, ADGRE3, ADGRE5, ADGRG3, ADORA2B, AGA, AGL, AGPAT2, AHSG, AICDA, AIFM2, ALAD, ALDH1A1, ALDH3B1, ALDH9A1, ALDOA, ALDOC, ALOX5, AMBP, AMH, AMPD3, ANGPT1, ANGPTL2, ANO6, ANP32B, ANPEP, ANXA1, ANXA2, ANXA3, AOC1, AP1G1, AP1M1, AP2A2, APAF1, APBB1IP, APC, APEH, APLF…	FALSE	[A1BG, ALDOA, AMBP, CLSTN1, FUCA1, S100A9, TGFB1]	32.1416	[ANPEP, B4GALT1, CD44, COLEC10, DEFA1, FCGR3A, GGH, HBB, HP, LAMP1, LAMP2, LRG1, ORM1, QSOX1, SERPINA1, SERPINA3]	67.8584
GO:0002443	GO_BiologicalProcess-EBI-UniProt-GOA_27.02.2019_00h00	leukocyte mediated immunity	[3]	[Group21]	27	2.37676	5.8866e-14	1.24459e-12	{Group21=3.4073327756869296E-14}	{Group21=2.7258662205495437E-13}	[A1BG, ALDOA, AMBP, ANPEP, APCS, B4GALT1, C1RL, C4BPA, CD44, CLSTN1, COLEC10, DEFA1, FCGR3A, FUCA1, GGH, HBB, HP, IGHM, LAMP1, LAMP2, LRG1, ORM1, QSOX1, S100A9, SERPINA1, SERPINA3, TGFB1]	[A1BG, ABCA13, ABCC11, ABCC8, ABR, ACAA1, ACE, ACLY, ACP5, ACPP, ACTR10, ACTR1B, ACTR2, ACTR3B, ACTR3C, ADA2, ADAM10, ADAM17, ADAM8, ADGRE2, ADGRE3, ADGRE5, ADGRG3, ADORA2B, AGA, AGER, AGL, AGPAT2, AHSG, AICDA, AIFM2, AIRE, AKR1C1, ALAD, ALDH1A1, ALDH3B1, ALDH9A1, ALDOA, ALDOC, ALOX5, AMBP, AMH, AMPD3, ANGPT1, ANGPTL2, ANO6, ANP32B, ANPEP, ANXA2, ANXA3, AOC1, AP1G1, AP1M1, AP2A2, APAF1, APC, APCS…	FALSE	[A1BG, ALDOA, AMBP, CLSTN1, FUCA1, S100A9, TGFB1]	27.4798	[ANPEP, APCS, B4GALT1, C1RL, C4BPA, CD44, COLEC10, DEFA1, FCGR3A, GGH, HBB, HP, IGHM, LAMP1, LAMP2, LRG1, ORM1, QSOX1, SERPINA1, SERPINA3]	72.5202
GO:0002444	GO_BiologicalProcess-EBI-UniProt-GOA_27.02.2019_00h00	myeloid leukocyte mediated immunity	[4]	[Group21]	22	2.96896	2.69709e-13	3.62881e-12	{Group21=3.4073327756869296E-14}	{Group21=2.7258662205495437E-13}	[A1BG, ALDOA, AMBP, ANPEP, B4GALT1, CD44, CLSTN1, COLEC10, DEFA1, FCGR3A, FUCA1, GGH, HBB, HP, LAMP1, LAMP2, LRG1, ORM1, QSOX1, S100A9, SERPINA1, SERPINA3]	[A1BG, ABCA13, ABCC11, ABCC8, ABR, ACAA1, ACE, ACLY, ACPP, ACTR10, ACTR1B, ACTR2, ACTR3B, ACTR3C, ADA2, ADAM10, ADAM17, ADAM8, ADGRE2, ADGRE3, ADGRE5, ADGRG3, ADORA2B, AGA, AGL, AGPAT2, AHSG, AICDA, AIFM2, ALAD, ALDH1A1, ALDH3B1, ALDH9A1, ALDOA, ALDOC, ALOX5, AMBP, AMH, AMPD3, ANGPT1, ANGPTL2, ANO6, ANPEP, ANXA2, ANXA3, AOC1, AP1M1, AP2A2, APAF1, APC, APEH, APRT, ARG1, ARHGAP45, ARHGAP9, ARL8A, A…	FALSE	[A1BG, ALDOA, AMBP, CLSTN1, FUCA1, S100A9]	28.8758	[ANPEP, B4GALT1, CD44, COLEC10, DEFA1, FCGR3A, GGH, HBB, HP, LAMP1, LAMP2, LRG1, ORM1, QSOX1, SERPINA1, SERPINA3]	71.1242
GO:0002446	GO_BiologicalProcess-EBI-UniProt-GOA_27.02.2019_00h00	neutrophil mediated immunity	[5]	[Group21]	21	3.08824	4.90796e-13	5.18842e-12	{Group21=3.4073327756869296E-14}	{Group21=2.7258662205495437E-13}	[A1BG, ALDOA, AMBP, ANPEP, B4GALT1, CD44, COLEC10, DEFA1, FCGR3A, FUCA1, GGH, HBB, HP, LAMP1, LAMP2, LRG1, ORM1, QSOX1, S100A9, SERPINA1, SERPINA3]	[A1BG, ABCA13, ABCC11, ABCC8, ABR, ACAA1, ACE, ACLY, ACPP, ACTR10, ACTR1B, ACTR2, ACTR3B, ACTR3C, ADA2, ADAM10, ADAM17, ADAM8, ADGRE2, ADGRE3, ADGRE5, ADGRG3, AGA, AGL, AGPAT2, AHSG, AICDA, AIFM2, ALAD, ALDH1A1, ALDH3B1, ALDH9A1, ALDOA, ALDOC, ALOX5, AMBP, AMH, AMPD3, ANGPT1, ANGPTL2, ANO6, ANPEP, ANXA2, ANXA3, AOC1, AP1M1, AP2A2, APAF1, APC, APEH, APRT, ARG1, ARHGAP45, ARHGAP9, ARL8A, ARMC8, ARP…	FALSE	[A1BG, ALDOA, AMBP, FUCA1, S100A9]	25.2798	[ANPEP, B4GALT1, CD44, COLEC10, DEFA1, FCGR3A, GGH, HBB, HP, LAMP1, LAMP2, LRG1, ORM1, QSOX1, SERPINA1, SERPINA3]	74.7202
GO:0002449	GO_BiologicalProcess-EBI-UniProt-GOA_27.02.2019_00h00	lymphocyte mediated immunity	[4]	[Group23]	7	1.566	0.00281748	0.00389708	{Group23=3.4405458009488698E-12}	{Group23=1.6514619844554576E-11}	[AMBP, APCS, C1RL, C4BPA, IGHM, LAMP1, TGFB1]	[ACP5, AGER, AICDA, AIRE, AKR1C1, AMBP, ANP32B, AP1G1, APCS, APLF, ARG1, ARRB2, ARTN, ATAD5, B2M, BATF, BCL10, BCL3, BCL5, BCL6, BGLAP, BTF3, BTK, BTN3A2, BTN3A3, C17orf99, C1QA, C1QB, C1QBP, C1QC, C1R, C1RL, C1S, C2, C3, C4A, C4B, C4BPA, C4BPB, C4B_2, C5, C6, C7, C8A, C8B, C8G, C9, CADM1, CALB2, CAPG, CBLIF, CCR2, CCR6, CD160, CD19, CD1A, CD1B, CD1C, CD1D, CD1E, CD226, CD27, CD28, CD40, CD40LG, …	FALSE	[AMBP, TGFB1]	30.2191	[APCS, C1RL, C4BPA, IGHM, LAMP1]	69.7809
GO:0002455	GO_BiologicalProcess-EBI-UniProt-GOA_27.02.2019_00h00	humoral immune response mediated by circulating immunoglobulin	[4, 7]	[Group23]	5	2.53807	0.001482	0.0022612	{Group23=3.4405458009488698E-12}	{Group23=1.6514619844554576E-11}	[AMBP, APCS, C1RL, C4BPA, IGHM]	[AKR1C1, AMBP, APCS, BCL3, C1QA, C1QB, C1QBP, C1QC, C1R, C1RL, C1S, C2, C3, C4A, C4B, C4BPA, C4BPB, C4B_2, C5, C6, C7, C8A, C8B, C8G, C9, CALB2, CAPG, CBLIF, CD46, CD55, CD81, CFI, CLU, CPOX, CR1, CR2, CRP, CSRP1, CXCL10, DHRS4, ERGIC2, EXO1, FCER2, FCGR2A, FCGR2B, FCGR2C, FOXJ1, GNAO1, HLA-DQB1, HLA-DQB2, HLA-DRB1, HNRNPC, HPX, IGHA1, IGHA2, IGHD, IGHE, IGHG1, IGHG2, IGHG3, IGHG4, IGHM, IGHV1-18…	FALSE	[AMBP]	21.3008	[APCS, C1RL, C4BPA, IGHM]	78.6992
GO:0002526	GO_BiologicalProcess-EBI-UniProt-GOA_27.02.2019_00h00	acute inflammatory response	[5]	[Group15]	9	5.32544	3.93856e-08	1.32479e-07	{Group15=3.174640841784125E-10}	{Group15=1.26985633671365E-9}	[APCS, B4GALT1, HP, ORM1, S100A9, SAA4, SERPINA1, SERPINA3, SERPINF2]	[ABCC11, ABCC8, ACVR1, ADAM8, ADCYAP1, ADORA1, AHSG, ALOX5AP, ANGPT1, ANO6, APCS, APOA2, APOL2, ASAP1, ASAP2, ASH1L, ASS1, ATXN3, B4GALT1, BMP1, BTK, C2CD4A, C2CD4B, C3, CCM2, CCR7, CD163, CD6, CEBPB, CHST4, CNR1, CNTN1, COX2, CREB3L3, CRP, CSRP1, CTNNBIP1, CXCR2, DLC1, DNASE1, DNASE1L3, EDNRB, EHHADH, EIF2AK1, EIF2AK2, ELANE, EPHB6, EPO, EPX, ERGIC2, F12, F2, F3, F8, FCER1G, FCGR2A, FCGR2B, FCGR…	FALSE	[S100A9, SERPINF2]	23.6249	[APCS, B4GALT1, HP, ORM1, SAA4, SERPINA1, SERPINA3]	76.3751
GO:0002576	GO_BiologicalProcess-EBI-UniProt-GOA_27.02.2019_00h00	platelet degranulation	[5, 7, 8]	[Group13, Group17, Group21]	20	11.5607	1.2467e-23	1.84511e-21	{Group13=6.949963776818739E-15, Group17=1.226099428992437E-14, Group21=3.4073327756869296E-14}	{Group13=1.6679913064364974E-13, Group17=1.4713193147909243E-13, Group21=2.7258662205495437E-13}	[A1BG, A2M, ALB, ALDOA, APOA1, CLEC3B, FGA, KNG1, LAMP2, ORM1, PF4, QSOX1, SERPINA1, SERPINA3, SERPINA4, SERPINF2, SPP2, TAGLN2, TF, TGFB1]	[A1BG, A2M, ABCC4, ACTN1, ACTN2, ACTN4, AHSG, ALB, ALDOA, ANGPT1, ANXA5, APLP2, APOA1, APOH, APOOL, APP, APPL2, ARFRP1, ATP6V0A4, BCKDK, BRPF3, CALM1, CALM2, CALM3, CD109, CD36, CD63, CD9, CDC37L1, CFD, CFP, CHID1, CLEC11A, CLEC3B, CLU, CRISP1, CRISP2, CTSW, CYB5R1, DEFB4A, DMTN, ECM1, EGF, ELK4, ENDOD1, F13A1, F3, F5, F8, FAM3C, FAM49B, FCER1G, FERMT3, FGA, FGB, FGG, FLNA, FN1, GAS6, GSTP1, GTPB…	TRUE	[A1BG, ALDOA, CLEC3B, FGA, SERPINF2, TAGLN2, TGFB1]	36.8273	[A2M, ALB, APOA1, KNG1, LAMP2, ORM1, PF4, QSOX1, SERPINA1, SERPINA3, SERPINA4, SPP2, TF]	63.1727
GO:0002685	GO_BiologicalProcess-EBI-UniProt-GOA_27.02.2019_00h00	regulation of leukocyte migration	[3, 4, 5, 6, 7]	[Group23]	4	1.55642	0.023476	0.0251772	{Group23=3.4405458009488698E-12}	{Group23=1.6514619844554576E-11}	[F7, MSN, S100A9, TGFB1]	[ABR, ADA, ADAM10, ADAM17, ADAM8, ADORA1, ADTRP, AGER, AIF1, AIRE, AKIRIN1, AKT1, AMH, ANO6, ANXA1, APEH, APOD, APP, ARNT, ATP6V0A4, BCR, BDKRB1, BMP5, BST1, C10orf99, C1QBP, C3AR1, C5, C5AR1, C5AR2, CALR, CAMK1D, CCL1, CCL19, CCL2, CCL20, CCL21, CCL24, CCL25, CCL28, CCL3, CCL4, CCL4L1, CCL5, CCL7, CCL8, CCN3, CCR1, CCR2, CCR6, CCR7, CD200, CD200R1, CD300A, CD74, CD81, CD9, CD99L2, CERS1, CISH, C…	FALSE	[F7, MSN, S100A9, TGFB1]	100	[]	0
GO:0002697	GO_BiologicalProcess-EBI-UniProt-GOA_27.02.2019_00h00	regulation of immune effector process	[3, 4]	[Group23]	10	1.76056	0.000136847	0.000273695	{Group23=3.4405458009488698E-12}	{Group23=1.6514619844554576E-11}	[A2M, AMBP, APCS, APOA1, C4BPA, LAMP1, RBP4, S100A9, TGFB1, VTN]	[A1CF, A2M, ABR, ACP5, ADCYAP1, ADGRE2, ADORA2B, AGER, AIM2, AKR1C1, AMBP, AMH, ANGPT1, ANKRD17, ANP32B, ANXA1, AP1G1, APCS, APLF, APLP2, APOA1, APOA2, APOBEC3F, APOBEC3G, APPL1, APPL2, ARG1, ARHGEF28, ARRB2, ASIP, ASPA, ASPM, ATAD5, ATG5, B2M, BCL10, BCL5, BCL6, BCR, BGLAP, BIRC2, BIRC3, BST2, BTK, C12orf4, C17orf99, C1QA, C1QB, C1QBP, C1QC, C1R, C1S, C2, C3, C3AR1, C4A, C4B, C4BPA, C4BPB, C4B_2…	FALSE	[AMBP, S100A9, TGFB1, VTN]	41.92	[A2M, APCS, APOA1, C4BPA, LAMP1, RBP4]	58.08
GO:0004175	GO_BiologicalProcess-EBI-UniProt-GOA_27.02.2019_00h00	endopeptidase activity	[7, 8]	[Group22]	20	1.90295	9.81707e-09	3.45935e-08	{Group22=2.2535062481016247E-9}	{Group22=7.726307136348428E-9}	[A2M, AMBP, C1RL, CD44, F7, FETUB, HP, ITIH1, ITIH2, KNG1, MASP1, S100A9, SERPINA1, SERPINA3, SERPINA4, SERPINA7, SERPINF1, SERPINF2, SPP2, VTN]	[A2M, A2ML1, ABCC11, ABCC8, ACD, ACE, ACE2, ACER2, ACOT8, ACR, ACVR1C, ADAM10, ADAM11, ADAM12, ADAM15, ADAM17, ADAM18, ADAM19, ADAM2, ADAM20, ADAM21, ADAM22, ADAM23, ADAM28, ADAM29, ADAM30, ADAM32, ADAM33, ADAM7, ADAM8, ADAM9, ADAMDEC1, ADAMTS1, ADAMTS10, ADAMTS12, ADAMTS13, ADAMTS14, ADAMTS15, ADAMTS16, ADAMTS17, ADAMTS18, ADAMTS19, ADAMTS2, ADAMTS20, ADAMTS3, ADAMTS4, ADAMTS5, ADAMTS6, ADAMTS7,…	FALSE	[AMBP, F7, ITIH1, ITIH2, MASP1, S100A9, SERPINF1, SERPINF2, VTN]	46.9721	[A2M, C1RL, CD44, FETUB, HP, KNG1, SERPINA1, SERPINA3, SERPINA4, SERPINA7, SPP2]	53.0279
GO:0004252	GO_BiologicalProcess-EBI-UniProt-GOA_27.02.2019_00h00	serine-type endopeptidase activity	[8, 9]	[Group22]	14	4.1543	1.30567e-10	6.90142e-10	{Group22=2.2535062481016247E-9}	{Group22=7.726307136348428E-9}	[A2M, AMBP, C1RL, F7, HP, ITIH1, ITIH2, MASP1, SERPINA1, SERPINA3, SERPINA4, SERPINA7, SERPINF1, SERPINF2]	[A2M, A2ML1, ACD, ACR, ADAM8, AGT, AGXT, AMBP, ANOS1, ANTXR1, ANXA8, ANXA8L1, APEH, APLP2, APP, APPL2, ATP6V0A4, ATR, ATXN3, AZU1, C1R, C1RL, C1S, C2, CAPN5, CBLIF, CCN1, CD109, CD1A, CEL, CELA1, CELA2A, CELA2B, CELA3A, CELA3B, CFB, CFD, CFI, CFP, CLPP, CMA1, CNTN1, COL28A1, COL6A3, COL7A1, CORIN, CPAMD8, CPOX, CR1, CRIM1, CRIP2, CRISP2, CRNKL1, CTRB1, CTRB2, CTRC, CTRL, CTSB, CTSC, CTSG, CTSH, D…	FALSE	[AMBP, F7, ITIH1, ITIH2, MASP1, SERPINF1, SERPINF2]	51.9841	[A2M, C1RL, HP, SERPINA1, SERPINA3, SERPINA4, SERPINA7]	48.0159
GO:0004857	GO_BiologicalProcess-EBI-UniProt-GOA_27.02.2019_00h00	enzyme inhibitor activity	[5]	[Group13, Group22]	15	2.97619	2.68552e-09	1.01912e-08	{Group13=6.949963776818739E-15, Group22=2.2535062481016247E-9}	{Group13=1.6679913064364974E-13, Group22=7.726307136348428E-9}	[A2M, AMBP, APOA1, FETUB, ITIH1, ITIH2, KNG1, SERPINA1, SERPINA3, SERPINA4, SERPINA7, SERPINF1, SERPINF2, SPP2, TF]	[A2M, A2ML1, ABCA4, ABCE1, ABHD14B, ACVR1, AGT, AGXT, AHSG, AMBP, ANAPC2, ANGPTL3, ANGPTL4, ANOS1, ANP32E, ANTXR1, ANXA1, ANXA2, ANXA2P2, ANXA3, ANXA4, ANXA5, APBA3, APC2, APLP2, APOA1, APOA2, APOBEC3B, APOBEC3C, APOC1, APOC2, APOC3, APP, APPL2, ARC, ARL2, ARPP19, ARRB1, ATP1A3, ATP2B2, ATP2B4, ATP5IF1, ATP6V0A4, ATR, ATXN3, AVP, BCKDK, BIRC2, BIRC3, BIRC5, BIRC6, BIRC7, BIRC8, BOD1, BRINP1, BST2…	FALSE	[AMBP, ITIH1, ITIH2, SERPINF1, SERPINF2]	35.1206	[A2M, APOA1, FETUB, KNG1, SERPINA1, SERPINA3, SERPINA4, SERPINA7, SPP2, TF]	64.8794
GO:0004866	GO_BiologicalProcess-EBI-UniProt-GOA_27.02.2019_00h00	endopeptidase inhibitor activity	[7, 8, 9, 10, 11]	[Group22]	13	5.67686	1.32122e-11	9.31144e-11	{Group22=2.2535062481016247E-9}	{Group22=7.726307136348428E-9}	[A2M, AMBP, FETUB, ITIH1, ITIH2, KNG1, SERPINA1, SERPINA3, SERPINA4, SERPINA7, SERPINF1, SERPINF2, SPP2]	[A2M, A2ML1, AGT, AGXT, AHSG, AMBP, ANOS1, ANTXR1, APLP2, APOBEC3C, APP, APPL2, ARC, ARRB1, ATP1A3, ATP6V0A4, ATR, ATXN3, AVP, BCKDK, BIRC2, BIRC3, BIRC5, BIRC6, BIRC7, BIRC8, BST2, C3, C3P1, C4A, C4B, C4B_2, C5, CARD16, CARD17, CARD18, CAST, CD109, CD27, CD3EAP, CEP295NL, COL28A1, COL4A3, COL6A3, COL7A1, COP1, COPS2, CPAMD8, CPOX, CRB2, CRIM1, CSN2, CST1, CST11, CST2, CST3, CST4, CST5, CST6, CST…	FALSE	[AMBP, ITIH1, ITIH2, SERPINF1, SERPINF2]	40.3574	[A2M, FETUB, KNG1, SERPINA1, SERPINA3, SERPINA4, SERPINA7, SPP2]	59.6426
GO:0004867	GO_BiologicalProcess-EBI-UniProt-GOA_27.02.2019_00h00	serine-type endopeptidase inhibitor activity	[8, 9, 10, 11, 12]	[Group22]	10	8.06452	1.1341e-10	6.21658e-10	{Group22=2.2535062481016247E-9}	{Group22=7.726307136348428E-9}	[A2M, AMBP, ITIH1, ITIH2, SERPINA1, SERPINA3, SERPINA4, SERPINA7, SERPINF1, SERPINF2]	[A2M, A2ML1, AGT, AGXT, AMBP, ANOS1, ANTXR1, APLP2, APP, APPL2, ATP6V0A4, ATR, ATXN3, CD109, COL28A1, COL6A3, COL7A1, CPAMD8, CPOX, CRIM1, DOCK3, EPPIN, FURIN, GBA3, GPRASP1, GPRASP2, GSTP1, HCFC2, HMSD, HRG, IGHEP1, IGHEP2, IGKV1D-27, ITIH1, ITIH2, ITIH3, ITIH4, ITIH5, ITIH6, LGALS7B, MED1, MMAB, NRG1, OVOS2, PAPLN, PCSK1N, PEBP1, PGR-AS1, PI3, PKD1, PLP2, PLPPR5, PPBP, PTPN6, PZP, RECK, SCN9A, …	FALSE	[AMBP, ITIH1, ITIH2, SERPINF1, SERPINF2]	51.9841	[A2M, SERPINA1, SERPINA3, SERPINA4, SERPINA7]	48.0159
GO:0005509	GO_MolecularFunction-EBI-UniProt-GOA_27.02.2019_00h00	calcium ion binding	[5]	[Group02]	10	1.18483	0.00287876	0.00394497	{Group02=0.002878763411968863}	{Group02=0.004064136581603101}	[AMBP, APCS, CDH1, CLEC3B, CLSTN1, CRTAC1, F7, ITIH1, MASP1, S100A9]	[ABCC11, ABCC8, ABHD14B, ACAN, ACER3, ACTN1, ACTN2, ACTN3, ACTN4, ADAM8, ADAMTS13, ADGRE1, ADGRE2, ADGRE3, ADGRE4P, ADGRE5, ADGRL3, ADGRL4, ADGRV1, AGRN, AIF1, AIF1L, ALG2, ALOX15B, ALPG, AMBP, AMY2A, ANAPC1, ANAPC2, ANKEF1, ANXA1, ANXA10, ANXA11, ANXA13, ANXA2, ANXA2P2, ANXA3, ANXA4, ANXA5, ANXA6, ANXA7, ANXA8, ANXA8L1, ANXA9, AOAH, AOC1, AOC3, APC2, APCS, ARC, ARSA, ASAH2, ASPH, ASPN, ASTN2, AT…	TRUE	[AMBP, CDH1, CLEC3B, CLSTN1, CRTAC1, F7, ITIH1, MASP1, S100A9]	90.6923	[APCS]	9.30769
GO:0005539	GO_MolecularFunction-EBI-UniProt-GOA_27.02.2019_00h00	glycosaminoglycan binding	[3]	[Group03]	11	3.4375	1.01492e-07	3.12933e-07	{Group03=1.0149181029142471E-7}	{Group03=3.0447543087427414E-7}	[C4BPA, CD44, CLEC3B, EXTL2, IGHM, KNG1, LYVE1, PF4, SERPINA4, TNXB, VTN]	[AAMP, ABCB6, ABI3BP, ACAN, ADA2, ADAMTS1, ADAMTS15, ADAMTS3, ADAMTS5, ADAMTS8, ADAMTSL5, ADGRE2, ADGRG1, AGRN, ANG, ANGPTL3, ANOS1, ANXA4, ANXA5, ANXA6, AOC1, APLP1, APLP2, APOA5, APOB, APOE, APOH, APP, APPL2, ASAP1, ASAP2, ASXL1, ATP6V0A4, ATR, ATXN3, AZU1, BCAN, BCKDK, BGN, BMP4, BMP7, BRD8, BSPH1, C1QBP, C4BPA, CARD14, CCDC80, CCL15, CCL15-CCL14, CCL23, CCL7, CCL8, CCN1, CCN2, CCN3, CCN4, CCN…	TRUE	[CLEC3B, TNXB, VTN]	28.8758	[C4BPA, CD44, EXTL2, IGHM, KNG1, LYVE1, PF4, SERPINA4]	71.1242
GO:0006022	GO_BiologicalProcess-EBI-UniProt-GOA_27.02.2019_00h00	aminoglycan metabolic process	[4]	[Group11]	7	3.48259	2.26349e-05	5.23431e-05	{Group11=2.263486183567644E-5}	{Group11=4.1787437235094964E-5}	[B4GALT1, CD44, FUCA1, ITIH1, ITIH2, LYVE1, TGFB1]	[ABCC5, ACAN, AGRN, AKT1, ANGPT1, AP2A1, ARID1A, ARID1B, ARSB, B3GALT6, B3GAT1, B3GAT2, B3GAT3, B3GNT2, B3GNT3, B3GNT4, B3GNT5, B3GNT6, B3GNT7, B3GNT8, B3GNT9, B3GNTL1, B4GALT1, B4GALT2, B4GALT3, B4GALT4, B4GALT5, B4GALT6, B4GALT7, B4GAT1, BCAN, BGN, CAPNS1, CAPNS2, CD44, CD74, CEMIP, CEMIP2, CHIA, CHIT1, CHORDC1, CHP1, CHPF, CHPF2, CHST1, CHST11, CHST12, CHST13, CHST14, CHST15, CHST2, CHST3, CHS…	FALSE	[FUCA1, ITIH1, ITIH2, TGFB1]	59.0755	[B4GALT1, CD44, LYVE1]	40.9245
GO:0006486	GO_BiologicalProcess-EBI-UniProt-GOA_27.02.2019_00h00	protein glycosylation	[4, 6, 7]	[Group14]	4	1.31148	0.0402351	0.0419352	{Group14=0.01861994320283906}	{Group14=0.020312665312188064}	[B4GALT1, EXTL2, IGHM, MAN2A1]	[A4GALT, A4GNT, ABO, ACER2, ALG1, ALG10, ALG10B, ALG11, ALG12, ALG13, ALG14, ALG1L, ALG1L2, ALG2, ALG3, ALG5, ALG6, ALG8, ALG9, ARFGEF1, ASGR1, ASGR2, B3GALNT1, B3GALNT2, B3GALT1, B3GALT2, B3GALT4, B3GALT5, B3GALT6, B3GAT1, B3GAT2, B3GAT3, B3GLCT, B3GNT10, B3GNT2, B3GNT3, B3GNT4, B3GNT5, B3GNT6, B3GNT7, B3GNT8, B3GNT9, B3GNTL1, B4GALNT2, B4GALT1, B4GALT2, B4GALT3, B4GALT4, B4GALT5, B4GALT6, B4GAL…	FALSE	[]	0	[B4GALT1, EXTL2, IGHM, MAN2A1]	100
GO:0006869	GO_BiologicalProcess-EBI-UniProt-GOA_27.02.2019_00h00	lipid transport	[4, 5]	[Group18]	6	1.27389	0.014671	0.0167024	{Group18=0.019041988393513263}	{Group18=0.019869900932361666}	[APOA1, APOM, CA2, LCAT, RBP4, S100A9]	[ABCA1, ABCA10, ABCA11P, ABCA12, ABCA13, ABCA2, ABCA3, ABCA4, ABCA5, ABCA6, ABCA7, ABCA8, ABCA9, ABCB1, ABCB11, ABCB4, ABCC1, ABCC3, ABCC4, ABCD1, ABCD3, ABCG1, ABCG4, ABCG5, ABCG8, ACACA, ACACB, ACAT1, ACAT2, ACD, ACE, ACSL1, ACSL3, ACSL4, ACSL6, ADIPOQ, ADRB2, AGT, AGTR1, AGTR2, AGXT, AKR1C1, AKR1C4, AKT1, AKT2, AMH, ANAPC2, ANGPT2, ANO3, ANO4, ANO6, ANO7, ANO9, ANXA1, ANXA2, ANXA2P2, APC2, APO…	FALSE	[S100A9]	17.7989	[APOA1, APOM, CA2, LCAT, RBP4]	82.2011
GO:0006887	GO_BiologicalProcess-EBI-UniProt-GOA_27.02.2019_00h00	exocytosis	[3, 5, 6]	[Group17, Group21]	35	2.98126	1.55959e-21	7.69398e-20	{Group17=1.226099428992437E-14, Group21=3.4073327756869296E-14}	{Group17=1.4713193147909243E-13, Group21=2.7258662205495437E-13}	[A1BG, A2M, ALB, ALDOA, AMBP, ANPEP, APOA1, B4GALT1, CD44, CLEC3B, CLSTN1, COLEC10, DEFA1, FCGR3A, FGA, FUCA1, GGH, HBB, HP, KNG1, LAMP1, LAMP2, LRG1, ORM1, PF4, QSOX1, S100A9, SERPINA1, SERPINA3, SERPINA4, SERPINF2, SPP2, TAGLN2, TF, TGFB1]	[A1BG, A2M, ABCA12, ABCA13, ABCC11, ABCC4, ABCC8, ABI2, ABR, ACAA1, ACLY, ACPP, ACTN1, ACTN2, ACTN4, ACTR10, ACTR1B, ACTR2, ACTR3B, ACTR3C, ACTRT1, ADA2, ADAM10, ADAM8, ADCY1, ADGRE2, ADGRE3, ADGRE5, ADGRG3, ADORA2A, ADORA2B, ADRA1A, ADRA1D, ADRA2A, AGA, AGL, AGPAT2, AHSG, AICDA, AIFM2, ALAD, ALB, ALDH1A1, ALDH3B1, ALDH9A1, ALDOA, ALDOC, ALOX5, AMBP, AMH, AMPD3, AMY2A, ANGPT1, ANGPTL2, ANK1, ANKH…	TRUE	[A1BG, ALDOA, AMBP, CLEC3B, CLSTN1, FGA, FUCA1, S100A9, SERPINF2, TAGLN2, TGFB1]	33.1646	[A2M, ALB, ANPEP, APOA1, B4GALT1, CD44, COLEC10, DEFA1, FCGR3A, GGH, HBB, HP, KNG1, LAMP1, LAMP2, LRG1, ORM1, PF4, QSOX1, SERPINA1, SERPINA3, SERPINA4, SPP2, TF]	66.8354
GO:0006898	GO_BiologicalProcess-EBI-UniProt-GOA_27.02.2019_00h00	receptor-mediated endocytosis	[6]	[Group04]	10	2.2173	1.98783e-05	4.82294e-05	{Group04=1.9878314517228327E-5}	{Group04=3.9756629034456654E-5}	[ALB, AMBP, APOA1, HBB, HP, HYOU1, MASP1, PRG4, TF, VTN]	[AAK1, ABCA1, ABCA7, ABCD1, ABI2, ACHE, ACKR2, ACKR3, ACKR4, ACTRT1, ADM, ADRB2, AGER, AHI1, ALB, AMBP, AMN, ANAPC2, ANGPT1, ANKRD13A, ANKRD13B, ANKRD13D, ANXA2, ANXA2P2, AP1S1, AP2A1, AP2A2, AP2B1, AP2M1, AP2S1, APC2, APELA, APLN, APOA1, APOA5, APOB, APOBR, APOC1, APOC2, APOC3, APOE, APOL1, ARC, ARF1, ARF1P1, ARF6, ARHGAP27, ARL6IP1, ARRB1, ARRB2, ASGR1, ASGR2, ATAD1, ATF7IP, ATXN2, B2M, BGLAP, …	TRUE	[AMBP, MASP1, PRG4, VTN]	41.92	[ALB, APOA1, HBB, HP, HYOU1, TF]	58.08
GO:0006953	GO_BiologicalProcess-EBI-UniProt-GOA_27.02.2019_00h00	acute-phase response	[6]	[Group15]	7	7.86517	9.62571e-08	3.03107e-07	{Group15=3.174640841784125E-10}	{Group15=1.26985633671365E-9}	[APCS, HP, ORM1, SAA4, SERPINA1, SERPINA3, SERPINF2]	[AHSG, ANGPT1, APCS, APOL2, ASAP1, ASAP2, ASS1, CD163, CEBPB, CNR1, COX2, CRP, CSRP1, DLC1, EDNRB, EHHADH, EPO, EPX, ERGIC2, F2, F8, FN1, GSTP1, HAMP, HFE, HHIP, HP, HPR, IL1A, IL1B, IL22, IL6, IL6R, INS, ITIH4, LBP, LPIN1, MBL2, MBL3P, METTL9, MRGPRX1, MRPS30, MTCO2P12, ORM1, ORM2, PAPOLA, PCDHA4, PCDHA@, PDAP1, PITX1, PITX2, PLSCR1, PPIAP10, PPP1R12A, PRDX2, PTGER3, PTGS2, REG3A, REG3G, RP9, RP…	FALSE	[SERPINF2]	15.2859	[APCS, HP, ORM1, SAA4, SERPINA1, SERPINA3]	84.7141
GO:0006954	GO_BiologicalProcess-EBI-UniProt-GOA_27.02.2019_00h00	inflammatory response	[4]	[Group15, Group20]	17	1.78384	3.84197e-07	1.11493e-06	{Group15=3.174640841784125E-10, Group20=6.086102465607145E-14}	{Group15=1.26985633671365E-9, Group20=3.6516614793642873E-13}	[APCS, APOA1, ATRN, B4GALT1, CD44, CLSTN1, HP, KNG1, ORM1, PF4, S100A9, SAA4, SERPINA1, SERPINA3, SERPINF1, SERPINF2, TGFB1]	[ABCC11, ABCC8, ABCD1, ABCD2, ABCF1, ABI2, ABR, ACE2, ACER3, ACKR1, ACKR2, ACKR4, ACOD1, ACP5, ACSBG2, ACTRT1, ACVR1, ADA, ADAM11, ADAM8, ADAMTS12, ADCY1, ADCY7, ADCY8, ADCYAP1, ADGRE2, ADGRE5, ADIPOQ, ADM, ADORA1, ADORA2A, ADORA2B, ADORA3, ADRB2, AFAP1L2, AGER, AGT, AGTR1, AGTR2, AGXT, AHCY, AHSG, AIF1, AIM2, AIMP1, AKR1B1P2, AKT1, ALOX15, ALOX5, ALOX5AP, ALPP, AMH, ANGPT1, ANO6, ANXA1, AOAH, AO…	FALSE	[ATRN, CLSTN1, S100A9, SERPINF1, SERPINF2, TGFB1]	37.128	[APCS, APOA1, B4GALT1, CD44, HP, KNG1, ORM1, PF4, SAA4, SERPINA1, SERPINA3]	62.872
GO:0006956	GO_BiologicalProcess-EBI-UniProt-GOA_27.02.2019_00h00	complement activation	[3, 4, 5, 6, 7]	[Group23]	8	3.65297	4.01355e-06	1.04211e-05	{Group23=3.4405458009488698E-12}	{Group23=1.6514619844554576E-11}	[A2M, APCS, C1RL, C4BPA, COLEC10, IGHM, MASP1, VTN]	[A2M, AKR1C1, APCS, C1QA, C1QB, C1QBP, C1QC, C1R, C1RL, C1S, C2, C3, C3AR1, C4A, C4B, C4BPA, C4BPB, C4B_2, C5, C5AR1, C5AR2, C6, C7, C8A, C8B, C8G, C9, CALB2, CAPG, CBLIF, CD19, CD46, CD55, CD59, CD81, CFB, CFD, CFH, CFHR1, CFHR2, CFHR4, CFHR5, CFI, CFP, CLEC12A, CLU, COL20A1, COLEC10, COLEC11, CPB2, CPN1, CPN2, CPNE1, CPNE2, CR1, CR1L, CR2, CRP, CSRP1, CXCL10, CYP11B1, CYP11B2, DBI, DHRS4, ERGIC…	FALSE	[MASP1, VTN]	26.5182	[A2M, APCS, C1RL, C4BPA, COLEC10, IGHM]	73.4818
GO:0006958	GO_BiologicalProcess-EBI-UniProt-GOA_27.02.2019_00h00	complement activation, classical pathway	[4, 5, 6, 7, 8]	[Group23]	4	2.25989	0.00672233	0.00815496	{Group23=3.4405458009488698E-12}	{Group23=1.6514619844554576E-11}	[APCS, C1RL, C4BPA, IGHM]	[AKR1C1, APCS, C1QA, C1QB, C1QBP, C1QC, C1R, C1RL, C1S, C2, C3, C4A, C4B, C4BPA, C4BPB, C4B_2, C5, C6, C7, C8A, C8B, C8G, C9, CALB2, CAPG, CBLIF, CD46, CD55, CFI, CLU, CR1, CR2, CRP, CSRP1, CXCL10, DHRS4, ERGIC2, HNRNPC, IGHA1, IGHA2, IGHD, IGHE, IGHG1, IGHG2, IGHG3, IGHG4, IGHM, IGHV1-18, IGHV1-2, IGHV1-24, IGHV1-3, IGHV1-45, IGHV1-46, IGHV1-58, IGHV1-69, IGHV1-69-2, IGHV1-69D, IGHV1-8, IGHV1OR1…	FALSE	[]	0	[APCS, C1RL, C4BPA, IGHM]	100
GO:0006959	GO_BiologicalProcess-EBI-UniProt-GOA_27.02.2019_00h00	humoral immune response	[3]	[Group23]	13	2.7957	7.1581e-08	2.35422e-07	{Group23=3.4405458009488698E-12}	{Group23=1.6514619844554576E-11}	[A2M, AMBP, APCS, C1RL, C4BPA, COLEC10, DEFA1, FGA, IGHM, MASP1, PF4, S100A9, VTN]	[A2M, ABCC11, ABCC8, ACOD1, AIRE, AKR1C1, AMBP, APCS, ASAP1, ASAP2, ATP7A, AZU1, BCL2, BCL3, BLNK, BPI, BPIFA1, BPIFA2, BPIFB1, BPIFB2, BST1, BST2, C1QA, C1QB, C1QBP, C1QC, C1R, C1RL, C1S, C2, C3, C3AR1, C4A, C4B, C4BPA, C4BPB, C4B_2, C5, C5AR1, C5AR2, C6, C7, C8A, C8B, C8G, C9, CALB2, CAMP, CAPG, CBLIF, CCL13, CCL2, CCL4, CCR2, CCR6, CCR7, CD19, CD28, CD46, CD55, CD59, CD81, CD83, CFB, CFD, CFH,…	FALSE	[AMBP, FGA, MASP1, S100A9, VTN]	40.3574	[A2M, APCS, C1RL, C4BPA, COLEC10, DEFA1, IGHM, PF4]	59.6426
GO:0007162	GO_BiologicalProcess-EBI-UniProt-GOA_27.02.2019_00h00	negative regulation of cell adhesion	[3, 4, 5]	[Group23]	8	2.27273	0.000119573	0.000242422	{Group23=3.4405458009488698E-12}	{Group23=1.6514619844554576E-11}	[AMBP, APOA1, ARHGDIB, C4BPA, CDH1, KNG1, TGFB1, TNC]	[ABAT, ABCB6, ABL1, ACER2, ACTN4, ACVRL1, ADAM10, ADAM15, ADAM22, ADAMDEC1, ADAMTS18, ADIPOQ, ADORA2A, ADORA2B, ADTRP, AJAP1, AKT1, ALOX12, AMBP, ANGPT1, ANGPT2, ANXA1, AP1AR, APOA1, APOD, ARG1, ARG2, ARHGAP6, ARHGDIA, ARHGDIB, ARHGDIG, ARNT, ASS1, ATP5F1B, B4GALNT2, BCAS3, BCKDK, BCL5, BCL6, BGLAP, BMP2, BMP4, BTN2A2, C1D, C1QTNF1, C4BPA, CARD14, CASK, CASP3, CBFB, CBLL1, CCL21, CCL25, CCL28, CC…	FALSE	[AMBP, ARHGDIB, CDH1, TGFB1, TNC]	64.3418	[APOA1, C4BPA, KNG1]	35.6582
GO:0007596	GO_BiologicalProcess-EBI-UniProt-GOA_27.02.2019_00h00	blood coagulation	[3, 5]	[Group20]	12	2.7907	2.43961e-07	7.36862e-07	{Group20=6.086102465607145E-14}	{Group20=3.6516614793642873E-13}	[A2M, AMBP, CLSTN1, COL3A1, F7, FGA, HBB, KNG1, PF4, SERPINA1, SERPINF2, VTN]	[A2M, ABAT, ACP5, ACTB, ACTG1, ADAMTS13, ADAMTS18, ADORA2A, ADORA2B, ADRA2A, ADRA2B, ADRA2C, ADTRP, AK3, AK4, AK5, AK6, AKAP1, AKAP10, ALOX12, AMBP, ANO6, ANXA2, ANXA2P2, ANXA5, ANXA8, ANXA8L1, AP3B1, APOE, APOH, ARRB1, ARRB2, ATXN3, AXL, BCKDK, BGLAP, BLOC1S3, BLOC1S4, BLOC1S6, BMP1, BSG, C1GALT1C1, C1QBP, C1QTNF1, C4BPB, CA5A, CAPZA1, CAPZA2, CAPZB, CARMIL1, CAV1, CAV2, CBX5, CD177, CD34, CD36,…	FALSE	[AMBP, CLSTN1, COL3A1, F7, FGA, SERPINF2, VTN]	60.2497	[A2M, HBB, KNG1, PF4, SERPINA1]	39.7503
GO:0007599	GO_BiologicalProcess-EBI-UniProt-GOA_27.02.2019_00h00	hemostasis	[4]	[Group20]	12	2.73349	3.04428e-07	9.01107e-07	{Group20=6.086102465607145E-14}	{Group20=3.6516614793642873E-13}	[A2M, AMBP, CLSTN1, COL3A1, F7, FGA, HBB, KNG1, PF4, SERPINA1, SERPINF2, VTN]	[A2M, ABAT, ACP5, ACTB, ACTG1, ADAMTS13, ADAMTS18, ADORA2A, ADORA2B, ADRA2A, ADRA2B, ADRA2C, ADTRP, AK3, AK4, AK5, AK6, AKAP1, AKAP10, ALOX12, AMBP, ANO6, ANXA2, ANXA2P2, ANXA5, ANXA7, ANXA8, ANXA8L1, AP3B1, APOE, APOH, ARRB1, ARRB2, ATXN3, AVPR2, AXL, BCKDK, BGLAP, BLOC1S3, BLOC1S4, BLOC1S6, BMP1, BSG, C1GALT1C1, C1QBP, C1QTNF1, C4BPB, CA5A, CAPZA1, CAPZA2, CAPZB, CARMIL1, CAV1, CAV2, CBX5, CD17…	FALSE	[AMBP, CLSTN1, COL3A1, F7, FGA, SERPINF2, VTN]	60.2497	[A2M, HBB, KNG1, PF4, SERPINA1]	39.7503
GO:0008233	GO_BiologicalProcess-EBI-UniProt-GOA_27.02.2019_00h00	peptidase activity	[5, 6]	[Group22]	23	1.76651	2.41427e-09	9.40293e-09	{Group22=2.2535062481016247E-9}	{Group22=7.726307136348428E-9}	[A2M, AMBP, ANPEP, C1RL, CD44, F7, FETUB, GGH, HP, ITIH1, ITIH2, KNG1, MASP1, PEPD, S100A9, SERPINA1, SERPINA3, SERPINA4, SERPINA7, SERPINF1, SERPINF2, SPP2, VTN]	[A2M, A2ML1, ABCC11, ABCC8, ABHD14A-ACY1, ABHD5, ACD, ACE, ACE2, ACER2, ACOT8, ACR, ACVR1C, ACY1, ADAM10, ADAM11, ADAM12, ADAM15, ADAM17, ADAM18, ADAM19, ADAM2, ADAM20, ADAM21, ADAM22, ADAM23, ADAM28, ADAM29, ADAM30, ADAM32, ADAM33, ADAM7, ADAM8, ADAM9, ADAMDEC1, ADAMTS1, ADAMTS10, ADAMTS12, ADAMTS13, ADAMTS14, ADAMTS15, ADAMTS16, ADAMTS17, ADAMTS18, ADAMTS19, ADAMTS2, ADAMTS20, ADAMTS3, ADAMTS4,…	FALSE	[AMBP, F7, ITIH1, ITIH2, MASP1, S100A9, SERPINF1, SERPINF2, VTN]	41.0372	[A2M, ANPEP, C1RL, CD44, FETUB, GGH, HP, KNG1, PEPD, SERPINA1, SERPINA3, SERPINA4, SERPINA7, SPP2]	58.9628
GO:0008236	GO_BiologicalProcess-EBI-UniProt-GOA_27.02.2019_00h00	serine-type peptidase activity	[7, 8]	[Group22]	14	3.81471	3.99041e-10	1.84557e-09	{Group22=2.2535062481016247E-9}	{Group22=7.726307136348428E-9}	[A2M, AMBP, C1RL, F7, HP, ITIH1, ITIH2, MASP1, SERPINA1, SERPINA3, SERPINA4, SERPINA7, SERPINF1, SERPINF2]	[A2M, A2ML1, ACD, ACE, ACR, ADAM8, ADARB1, AGT, AGXT, AMBP, ANOS1, ANTXR1, ANXA8, ANXA8L1, APEH, APLP2, APP, APPL2, ATP6V0A4, ATR, ATXN3, AZU1, BMP1, C1R, C1RL, C1S, C2, CAPN5, CBLIF, CCN1, CD109, CD1A, CEL, CELA1, CELA2A, CELA2B, CELA3A, CELA3B, CFB, CFD, CFI, CFP, CLPP, CMA1, CNTN1, COL28A1, COL6A3, COL7A1, CORIN, CPAMD8, CPD, CPOX, CPVL, CR1, CRIM1, CRIP2, CRISP2, CRNKL1, CTDSP1, CTRB1, CTRB2,…	FALSE	[AMBP, F7, ITIH1, ITIH2, MASP1, SERPINF1, SERPINF2]	51.9841	[A2M, C1RL, HP, SERPINA1, SERPINA3, SERPINA4, SERPINA7]	48.0159
GO:0009100	GO_BiologicalProcess-EBI-UniProt-GOA_27.02.2019_00h00	glycoprotein metabolic process	[4, 5]	[Group14]	6	1.20724	0.0186199	0.0207199	{Group14=0.01861994320283906}	{Group14=0.020312665312188064}	[APCS, B4GALT1, BCHE, EXTL2, IGHM, MAN2A1]	[A4GALT, A4GNT, AATF, ABCA7, ABO, ACAN, ACAT1, ACER2, ACOT2, ACOT8, ADAMTS12, ADAMTS13, ADAMTS9, AGA, AGO2, ALG1, ALG10, ALG10B, ALG11, ALG12, ALG13, ALG14, ALG1L, ALG1L2, ALG2, ALG3, ALG5, ALG6, ALG8, ALG9, AMFR, APCS, ARFGEF1, ARID1A, ARID1B, ARSB, ASGR1, ASGR2, ATP7A, B3GALNT1, B3GALNT2, B3GALT1, B3GALT2, B3GALT4, B3GALT5, B3GALT6, B3GAT1, B3GAT2, B3GAT3, B3GLCT, B3GNT10, B3GNT2, B3GNT3, B3GNT…	TRUE	[]	0	[APCS, B4GALT1, BCHE, EXTL2, IGHM, MAN2A1]	100
GO:0009101	GO_BiologicalProcess-EBI-UniProt-GOA_27.02.2019_00h00	glycoprotein biosynthetic process	[5, 6]	[Group14]	5	1.19904	0.0316776	0.0332502	{Group14=0.01861994320283906}	{Group14=0.020312665312188064}	[B4GALT1, BCHE, EXTL2, IGHM, MAN2A1]	[A4GALT, A4GNT, AATF, ABCA7, ABO, ACAN, ACAT1, ACER2, ACOT2, ACOT8, AGO2, ALG1, ALG10, ALG10B, ALG11, ALG12, ALG13, ALG14, ALG1L, ALG1L2, ALG2, ALG3, ALG5, ALG6, ALG8, ALG9, ARFGEF1, ARID1A, ARID1B, ASGR1, ASGR2, ATP7A, B3GALNT1, B3GALNT2, B3GALT1, B3GALT2, B3GALT4, B3GALT5, B3GALT6, B3GAT1, B3GAT2, B3GAT3, B3GLCT, B3GNT10, B3GNT2, B3GNT3, B3GNT4, B3GNT5, B3GNT6, B3GNT7, B3GNT8, B3GNT9, B3GNTL1, …	FALSE	[]	0	[B4GALT1, BCHE, EXTL2, IGHM, MAN2A1]	100
GO:0009611	GO_BiologicalProcess-EBI-UniProt-GOA_27.02.2019_00h00	response to wounding	[3]	[Group15, Group20, Group23]	21	2.38636	6.36187e-11	3.76623e-10	{Group15=3.174640841784125E-10, Group20=6.086102465607145E-14, Group23=3.4405458009488698E-12}	{Group15=1.26985633671365E-9, Group20=3.6516614793642873E-13, Group23=1.6514619844554576E-11}	[A2M, AMBP, APCS, APOA1, B4GALT1, CD44, CLSTN1, COL3A1, F7, FGA, HBB, KNG1, LYVE1, MCAM, PF4, S100A9, SERPINA1, SERPINF2, TGFB1, TNC, VTN]	[A2M, ABAT, ABCC11, ABCC8, ABHD2, ACHE, ACP5, ACTB, ACTG1, ACVRL1, ADAM15, ADAM17, ADAMTS13, ADAMTS18, ADIPOR2, ADM, ADORA2A, ADORA2B, ADORA3, ADRA2A, ADRA2B, ADRA2C, ADTRP, AGER, AIF1, AIMP1, AJAP1, AJUBA, AK3, AK4, AK5, AK6, AKAP1, AKAP10, AKIRIN1, ALOX12, ALOX15, AMBP, ANO6, ANXA1, ANXA2, ANXA2P2, ANXA5, ANXA6, ANXA8, ANXA8L1, AP3B1, APCS, APOA1, APOA5, APOD, APOE, APOH, ARC, ARF4, ARFGEF1, AR…	TRUE	[AMBP, CLSTN1, COL3A1, F7, FGA, MCAM, S100A9, SERPINF2, TGFB1, TNC, VTN]	54.3568	[A2M, APCS, APOA1, B4GALT1, CD44, HBB, KNG1, LYVE1, PF4, SERPINA1]	45.6432
GO:0010466	GO_BiologicalProcess-EBI-UniProt-GOA_27.02.2019_00h00	negative regulation of peptidase activity	[6, 7, 8, 9]	[Group22]	15	4.54545	7.41115e-12	5.48425e-11	{Group22=2.2535062481016247E-9}	{Group22=7.726307136348428E-9}	[A2M, AMBP, CD44, FETUB, ITIH1, ITIH2, KNG1, SERPINA1, SERPINA3, SERPINA4, SERPINA7, SERPINF1, SERPINF2, SPP2, VTN]	[A2M, A2ML1, ADORA2A, ADORA2B, AGT, AGXT, AHSG, AKT1, AMBP, ANOS1, ANTXR1, ANXA8, ANXA8L1, APLP2, APOBEC3C, APP, APPL2, AQP1, ARC, ARL6IP1, ARRB1, ARRB2, ATP1A3, ATP6V0A4, ATR, ATXN3, AVP, BCKDK, BCL2L12, BEX3, BIN1, BIRC2, BIRC3, BIRC5, BIRC6, BIRC7, BIRC8, BST2, C3, C3P1, C4A, C4B, C4B_2, C5, CAAP1, CALM2, CALM3, CARD16, CARD17, CARD18, CARD8, CAST, CD109, CD27, CD3EAP, CD44, CDKN2D, CEP295NL, …	FALSE	[AMBP, ITIH1, ITIH2, SERPINF1, SERPINF2, VTN]	41.92	[A2M, CD44, FETUB, KNG1, SERPINA1, SERPINA3, SERPINA4, SERPINA7, SPP2]	58.08
GO:0010594	GO_BiologicalProcess-EBI-UniProt-GOA_27.02.2019_00h00	regulation of endothelial cell migration	[4, 5, 6, 7, 8]	[Group16, Group23]	4	1.85185	0.0132642	0.0152179	{Group16=9.46225740999546E-4, Group23=3.4405458009488698E-12}	{Group16=0.001419338611499319, Group23=1.6514619844554576E-11}	[FLT4, MMRN2, SERPINF1, TGFB1]	[AAMP, ABHD14B, ABI2, ABL1, ACTR1A, ACTRT1, ACVRL1, ADAM17, ADAMTS9, ADGRA2, ADGRB1, AGT, AGTR2, AGXT, AKT1, AKT3, ALG2, ALOX12, AMOTL1, ANGPT1, ANGPT2, ANGPT4, ANGPTL1, ANXA1, ANXA3, APC, APOBEC2, APOE, APOH, ARL6IP1, ATOH8, ATP5F1A, ATP5F1B, ATP5MC1, ATP5MC2, ATP5PF, BCAR1, BCAS3, BGLAP, BIRC3, BMP1, BMP10, BMP4, BMPER, BMPR2, BRD8, CALR, CARD10, CD200, CD40, CD46, CEACAM1, CIB1, COX2, CRISP2, …	FALSE	[FLT4, MMRN2, SERPINF1, TGFB1]	100	[]	0
GO:0010631	GO_BiologicalProcess-EBI-UniProt-GOA_27.02.2019_00h00	epithelial cell migration	[4, 5, 6]	[Group23]	6	1.5873	0.00528993	0.0068079	{Group23=3.4405458009488698E-12}	{Group23=1.6514619844554576E-11}	[APOA1, FLT4, MMRN2, PFN1, SERPINF1, TGFB1]	[AAMP, ABHD14B, ABI2, ABL1, ACTR1A, ACTRT1, ACVRL1, ADAM12, ADAM17, ADAM9, ADAMTS9, ADGRA2, ADGRB1, ADIPOR1, ADTRP, AGT, AGTR2, AGXT, AKT1, AKT3, ALG2, ALOX12, AMOT, AMOTL1, ANGPT1, ANGPT2, ANGPT4, ANGPTL1, ANLN, ANXA1, ANXA3, APC, APOA1, APOBEC2, APOE, APOH, ARF6, ARL6IP1, ARNT, ARSB, ATOH8, ATP5F1A, ATP5F1B, ATP5MC1, ATP5MC2, ATP5PF, BCAR1, BCAS3, BGLAP, BIRC3, BMP1, BMP10, BMP4, BMPER, BMPR2, …	FALSE	[FLT4, MMRN2, PFN1, SERPINF1, TGFB1]	84.4072	[APOA1]	15.5928
GO:0010632	GO_BiologicalProcess-EBI-UniProt-GOA_27.02.2019_00h00	regulation of epithelial cell migration	[3, 4, 5, 6, 7]	[Group23]	5	1.72414	0.00768912	0.00910391	{Group23=3.4405458009488698E-12}	{Group23=1.6514619844554576E-11}	[FLT4, MMRN2, PFN1, SERPINF1, TGFB1]	[AAMP, ABHD14B, ABI2, ABL1, ACTR1A, ACTRT1, ACVRL1, ADAM12, ADAM17, ADAM9, ADAMTS9, ADGRA2, ADGRB1, ADIPOR1, AGT, AGTR2, AGXT, AKT1, AKT3, ALG2, ALOX12, AMOTL1, ANGPT1, ANGPT2, ANGPT4, ANGPTL1, ANXA1, ANXA3, APC, APOBEC2, APOE, APOH, ARF6, ARL6IP1, ARSB, ATOH8, ATP5F1A, ATP5F1B, ATP5MC1, ATP5MC2, ATP5PF, BCAR1, BCAS3, BGLAP, BIRC3, BMP1, BMP10, BMP4, BMPER, BMPR2, BRD8, CALR, CAPN7, CARD10, CCR6,…	FALSE	[FLT4, MMRN2, PFN1, SERPINF1, TGFB1]	100	[]	0
GO:0010951	GO_BiologicalProcess-EBI-UniProt-GOA_27.02.2019_00h00	negative regulation of endopeptidase activity	[7, 8, 9, 10]	[Group22]	15	4.6729	4.99542e-12	3.89117e-11	{Group22=2.2535062481016247E-9}	{Group22=7.726307136348428E-9}	[A2M, AMBP, CD44, FETUB, ITIH1, ITIH2, KNG1, SERPINA1, SERPINA3, SERPINA4, SERPINA7, SERPINF1, SERPINF2, SPP2, VTN]	[A2M, A2ML1, ADORA2A, ADORA2B, AGT, AGXT, AHSG, AKT1, AMBP, ANOS1, ANTXR1, ANXA8, ANXA8L1, APLP2, APOBEC3C, APP, APPL2, AQP1, ARC, ARL6IP1, ARRB1, ARRB2, ATP1A3, ATP6V0A4, ATR, ATXN3, AVP, BCKDK, BCL2L12, BEX3, BIN1, BIRC2, BIRC3, BIRC5, BIRC6, BIRC7, BIRC8, BST2, C3, C3P1, C4A, C4B, C4B_2, C5, CAAP1, CALM2, CALM3, CARD16, CARD17, CARD18, CARD8, CAST, CD109, CD27, CD3EAP, CD44, CDKN2D, CEP295NL, …	TRUE	[AMBP, ITIH1, ITIH2, SERPINF1, SERPINF2, VTN]	41.92	[A2M, CD44, FETUB, KNG1, SERPINA1, SERPINA3, SERPINA4, SERPINA7, SPP2]	58.08
GO:0015850	GO_BiologicalProcess-EBI-UniProt-GOA_27.02.2019_00h00	organic hydroxy compound transport	[5]	[Group18]	4	1.27389	0.0439756	0.0451972	{Group18=0.019041988393513263}	{Group18=0.019869900932361666}	[APOA1, APOM, LCAT, RBP4]	[ABAT, ABCA1, ABCA12, ABCA2, ABCA5, ABCA7, ABCB11, ABCB4, ABCC3, ABCG1, ABCG4, ABCG5, ABCG8, ACAT1, ACAT2, ACTB, ADIPOQ, ADORA2A, ADORA2B, ADRA2A, ADRA2B, ADRA2C, ADRB2, AGT, AGTR1, AGTR2, AGXT, AKR1C1, AKR1C4, ANAPC2, ANXA2, ANXA2P2, APC2, APOA1, APOA2, APOA4, APOA5, APOB, APOC1, APOC2, APOC3, APOE, APOM, AQP1, AQP2, AQP3, AQP7, AQP9, ARV1, ASIC3, ATP8B1, BFAR, BGLAP, BMP6, C1D, C1QTNF1, CA5A, C…	FALSE	[]	0	[APOA1, APOM, LCAT, RBP4]	100
GO:0016064	GO_BiologicalProcess-EBI-UniProt-GOA_27.02.2019_00h00	immunoglobulin mediated immune response	[6]	[Group23]	6	2.0979	0.00133004	0.00209411	{Group23=3.4405458009488698E-12}	{Group23=1.6514619844554576E-11}	[AMBP, APCS, C1RL, C4BPA, IGHM, TGFB1]	[ACP5, AICDA, AKR1C1, AMBP, ANP32B, APCS, APLF, ARTN, ATAD5, BATF, BCL10, BCL3, BCL5, BCL6, BTK, C17orf99, C1QA, C1QB, C1QBP, C1QC, C1R, C1RL, C1S, C2, C3, C4A, C4B, C4BPA, C4BPB, C4B_2, C5, C6, C7, C8A, C8B, C8G, C9, CALB2, CAPG, CBLIF, CCR6, CD19, CD226, CD27, CD28, CD40, CD40LG, CD46, CD55, CD74, CD81, CFI, CLC, CLCF1, CLU, CPOX, CR1, CR2, CRP, CSRP1, CXCL10, DHRS4, ERCC1, ERGIC2, EXO1, EXOSC3…	FALSE	[AMBP, TGFB1]	35.1206	[APCS, C1RL, C4BPA, IGHM]	64.8794
GO:0016192	GO_BiologicalProcess-EBI-UniProt-GOA_27.02.2019_00h00	vesicle-mediated transport	[4]	[Group17, Group21]	43	1.6699	2.58741e-17	9.57343e-16	{Group17=1.226099428992437E-14, Group21=3.4073327756869296E-14}	{Group17=1.4713193147909243E-13, Group21=2.7258662205495437E-13}	[A1BG, A2M, ALB, ALDOA, AMBP, ANPEP, APOA1, B4GALT1, C4BPA, CD44, CLEC3B, CLSTN1, COLEC10, DEFA1, F7, FCGR3A, FGA, FUCA1, GGH, HBB, HP, HYOU1, IGHM, KNG1, LAMP1, LAMP2, LRG1, MASP1, MSN, ORM1, PF4, PRG4, QSOX1, S100A9, SERPINA1, SERPINA3, SERPINA4, SERPINF2, SPP2, TAGLN2, TF, TGFB1, VTN]	[A1BG, A1CF, A2M, AAK1, ABCA1, ABCA12, ABCA13, ABCA7, ABCC11, ABCC4, ABCC8, ABCD1, ABI1, ABI2, ABL1, ABL2, ABR, ACAA1, ACAP2, ACHE, ACKR2, ACKR3, ACKR4, ACLY, ACOT8, ACP5, ACPP, ACSBG2, ACSL3, ACTB, ACTG1, ACTN1, ACTN2, ACTN4, ACTR10, ACTR1A, ACTR1B, ACTR2, ACTR3, ACTR3B, ACTR3C, ACTRT1, ADA2, ADAM10, ADAM8, ADAMTS9, ADCY1, ADGRB1, ADGRE2, ADGRE3, ADGRE5, ADGRG3, ADIPOQ, ADM, ADORA1, ADORA2A, ADO…	FALSE	[A1BG, ALDOA, AMBP, CLEC3B, CLSTN1, F7, FGA, FUCA1, MASP1, MSN, PRG4, S100A9, SERPINF2, TAGLN2, TGFB1, VTN]	39.0826	[A2M, ALB, ANPEP, APOA1, B4GALT1, C4BPA, CD44, COLEC10, DEFA1, FCGR3A, GGH, HBB, HP, HYOU1, IGHM, KNG1, LAMP1, LAMP2, LRG1, ORM1, PF4, QSOX1, SERPINA1, SERPINA3, SERPINA4, SPP2, TF]	60.9174
GO:0016209	GO_BiologicalProcess-EBI-UniProt-GOA_27.02.2019_00h00	antioxidant activity	[4, 7]	[Group19]	6	4.54545	2.0202e-05	4.8224e-05	{Group19=5.730196963142781E-6}	{Group19=1.3752472711542674E-5}	[ALB, APOM, HBB, HP, S100A9, TXN]	[ALB, ALOX5AP, APOA4, APOE, APOM, ATP7A, CACYBP, CAT, CCS, CHST2, CHST4, CLIC2, COX1, COX2, CRAT, CYGB, DLC1, DUOX1, DUOX2, EPO, EPX, FABP1, FECH, GLYAT, GPX1, GPX2, GPX3, GPX4, GPX5, GPX6, GPX7, GPX8, GRD1, GSPT2, GSR, GSTA1, GSTA2, GSTK1, GSTM2, GSTO1, GSTO2, GSTP1, GSTT1, GSTZ1, HBA1, HBA2, HBB, HBD, HBE1, HBG1, HBG2, HBM, HBQ1, HBZ, HBZP1, HP, HPR, IPCEF1, IYD, KANK2, KDM3B, KMT2A, KRT87P, KR…	FALSE	[S100A9, TXN]	35.1206	[ALB, APOM, HBB, HP]	64.8794
GO:0016485	GO_BiologicalProcess-EBI-UniProt-GOA_27.02.2019_00h00	protein processing	[5, 6]	[Group20]	6	2.02703	0.00158394	0.00239208	{Group20=6.086102465607145E-14}	{Group20=3.6516614793642873E-13}	[C1RL, C4BPA, CLEC3B, F7, FGA, SERPINF2]	[ABCB6, ACE, ACE2, ACP4, ADAM10, ADAM8, ADAMTS13, ADAMTS2, ADAMTS3, AEBP1, AFG3L2, ANGPTL8, ANXA2, ANXA2P2, AOPEP, APH1A, APH1B, APOH, ARC, ARHGEF28, ASPH, ASPRV1, ASTL, ATP23, ATP6AP2, BACE2, BAD, BAG2, BAK1, BCL2L12, BIRC2, BIRC3, BIRC7, BIRC8, C1R, C1RL, C2CD3, C4BPA, CAPN2, CARD14, CARD16, CARD18, CARD8, CASP1, CASP2, CASP3, CASP7, CASP8, CAST, CCBE1, CD3EAP, CES1, CES2, CGA, CGB3, CGB5, CGB8…	FALSE	[CLEC3B, F7, FGA, SERPINF2]	68.4073	[C1RL, C4BPA]	31.5927
GO:0017171	GO_MolecularFunction-EBI-UniProt-GOA_27.02.2019_00h00	serine hydrolase activity	[3]	[Group22]	14	3.75335	4.92896e-10	2.14555e-09	{Group22=2.2535062481016247E-9}	{Group22=7.726307136348428E-9}	[A2M, AMBP, C1RL, F7, HP, ITIH1, ITIH2, MASP1, SERPINA1, SERPINA3, SERPINA4, SERPINA7, SERPINF1, SERPINF2]	[A2M, A2ML1, AADAC, ACD, ACE, ACHE, ACR, ADAM8, ADARB1, AGT, AGXT, AMBP, ANOS1, ANTXR1, ANXA8, ANXA8L1, APEH, APLP2, APP, APPL2, ATP6V0A4, ATR, ATXN3, AZU1, BMP1, C1R, C1RL, C1S, C2, CAPN5, CBLIF, CCN1, CD109, CD1A, CEL, CELA1, CELA2A, CELA2B, CELA3A, CELA3B, CFB, CFD, CFI, CFP, CLPP, CMA1, CNTN1, COL28A1, COL6A3, COL7A1, CORIN, CPAMD8, CPD, CPOX, CPVL, CR1, CRIM1, CRIP2, CRISP2, CRNKL1, CTDSP1, …	FALSE	[AMBP, F7, ITIH1, ITIH2, MASP1, SERPINF1, SERPINF2]	51.9841	[A2M, C1RL, HP, SERPINA1, SERPINA3, SERPINA4, SERPINA7]	48.0159
GO:0018105	GO_BiologicalProcess-EBI-UniProt-GOA_27.02.2019_00h00	peptidyl-serine phosphorylation	[7, 8, 9]	[Group23]	5	1.25313	0.0268925	0.0284292	{Group23=3.4405458009488698E-12}	{Group23=1.6514619844554576E-11}	[AMBP, CD44, S100A9, TGFB1, TXN]	[AGFG1, AKAP9, AKT1, AKT2, AKT3, AMBP, AMH, ANGPT1, ANKRD26, ANTXR1, APP, ARAF, ARHGEF28, ARRB1, ARRB2, ATM, ATP2B2, ATP2B4, ATP6V0A4, ATR, AURKA, AURKB, AURKC, AVP, AXIN1, BAG4, BAK1, BAX, BCAR3, BCL2, BDKRB1, BDKRB2, BRAF, BRSK2, CA5A, CAB39, CALCR, CAMK1, CAMK2A, CAMK2D, CAMK2G, CAMK4, CAPRIN2, CAV1, CAV2, CCDC6, CCM2, CCNB1, CD44, CDC7, CDK1, CDK2, CDK5, CDK5R1, CDK7, CDKN1A, CDKN2A, CDS1, CH…	FALSE	[AMBP, S100A9, TGFB1, TXN]	81.2403	[CD44]	18.7597
GO:0019724	GO_BiologicalProcess-EBI-UniProt-GOA_27.02.2019_00h00	B cell mediated immunity	[5]	[Group23]	6	2.08333	0.00137814	0.00212463	{Group23=3.4405458009488698E-12}	{Group23=1.6514619844554576E-11}	[AMBP, APCS, C1RL, C4BPA, IGHM, TGFB1]	[ACP5, AICDA, AKR1C1, AMBP, ANP32B, APCS, APLF, ARTN, ATAD5, BATF, BCL10, BCL3, BCL5, BCL6, BTK, C17orf99, C1QA, C1QB, C1QBP, C1QC, C1R, C1RL, C1S, C2, C3, C4A, C4B, C4BPA, C4BPB, C4B_2, C5, C6, C7, C8A, C8B, C8G, C9, CALB2, CAPG, CBLIF, CCR6, CD19, CD226, CD27, CD28, CD40, CD40LG, CD46, CD55, CD74, CD81, CFI, CLC, CLCF1, CLU, CPOX, CR1, CR2, CRP, CSRP1, CXCL10, DHRS4, ERCC1, ERGIC2, EXO1, EXOSC3…	FALSE	[AMBP, TGFB1]	35.1206	[APCS, C1RL, C4BPA, IGHM]	64.8794
GO:0022409	GO_BiologicalProcess-EBI-UniProt-GOA_27.02.2019_00h00	positive regulation of cell-cell adhesion	[3, 4, 5]	[Group23]	6	1.76471	0.00316373	0.00429571	{Group23=3.4405458009488698E-12}	{Group23=1.6514619844554576E-11}	[AMBP, CD44, FGA, ICOSLG, SERPINF2, TGFB1]	[ACP5, ADA, ADAM19, ADAM8, AFD1, AFDN, AGER, AIF1, AKT1, ALOX15, AMBP, ANK3, ANXA1, AP3B1, AP3D1, ARHGEF28, ARHGEF7, BAD, BCL10, BCL5, BCL6, BLM, BMP1, BMP7, BP2, BRD8, BTLA, BTN2A2, BTNL2, C11orf58, CA5A, CALB2, CAPG, CARD11, CAV1, CAV2, CBFB, CCDC88B, CCL19, CCL2, CCL21, CCL4, CCL5, CCR2, CCR7, CD160, CD1D, CD209, CD24, CD27, CD274, CD276, CD28, CD3E, CD4, CD40LG, CD44, CD46, CD47, CD5, CD55, C…	FALSE	[AMBP, FGA, SERPINF2, TGFB1]	68.4073	[CD44, ICOSLG]	31.5927
GO:0030155	GO_BiologicalProcess-EBI-UniProt-GOA_27.02.2019_00h00	regulation of cell adhesion	[2, 3]	[Group23]	14	1.5891	1.75279e-05	4.32354e-05	{Group23=3.4405458009488698E-12}	{Group23=1.6514619844554576E-11}	[AMBP, APOA1, ARHGDIB, C4BPA, CD44, CDH1, FGA, ICOSLG, KNG1, MMRN2, SERPINF2, TGFB1, TNC, VTN]	[ABAT, ABCB6, ABHD14B, ABI3BP, ABL1, ABL2, ACER2, ACP5, ACTN4, ACVRL1, ADA, ADAM10, ADAM12, ADAM15, ADAM19, ADAM22, ADAM8, ADAM9, ADAMDEC1, ADAMTS18, ADGRG1, ADIPOQ, ADORA2A, ADORA2B, ADTRP, AFD1, AFDN, AGER, AGR2, AIF1, AJAP1, AKT1, ALOX12, ALOX15, AMBP, ANGPT1, ANGPT2, ANK3, ANXA1, AP1AR, AP3B1, AP3D1, APBB1IP, APC, APOA1, APOD, ARG1, ARG2, ARHGAP6, ARHGDIA, ARHGDIB, ARHGDIG, ARHGEF28, ARHGEF7,…	FALSE	[AMBP, ARHGDIB, CDH1, FGA, MMRN2, SERPINF2, TGFB1, TNC, VTN]	66.0874	[APOA1, C4BPA, CD44, ICOSLG, KNG1]	33.9126
GO:0030162	GO_BiologicalProcess-EBI-UniProt-GOA_27.02.2019_00h00	regulation of proteolysis	[5, 6]	[Group22]	18	1.97368	3.57397e-08	1.23011e-07	{Group22=2.2535062481016247E-9}	{Group22=7.726307136348428E-9}	[A2M, AMBP, C4BPA, CD44, CLEC3B, FETUB, ITIH1, ITIH2, KNG1, S100A9, SERPINA1, SERPINA3, SERPINA4, SERPINA7, SERPINF1, SERPINF2, SPP2, VTN]	[A2M, A2ML1, ABCB6, ABCC11, ABCC8, ABI2, ACER2, ACP4, ACTRT1, ACVR1C, ADAM12, ADAM8, ADAM9, ADORA2A, ADORA2B, ADRA2A, ADRM1, AGER, AGFG1, AGT, AGXT, AHSG, AIFM1, AIM2, AIP, AKIRIN2, AKT1, ALAD, ALG2, ALOX12, AMBP, ANGPTL8, ANKIB1, ANOS1, ANP32B, ANTXR1, ANXA2, ANXA2P2, ANXA8, ANXA8L1, APAF1, APLP2, APOBEC3C, APOE, APOPT1, APP, APPL2, AQP1, ARAF, ARC, ARHGEF28, ARIH1, ARIH2, ARL6IP1, ARL6IP5, ARRB…	FALSE	[AMBP, CLEC3B, ITIH1, ITIH2, S100A9, SERPINF1, SERPINF2, VTN]	46.4128	[A2M, C4BPA, CD44, FETUB, KNG1, SERPINA1, SERPINA3, SERPINA4, SERPINA7, SPP2]	53.5872
GO:0030168	GO_BiologicalProcess-EBI-UniProt-GOA_27.02.2019_00h00	platelet activation	[3, 4, 6]	[Group20]	6	2.92683	0.000231417	0.000412648	{Group20=6.086102465607145E-14}	{Group20=3.6516614793642873E-13}	[AMBP, CLSTN1, COL3A1, FGA, HBB, PF4]	[ABAT, ACP5, ACTB, ACTG1, ADAMTS13, ADAMTS18, ADRA2A, ADRA2B, ADRA2C, ALOX12, AMBP, APOE, ARRB1, ARRB2, AXL, BGLAP, BLOC1S3, BLOC1S4, BSG, C1GALT1C1, C1QTNF1, CD40, CD40LG, CD9, CEACAM1, CLEC11A, CLEC1B, CLIC1, CLSTN1, COL1A1, COL1A2, COL3A1, COMP, CPOX, CSRP1, DGKA, DGKB, DGKD, DGKE, DGKG, DGKH, DGKI, DGKK, DGKQ, DGKZ, DMTN, ENTPD2, F2, F2R, F2RL2, F2RL3, F8, FCER1G, FERMT3, FGA, FGB, FGG, FIBP,…	FALSE	[AMBP, CLSTN1, COL3A1, FGA]	68.4073	[HBB, PF4]	31.5927
GO:0030193	GO_BiologicalProcess-EBI-UniProt-GOA_27.02.2019_00h00	regulation of blood coagulation	[3, 4, 5, 6, 7]	[Group20]	5	4.23729	0.000143046	0.000282278	{Group20=6.086102465607145E-14}	{Group20=3.6516614793642873E-13}	[F7, FGA, KNG1, SERPINF2, VTN]	[ABAT, ADAMTS18, ADTRP, ALOX12, ANO6, ANXA2, ANXA2P2, ANXA5, APOE, APOH, ATXN3, BCKDK, BGLAP, C1QTNF1, CA5A, CAV1, CAV2, CD34, CD36, CD9, CEACAM1, CEL, CLEC11A, CNTN1, CPB2, CRISP2, DMTN, DNLZ, EDN1, ENPP4, EPHB6, F11, F12, F2, F2R, F2RL1, F3, F7, FAP, FCER1G, FGA, FGB, FGG, FOXA2, GABPA, GLMN, GP1BA, HPSE, HRG, KLK3, KLKB1, KNG1, KRT1, LGALS7B, LYN, NANOS3, NFE2L2, NOS3, NR1I2, NR4A3, NRG1, NSFL…	FALSE	[F7, FGA, SERPINF2, VTN]	81.2403	[KNG1]	18.7597
GO:0030198	GO_BiologicalProcess-EBI-UniProt-GOA_27.02.2019_00h00	extracellular matrix organization	[4]	[Group20, Group23]	11	2.54042	2.0176e-06	5.63406e-06	{Group20=6.086102465607145E-14, Group23=3.4405458009488698E-12}	{Group20=3.6516614793642873E-13, Group23=1.6514619844554576E-11}	[A2M, B4GALT1, CD44, CDH1, COL3A1, FGA, SERPINF2, TGFB1, TNC, TNXB, VTN]	[A2M, ABI3BP, ABL1, ACAN, ADAM10, ADAM12, ADAM15, ADAM19, ADAM8, ADAMTS14, ADAMTS2, ADAMTS20, ADAMTS3, ADAMTS4, ADAMTS5, ADAMTS9, ADAMTSL2, ADAMTSL4, ADTRP, AEBP1, AGRN, AGT, AGXT, ANTXR1, ANXA2, ANXA2P2, APBB2, APP, ATP6V0A4, ATP7A, ATR, ATXN1L, B4GALT1, BCAN, BCL3, BGN, BMP1, BRD8, BSG, BTF3P11, C1D, CAPN1, CAPN2, CAPNS1, CAPNS2, CARMIL2, CCDC80, CCN1, CCN2, CCNA2, CCNH, CD200, CD44, CD46, CD47…	FALSE	[CDH1, COL3A1, FGA, SERPINF2, TGFB1, TNC, TNXB, VTN]	74.2736	[A2M, B4GALT1, CD44]	25.7264
GO:0030203	GO_BiologicalProcess-EBI-UniProt-GOA_27.02.2019_00h00	glycosaminoglycan metabolic process	[5]	[Group11]	7	3.66492	1.62886e-05	4.08597e-05	{Group11=2.263486183567644E-5}	{Group11=4.1787437235094964E-5}	[B4GALT1, CD44, FUCA1, ITIH1, ITIH2, LYVE1, TGFB1]	[ABCC5, ACAN, AGRN, AKT1, ANGPT1, AP2A1, ARID1A, ARID1B, ARSB, B3GALT6, B3GAT1, B3GAT2, B3GAT3, B3GNT2, B3GNT3, B3GNT4, B3GNT6, B3GNT7, B3GNT8, B4GALT1, B4GALT2, B4GALT3, B4GALT4, B4GALT5, B4GALT6, B4GALT7, B4GAT1, BCAN, BGN, CAPNS1, CAPNS2, CD44, CD74, CEMIP, CEMIP2, CHORDC1, CHP1, CHPF, CHPF2, CHST1, CHST11, CHST12, CHST13, CHST14, CHST15, CHST2, CHST3, CHST5, CHST6, CHST7, CHST9, CHSY1, CHSY3,…	TRUE	[FUCA1, ITIH1, ITIH2, TGFB1]	59.0755	[B4GALT1, CD44, LYVE1]	40.9245
GO:0030334	GO_BiologicalProcess-EBI-UniProt-GOA_27.02.2019_00h00	regulation of cell migration	[4, 5, 6]	[Group23]	15	1.37868	4.43597e-05	9.65477e-05	{Group23=3.4405458009488698E-12}	{Group23=1.6514619844554576E-11}	[ARHGDIB, CDH1, CLSTN1, COL3A1, F7, FLT4, MCAM, MMRN2, MSN, PDLIM1, PFN1, S100A9, SERPINF1, TGFB1, VTN]	[AAMP, ABCC8, ABHD14B, ABHD2, ABHD6, ABI2, ABI3, ABL1, ABR, ACE, ACKR1, ACKR3, ACTN4, ACTR1A, ACTRT1, ACVR1, ACVR1B, ACVR1C, ACVRL1, ADA, ADAM10, ADAM12, ADAM15, ADAM17, ADAM8, ADAM9, ADAMTS1, ADAMTS9, ADARB1, ADGRA2, ADGRB1, ADGRG1, ADGRG3, ADIPOQ, ADIPOR1, ADORA1, ADORA3, ADRA2A, ADTRP, AFD1, AFDN, AGER, AGO2, AGT, AGTR2, AGXT, AIF1, AIRE, AJUBA, AKIRIN1, AKT1, AKT2, AKT3, ALG2, ALOX12, ALOX15B…	FALSE	[ARHGDIB, CDH1, CLSTN1, COL3A1, F7, FLT4, MCAM, MMRN2, MSN, PDLIM1, PFN1, S100A9, SERPINF1, TGFB1, VTN]	100	[]	0
GO:0030335	GO_BiologicalProcess-EBI-UniProt-GOA_27.02.2019_00h00	positive regulation of cell migration	[4, 5, 6, 7]	[Group23]	7	1.08865	0.0188979	0.0208724	{Group23=3.4405458009488698E-12}	{Group23=1.6514619844554576E-11}	[CLSTN1, F7, FLT4, MCAM, PFN1, TGFB1, VTN]	[AAMP, ABHD14B, ABI2, ABL1, ACKR3, ACTN4, ACTRT1, ACVR1, ACVR1B, ADAM10, ADAM12, ADAM17, ADAM8, ADAM9, ADAMTS1, ADGRA2, ADRA2A, AGER, AGO2, AGT, AGXT, AIF1, AKIRIN1, AKT1, AKT2, AKT3, ALG2, ALOX12, ALPP, AMOTL1, ANGPT1, ANGPT4, ANGPTL1, ANGPTL3, ANO6, ANXA1, ANXA3, APC, APELA, APP, ARF6, ARHGEF2, ARHGEF39, ARHGEF7, ARL6IP1, ARNT, ATM, ATOH8, ATP5F1A, ATP5F1B, ATP5MC1, ATP5MC2, ATP5PF, ATP6V0A4, A…	FALSE	[CLSTN1, F7, FLT4, MCAM, PFN1, TGFB1, VTN]	100	[]	0
GO:0030336	GO_BiologicalProcess-EBI-UniProt-GOA_27.02.2019_00h00	negative regulation of cell migration	[4, 5, 6, 7]	[Group23]	7	1.9774	0.000743343	0.00119581	{Group23=3.4405458009488698E-12}	{Group23=1.6514619844554576E-11}	[ARHGDIB, CDH1, COL3A1, MMRN2, S100A9, SERPINF1, TGFB1]	[ABCC8, ABHD2, ABHD6, ABI2, ABR, ACKR1, ACTR1A, ACTRT1, ACVR1C, ACVRL1, ADA, ADAM15, ADAMTS9, ADARB1, ADGRB1, ADGRG1, ADIPOQ, ADIPOR1, ADORA1, ADORA3, ADTRP, AFD1, AFDN, AGTR2, AIF1, AKT1, ALOX15B, AMH, ANGPT2, ANGPT4, ANGPTL1, ANKHD1, APC, APEX1, APOBEC2, APOD, APOE, APOH, ARHGAP4, ARHGDIA, ARHGDIB, ARID2, ARL6IP1, ARNT, ARPIN, ARPIN-AP3S2, ATP1A3, ATR, BCL2, BCR, BHD, BIRC3, BMERB1, BMP1, BMP10…	FALSE	[ARHGDIB, CDH1, COL3A1, MMRN2, S100A9, SERPINF1, TGFB1]	100	[]	0
GO:0030414	GO_BiologicalProcess-EBI-UniProt-GOA_27.02.2019_00h00	peptidase inhibitor activity	[6, 7, 8, 9, 10]	[Group22]	13	5.50847	1.92929e-11	1.29789e-10	{Group22=2.2535062481016247E-9}	{Group22=7.726307136348428E-9}	[A2M, AMBP, FETUB, ITIH1, ITIH2, KNG1, SERPINA1, SERPINA3, SERPINA4, SERPINA7, SERPINF1, SERPINF2, SPP2]	[A2M, A2ML1, AGT, AGXT, AHSG, AMBP, ANOS1, ANTXR1, APLP2, APOBEC3C, APP, APPL2, ARC, ARRB1, ATP1A3, ATP6V0A4, ATR, ATXN3, AVP, BCKDK, BIRC2, BIRC3, BIRC5, BIRC6, BIRC7, BIRC8, BST2, C3, C3P1, C4A, C4B, C4B_2, C5, CARD16, CARD17, CARD18, CAST, CD109, CD27, CD3EAP, CEP295NL, COL28A1, COL4A3, COL6A3, COL7A1, COP1, COPS2, CPAMD8, CPOX, CRB2, CRIM1, CSN2, CST1, CST11, CST2, CST3, CST4, CST5, CST6, CST…	FALSE	[AMBP, ITIH1, ITIH2, SERPINF1, SERPINF2]	40.3574	[A2M, FETUB, KNG1, SERPINA1, SERPINA3, SERPINA4, SERPINA7, SPP2]	59.6426
GO:0031099	GO_BiologicalProcess-EBI-UniProt-GOA_27.02.2019_00h00	regeneration	[3]	[Group23]	5	1.88679	0.00529696	0.00675819	{Group23=3.4405458009488698E-12}	{Group23=1.6514619844554576E-11}	[APOA1, F7, TGFB1, TNC, VTN]	[ACOD1, ADAM15, ADM, AKIRIN1, ANGPT2, ANXA1, ANXA3, APOA1, APOA2, APOA5, APOD, ARSF, ATF7IP, ATIC, ATN1, AURKA, AXL, BAAT, BAK1, BCL2, BCL9, BIN3, BMP1, BRAF, C1D, C5AR1, CACNA1C, CAD, CAPN3, CCN1, CCN3, CCNA2, CCNB1, CCND1, CD81, CD9, CDK1, CDK4, CDK7, CDKN1A, CDKN1B, CEBPB, CERS2, CFLAR, CHN1, CHST4, CIB1, CLDN1, CNTF, COASY, CPB2, CPQ, CSNK2A2, CSNK2B, CSTA, CTNNA1, CXCL12, CXXC1, CYTB, DAG1, …	FALSE	[F7, TGFB1, TNC, VTN]	81.2403	[APOA1]	18.7597
GO:0031647	GO_BiologicalProcess-EBI-UniProt-GOA_27.02.2019_00h00	regulation of protein stability	[3]	[Group05]	6	1.64835	0.00441169	0.00582974	{Group05=0.004411693851723112}	{Group05=0.005572665917966036}	[APOA1, C4BPA, LAMP1, LAMP2, PFN1, TF]	[A1CF, AAK1, ABCB6, ACF, ADGRV1, AFM, AHSP, ANK2, APOA1, APOA2, APTX, ASGR2, ASIP, ASPA, ASPH, ASPM, ATF7IP, ATG5, ATP1B1, ATP1B2, ATP1B3, AURKA, B4GALT5, BAG2, BAG3, BAG5, BAG6, BCL2, BMP2, BRINP1, BTRC, C10orf90, C3, C4BPA, CALR, CAMLG, CAPN3, CARD14, CARF, CASK, CASP3, CCAR2, CCDC88C, CCL2, CCNH, CCT2, CCT3, CCT4, CCT5, CCT6A, CCT7, CCT8, CD81, CDC37, CDC37L1, CDC73, CDK2, CDK7, CDKN1A, CDKN2A…	TRUE	[PFN1]	17.7989	[APOA1, C4BPA, LAMP1, LAMP2, TF]	82.2011
GO:0032102	GO_BiologicalProcess-EBI-UniProt-GOA_27.02.2019_00h00	negative regulation of response to external stimulus	[3, 4, 5]	[Group20, Group23]	8	1.86916	0.000447824	0.000744696	{Group20=6.086102465607145E-14, Group23=3.4405458009488698E-12}	{Group20=3.6516614793642873E-13, Group23=1.6514619844554576E-11}	[APCS, APOA1, FGA, KNG1, S100A9, SERPINF1, SERPINF2, VTN]	[ABAT, ABCC8, ABCD1, ABCD2, ABR, ACOD1, ACP5, ADA, ADAMTS18, ADCY7, ADCYAP1, ADIPOQ, ADORA1, ADORA2A, ADORA2B, ADRB2, ADTRP, AGER, AIF1, AJAP1, AKR1B1P2, ALOX12, AMH, ANGPT2, ANXA2, ANXA2P2, ANXA5, AOAH, APCS, APLP2, APOA1, APOD, APOE, APOH, APPL2, ARG2, ASH1L, BACE1, BBS2, BBS4, BCKDK, BCR, BFAR, BGLAP, C1QBP, C1QTNF1, C1QTNF12, C1QTNF3, C5, C5AR2, C5orf30, CACNB3, CACTIN, CACYBP, CALCRL, CARD16…	FALSE	[FGA, S100A9, SERPINF1, SERPINF2, VTN]	64.3418	[APCS, APOA1, KNG1]	35.6582
GO:0032940	GO_BiologicalProcess-EBI-UniProt-GOA_27.02.2019_00h00	secretion by cell	[2, 5]	[Group17, Group21]	36	1.85854	1.57958e-15	4.67557e-14	{Group17=1.226099428992437E-14, Group21=3.4073327756869296E-14}	{Group17=1.4713193147909243E-13, Group21=2.7258662205495437E-13}	[A1BG, A2M, ALB, ALDOA, AMBP, ANPEP, APOA1, B4GALT1, CD44, CLEC3B, CLSTN1, COLEC10, DEFA1, FCGR3A, FGA, FUCA1, GGH, HBB, HP, KNG1, LAMP1, LAMP2, LRG1, ORM1, PF4, QSOX1, RBP4, S100A9, SERPINA1, SERPINA3, SERPINA4, SERPINF2, SPP2, TAGLN2, TF, TGFB1]	[A1BG, A1CF, A2M, AACS, ABAT, ABCA1, ABCA12, ABCA13, ABCC11, ABCC4, ABCC8, ABI2, ABL1, ABR, ACAA1, ACHE, ACLY, ACP5, ACPP, ACTN1, ACTN2, ACTN4, ACTR10, ACTR1B, ACTR2, ACTR3B, ACTR3C, ACTRT1, ACVR1C, ACVR2B, ADA2, ADAM10, ADAM12, ADAM8, ADAM9, ADCY1, ADCY10, ADCY5, ADCY8, ADCYAP1, ADGRE2, ADGRE3, ADGRE5, ADGRG3, ADIPOQ, ADM, ADORA1, ADORA2A, ADORA2B, ADRA1A, ADRA1D, ADRA2A, ADRA2B, ADRA2C, ADRB2, …	FALSE	[A1BG, ALDOA, AMBP, CLEC3B, CLSTN1, FGA, FUCA1, S100A9, SERPINF2, TAGLN2, TGFB1]	32.266	[A2M, ALB, ANPEP, APOA1, B4GALT1, CD44, COLEC10, DEFA1, FCGR3A, GGH, HBB, HP, KNG1, LAMP1, LAMP2, LRG1, ORM1, PF4, QSOX1, RBP4, SERPINA1, SERPINA3, SERPINA4, SPP2, TF]	67.734
GO:0032943	GO_BiologicalProcess-EBI-UniProt-GOA_27.02.2019_00h00	mononuclear cell proliferation	[3]	[Group23]	6	1.62602	0.0047119	0.0061172	{Group23=3.4405458009488698E-12}	{Group23=1.6514619844554576E-11}	[AMBP, C4BPA, ICOSLG, MSN, S100A9, TGFB1]	[ABCB6, ABL1, ACE, ACOT8, ACP5, ADA, ADCYAP1, AGER, AHR, AIF1, AMBP, AMH, ANXA1, ARG1, ARG2, ARHGEF28, ATAD5, ATM, AZI2, AZIN2, BAX, BCL2, BCL5, BCL6, BLM, BMP4, BP2, BST1, BTK, BTN2A2, BTN3A1, BTNL2, C4BPA, CALB2, CAPG, CARD11, CARD14, CASP3, CCDC88B, CCL19, CCL5, CCND3, CCR2, CD151, CD180, CD19, CD1D, CD209, CD22, CD24, CD274, CD276, CD28, CD300A, CD320, CD38, CD3E, CD4, CD40, CD40LG, CD46, CD5…	FALSE	[AMBP, MSN, S100A9, TGFB1]	68.4073	[C4BPA, ICOSLG]	31.5927
GO:0033135	GO_BiologicalProcess-EBI-UniProt-GOA_27.02.2019_00h00	regulation of peptidyl-serine phosphorylation	[7, 8, 9, 10]	[Group23]	5	2.43902	0.00176518	0.00256124	{Group23=3.4405458009488698E-12}	{Group23=1.6514619844554576E-11}	[AMBP, CD44, S100A9, TGFB1, TXN]	[AKAP9, AKT1, AMBP, AMH, ANGPT1, APP, ARAF, ARHGEF28, ARRB1, ARRB2, ATP2B2, ATP2B4, ATP6V0A4, AVP, AXIN1, BAG4, BAK1, BAX, BCAR3, BCL2, BDKRB1, BDKRB2, BRAF, CA5A, CALCR, CAMK1, CAPRIN2, CAV1, CAV2, CCDC6, CCM2, CD44, CMC4, CNKSR3, CNOT9, COX2, CPOX, CREBL2, CSF3, DDIT4, DKK1, DMD, DMTN, DOCK7, EEF1A2, EGFR, EIF4A2, EIF4E, EIF4G1, EPM2A, ERCC6, F9, FNIP1, FNIP2, GAS6, GCG, GGNBP2, GPD1L, HAX1, HC…	FALSE	[AMBP, S100A9, TGFB1, TXN]	81.2403	[CD44]	18.7597
GO:0034367	GO_BiologicalProcess-EBI-UniProt-GOA_27.02.2019_00h00	protein-containing complex remodeling	[4]	[Group18]	4	9.7561	2.6567e-05	5.95744e-05	{Group18=0.019041988393513263}	{Group18=0.019869900932361666}	[ALB, APOA1, APOM, LCAT]	[ABCA5, ABCG1, AGT, AGTR1, AGXT, ALB, ANAPC2, APC2, APOA1, APOA2, APOA4, APOA5, APOB, APOC1, APOC2, APOC3, APOE, APOM, CETP, GPIHBP1, GTF2E1, HBP1, HHLA1, LCAT, LCP1, LIPC, LIPG, LPA, LPAL2, LPL, MPO, OC90, PAFAH1B1, PLA2G2A, PLA2G2E, PLA2G5, PLA2G7, PLTP, PMPCA, SCARB1, SLC25A23]	FALSE	[]	0	[ALB, APOA1, APOM, LCAT]	100
GO:0034368	GO_BiologicalProcess-EBI-UniProt-GOA_27.02.2019_00h00	protein-lipid complex remodeling	[5]	[Group18]	4	10	2.40521e-05	5.47648e-05	{Group18=0.019041988393513263}	{Group18=0.019869900932361666}	[ALB, APOA1, APOM, LCAT]	[ABCA5, ABCG1, AGT, AGTR1, AGXT, ALB, ANAPC2, APC2, APOA1, APOA2, APOA4, APOA5, APOB, APOC1, APOC2, APOC3, APOE, APOM, CETP, GPIHBP1, HBP1, HHLA1, LCAT, LCP1, LIPC, LIPG, LPA, LPAL2, LPL, MPO, OC90, PAFAH1B1, PLA2G2A, PLA2G2E, PLA2G5, PLA2G7, PLTP, PMPCA, SCARB1, SLC25A23]	FALSE	[]	0	[ALB, APOA1, APOM, LCAT]	100
GO:0034369	GO_BiologicalProcess-EBI-UniProt-GOA_27.02.2019_00h00	plasma lipoprotein particle remodeling	[3, 4, 5, 6]	[Group18]	4	10	2.40521e-05	5.47648e-05	{Group18=0.019041988393513263}	{Group18=0.019869900932361666}	[ALB, APOA1, APOM, LCAT]	[ABCA5, ABCG1, AGT, AGTR1, AGXT, ALB, ANAPC2, APC2, APOA1, APOA2, APOA4, APOA5, APOB, APOC1, APOC2, APOC3, APOE, APOM, CETP, GPIHBP1, HBP1, HHLA1, LCAT, LCP1, LIPC, LIPG, LPA, LPAL2, LPL, MPO, OC90, PAFAH1B1, PLA2G2A, PLA2G2E, PLA2G5, PLA2G7, PLTP, PMPCA, SCARB1, SLC25A23]	FALSE	[]	0	[ALB, APOA1, APOM, LCAT]	100
GO:0034375	GO_BiologicalProcess-EBI-UniProt-GOA_27.02.2019_00h00	high-density lipoprotein particle remodeling	[4, 5, 6, 7]	[Group18]	4	18.1818	2.03975e-06	5.59041e-06	{Group18=0.019041988393513263}	{Group18=0.019869900932361666}	[ALB, APOA1, APOM, LCAT]	[ABCA5, ABCG1, ALB, ANAPC2, APC2, APOA1, APOA2, APOA4, APOC1, APOC2, APOC3, APOE, APOM, CETP, LCAT, LIPC, LIPG, LPAL2, PLTP, PMPCA, SCARB1, SLC25A23]	TRUE	[]	0	[ALB, APOA1, APOM, LCAT]	100
GO:0036230	GO_BiologicalProcess-EBI-UniProt-GOA_27.02.2019_00h00	granulocyte activation	[4, 5]	[Group21]	21	3.0837	5.04849e-13	4.98117e-12	{Group21=3.4073327756869296E-14}	{Group21=2.7258662205495437E-13}	[A1BG, ALDOA, AMBP, ANPEP, B4GALT1, CD44, COLEC10, DEFA1, FCGR3A, FUCA1, GGH, HBB, HP, LAMP1, LAMP2, LRG1, ORM1, QSOX1, S100A9, SERPINA1, SERPINA3]	[A1BG, ABCA13, ABCC11, ABCC8, ABR, ACAA1, ACLY, ACPP, ACTR10, ACTR1B, ACTR2, ACTR3B, ACTR3C, ADA2, ADAM10, ADAM8, ADGRE2, ADGRE3, ADGRE5, ADGRG3, AGA, AGL, AGPAT2, AHSG, AICDA, AIFM2, ALAD, ALDH1A1, ALDH3B1, ALDH9A1, ALDOA, ALDOC, ALOX5, AMBP, AMH, AMPD3, ANGPT1, ANGPTL2, ANO6, ANPEP, ANXA2, ANXA3, AOC1, AP1M1, AP2A2, APAF1, APC, APEH, APRT, ARG1, ARHGAP45, ARHGAP9, ARL8A, ARMC8, ARPC5, ARSA, ARS…	FALSE	[A1BG, ALDOA, AMBP, FUCA1, S100A9]	25.2798	[ANPEP, B4GALT1, CD44, COLEC10, DEFA1, FCGR3A, GGH, HBB, HP, LAMP1, LAMP2, LRG1, ORM1, QSOX1, SERPINA1, SERPINA3]	74.7202
GO:0040012	GO_BiologicalProcess-EBI-UniProt-GOA_27.02.2019_00h00	regulation of locomotion	[2, 3]	[Group23]	15	1.20385	0.000201727	0.000373194	{Group23=3.4405458009488698E-12}	{Group23=1.6514619844554576E-11}	[ARHGDIB, CDH1, CLSTN1, COL3A1, F7, FLT4, MCAM, MMRN2, MSN, PDLIM1, PFN1, S100A9, SERPINF1, TGFB1, VTN]	[AAMP, ABCC8, ABHD14B, ABHD2, ABHD6, ABI2, ABI3, ABL1, ABL2, ABR, ACE, ACKR1, ACKR3, ACTN4, ACTR1A, ACTRT1, ACVR1, ACVR1B, ACVR1C, ACVRL1, ADA, ADAM10, ADAM12, ADAM15, ADAM17, ADAM8, ADAM9, ADAMTS1, ADAMTS9, ADARB1, ADGRA2, ADGRB1, ADGRG1, ADGRG3, ADIPOQ, ADIPOR1, ADORA1, ADORA2A, ADORA2B, ADORA3, ADRA2A, ADTRP, AFD1, AFDN, AGER, AGO2, AGT, AGTR2, AGXT, AIF1, AIRE, AJUBA, AKIRIN1, AKT1, AKT2, AKT…	FALSE	[ARHGDIB, CDH1, CLSTN1, COL3A1, F7, FLT4, MCAM, MMRN2, MSN, PDLIM1, PFN1, S100A9, SERPINF1, TGFB1, VTN]	100	[]	0
GO:0040013	GO_BiologicalProcess-EBI-UniProt-GOA_27.02.2019_00h00	negative regulation of locomotion	[2, 3, 4]	[Group23]	7	1.64706	0.00212557	0.00299604	{Group23=3.4405458009488698E-12}	{Group23=1.6514619844554576E-11}	[ARHGDIB, CDH1, COL3A1, MMRN2, S100A9, SERPINF1, TGFB1]	[ABCC8, ABHD2, ABHD6, ABI2, ABR, ACKR1, ACTR1A, ACTRT1, ACVR1C, ACVRL1, ADA, ADAM15, ADAMTS9, ADARB1, ADGRB1, ADGRG1, ADIPOQ, ADIPOR1, ADORA1, ADORA2A, ADORA2B, ADORA3, ADTRP, AFD1, AFDN, AGTR2, AIF1, AKT1, ALOX15B, AMH, ANGPT2, ANGPT4, ANGPTL1, ANKHD1, AP1AR, APC, APEX1, APOBEC2, APOD, APOE, APOH, ARHGAP4, ARHGDIA, ARHGDIB, ARID2, ARL6IP1, ARNT, ARPIN, ARPIN-AP3S2, ARRDC3, ATP1A3, ATR, BCL2, BCR…	FALSE	[ARHGDIB, CDH1, COL3A1, MMRN2, S100A9, SERPINF1, TGFB1]	100	[]	0
GO:0042060	GO_BiologicalProcess-EBI-UniProt-GOA_27.02.2019_00h00	wound healing	[4]	[Group15, Group20, Group23]	19	2.65363	1.03102e-10	5.8689e-10	{Group15=3.174640841784125E-10, Group20=6.086102465607145E-14, Group23=3.4405458009488698E-12}	{Group15=1.26985633671365E-9, Group20=3.6516614793642873E-13, Group23=1.6514619844554576E-11}	[A2M, AMBP, APCS, B4GALT1, CD44, CLSTN1, COL3A1, F7, FGA, HBB, KNG1, MCAM, PF4, S100A9, SERPINA1, SERPINF2, TGFB1, TNC, VTN]	[A2M, ABAT, ABCC11, ABCC8, ACP5, ACTB, ACTG1, ACVRL1, ADAM15, ADAM17, ADAMTS13, ADAMTS18, ADIPOR2, ADORA2A, ADORA2B, ADRA2A, ADRA2B, ADRA2C, ADTRP, AGER, AJAP1, AJUBA, AK3, AK4, AK5, AK6, AKAP1, AKAP10, AKIRIN1, ALOX12, ALOX15, AMBP, ANO6, ANXA1, ANXA2, ANXA2P2, ANXA5, ANXA6, ANXA8, ANXA8L1, AP3B1, APCS, APOA5, APOD, APOE, APOH, ARFGEF1, ARHGAP35, ARHGEF19, ARNT, ARRB1, ARRB2, ASAP1, ASAP2, ATXN3…	TRUE	[AMBP, CLSTN1, COL3A1, F7, FGA, MCAM, S100A9, SERPINF2, TGFB1, TNC, VTN]	59.8174	[A2M, APCS, B4GALT1, CD44, HBB, KNG1, PF4, SERPINA1]	40.1826
GO:0042119	GO_BiologicalProcess-EBI-UniProt-GOA_27.02.2019_00h00	neutrophil activation	[5, 6]	[Group21]	21	3.11573	4.13916e-13	4.71227e-12	{Group21=3.4073327756869296E-14}	{Group21=2.7258662205495437E-13}	[A1BG, ALDOA, AMBP, ANPEP, B4GALT1, CD44, COLEC10, DEFA1, FCGR3A, FUCA1, GGH, HBB, HP, LAMP1, LAMP2, LRG1, ORM1, QSOX1, S100A9, SERPINA1, SERPINA3]	[A1BG, ABCA13, ABCC11, ABCC8, ABR, ACAA1, ACLY, ACPP, ACTR10, ACTR1B, ACTR2, ACTR3B, ACTR3C, ADA2, ADAM10, ADAM8, ADGRE2, ADGRE3, ADGRE5, ADGRG3, AGA, AGL, AGPAT2, AHSG, AICDA, AIFM2, ALAD, ALDH1A1, ALDH3B1, ALDH9A1, ALDOA, ALDOC, ALOX5, AMBP, AMH, AMPD3, ANGPT1, ANGPTL2, ANO6, ANPEP, ANXA2, ANXA3, AOC1, AP1M1, AP2A2, APAF1, APC, APEH, APRT, ARG1, ARHGAP45, ARHGAP9, ARL8A, ARMC8, ARPC5, ARSA, ARS…	FALSE	[A1BG, ALDOA, AMBP, FUCA1, S100A9]	25.2798	[ANPEP, B4GALT1, CD44, COLEC10, DEFA1, FCGR3A, GGH, HBB, HP, LAMP1, LAMP2, LRG1, ORM1, QSOX1, SERPINA1, SERPINA3]	74.7202
GO:0042277	GO_MolecularFunction-EBI-UniProt-GOA_27.02.2019_00h00	peptide binding	[3]	[Group06]	5	1.32626	0.0217095	0.0238	{Group06=0.021709497514746635}	{Group06=0.02170949751474664}	[ANPEP, APOA1, BCHE, C4BPA, CLSTN1]	[AATF, ABCB6, ACD, ACHE, ACVR1, ADARB1, ADCYAP1R1, ADNP, ADRB2, AGER, ANG, ANPEP, ANXA5, AP2B1, AP2M1, APBA1, APBA2, APBA3, APBB1, APBB2, APBB3, APOA1, APOE, ATP1A3, AVPR1A, BABAM2, BACE1, BACE2, BCHE, BDKRB1, BRAP, BRI3, C1D, C1QA, C2CD2L, C4BPA, C6orf89, CABIN1, CABP1, CACNA1A, CACNA1B, CALCR, CALCRL, CALM2, CALM3, CALR, CARD14, CCKAR, CCKBR, CCN1, CD14, CD1A, CD1B, CD1C, CD1D, CD1E, CD200R1, C…	TRUE	[CLSTN1]	21.3008	[ANPEP, APOA1, BCHE, C4BPA]	78.6992
GO:0043062	GO_BiologicalProcess-EBI-UniProt-GOA_27.02.2019_00h00	extracellular structure organization	[3]	[Group20, Group23]	15	2.88462	4.09764e-09	1.51613e-08	{Group20=6.086102465607145E-14, Group23=3.4405458009488698E-12}	{Group20=3.6516614793642873E-13, Group23=1.6514619844554576E-11}	[A2M, ALB, APOA1, APOM, B4GALT1, CD44, CDH1, COL3A1, FGA, LCAT, SERPINF2, TGFB1, TNC, TNXB, VTN]	[A2M, ABCA1, ABCA5, ABCA7, ABCG1, ABI2, ABI3BP, ABL1, ACAN, ACAT1, ACAT2, ACSL3, ACTRT1, ADAM10, ADAM12, ADAM15, ADAM19, ADAM8, ADAMTS14, ADAMTS2, ADAMTS20, ADAMTS3, ADAMTS4, ADAMTS5, ADAMTS9, ADAMTSL2, ADAMTSL4, ADTRP, AEBP1, AGRN, AGT, AGTR1, AGXT, ALB, ANAPC2, ANTXR1, ANXA2, ANXA2P2, APBB2, APC2, APOA1, APOA2, APOA4, APOA5, APOB, APOC1, APOC2, APOC3, APOC4, APOC4-APOC2, APOE, APOM, APP, ARF1, …	FALSE	[CDH1, COL3A1, FGA, SERPINF2, TGFB1, TNC, TNXB, VTN]	55.3034	[A2M, ALB, APOA1, APOM, B4GALT1, CD44, LCAT]	44.6966
GO:0043086	GO_BiologicalProcess-EBI-UniProt-GOA_27.02.2019_00h00	negative regulation of catalytic activity	[4]	[Group22]	20	1.92493	8.08917e-09	2.91999e-08	{Group22=2.2535062481016247E-9}	{Group22=7.726307136348428E-9}	[A2M, AMBP, APCS, APOA1, C4BPA, CD44, FETUB, HP, ITIH1, ITIH2, KNG1, SERPINA1, SERPINA3, SERPINA4, SERPINA7, SERPINF1, SERPINF2, SPP2, TF, VTN]	[A2M, A2ML1, ABCA4, ABCB6, ABCE1, ABHD14B, ABI2, ABL1, ACACB, ACP4, ACTR1A, ACTRT1, ACVR1, ADAR, ADARB1, ADCYAP1, ADCYAP1R1, ADGRV1, ADIPOQ, ADORA2A, ADORA2B, AGT, AGXT, AHSG, AIDA, AIP, AJUBA, AKAP5, AKAP9, AKT1, AKT1S1, AMBP, AMOT, ANAPC2, ANGPTL1, ANGPTL3, ANGPTL4, ANKRD26, ANKS1B, ANOS1, ANP32E, ANTXR1, ANXA1, ANXA2, ANXA2P2, ANXA3, ANXA4, ANXA5, ANXA8, ANXA8L1, AOC3, APBA3, APC, APC2, APCS, …	FALSE	[AMBP, ITIH1, ITIH2, SERPINF1, SERPINF2, VTN]	31.6935	[A2M, APCS, APOA1, C4BPA, CD44, FETUB, HP, KNG1, SERPINA1, SERPINA3, SERPINA4, SERPINA7, SPP2, TF]	68.3065
GO:0043177	GO_MolecularFunction-EBI-UniProt-GOA_27.02.2019_00h00	organic acid binding	[3]	[Group19]	5	1.74216	0.00736843	0.00886608	{Group19=5.730196963142781E-6}	{Group19=1.3752472711542674E-5}	[ALB, CD44, HBB, LYVE1, S100A9]	[AARS, AARS2, ABCC11, ABCC8, ACACB, ACAN, ACOD1, ACOX1, ACOX2, ACOX3, ACOXL, ACTR1A, ADH5, ADIPOQ, ADRB2, AGRN, AGXT, AKR1C1, AKR1C2, ALAS2, ALB, ALDH1L1, ALKBH3, ALOX5AP, ANGPTL1, APOBEC2, APOC1, ARHGDIA, ARSB, ASS1, ATAT1, BCAN, BCL2A1, BFAR, C1QBP, CACNA1C, CAD, CASR, CASTOR1, CD22, CD44, CEMIP, CEP104, CPS1, CRABP1, CRABP2, CSPG4, CTDSP2, CYCSP51, CYP21A2, CYP26A1, CYP26B1, CYP26C1, CYP27B1, …	FALSE	[S100A9]	21.3008	[ALB, CD44, HBB, LYVE1]	78.6992
GO:0043299	GO_BiologicalProcess-EBI-UniProt-GOA_27.02.2019_00h00	leukocyte degranulation	[3, 5, 7, 8]	[Group21]	22	3.07692	1.31559e-13	2.43384e-12	{Group21=3.4073327756869296E-14}	{Group21=2.7258662205495437E-13}	[A1BG, ALDOA, AMBP, ANPEP, B4GALT1, CD44, CLSTN1, COLEC10, DEFA1, FCGR3A, FUCA1, GGH, HBB, HP, LAMP1, LAMP2, LRG1, ORM1, QSOX1, S100A9, SERPINA1, SERPINA3]	[A1BG, ABCA13, ABCC11, ABCC8, ABR, ACAA1, ACLY, ACPP, ACTR10, ACTR1B, ACTR2, ACTR3B, ACTR3C, ADA2, ADAM10, ADAM8, ADGRE2, ADGRE3, ADGRE5, ADGRG3, ADORA2B, AGA, AGL, AGPAT2, AHSG, AICDA, AIFM2, ALAD, ALDH1A1, ALDH3B1, ALDH9A1, ALDOA, ALDOC, ALOX5, AMBP, AMH, AMPD3, ANGPT1, ANGPTL2, ANO6, ANPEP, ANXA2, ANXA3, AOC1, AP1G1, AP1M1, AP2A2, APAF1, APC, APEH, APRT, ARG1, ARHGAP45, ARHGAP9, ARL8A, ARMC8, …	FALSE	[A1BG, ALDOA, AMBP, CLSTN1, FUCA1, S100A9]	28.8758	[ANPEP, B4GALT1, CD44, COLEC10, DEFA1, FCGR3A, GGH, HBB, HP, LAMP1, LAMP2, LRG1, ORM1, QSOX1, SERPINA1, SERPINA3]	71.1242
GO:0043312	GO_BiologicalProcess-EBI-UniProt-GOA_27.02.2019_00h00	neutrophil degranulation	[4, 6, 7, 8, 9]	[Group21]	21	3.19635	2.53031e-13	3.74486e-12	{Group21=3.4073327756869296E-14}	{Group21=2.7258662205495437E-13}	[A1BG, ALDOA, AMBP, ANPEP, B4GALT1, CD44, COLEC10, DEFA1, FCGR3A, FUCA1, GGH, HBB, HP, LAMP1, LAMP2, LRG1, ORM1, QSOX1, S100A9, SERPINA1, SERPINA3]	[A1BG, ABCA13, ABCC11, ABCC8, ABR, ACAA1, ACLY, ACPP, ACTR10, ACTR1B, ACTR2, ACTR3B, ACTR3C, ADA2, ADAM10, ADAM8, ADGRE2, ADGRE3, ADGRE5, ADGRG3, AGA, AGL, AGPAT2, AHSG, AICDA, AIFM2, ALAD, ALDH1A1, ALDH3B1, ALDH9A1, ALDOA, ALDOC, ALOX5, AMBP, AMH, AMPD3, ANGPT1, ANGPTL2, ANO6, ANPEP, ANXA2, ANXA3, AOC1, AP1M1, AP2A2, APAF1, APC, APEH, APRT, ARG1, ARHGAP45, ARHGAP9, ARL8A, ARMC8, ARPC5, ARSA, ARS…	FALSE	[A1BG, ALDOA, AMBP, FUCA1, S100A9]	25.2798	[ANPEP, B4GALT1, CD44, COLEC10, DEFA1, FCGR3A, GGH, HBB, HP, LAMP1, LAMP2, LRG1, ORM1, QSOX1, SERPINA1, SERPINA3]	74.7202
GO:0043413	GO_BiologicalProcess-EBI-UniProt-GOA_27.02.2019_00h00	macromolecule glycosylation	[3, 5]	[Group14]	4	1.31148	0.0402351	0.0419352	{Group14=0.01861994320283906}	{Group14=0.020312665312188064}	[B4GALT1, EXTL2, IGHM, MAN2A1]	[A4GALT, A4GNT, ABO, ACER2, ALG1, ALG10, ALG10B, ALG11, ALG12, ALG13, ALG14, ALG1L, ALG1L2, ALG2, ALG3, ALG5, ALG6, ALG8, ALG9, ARFGEF1, ASGR1, ASGR2, B3GALNT1, B3GALNT2, B3GALT1, B3GALT2, B3GALT4, B3GALT5, B3GALT6, B3GAT1, B3GAT2, B3GAT3, B3GLCT, B3GNT10, B3GNT2, B3GNT3, B3GNT4, B3GNT5, B3GNT6, B3GNT7, B3GNT8, B3GNT9, B3GNTL1, B4GALNT2, B4GALT1, B4GALT2, B4GALT3, B4GALT4, B4GALT5, B4GALT6, B4GAL…	FALSE	[]	0	[B4GALT1, EXTL2, IGHM, MAN2A1]	100
GO:0043542	GO_BiologicalProcess-EBI-UniProt-GOA_27.02.2019_00h00	endothelial cell migration	[5, 6, 7]	[Group23]	5	1.80505	0.00636712	0.00785278	{Group23=3.4405458009488698E-12}	{Group23=1.6514619844554576E-11}	[APOA1, FLT4, MMRN2, SERPINF1, TGFB1]	[AAMP, ABHD14B, ABI2, ABL1, ACTR1A, ACTRT1, ACVRL1, ADAM17, ADAMTS9, ADGRA2, ADGRB1, ADTRP, AGT, AGTR2, AGXT, AKT1, AKT3, ALG2, ALOX12, AMOT, AMOTL1, ANGPT1, ANGPT2, ANGPT4, ANGPTL1, ANXA1, ANXA3, APC, APOA1, APOBEC2, APOE, APOH, ARL6IP1, ARNT, ATOH8, ATP5F1A, ATP5F1B, ATP5MC1, ATP5MC2, ATP5PF, BCAR1, BCAS3, BGLAP, BIRC3, BMP1, BMP10, BMP4, BMPER, BMPR2, BRD8, CALCA, CALR, CARD10, CCN3, CD1A, CD2…	FALSE	[FLT4, MMRN2, SERPINF1, TGFB1]	81.2403	[APOA1]	18.7597
GO:0043687	GO_BiologicalProcess-EBI-UniProt-GOA_27.02.2019_00h00	post-translational protein modification	[6, 7]	[Group13, Group17, Group22]	11	2.38612	3.6843e-06	9.73708e-06	{Group13=6.949963776818739E-15, Group17=1.226099428992437E-14, Group22=2.2535062481016247E-9}	{Group13=1.6679913064364974E-13, Group17=1.4713193147909243E-13, Group22=7.726307136348428E-9}	[ALB, AMBP, APOA1, FGA, ITIH2, KNG1, QSOX1, SERPINA1, SPP2, TF, TNC]	[A1CF, ADAM10, AFP, AGBL1, AGBL4, AGTPBP1, AHSG, ALB, AMBN, AMBP, AMELX, AMTN, ANKRD9, ANO8, ANP32A, APLP2, APOA1, APOA2, APOA5, APOB, APOE, APOL1, APP, APPL2, ARFGEF3, ARNT, ASB1, ASB10, ASB11, ASB12, ASB13, ASB14, ASB15, ASB16, ASB17, ASB18, ASB2, ASB3, ASB4, ASB5, ASB6, ASB7, ASB8, ASB9, ASIP, ASPA, ASPM, ATG12, ATG16L1, ATG5, ATG7, ATP6V0A4, ATXN3, BCKDK, BHD, BMP15, BMP4, BPIFB2, BTBD1, BTBD…	FALSE	[AMBP, FGA, ITIH2, TNC]	38.2203	[ALB, APOA1, KNG1, QSOX1, SERPINA1, SPP2, TF]	61.7797
GO:0044089	GO_BiologicalProcess-EBI-UniProt-GOA_27.02.2019_00h00	positive regulation of cellular component biogenesis	[2, 3, 4]	[Group08]	8	1.18694	0.00754639	0.00900699	{Group08=0.007546393494784896}	{Group08=0.008624449708325595}	[APOA1, CLSTN1, MSN, PDLIM1, PFN1, PRG4, SERPINF2, TGFB1]	[ABI2, ABL1, ACE2, ACKR1, ACOT8, ACP2, ACTR2, ACTR3, ACTR3B, ACTR3C, ACTRT1, ADGRB1, ADGRB2, ADGRB3, ADGRL1, ADGRL3, ADNP, AGRN, AGT, AGXT, AICDA, AIM2, AJUBA, AKAP9, AKIRIN1, ALOX15, AMIGO1, AMIGO2, AMIGO3, ANGPTL2, ANGPTL4, ANKRD53, ANLN, ANTXR1, AP1AR, APC, APEX1, APOA1, APOBEC3A, APOBEC3B, ARAP1, ARF1, ARF1P1, ARF6, ARHGAP35, ARHGEF10, ARHGEF10L, ARHGEF15, ARHGEF5, ARL2, ARL6IP1, ARPC1A, ARPC…	TRUE	[CLSTN1, MSN, PDLIM1, PFN1, PRG4, SERPINF2, TGFB1]	88.343	[APOA1]	11.657
GO:0045055	GO_BiologicalProcess-EBI-UniProt-GOA_27.02.2019_00h00	regulated exocytosis	[4, 6, 7]	[Group17, Group21]	35	3.36538	2.92872e-23	2.16725e-21	{Group17=1.226099428992437E-14, Group21=3.4073327756869296E-14}	{Group17=1.4713193147909243E-13, Group21=2.7258662205495437E-13}	[A1BG, A2M, ALB, ALDOA, AMBP, ANPEP, APOA1, B4GALT1, CD44, CLEC3B, CLSTN1, COLEC10, DEFA1, FCGR3A, FGA, FUCA1, GGH, HBB, HP, KNG1, LAMP1, LAMP2, LRG1, ORM1, PF4, QSOX1, S100A9, SERPINA1, SERPINA3, SERPINA4, SERPINF2, SPP2, TAGLN2, TF, TGFB1]	[A1BG, A2M, ABCA12, ABCA13, ABCC11, ABCC4, ABCC8, ABR, ACAA1, ACLY, ACPP, ACTN1, ACTN2, ACTN4, ACTR10, ACTR1B, ACTR2, ACTR3B, ACTR3C, ADA2, ADAM10, ADAM8, ADCY1, ADGRE2, ADGRE3, ADGRE5, ADGRG3, ADORA2A, ADORA2B, ADRA1A, ADRA1D, ADRA2A, AGA, AGL, AGPAT2, AHSG, AICDA, AIFM2, ALAD, ALB, ALDH1A1, ALDH3B1, ALDH9A1, ALDOA, ALDOC, ALOX5, AMBP, AMH, AMPD3, AMY2A, ANGPT1, ANGPTL2, ANO6, ANPEP, ANXA2, ANXA…	TRUE	[A1BG, ALDOA, AMBP, CLEC3B, CLSTN1, FGA, FUCA1, S100A9, SERPINF2, TAGLN2, TGFB1]	33.1646	[A2M, ALB, ANPEP, APOA1, B4GALT1, CD44, COLEC10, DEFA1, FCGR3A, GGH, HBB, HP, KNG1, LAMP1, LAMP2, LRG1, ORM1, PF4, QSOX1, SERPINA1, SERPINA3, SERPINA4, SPP2, TF]	66.8354
GO:0045296	GO_MolecularFunction-EBI-UniProt-GOA_27.02.2019_00h00	cadherin binding	[4]	[Group10]	7	1.64706	0.00212557	0.00299604	{Group10=2.7889142615793155E-6}	{Group10=7.437104697544842E-6}	[ALDOA, CDH1, PDLIM1, PFN1, PRG4, TAGLN2, VASN]	[ABCF3, ABI1, ABI2, ACOD1, ACP5, ACTRT1, ADD1, AFD1, AFDN, AHNAK, AHSA1, ALDOA, ANK3, ANLN, ANXA1, ANXA2, APC, ARFIP2, ARGLU1, ARHGAP1, ARHGAP18, ARHGEF16, ARL6IP1, ARVCF, ASAP1, ATIC, ATM, ATXN2L, AZU1, BAG3, BAIAP2, BAIAP2L1, BCAP31, BIRC3, BSG, BUB1B-PAK6, BZW1, BZW2, CAD, CALD1, CALM2, CALM3, CAPG, CAPZA1, CAPZB, CAST, CBL, CC2D1A, CCL13, CCNB2, CCS, CCT8, CD2AP, CD3EAP, CD40LG, CD46, CDC42EP…	FALSE	[ALDOA, CDH1, PDLIM1, PFN1, PRG4, TAGLN2, VASN]	100	[]	0
GO:0045321	GO_BiologicalProcess-EBI-UniProt-GOA_27.02.2019_00h00	leukocyte activation	[2, 3]	[Group21]	27	1.61677	4.50559e-10	2.02069e-09	{Group21=3.4073327756869296E-14}	{Group21=2.7258662205495437E-13}	[A1BG, ALDOA, AMBP, ANPEP, B4GALT1, C4BPA, CD44, CLSTN1, COLEC10, DEFA1, FCGR3A, FUCA1, GGH, HBB, HP, ICOSLG, IGHM, LAMP1, LAMP2, LRG1, MSN, ORM1, QSOX1, S100A9, SERPINA1, SERPINA3, TGFB1]	[A1BG, A1CF, ABCA13, ABCB6, ABCC11, ABCC8, ABL1, ABR, ACAA1, ACKR2, ACLY, ACOT8, ACP5, ACPP, ACSBG2, ACTR10, ACTR1B, ACTR2, ACTR3B, ACTR3C, ADA, ADA2, ADAM10, ADAM12, ADAM17, ADAM8, ADAM9, ADCYAP1, ADGRE2, ADGRE3, ADGRE5, ADGRF5, ADGRG3, ADORA2A, ADORA2B, AGA, AGER, AGFG1, AGL, AGPAT2, AHR, AHSG, AICDA, AIF1, AIFM2, AIRE, AKAP17A, AKIRIN2, AKT1, ALAD, ALDH1A1, ALDH3B1, ALDH9A1, ALDOA, ALDOC, ALOX…	FALSE	[A1BG, ALDOA, AMBP, CLSTN1, FUCA1, MSN, S100A9, TGFB1]	31.3116	[ANPEP, B4GALT1, C4BPA, CD44, COLEC10, DEFA1, FCGR3A, GGH, HBB, HP, ICOSLG, IGHM, LAMP1, LAMP2, LRG1, ORM1, QSOX1, SERPINA1, SERPINA3]	68.6884
GO:0045785	GO_BiologicalProcess-EBI-UniProt-GOA_27.02.2019_00h00	positive regulation of cell adhesion	[2, 3, 4]	[Group20, Group23]	9	1.69492	0.000398226	0.000677442	{Group20=6.086102465607145E-14, Group23=3.4405458009488698E-12}	{Group20=3.6516614793642873E-13, Group23=1.6514619844554576E-11}	[AMBP, APOA1, CD44, FGA, ICOSLG, MMRN2, SERPINF2, TGFB1, VTN]	[ABHD14B, ABI3BP, ABL1, ACP5, ADA, ADAM12, ADAM19, ADAM8, ADAM9, ADGRG1, AFD1, AFDN, AGER, AGR2, AIF1, AKT1, ALOX15, AMBP, ANGPT1, ANK3, ANXA1, AP3B1, AP3D1, APBB1IP, APC, APOA1, ARHGEF28, ARHGEF7, ARL2, ARPC2, ATM, ATR, AZU1, BAD, BAG4, BCL10, BCL5, BCL6, BHD, BLM, BMP1, BMP7, BP2, BRAF, BRD8, BTLA, BTN2A2, BTNL2, C11orf58, C11orf96, C1QBP, CA5A, CALB2, CALR, CAPG, CARD11, CARMIL1, CASS4, CAV1, …	FALSE	[AMBP, FGA, MMRN2, SERPINF2, TGFB1, VTN]	68.4073	[APOA1, CD44, ICOSLG]	31.5927
GO:0045861	GO_BiologicalProcess-EBI-UniProt-GOA_27.02.2019_00h00	negative regulation of proteolysis	[5, 6, 7, 8]	[Group22]	16	3.53982	5.83509e-11	3.59831e-10	{Group22=2.2535062481016247E-9}	{Group22=7.726307136348428E-9}	[A2M, AMBP, C4BPA, CD44, FETUB, ITIH1, ITIH2, KNG1, SERPINA1, SERPINA3, SERPINA4, SERPINA7, SERPINF1, SERPINF2, SPP2, VTN]	[A2M, A2ML1, ABCB6, ACP4, ADORA2A, ADORA2B, AGT, AGXT, AHSG, AKT1, ALAD, AMBP, ANOS1, ANTXR1, ANXA8, ANXA8L1, APLP2, APOBEC3C, APP, APPL2, AQP1, ARC, ARL6IP1, ARRB1, ARRB2, ATP1A3, ATP6V0A4, ATR, ATXN3, AVP, BAG5, BAG6, BCKDK, BCL2L12, BEX3, BIN1, BIRC2, BIRC3, BIRC5, BIRC6, BIRC7, BIRC8, BRINP1, BST2, C3, C3P1, C4A, C4B, C4BPA, C4B_2, C5, CAAP1, CALM2, CALM3, CAMK2N1, CAMLG, CARD14, CARD16, CARD…	FALSE	[AMBP, ITIH1, ITIH2, SERPINF1, SERPINF2, VTN]	39.3788	[A2M, C4BPA, CD44, FETUB, KNG1, SERPINA1, SERPINA3, SERPINA4, SERPINA7, SPP2]	60.6212
GO:0046651	GO_BiologicalProcess-EBI-UniProt-GOA_27.02.2019_00h00	lymphocyte proliferation	[4, 5]	[Group23]	6	1.63934	0.00453002	0.00593313	{Group23=3.4405458009488698E-12}	{Group23=1.6514619844554576E-11}	[AMBP, C4BPA, ICOSLG, MSN, S100A9, TGFB1]	[ABCB6, ABL1, ACOT8, ACP5, ADA, ADCYAP1, AGER, AHR, AIF1, AMBP, AMH, ANXA1, ARG1, ARG2, ARHGEF28, ATAD5, ATM, AZI2, AZIN2, BAX, BCL2, BCL5, BCL6, BLM, BMP4, BP2, BST1, BTK, BTN2A2, BTN3A1, BTNL2, C4BPA, CALB2, CAPG, CARD11, CARD14, CASP3, CCDC88B, CCL19, CCL5, CCND3, CCR2, CD151, CD180, CD19, CD1D, CD209, CD22, CD24, CD274, CD276, CD28, CD300A, CD320, CD38, CD3E, CD4, CD40, CD40LG, CD46, CD55, CD…	FALSE	[AMBP, MSN, S100A9, TGFB1]	68.4073	[C4BPA, ICOSLG]	31.5927
GO:0046903	GO_BiologicalProcess-EBI-UniProt-GOA_27.02.2019_00h00	secretion	[4]	[Group17, Group21]	37	1.75024	3.57037e-15	8.80692e-14	{Group17=1.226099428992437E-14, Group21=3.4073327756869296E-14}	{Group17=1.4713193147909243E-13, Group21=2.7258662205495437E-13}	[A1BG, A2M, ALB, ALDOA, AMBP, ANPEP, APOA1, B4GALT1, CA2, CD44, CLEC3B, CLSTN1, COLEC10, DEFA1, FCGR3A, FGA, FUCA1, GGH, HBB, HP, KNG1, LAMP1, LAMP2, LRG1, ORM1, PF4, QSOX1, RBP4, S100A9, SERPINA1, SERPINA3, SERPINA4, SERPINF2, SPP2, TAGLN2, TF, TGFB1]	[A1BG, A1CF, A2M, AACS, ABAT, ABCA1, ABCA12, ABCA13, ABCB11, ABCB4, ABCC11, ABCC3, ABCC4, ABCC8, ABI2, ABL1, ABR, ACAA1, ACE, ACHE, ACLY, ACOD1, ACP5, ACPP, ACSL3, ACTN1, ACTN2, ACTN4, ACTR10, ACTR1B, ACTR2, ACTR3B, ACTR3C, ACTRT1, ACVR1C, ACVR2B, ADA, ADA2, ADAM10, ADAM12, ADAM8, ADAM9, ADCY1, ADCY10, ADCY5, ADCY8, ADCYAP1, ADGRE2, ADGRE3, ADGRE5, ADGRG3, ADIPOQ, ADM, ADORA1, ADORA2A, ADORA2B, A…	FALSE	[A1BG, ALDOA, AMBP, CLEC3B, CLSTN1, FGA, FUCA1, S100A9, SERPINF2, TAGLN2, TGFB1]	31.4149	[A2M, ALB, ANPEP, APOA1, B4GALT1, CA2, CD44, COLEC10, DEFA1, FCGR3A, GGH, HBB, HP, KNG1, LAMP1, LAMP2, LRG1, ORM1, PF4, QSOX1, RBP4, SERPINA1, SERPINA3, SERPINA4, SPP2, TF]	68.5851
GO:0050730	GO_BiologicalProcess-EBI-UniProt-GOA_27.02.2019_00h00	regulation of peptidyl-tyrosine phosphorylation	[7, 8, 9, 10]	[Group23]	6	1.75439	0.0032562	0.00438106	{Group23=3.4405458009488698E-12}	{Group23=1.6514619844554576E-11}	[AMBP, C4BPA, CD44, S100A9, TGFB1, VTN]	[ABCB6, ABI1, ABL1, ACE, ACVR1, ADAM17, ADIPOQ, ADNP, ADORA1, ADRA1A, ADRA1D, ADRA2A, AFAP1L2, AGT, AGXT, ALKAL1, ALKAL2, AMBP, AMH, ANGPT1, ANGPT4, ANGPTL1, APP, AREG, ARHGEF2, ARHGEF28, ARL2BP, ARRB2, ATP6V0A4, ATR, BANK1, BDNF, BDNF-AS, BSND, BST1, C4BPA, CA5A, CADM4, CARD14, CASS4, CAV1, CAV2, CBL, CBLB, CBLC, CCK, CCL5, CCM2, CD24, CD300A, CD36, CD3E, CD4, CD40, CD44, CD74, CD80, CD81, CDH11…	FALSE	[AMBP, S100A9, TGFB1, VTN]	68.4073	[C4BPA, CD44]	31.5927
GO:0050818	GO_BiologicalProcess-EBI-UniProt-GOA_27.02.2019_00h00	regulation of coagulation	[3, 4]	[Group20]	5	4	0.000187382	0.000355545	{Group20=6.086102465607145E-14}	{Group20=3.6516614793642873E-13}	[F7, FGA, KNG1, SERPINF2, VTN]	[ABAT, ADAMTS18, ADTRP, ALOX12, ANO6, ANXA2, ANXA2P2, ANXA4, ANXA5, APOE, APOH, ATXN3, BCKDK, BGLAP, C1QTNF1, CA5A, CAV1, CAV2, CD34, CD36, CD9, CEACAM1, CEL, CLEC11A, CNTN1, CPB2, CRISP2, DMTN, DNLZ, EDN1, ENPP4, EPHB6, F11, F12, F2, F2R, F2RL1, F3, F7, FAP, FCER1G, FGA, FGB, FGG, FOXA2, GABPA, GLMN, GP1BA, HPSE, HRG, HS3ST5, HS3ST6, KLK3, KLKB1, KNG1, KRT1, LGALS7B, LYN, NANOS3, NFE2L2, NOS3, N…	FALSE	[F7, FGA, SERPINF2, VTN]	81.2403	[KNG1]	18.7597
GO:0050839	GO_MolecularFunction-EBI-UniProt-GOA_27.02.2019_00h00	cell adhesion molecule binding	[3]	[Group10]	13	2.02177	2.78891e-06	7.50471e-06	{Group10=2.7889142615793155E-6}	{Group10=7.437104697544842E-6}	[ALDOA, AMBP, CDH1, COL3A1, FGA, MSN, PDLIM1, PFN1, PRG4, TAGLN2, TNXB, VASN, VTN]	[ABCF3, ABI1, ABI2, ACOD1, ACP5, ACTN1, ACTN2, ACTN3, ACTN4, ACTRT1, ADAM10, ADAM11, ADAM12, ADAM15, ADAM17, ADAM2, ADAM22, ADAM23, ADAM8, ADAM9, ADAMTS13, ADAMTS5, ADAMTS8, ADD1, ADGRL1, AFD1, AFDN, AHNAK, AHSA1, ALDOA, AMBP, ANGPTL3, ANK3, ANLN, ANXA1, ANXA2, ANXA7, APC, ARFIP2, ARGLU1, ARHGAP1, ARHGAP18, ARHGEF16, ARL6IP1, ARMH4, ARVCF, ASAP1, ATIC, ATM, ATP5PO, ATXN2L, AZU1, BAG3, BAIAP2, BAI…	TRUE	[ALDOA, AMBP, CDH1, COL3A1, FGA, MSN, PDLIM1, PFN1, PRG4, TAGLN2, TNXB, VASN, VTN]	100	[]	0
GO:0050878	GO_BiologicalProcess-EBI-UniProt-GOA_27.02.2019_00h00	regulation of body fluid levels	[3]	[Group20]	12	1.81269	2.08509e-05	4.89831e-05	{Group20=6.086102465607145E-14}	{Group20=3.6516614793642873E-13}	[A2M, AMBP, CLSTN1, COL3A1, F7, FGA, HBB, KNG1, PF4, SERPINA1, SERPINF2, VTN]	[A1CF, A2M, ABAT, ABCA12, ACER1, ACOD1, ACP5, ACTB, ACTG1, ADA, ADAMTS13, ADAMTS18, ADCY1, ADCY2, ADCY3, ADCY4, ADCY5, ADCY6, ADCY7, ADCY8, ADCY9, ADM, ADORA1, ADORA2A, ADORA2B, ADRA2A, ADRA2B, ADRA2C, ADTRP, AGR2, AK3, AK4, AK5, AK6, AKAP1, AKAP10, AKR1A1, AKR1B1, ALOX12, ALOX12B, ALOXE3, AMBP, ANO6, ANXA2, ANXA2P2, ANXA5, ANXA7, ANXA8, ANXA8L1, AP3B1, APLN, APLNR, APOE, APOH, APRT, AQP1, AQP2, …	FALSE	[AMBP, CLSTN1, COL3A1, F7, FGA, SERPINF2, VTN]	60.2497	[A2M, HBB, KNG1, PF4, SERPINA1]	39.7503
GO:0050890	GO_BiologicalProcess-EBI-UniProt-GOA_27.02.2019_00h00	cognition	[4]	[Group00]	6	1.51515	0.00660012	0.00807287	{Group00=0.006600116704243367}	{Group00=0.00792014004509204}	[BCHE, C4BPA, CHL1, ITIH1, ITIH2, SERPINF1]	[AAAS, AATF, ABCA7, ABCB6, ABCC8, ACTR1B, ACTR2, ADAM2, ADCY1, ADCY3, ADCY8, ADGRB3, ADGRF1, ADNP, ADORA1, AFF2, AFM, AGER, AGT, AGXT, AICDA, AMFR, ANGPTL2, APOE, APP, ARC, ARF4, ASIC1, ASXL1, ATAD1, ATOX1, ATP1A2, ATP6V0A4, ATP8A1, ATXN1, ATXN1L, B4GALT2, BBS4, BCHE, BDNF, BDNF-AS, BHLHB9, BRAF, BRINP1, BRSK1, BRSK2, BSG, BTBD9, BTG2, BUB1B-PAK6, C12orf57, C1QL1, C1QTNF1, C4BPA, C5AR1, CALB1, CA…	TRUE	[CHL1, ITIH1, ITIH2, SERPINF1]	68.4073	[BCHE, C4BPA]	31.5927
GO:0051099	GO_BiologicalProcess-EBI-UniProt-GOA_27.02.2019_00h00	positive regulation of binding	[4]	[Group16, Group23]	4	1.5625	0.0231831	0.0250446	{Group16=9.46225740999546E-4, Group23=3.4405458009488698E-12}	{Group16=0.001419338611499319, Group23=1.6514619844554576E-11}	[CHL1, TGFB1, TXN, VTN]	[ABL1, ACD, ACE, ACKR3, ADD1, ADD2, AKTIP, ALX1, AMFR, ANXA2, ANXA2P2, APOE, APP, ARF6, ARHGEF28, ARHGEF7, ARRB1, ATP6V0A4, B2M, BAMBI, BDNF, BDNF-AS, BMP2, BMP4, C1D, CA5A, CALM1, CALM2, CALM3, CAMK2B, CAPRIN2, CAV1, CAV2, CDCA5, CDK5, CDK9, CDKN3, CDT1, CEBPG, CEL, CHL1, CISD2, CLIC2, CLN5, CRBN, CSF3, CSTA, CTBP2, CTHRC1, CTNNB1, DACT1, DCP1B, DDRGK1, DDX11, DERL1, DHX9, DPEP2, DPH3, DTX3L, EB…	FALSE	[CHL1, TGFB1, TXN, VTN]	100	[]	0
GO:0051270	GO_BiologicalProcess-EBI-UniProt-GOA_27.02.2019_00h00	regulation of cellular component movement	[3, 4]	[Group23]	16	1.28411	5.59245e-05	0.00011824	{Group23=3.4405458009488698E-12}	{Group23=1.6514619844554576E-11}	[ARHGDIB, CDH1, CLSTN1, COL3A1, F7, FLT4, LAMP1, MCAM, MMRN2, MSN, PDLIM1, PFN1, S100A9, SERPINF1, TGFB1, VTN]	[AAMP, ABCC8, ABHD14B, ABHD2, ABHD6, ABI2, ABI3, ABL1, ABL2, ABR, ACE, ACKR1, ACKR3, ACTN1, ACTN4, ACTR1A, ACTRT1, ACVR1, ACVR1B, ACVR1C, ACVRL1, ADA, ADAM10, ADAM12, ADAM15, ADAM17, ADAM8, ADAM9, ADAMTS1, ADAMTS9, ADARB1, ADGRA2, ADGRB1, ADGRG1, ADGRG3, ADIPOQ, ADIPOR1, ADORA1, ADORA3, ADRA2A, ADTRP, AFD1, AFDN, AGER, AGO2, AGT, AGTR2, AGXT, AIF1, AIRE, AJUBA, AKAP9, AKIRIN1, AKT1, AKT2, AKT3, A…	FALSE	[ARHGDIB, CDH1, CLSTN1, COL3A1, F7, FLT4, MCAM, MMRN2, MSN, PDLIM1, PFN1, S100A9, SERPINF1, TGFB1, VTN]	94.1994	[LAMP1]	5.80058
GO:0051271	GO_BiologicalProcess-EBI-UniProt-GOA_27.02.2019_00h00	negative regulation of cellular component movement	[3, 4, 5]	[Group23]	7	1.70316	0.00175935	0.00257806	{Group23=3.4405458009488698E-12}	{Group23=1.6514619844554576E-11}	[ARHGDIB, CDH1, COL3A1, MMRN2, S100A9, SERPINF1, TGFB1]	[ABCC8, ABHD2, ABHD6, ABI2, ABR, ACKR1, ACTN1, ACTN4, ACTR1A, ACTRT1, ACVR1C, ACVRL1, ADA, ADAM15, ADAMTS9, ADARB1, ADGRB1, ADGRG1, ADIPOQ, ADIPOR1, ADORA1, ADORA3, ADTRP, AFD1, AFDN, AGTR2, AIF1, AKT1, ALOX15B, AMH, ANGPT2, ANGPT4, ANGPTL1, ANKHD1, AP1AR, APC, APEX1, APOBEC2, APOD, APOE, APOH, ARHGAP4, ARHGDIA, ARHGDIB, ARID2, ARL6IP1, ARNT, ARPIN, ARPIN-AP3S2, ATP1A3, ATR, BCL2, BCR, BHD, BIN1,…	FALSE	[ARHGDIB, CDH1, COL3A1, MMRN2, S100A9, SERPINF1, TGFB1]	100	[]	0
GO:0051272	GO_BiologicalProcess-EBI-UniProt-GOA_27.02.2019_00h00	positive regulation of cellular component movement	[3, 4, 5]	[Group23]	7	1.02941	0.0247579	0.0263609	{Group23=3.4405458009488698E-12}	{Group23=1.6514619844554576E-11}	[CLSTN1, F7, FLT4, MCAM, PFN1, TGFB1, VTN]	[AAMP, ABHD14B, ABI2, ABL1, ACKR3, ACTN4, ACTRT1, ACVR1, ACVR1B, ADAM10, ADAM12, ADAM17, ADAM8, ADAM9, ADAMTS1, ADGRA2, ADRA2A, AGER, AGO2, AGT, AGXT, AIF1, AKIRIN1, AKT1, AKT2, AKT3, ALG2, ALOX12, ALPP, AMOTL1, ANGPT1, ANGPT4, ANGPTL1, ANGPTL3, ANO6, ANXA1, ANXA3, APC, APELA, APP, ARF6, ARHGEF2, ARHGEF39, ARHGEF7, ARL6IP1, ARNT, ATM, ATOH8, ATP5F1A, ATP5F1B, ATP5MC1, ATP5MC2, ATP5PF, ATP6V0A4, A…	FALSE	[CLSTN1, F7, FLT4, MCAM, PFN1, TGFB1, VTN]	100	[]	0
GO:0051346	GO_BiologicalProcess-EBI-UniProt-GOA_27.02.2019_00h00	negative regulation of hydrolase activity	[5]	[Group22]	17	2.90102	2.98256e-10	1.4714e-09	{Group22=2.2535062481016247E-9}	{Group22=7.726307136348428E-9}	[A2M, AMBP, APCS, APOA1, CD44, FETUB, ITIH1, ITIH2, KNG1, SERPINA1, SERPINA3, SERPINA4, SERPINA7, SERPINF1, SERPINF2, SPP2, VTN]	[A2M, A2ML1, ABCA4, ABCE1, ABI2, ABL1, ACTRT1, ADCYAP1, ADORA2A, ADORA2B, AGT, AGXT, AHSG, AIP, AKT1, AMBP, AMOT, ANGPTL3, ANGPTL4, ANKRD26, ANOS1, ANTXR1, ANXA1, ANXA8, ANXA8L1, APCS, APLP2, APOA1, APOA2, APOBEC3B, APOBEC3C, APOC1, APOC3, APP, APPL2, AQP1, ARC, ARFGEF1, ARFGEF3, ARL2, ARL6IP1, ARPP19, ARRB1, ARRB2, ATP1A3, ATP5IF1, ATP6V0A4, ATR, ATXN3, AURKAIP1, AVP, BAG4, BBS4, BCAS3, BCKDK, B…	FALSE	[AMBP, ITIH1, ITIH2, SERPINF1, SERPINF2, VTN]	37.128	[A2M, APCS, APOA1, CD44, FETUB, KNG1, SERPINA1, SERPINA3, SERPINA4, SERPINA7, SPP2]	62.872
GO:0051701	GO_BiologicalProcess-EBI-UniProt-GOA_27.02.2019_00h00	interaction with host	[3, 4]	[Group07]	7	2.53623	0.000166475	0.000319978	{Group07=1.6647529019824298E-4}	{Group07=2.8538621176841655E-4}	[ANPEP, APCS, CDH1, DEFA1, LAMP1, NCAM1, TGFB1]	[ACE2, ALYREF, ANPEP, APCS, ARAF, ARHGEF5, ATG7, AXL, BAD, BCL2L1, BCL2L11, BLMH, CA5A, CACNA1C, CALB2, CAPG, CASP8, CASR, CAV1, CAV2, CBL, CBLL1, CCL8, CCNK, CCR5, CD209, CD4, CD46, CD55, CD74, CD80, CD81, CD86, CDH1, CDHR3, CDK1, CDKN1A, CDKN3, CHMP2A, CHMP2B, CHMP3, CHMP4A, CHMP4B, CHMP4C, CLDN1, CLDN6, CLDN9, CLEC4G, CLEC4M, CLEC5A, CPSF4, CR1, CR2, CTNNB1, CTNND1, CTPP, CTSB, CTSH, CXADR, CX…	TRUE	[CDH1, NCAM1, TGFB1]	44.8119	[ANPEP, APCS, DEFA1, LAMP1]	55.1881
GO:0051896	GO_BiologicalProcess-EBI-UniProt-GOA_27.02.2019_00h00	regulation of protein kinase B signaling	[5, 6, 7]	[Group23]	4	1.30719	0.0406413	0.0420624	{Group23=3.4405458009488698E-12}	{Group23=1.6514619844554576E-11}	[CLSTN1, F7, TGFB1, TXN]	[ABHD14B, ABI2, ACTRT1, ADAM8, AKR1C1, AKR1C2, AKR1C3, AKT1, ALG2, ANGPT1, AREG, ARFGEF1, ARL6IP1, ARRB2, AXL, BAG4, BANK1, BHD, BIRC3, BTC, BTN2A2, C1QBP, C1QTNF1, C1QTNF12, CALCR, CAV3, CAVIN3, CCDC6, CCL19, CCL21, CCL3, CCM2, CCR7, CD19, CD2, CD28, CD74, CD80, CD86, CDH11, CHI3L1, CIB1, CLSTN1, CNTN1, CPN1, CPNE1, CRISP2, CRYBA1, CSF3, CTPP, CX3CL1, CX3CR1, CYP11B1, DAB2IP, DAG1, DDH2, DDIT3, …	FALSE	[CLSTN1, F7, TGFB1, TXN]	100	[]	0
GO:0051897	GO_BiologicalProcess-EBI-UniProt-GOA_27.02.2019_00h00	positive regulation of protein kinase B signaling	[5, 6, 7, 8]	[Group23]	4	1.79372	0.0147537	0.0166684	{Group23=3.4405458009488698E-12}	{Group23=1.6514619844554576E-11}	[CLSTN1, F7, TGFB1, TXN]	[ADAM8, AKR1C1, AKR1C2, AKR1C3, ANGPT1, AREG, ARFGEF1, ARRB2, AXL, BAG4, BTC, C1QBP, C1QTNF1, C1QTNF12, CALCR, CCDC6, CCL19, CCL21, CCL3, CCM2, CCR7, CD19, CD28, CD74, CD80, CD86, CDH11, CHI3L1, CLSTN1, CNTN1, CPN1, CPNE1, CRISP2, CSF3, CX3CL1, CX3CR1, CYP11B1, DDH2, DNLZ, EEF1A2, EGF, EGFR, ENG, EPGN, EPHB6, ERBB2, ERBB3, ERBB4, EREG, ESR1, F10, F3, F7, F9, FAM110A, FAM110C, FGF1, FGF10, FGF13, …	FALSE	[CLSTN1, F7, TGFB1, TXN]	100	[]	0
GO:0052547	GO_BiologicalProcess-EBI-UniProt-GOA_27.02.2019_00h00	regulation of peptidase activity	[5, 6, 7]	[Group22]	16	2.7972	1.80579e-09	7.22314e-09	{Group22=2.2535062481016247E-9}	{Group22=7.726307136348428E-9}	[A2M, AMBP, CD44, FETUB, ITIH1, ITIH2, KNG1, S100A9, SERPINA1, SERPINA3, SERPINA4, SERPINA7, SERPINF1, SERPINF2, SPP2, VTN]	[A2M, A2ML1, ABCC11, ABCC8, ACER2, ACVR1C, ADORA2A, ADORA2B, ADRM1, AGER, AGFG1, AGT, AGXT, AHSG, AIFM1, AIM2, AKIRIN2, AKT1, ALG2, ALOX12, AMBP, ANOS1, ANP32B, ANTXR1, ANXA8, ANXA8L1, APAF1, APLP2, APOBEC3C, APOPT1, APP, APPL2, AQP1, ARC, ARHGEF28, ARL6IP1, ARL6IP5, ARRB1, ARRB2, ASPH, ATP13A2, ATP1A3, ATP6V0A4, ATR, ATXN3, AVP, BAD, BAK1, BAX, BBC3, BCAP31, BCKDK, BCL10, BCL2L10, BCL2L11, BCL2L…	FALSE	[AMBP, ITIH1, ITIH2, S100A9, SERPINF1, SERPINF2, VTN]	45.7129	[A2M, CD44, FETUB, KNG1, SERPINA1, SERPINA3, SERPINA4, SERPINA7, SPP2]	54.2871
GO:0052548	GO_BiologicalProcess-EBI-UniProt-GOA_27.02.2019_00h00	regulation of endopeptidase activity	[6, 7, 8, 9]	[Group22]	16	2.95749	8.09475e-10	3.42292e-09	{Group22=2.2535062481016247E-9}	{Group22=7.726307136348428E-9}	[A2M, AMBP, CD44, FETUB, ITIH1, ITIH2, KNG1, S100A9, SERPINA1, SERPINA3, SERPINA4, SERPINA7, SERPINF1, SERPINF2, SPP2, VTN]	[A2M, A2ML1, ABCC11, ABCC8, ACER2, ACVR1C, ADORA2A, ADORA2B, ADRM1, AGER, AGFG1, AGT, AGXT, AHSG, AIFM1, AIM2, AKIRIN2, AKT1, ALG2, ALOX12, AMBP, ANOS1, ANP32B, ANTXR1, ANXA8, ANXA8L1, APAF1, APLP2, APOBEC3C, APOPT1, APP, APPL2, AQP1, ARC, ARHGEF28, ARL6IP1, ARL6IP5, ARRB1, ARRB2, ASPH, ATP13A2, ATP1A3, ATP6V0A4, ATR, ATXN3, AVP, BAD, BAK1, BAX, BBC3, BCAP31, BCKDK, BCL10, BCL2L10, BCL2L11, BCL2L…	FALSE	[AMBP, ITIH1, ITIH2, S100A9, SERPINF1, SERPINF2, VTN]	45.7129	[A2M, CD44, FETUB, KNG1, SERPINA1, SERPINA3, SERPINA4, SERPINA7, SPP2]	54.2871
GO:0060249	GO_BiologicalProcess-EBI-UniProt-GOA_27.02.2019_00h00	anatomical structure homeostasis	[4]	[Group12]	10	1.66389	0.000216079	0.00039481	{Group12=2.1607859515001586E-4}	{Group12=3.457257522400254E-4}	[ALB, ALDOA, AZGP1, CA2, LAMP2, PDLIM1, RBP4, SERPINA3, TF, TGFB1]	[ABCA12, ABCA4, ACACA, ACD, ACOT8, ACP5, ACTB, ACTG1, ADAM8, ADD1, ADGRF5, ADGRV1, ADORA1, ADRB2, AIPL1, AKR1A1, AKR1B1, AKT3, ALB, ALDOA, ALPK3, ALPP, ANGPTL2, ANGPTL4, ANKRD11, ANKRD12, ANKS4B, ANTXR1, APEX1, ARID4A, ARMS2, ARTN, ASRGL1, ATHS, ATM, ATP2B1, ATP2B2, ATP2B3, ATP2B4, ATP6AP1, ATR, ATRNL1, ATRX, AURKB, AUTS2, AUTS8, AZGP1, AZI2, B2M, BAG3, BARD1, BAX, BBS1, BBS10, BBS12, BBS2, BBS4,…	TRUE	[ALDOA, PDLIM1, TGFB1]	31.6935	[ALB, AZGP1, CA2, LAMP2, RBP4, SERPINA3, TF]	68.3065
GO:0061041	GO_BiologicalProcess-EBI-UniProt-GOA_27.02.2019_00h00	regulation of wound healing	[5, 6]	[Group20]	6	3.01508	0.000197116	0.000369281	{Group20=6.086102465607145E-14}	{Group20=3.6516614793642873E-13}	[APCS, F7, FGA, KNG1, SERPINF2, VTN]	[ABAT, ABCC8, ADAMTS18, ADRA2A, ADTRP, AGER, AJAP1, ALOX12, ANO6, ANXA1, ANXA2, ANXA2P2, ANXA5, APCS, APOE, APOH, ARFGEF1, ASAP1, ASAP2, ATXN3, BCKDK, BGLAP, BRD8, C1QTNF1, CA5A, CADM4, CAPN3, CASK, CAV1, CAV2, CD109, CD34, CD36, CD9, CDKN1A, CDKN1B, CEACAM1, CEL, CIB1, CLASP1, CLASP2, CLEC11A, CNTN1, CPB2, CRISP2, CRK, DMTN, DNLZ, DUOX1, DUOX2, DUSP10, EDN1, ENPP4, EPHB6, EPPK1, F11, F12, F2, F2…	FALSE	[F7, FGA, SERPINF2, VTN]	68.4073	[APCS, KNG1]	31.5927
GO:0061134	GO_BiologicalProcess-EBI-UniProt-GOA_27.02.2019_00h00	peptidase regulator activity	[5, 6, 7, 8]	[Group22]	13	4.57746	1.93326e-10	9.86627e-10	{Group22=2.2535062481016247E-9}	{Group22=7.726307136348428E-9}	[A2M, AMBP, FETUB, ITIH1, ITIH2, KNG1, SERPINA1, SERPINA3, SERPINA4, SERPINA7, SERPINF1, SERPINF2, SPP2]	[A2M, A2ML1, ADRM1, AGT, AGXT, AHSG, AMBP, ANOS1, ANTXR1, APAF1, APLP2, APOBEC3C, APP, APPL2, ARC, ARRB1, ATP1A3, ATP6V0A4, ATR, ATXN3, AVP, BAD, BCKDK, BCL2L13, BEX3, BIRC2, BIRC3, BIRC5, BIRC6, BIRC7, BIRC8, BST2, C3, C3P1, C4A, C4B, C4B_2, C5, CA5A, CARD16, CARD17, CARD18, CARD8, CASP1, CASP8AP2, CAST, CAV1, CAV2, CD109, CD27, CD3EAP, CD68, CEP295NL, CFLAR, CLPX, COL28A1, COL4A3, COL6A3, COL7A…	FALSE	[AMBP, ITIH1, ITIH2, SERPINF1, SERPINF2]	40.3574	[A2M, FETUB, KNG1, SERPINA1, SERPINA3, SERPINA4, SERPINA7, SPP2]	59.6426
GO:0061135	GO_BiologicalProcess-EBI-UniProt-GOA_27.02.2019_00h00	endopeptidase regulator activity	[6, 7, 8, 9, 10]	[Group22]	13	5.48523	2.03448e-11	1.30914e-10	{Group22=2.2535062481016247E-9}	{Group22=7.726307136348428E-9}	[A2M, AMBP, FETUB, ITIH1, ITIH2, KNG1, SERPINA1, SERPINA3, SERPINA4, SERPINA7, SERPINF1, SERPINF2, SPP2]	[A2M, A2ML1, ADRM1, AGT, AGXT, AHSG, AMBP, ANOS1, ANTXR1, APLP2, APOBEC3C, APP, APPL2, ARC, ARRB1, ATP1A3, ATP6V0A4, ATR, ATXN3, AVP, BCKDK, BIRC2, BIRC3, BIRC5, BIRC6, BIRC7, BIRC8, BST2, C3, C3P1, C4A, C4B, C4B_2, C5, CARD16, CARD17, CARD18, CAST, CD109, CD27, CD3EAP, CD68, CEP295NL, COL28A1, COL4A3, COL6A3, COL7A1, COP1, COPS2, CPAMD8, CPOX, CRB2, CRIM1, CSN2, CST1, CST11, CST2, CST3, CST4, CS…	FALSE	[AMBP, ITIH1, ITIH2, SERPINF1, SERPINF2]	40.3574	[A2M, FETUB, KNG1, SERPINA1, SERPINA3, SERPINA4, SERPINA7, SPP2]	59.6426
GO:0070011	GO_BiologicalProcess-EBI-UniProt-GOA_27.02.2019_00h00	peptidase activity, acting on L-amino acid peptides	[6, 7]	[Group22]	23	1.83267	1.18949e-09	4.89012e-09	{Group22=2.2535062481016247E-9}	{Group22=7.726307136348428E-9}	[A2M, AMBP, ANPEP, C1RL, CD44, F7, FETUB, GGH, HP, ITIH1, ITIH2, KNG1, MASP1, PEPD, S100A9, SERPINA1, SERPINA3, SERPINA4, SERPINA7, SERPINF1, SERPINF2, SPP2, VTN]	[A2M, A2ML1, ABCC11, ABCC8, ABHD14A-ACY1, ACD, ACE, ACE2, ACER2, ACOT8, ACR, ACVR1C, ACY1, ADAM10, ADAM11, ADAM12, ADAM15, ADAM17, ADAM18, ADAM19, ADAM2, ADAM20, ADAM21, ADAM22, ADAM23, ADAM28, ADAM29, ADAM30, ADAM32, ADAM33, ADAM7, ADAM8, ADAM9, ADAMDEC1, ADAMTS1, ADAMTS10, ADAMTS12, ADAMTS13, ADAMTS14, ADAMTS15, ADAMTS16, ADAMTS17, ADAMTS18, ADAMTS19, ADAMTS2, ADAMTS20, ADAMTS3, ADAMTS4, ADAMTS…	FALSE	[AMBP, F7, ITIH1, ITIH2, MASP1, S100A9, SERPINF1, SERPINF2, VTN]	41.0372	[A2M, ANPEP, C1RL, CD44, FETUB, GGH, HP, KNG1, PEPD, SERPINA1, SERPINA3, SERPINA4, SERPINA7, SPP2]	58.9628
GO:0070371	GO_BiologicalProcess-EBI-UniProt-GOA_27.02.2019_00h00	ERK1 and ERK2 cascade	[5, 6, 7, 9, 10]	[Group23]	7	1.59453	0.00254835	0.00355807	{Group23=3.4405458009488698E-12}	{Group23=1.6514619844554576E-11}	[AMBP, CD44, FGA, FLT4, S100A9, SERPINF2, TGFB1]	[ABCA7, ABHD14B, ABI2, ABL1, ACKR3, ACTRT1, ADAM11, ADCYAP1, ADIPOQ, ADRA1A, ADRA1D, AGER, AGT, AGXT, ALKAL1, ALKAL2, ALOX15, AMBP, AMH, ANGPT1, APELA, APIP, APOE, APP, ARHGAP8, ARHGEF28, ARL6IP1, ARRB1, ARRB2, ATF3, ATP6AP1, ATP6V0A4, AVP, BGLAP, BHD, BIRC3, BMP2, BMP4, BMPER, BRAF, BRF1, BRF2, BTN2A2, C1D, C1QL4, C3orf33, C5AR1, C5AR2, CALCR, CAMK2N1, CASR, CAVIN3, CCL1, CCL11, CCL13, CCL14, CC…	FALSE	[AMBP, FGA, FLT4, S100A9, SERPINF2, TGFB1]	86.6593	[CD44]	13.3407
GO:0070372	GO_BiologicalProcess-EBI-UniProt-GOA_27.02.2019_00h00	regulation of ERK1 and ERK2 cascade	[6, 7, 8, 9, 10, 11]	[Group23]	7	1.73267	0.00159575	0.00238557	{Group23=3.4405458009488698E-12}	{Group23=1.6514619844554576E-11}	[AMBP, CD44, FGA, FLT4, S100A9, SERPINF2, TGFB1]	[ABCA7, ABHD14B, ABI2, ABL1, ACKR3, ACTRT1, ADAM11, ADCYAP1, ADIPOQ, ADRA1A, ADRA1D, AGER, ALKAL1, ALKAL2, ALOX15, AMBP, AMH, ANGPT1, APELA, APIP, APOE, APP, ARHGAP8, ARHGEF28, ARL6IP1, ARRB1, ARRB2, ATF3, ATP6AP1, ATP6V0A4, BGLAP, BHD, BIRC3, BMP2, BMP4, BMPER, BRAF, BTN2A2, C1D, C1QL4, C3orf33, C5AR1, C5AR2, CALCR, CAMK2N1, CASR, CAVIN3, CCL1, CCL11, CCL13, CCL14, CCL15, CCL15-CCL14, CCL16, CCL…	FALSE	[AMBP, FGA, FLT4, S100A9, SERPINF2, TGFB1]	86.6593	[CD44]	13.3407
GO:0070374	GO_BiologicalProcess-EBI-UniProt-GOA_27.02.2019_00h00	positive regulation of ERK1 and ERK2 cascade	[6, 7, 8, 9, 10, 11, 12]	[Group23]	6	2.09059	0.00135393	0.00210927	{Group23=3.4405458009488698E-12}	{Group23=1.6514619844554576E-11}	[CD44, FGA, FLT4, S100A9, SERPINF2, TGFB1]	[ABCA7, ABHD14B, ABL1, ACKR3, ADAM11, ADCYAP1, ADRA1A, ADRA1D, AGER, ALKAL1, ALKAL2, ALOX15, AMH, ANGPT1, APELA, APOE, APP, ARHGAP8, ARHGEF28, ARRB1, ARRB2, ATP6AP1, ATP6V0A4, BMP2, BMP4, BMPER, BRAF, C1D, C5AR1, C5AR2, CALCR, CASR, CAVIN3, CCL1, CCL11, CCL13, CCL14, CCL15, CCL15-CCL14, CCL16, CCL17, CCL18, CCL19, CCL2, CCL20, CCL21, CCL22, CCL23, CCL24, CCL25, CCL26, CCL3, CCL3L1, CCL3L3, CCL4, …	FALSE	[FGA, FLT4, S100A9, SERPINF2, TGFB1]	84.4072	[CD44]	15.5928
GO:0071559	GO_BiologicalProcess-EBI-UniProt-GOA_27.02.2019_00h00	response to transforming growth factor beta	[3, 5]	[Group16]	5	1.60256	0.0103439	0.0119601	{Group16=9.46225740999546E-4}	{Group16=0.001419338611499319}	[CLEC3B, COL3A1, LRG1, TGFB1, VASN]	[ACVR1, ACVR1B, ACVR1C, ACVR2A, ACVR2B, ACVRL1, ADAM12, ADAM17, ADAM9, ADAMTSL2, AKIRIN2, AMHR2, ANKRD1, APAF1, APLP2, APPL1, APPL2, ARG1, ARHGEF18, ARRB2, ASPN, ATR, BAMBI, BCL9L, BHD, BMPR1A, BMPR1B, BMPR2, BRF1, BRF2, BSPH1, CA5A, CA8, CAPN5, CAV1, CAV2, CAV3, CBL, CD109, CD74, CDH5, CDKN1C, CDKN2B, CFLAR, CGN, CHST11, CIB2, CIDEA, CILP, CITED1, CITED2, CLDN1, CLDN5, CLEC3B, COL1A1, COL1A2, CO…	FALSE	[CLEC3B, COL3A1, TGFB1, VASN]	81.2403	[LRG1]	18.7597
GO:0071560	GO_BiologicalProcess-EBI-UniProt-GOA_27.02.2019_00h00	cellular response to transforming growth factor beta stimulus	[4, 6]	[Group16]	5	1.63934	0.00943971	0.0110879	{Group16=9.46225740999546E-4}	{Group16=0.001419338611499319}	[CLEC3B, COL3A1, LRG1, TGFB1, VASN]	[ACVR1, ACVR1B, ACVR1C, ACVR2A, ACVR2B, ACVRL1, ADAM12, ADAM17, ADAM9, ADAMTSL2, AKIRIN2, AMHR2, ANKRD1, APAF1, APLP2, APPL1, APPL2, ARG1, ARHGEF18, ARRB2, ASPN, ATR, BAMBI, BCL9L, BHD, BMPR1A, BMPR1B, BMPR2, BRF1, BRF2, BSPH1, CA5A, CA8, CAPN5, CAV1, CAV2, CAV3, CBL, CD109, CD74, CDH5, CDKN1C, CDKN2B, CFLAR, CGN, CHST11, CIB2, CIDEA, CILP, CITED1, CITED2, CLDN1, CLDN5, CLEC3B, COL1A1, COL1A2, CO…	TRUE	[CLEC3B, COL3A1, TGFB1, VASN]	81.2403	[LRG1]	18.7597
GO:0071825	GO_BiologicalProcess-EBI-UniProt-GOA_27.02.2019_00h00	protein-lipid complex subunit organization	[4]	[Group18]	4	5.1948	0.000316351	0.000550823	{Group18=0.019041988393513263}	{Group18=0.019869900932361666}	[ALB, APOA1, APOM, LCAT]	[ABCA1, ABCA5, ABCA7, ABCG1, ACAT1, ACAT2, ACSL3, AGT, AGTR1, AGXT, ALB, ANAPC2, APC2, APOA1, APOA2, APOA4, APOA5, APOB, APOC1, APOC2, APOC3, APOC4, APOC4-APOC2, APOE, APOM, ARF1, ARF1P1, BIN1, BMP1, CASD1, CES1, CETP, CSDE1, DGAT1, GPIHBP1, HBP1, HEATR6, HHLA1, LCAT, LCP1, LIPC, LIPG, LPA, LPAL2, LPL, MPO, MT1B, MTTP, NR1H2, OC90, P2RY4, P4HB, PADI1, PAFAH1B1, PCDHGA3, PDIA2, PLA2G2A, PLA2G2E, P…	FALSE	[]	0	[ALB, APOA1, APOM, LCAT]	100
GO:0071827	GO_BiologicalProcess-EBI-UniProt-GOA_27.02.2019_00h00	plasma lipoprotein particle organization	[2, 4, 5]	[Group18]	4	5.47945	0.000257715	0.000454068	{Group18=0.019041988393513263}	{Group18=0.019869900932361666}	[ALB, APOA1, APOM, LCAT]	[ABCA1, ABCA5, ABCA7, ABCG1, ACAT1, ACAT2, ACSL3, AGT, AGTR1, AGXT, ALB, ANAPC2, APC2, APOA1, APOA2, APOA4, APOA5, APOB, APOC1, APOC2, APOC3, APOC4, APOC4-APOC2, APOE, APOM, ARF1, ARF1P1, BMP1, CASD1, CES1, CETP, CSDE1, DGAT1, GPIHBP1, HBP1, HEATR6, HHLA1, LCAT, LCP1, LIPC, LIPG, LPA, LPAL2, LPL, MPO, MT1B, MTTP, NR1H2, OC90, P2RY4, P4HB, PADI1, PAFAH1B1, PDIA2, PLA2G2A, PLA2G2E, PLA2G5, PLA2G7, …	FALSE	[]	0	[ALB, APOA1, APOM, LCAT]	100
GO:0090132	GO_BiologicalProcess-EBI-UniProt-GOA_27.02.2019_00h00	epithelium migration	[3]	[Group23]	6	1.5748	0.00549371	0.00694931	{Group23=3.4405458009488698E-12}	{Group23=1.6514619844554576E-11}	[APOA1, FLT4, MMRN2, PFN1, SERPINF1, TGFB1]	[AAMP, ABHD14B, ABI2, ABL1, ACTR1A, ACTRT1, ACVRL1, ADAM12, ADAM17, ADAM9, ADAMTS9, ADGRA2, ADGRB1, ADIPOR1, ADTRP, AGT, AGTR2, AGXT, AKT1, AKT3, ALG2, ALOX12, AMOT, AMOTL1, ANGPT1, ANGPT2, ANGPT4, ANGPTL1, ANLN, ANXA1, ANXA3, APC, APELA, APOA1, APOBEC2, APOE, APOH, ARF6, ARL6IP1, ARNT, ARSB, ATOH8, ATP5F1A, ATP5F1B, ATP5MC1, ATP5MC2, ATP5PF, BCAR1, BCAS3, BGLAP, BIRC3, BMP1, BMP10, BMP4, BMPER, …	FALSE	[FLT4, MMRN2, PFN1, SERPINF1, TGFB1]	84.4072	[APOA1]	15.5928
GO:0090287	GO_BiologicalProcess-EBI-UniProt-GOA_27.02.2019_00h00	regulation of cellular response to growth factor stimulus	[3, 4, 6]	[Group16, Group23]	5	1.39276	0.0179925	0.0201734	{Group16=9.46225740999546E-4, Group23=3.4405458009488698E-12}	{Group16=0.001419338611499319, Group23=1.6514619844554576E-11}	[LRG1, MMRN2, TGFB1, VASN, VTN]	[ABI2, ABL1, ACKR1, ACTRT1, ACVR2A, ACVRL1, ADAM17, ADAMTS12, ADAMTS3, ADAMTSL2, ADGRA2, AGT, AGTR2, AGXT, AKIRIN2, ALG2, APLN, ARL6IP1, ARNT, ASPN, ATN1, ATR, BAMBI, BCL9L, BHD, BIRC3, BMP4, BMPER, BMPR2, BRD8, C3CER1, CA5A, CADM4, CAPN5, CASK, CAV1, CAV2, CAV3, CCBE1, CCN1, CCNA2, CD109, CD63, CDKN1C, CDKN2B, CER1, CFLAR, CHRD, CHRDL1, CHST11, CIB2, CIDEA, CITED1, CITED2, CNKSR3, CNMD, CRB2, CR…	FALSE	[MMRN2, TGFB1, VASN, VTN]	81.2403	[LRG1]	18.7597
GO:0097006	GO_BiologicalProcess-EBI-UniProt-GOA_27.02.2019_00h00	regulation of plasma lipoprotein particle levels	[2, 3]	[Group18]	4	3.2	0.00194394	0.00276637	{Group18=0.019041988393513263}	{Group18=0.019869900932361666}	[ALB, APOA1, APOM, LCAT]	[ABCA1, ABCA5, ABCA7, ABCC8, ABCD1, ABCG1, ACAT1, ACAT2, ACSL3, ADIPOQ, ADRB2, AGT, AGTR1, AGXT, ALB, AMN, ANAPC2, ANXA2, ANXA2P2, AP2A1, AP2A2, AP2B1, AP2M1, AP2S1, APC2, APOA1, APOA2, APOA4, APOA5, APOB, APOBR, APOC1, APOC2, APOC3, APOC4, APOC4-APOC2, APOE, APOM, ARF1, ARF1P1, AZU1, BFAR, BMP1, CASD1, CD36, CEL, CES1, CES3, CETP, CLTA, CLTC, CNPY2, CSDE1, CSK, CUBN, DGAT1, DGAT2, EHD1, FGF21, G…	FALSE	[]	0	[ALB, APOA1, APOM, LCAT]	100
GO:0097237	GO_BiologicalProcess-EBI-UniProt-GOA_27.02.2019_00h00	cellular response to toxic substance	[4]	[Group19]	7	1.983	0.000731102	0.00118905	{Group19=5.730196963142781E-6}	{Group19=1.3752472711542674E-5}	[ALB, APOM, CHL1, HBB, HP, S100A9, TXN]	[ABL1, ABTB2, ACTB, ACTR1B, ADCY7, ADH4, ADH5, ADH7, ADIRF, AGFG1, AIFM1, AKR1A1, AKR1B1, AKR1B10, ALB, ALDH1L1, ALOX5AP, ANKHD1, ANKZF1, ANXA1, APEX1, APOA4, APOE, APOM, AQP1, ARG1, ARHGEF5, ATP7A, AXL, BAD, BECN1, BMP7, BNIP3, BTG2, CACYBP, CALCR, CAT, CBX8, CCDC88A, CCL4, CCL4L1, CCL7, CCS, CD36, CDK1, CDKN1A, CERS1, CHL1, CHN1, CHST2, CHST4, CLIC2, CLU, COX1, COX2, CPS1, CRAT, CYBB, CYGB, CYP…	FALSE	[CHL1, S100A9, TXN]	44.8119	[ALB, APOM, HBB, HP]	55.1881
GO:0097305	GO_BiologicalProcess-EBI-UniProt-GOA_27.02.2019_00h00	response to alcohol	[4]	[Group23]	7	2.19436	0.00040092	0.000674275	{Group23=3.4405458009488698E-12}	{Group23=1.6514619844554576E-11}	[CDH1, F7, GGH, RBP4, S100A9, TGFB1, TNC]	[AACS, AANAT, ABAT, ABCA1, ABCA2, ABCC11, ABCC8, ACACA, ACOD1, ACTC1, ACTR2, ADAM15, ADCY1, ADCY2, ADCY3, ADCY5, ADCY6, ADCY7, ADCY8, ADCYAP1, ADCYAP1R1, ADH6, ADH7, ADIPOQ, AHR, AICDA, AIFM1, AKAP8, AKR1C1, AKR1C2, AKR1C3, AKT1, ALAD, ANGPTL2, APC, APOBEC1, ARSA, ATP2B1, ATR, AVP, AVPR1A, BAD, BAK1, BCL2A1, BCL2L1, BGLAP, BIRC2, BLM, BRCA1, CA3, CACNA1C, CACYBP, CAD, CALM1, CALM2, CALM3, CASP8, …	FALSE	[CDH1, F7, S100A9, TGFB1, TNC]	73.0212	[GGH, RBP4]	26.9788
GO:0097327	GO_BiologicalProcess-EBI-UniProt-GOA_27.02.2019_00h00	response to antineoplastic agent	[4]	[Group23]	5	3.87597	0.000217029	0.00039171	{Group23=3.4405458009488698E-12}	{Group23=1.6514619844554576E-11}	[CDH1, CHL1, F7, SERPINF1, TGFB1]	[ADAM10, ADAM12, ADAM15, ADAM9, ADIRF, AGTR2, APC, AQP1, ARG1, ARHGEF5, ASNS, ASS1, ATRX, BLM, BRCA1, CALCR, CASP9, CDH1, CDK4, CFLAR, CHL1, CLDN1, CPS1, CRH, CTNNA1, CTNNB1, CYP21A2, DAXX, DDI1, DDI2, DDIT4, DDX11, DEFB104A, DEFB104B, DEFB4A, DHFR, DNMT3B, DSPP, EDN1, EGFR, EGR1, EIF4A2, EIF4E, EIF4EBP1, EIF4G1, EPO, EPX, ERRFI1, F7, FBXO32, FECH, FGF4, FIBIN, FMR1, FMR1-IT1, FOXO1, FOXO3, FRAXA…	FALSE	[CDH1, CHL1, F7, SERPINF1, TGFB1]	100	[]	0
GO:0098754	GO_BiologicalProcess-EBI-UniProt-GOA_27.02.2019_00h00	detoxification	[1, 4]	[Group19]	6	3.35196	0.00011067	0.000227488	{Group19=5.730196963142781E-6}	{Group19=1.3752472711542674E-5}	[ALB, APOM, HBB, HP, S100A9, TXN]	[ACAA1, ADH4, ADH5, ADH7, AKR1A1, AKR1B1, AKR1B10, AKR7A3, ALB, ALDH1L1, ALOX5AP, APOA4, APOE, APOM, ATP7A, BMP7, CACYBP, CAT, CCS, CD36, CES1, CHST2, CHST4, CLIC2, COX1, COX2, CRAT, CYGB, DHFR, DLC1, DUOX1, DUOX2, EPO, EPX, ESD, FABP1, FANCC, FBLN5, FECH, GABPA, GCH1, GFER, GLYAT, GPX1, GPX2, GPX3, GPX4, GPX5, GPX6, GPX7, GPX8, GRD1, GSPT1, GSPT2, GSR, GSTA1, GSTA2, GSTK1, GSTM1, GSTM2, GSTM3, G…	FALSE	[S100A9, TXN]	35.1206	[ALB, APOM, HBB, HP]	64.8794
GO:0098869	GO_BiologicalProcess-EBI-UniProt-GOA_27.02.2019_00h00	cellular oxidant detoxification	[3, 6]	[Group19]	6	4.1958	3.17591e-05	7.01543e-05	{Group19=5.730196963142781E-6}	{Group19=1.3752472711542674E-5}	[ALB, APOM, HBB, HP, S100A9, TXN]	[ALB, ALOX5AP, APOA4, APOE, APOM, ATP7A, BMP7, CACYBP, CAT, CCS, CD36, CHST2, CHST4, CLIC2, COX1, COX2, CRAT, CYGB, DHFR, DLC1, DUOX1, DUOX2, EPO, EPX, FABP1, FANCC, FBLN5, FECH, GABPA, GCH1, GLYAT, GPX1, GPX2, GPX3, GPX4, GPX5, GPX6, GPX7, GPX8, GRD1, GSPT2, GSR, GSTA1, GSTA2, GSTK1, GSTM2, GSTO1, GSTO2, GSTP1, GSTT1, GSTZ1, HBA1, HBA2, HBB, HBD, HBE1, HBG1, HBG2, HBM, HBQ1, HBZ, HBZP1, HP, HPR,…	FALSE	[S100A9, TXN]	35.1206	[ALB, APOM, HBB, HP]	64.8794
GO:1900046	GO_BiologicalProcess-EBI-UniProt-GOA_27.02.2019_00h00	regulation of hemostasis	[2, 3, 4, 5]	[Group20]	5	4.20168	0.000148829	0.000289826	{Group20=6.086102465607145E-14}	{Group20=3.6516614793642873E-13}	[F7, FGA, KNG1, SERPINF2, VTN]	[ABAT, ADAMTS18, ADTRP, ALOX12, ANO6, ANXA2, ANXA2P2, ANXA5, APOE, APOH, ATXN3, BCKDK, BGLAP, C1QTNF1, CA5A, CAV1, CAV2, CD34, CD36, CD9, CEACAM1, CEL, CLEC11A, CNTN1, COMP, CPB2, CRISP2, DMTN, DNLZ, EDN1, ENPP4, EPHB6, F11, F12, F2, F2R, F2RL1, F3, F7, FAP, FCER1G, FGA, FGB, FGG, FOXA2, GABPA, GLMN, GP1BA, HPSE, HRG, KLK3, KLKB1, KNG1, KRT1, LGALS7B, LYN, NANOS3, NFE2L2, NOS3, NR1I2, NR4A3, NRG1…	FALSE	[F7, FGA, SERPINF2, VTN]	81.2403	[KNG1]	18.7597
GO:1901654	GO_BiologicalProcess-EBI-UniProt-GOA_27.02.2019_00h00	response to ketone	[4]	[Group23]	5	1.86567	0.00555153	0.00696294	{Group23=3.4405458009488698E-12}	{Group23=1.6514619844554576E-11}	[F7, MSN, SERPINF1, TGFB1, TNC]	[AACS, AANAT, ABCB4, ABHD2, ACACA, ACOD1, ADAM15, ADCY1, ADCY2, ADCY3, ADCY5, ADCY6, ADCY8, AGTR2, AHR, AIFM1, AKAP8, AKR1A1, AKR1B1, AKR1C1, AKR1C2, AKR1C3, AKT1, AQP1, AR, AREG, ARG1, ASS1, ATP2B1, ATR, AVP, AVPR1A, BAD, BCL2A1, BCL2L1, BGLAP, CA5A, CA9, CACNA1A, CACNA1C, CAD, CALM1, CALM2, CALM3, CALR, CASP9, CATSPER1, CATSPER2, CATSPER3, CATSPER4, CATSPERB, CATSPERD, CATSPERG, CAV1, CAV2, CBL…	FALSE	[F7, MSN, SERPINF1, TGFB1, TNC]	100	[]	0
GO:1901655	GO_BiologicalProcess-EBI-UniProt-GOA_27.02.2019_00h00	cellular response to ketone	[5]	[Group23]	4	3.22581	0.00188773	0.00271246	{Group23=3.4405458009488698E-12}	{Group23=1.6514619844554576E-11}	[MSN, SERPINF1, TGFB1, TNC]	[AACS, ACACA, ACOD1, ADAM15, ADCY1, ADCY2, ADCY3, ADCY5, ADCY6, ADCY8, AGTR2, AHR, AIFM1, AKAP8, AKR1A1, AKR1B1, AKR1C1, AKR1C2, AKR1C3, AKT1, AQP1, AR, AREG, ARG1, ASS1, ATP2B1, ATR, BCL2A1, CASP9, CDC5L, CDK4, CFLAR, CFTR, CRH, CXXC1, DCPS, DDH2, DDIT4, DEFB104A, DEFB104B, DEFB4A, DNMT3B, DSPP, EFNA5, EGFR, EIF4A2, EIF4E, EIF4EBP1, EIF4G1, ELK1, EPHA5, ERRFI1, FBXO32, FDX1, FECH, FOXO1, FOXO3, …	FALSE	[MSN, SERPINF1, TGFB1, TNC]	100	[]	0
GO:1903034	GO_BiologicalProcess-EBI-UniProt-GOA_27.02.2019_00h00	regulation of response to wounding	[4, 5]	[Group20]	6	2.55319	0.000479624	0.000788715	{Group20=6.086102465607145E-14}	{Group20=3.6516614793642873E-13}	[APCS, F7, FGA, KNG1, SERPINF2, VTN]	[ABAT, ABCC8, ADAMTS18, ADRA2A, ADTRP, AGER, AJAP1, ALOX12, ANO6, ANXA1, ANXA2, ANXA2P2, ANXA5, APCS, APOE, APOH, ARFGEF1, ASAP1, ASAP2, ATP7A, ATXN3, BCKDK, BGLAP, BRAF, BRD8, C1D, C1QTNF1, CA5A, CADM4, CAPN3, CASK, CAV1, CAV2, CD109, CD34, CD36, CD9, CDKN1A, CDKN1B, CEACAM1, CEL, CERS2, CIB1, CLASP1, CLASP2, CLEC11A, CNTF, CNTN1, CPB2, CRISP2, CRK, CXXC1, DMTN, DNLZ, DUOX1, DUOX2, DUSP10, EDN1,…	FALSE	[F7, FGA, SERPINF2, VTN]	68.4073	[APCS, KNG1]	31.5927
GO:1990748	GO_BiologicalProcess-EBI-UniProt-GOA_27.02.2019_00h00	cellular detoxification	[2, 5]	[Group19]	6	3.79747	5.55162e-05	0.000119078	{Group19=5.730196963142781E-6}	{Group19=1.3752472711542674E-5}	[ALB, APOM, HBB, HP, S100A9, TXN]	[ADH4, ADH5, ADH7, AKR1A1, AKR1B1, AKR1B10, ALB, ALDH1L1, ALOX5AP, APOA4, APOE, APOM, ATP7A, BMP7, CACYBP, CAT, CCS, CD36, CHST2, CHST4, CLIC2, COX1, COX2, CRAT, CYGB, DHFR, DLC1, DUOX1, DUOX2, EPO, EPX, ESD, FABP1, FANCC, FBLN5, FECH, GABPA, GCH1, GFER, GLYAT, GPX1, GPX2, GPX3, GPX4, GPX5, GPX6, GPX7, GPX8, GRD1, GSPT1, GSPT2, GSR, GSTA1, GSTA2, GSTK1, GSTM1, GSTM2, GSTM3, GSTO1, GSTO2, GSTP1, G…	FALSE	[S100A9, TXN]	35.1206	[ALB, APOM, HBB, HP]	64.8794
GO:2000145	GO_BiologicalProcess-EBI-UniProt-GOA_27.02.2019_00h00	regulation of cell motility	[3, 4, 5]	[Group23]	15	1.29422	9.073e-05	0.000189127	{Group23=3.4405458009488698E-12}	{Group23=1.6514619844554576E-11}	[ARHGDIB, CDH1, CLSTN1, COL3A1, F7, FLT4, MCAM, MMRN2, MSN, PDLIM1, PFN1, S100A9, SERPINF1, TGFB1, VTN]	[AAMP, ABCC8, ABHD14B, ABHD2, ABHD6, ABI2, ABI3, ABL1, ABL2, ABR, ACE, ACKR1, ACKR3, ACTN4, ACTR1A, ACTRT1, ACVR1, ACVR1B, ACVR1C, ACVRL1, ADA, ADAM10, ADAM12, ADAM15, ADAM17, ADAM8, ADAM9, ADAMTS1, ADAMTS9, ADARB1, ADGRA2, ADGRB1, ADGRG1, ADGRG3, ADIPOQ, ADIPOR1, ADORA1, ADORA3, ADRA2A, ADTRP, AFD1, AFDN, AGER, AGO2, AGT, AGTR2, AGXT, AIF1, AIRE, AJUBA, AKIRIN1, AKT1, AKT2, AKT3, ALG2, ALOX12, A…	FALSE	[ARHGDIB, CDH1, CLSTN1, COL3A1, F7, FLT4, MCAM, MMRN2, MSN, PDLIM1, PFN1, S100A9, SERPINF1, TGFB1, VTN]	100	[]	0
GO:2000146	GO_BiologicalProcess-EBI-UniProt-GOA_27.02.2019_00h00	negative regulation of cell motility	[3, 4, 5, 6]	[Group23]	7	1.88679	0.000977497	0.00155559	{Group23=3.4405458009488698E-12}	{Group23=1.6514619844554576E-11}	[ARHGDIB, CDH1, COL3A1, MMRN2, S100A9, SERPINF1, TGFB1]	[ABCC8, ABHD2, ABHD6, ABI2, ABR, ACKR1, ACTR1A, ACTRT1, ACVR1C, ACVRL1, ADA, ADAM15, ADAMTS9, ADARB1, ADGRB1, ADGRG1, ADIPOQ, ADIPOR1, ADORA1, ADORA3, ADTRP, AFD1, AFDN, AGTR2, AIF1, AKT1, ALOX15B, AMH, ANGPT2, ANGPT4, ANGPTL1, ANKHD1, AP1AR, APC, APEX1, APOBEC2, APOD, APOE, APOH, ARHGAP4, ARHGDIA, ARHGDIB, ARID2, ARL6IP1, ARNT, ARPIN, ARPIN-AP3S2, ATP1A3, ATR, BCL2, BCR, BHD, BIRC3, BMERB1, BMP1…	FALSE	[ARHGDIB, CDH1, COL3A1, MMRN2, S100A9, SERPINF1, TGFB1]	100	[]	0
GO:2000147	GO_BiologicalProcess-EBI-UniProt-GOA_27.02.2019_00h00	positive regulation of cell motility	[3, 4, 5, 6]	[Group23]	7	1.05263	0.0222486	0.0242117	{Group23=3.4405458009488698E-12}	{Group23=1.6514619844554576E-11}	[CLSTN1, F7, FLT4, MCAM, PFN1, TGFB1, VTN]	[AAMP, ABHD14B, ABI2, ABL1, ACKR3, ACTN4, ACTRT1, ACVR1, ACVR1B, ADAM10, ADAM12, ADAM17, ADAM8, ADAM9, ADAMTS1, ADGRA2, ADRA2A, AGER, AGO2, AGT, AGXT, AIF1, AKIRIN1, AKT1, AKT2, AKT3, ALG2, ALOX12, ALPP, AMOTL1, ANGPT1, ANGPT4, ANGPTL1, ANGPTL3, ANO6, ANXA1, ANXA3, APC, APELA, APP, ARF6, ARHGEF2, ARHGEF39, ARHGEF7, ARL6IP1, ARNT, ATM, ATOH8, ATP5F1A, ATP5F1B, ATP5MC1, ATP5MC2, ATP5PF, ATP6V0A4, A…	FALSE	[CLSTN1, F7, FLT4, MCAM, PFN1, TGFB1, VTN]	100	[]	0
GO:2000241	GO_BiologicalProcess-EBI-UniProt-GOA_27.02.2019_00h00	regulation of reproductive process	[2, 3]	[Group23]	5	2.47525	0.0016547	0.00244896	{Group23=3.4405458009488698E-12}	{Group23=1.6514619844554576E-11}	[ARHGDIB, B4GALT1, CDH1, S100A9, SERPINF1]	[ABHD14B, ACACA, ACVR1B, ACVR1C, ADA, AGO2, AKR1B1, AMH, ANXA5, APELA, AR, AREG, ARHGDIB, ASPM, ASTL, ATR, AURKA, B4GALT1, BMP4, BMP7, C1QBP, CACNA1H, CALR, CCDC36, CCDC87, CCR6, CDC20, CDC25A, CDC25B, CDC25C, CDH1, CDKN1B, CFAP69, CHMP2B, CIB1, CITED2, CNR1, CPAMD8, CRISP1, CTNNB1, DEFB1, DMAP1, DMRT1, DUSP1, DUSP12, EAF2, EDNRB, EPPIN, ERCC4, ESR1, FAM170B, FBXO43, FBXO5, FGFR2, FSTL1, FZR1, GC…	FALSE	[ARHGDIB, CDH1, S100A9, SERPINF1]	81.2403	[B4GALT1]	18.7597
WP:2806	WikiPathways_27.02.2019	Human Complement System	[-1]	[Group20, Group23]	9	9.09091	3.46548e-10	1.65449e-09	{Group20=6.086102465607145E-14, Group23=3.4405458009488698E-12}	{Group20=3.6516614793642873E-13, Group23=1.6514619844554576E-11}	[ALB, APCS, APOA1, C4BPA, FCGR3A, FGA, MASP1, TXN, VTN]	[ADIPOQ, ADM, ALB, APCS, APOA1, ARRB2, C1QBP, C1R, C1S, C2, C3, C3AR1, C4A, C4BPA, C5, C5AR1, C5AR2, C6, C7, C8A, C9, CALR, CD19, CD40, CD46, CD55, CD59, CD93, CFB, CFD, CFH, CFHR2, CFHR4, CFI, CFP, CLEC4M, CPN1, CR1, CR2, CRP, CSNK1A1, DCN, ELANE, F10, F11, F12, F13A1, FCER2, FCGR3A, FCN1, FCN2, FGA, FGB, FGG, FKBP2, FPR1, GNA15, GNAI2, GNAI3, IBSP, ICAM1, ICAM2, ITGA2, ITGA2B, ITGAX, ITGB2, ITG…	TRUE	[FGA, MASP1, TXN, VTN]	46.4128	[ALB, APCS, APOA1, C4BPA, FCGR3A]	53.5872
