# Supplementary material for: Serum Proteomics Reveals Alterations in Protease Activity, Axon Guidance, and Visual Phototransduction Pathways in Infants With In Utero Exposure to Zika Virus Without Congenital Zika Syndrome
Source: Front Cell Infect Microbiol. 2020 Nov 18;10:577819. doi: 10.3389/fcimb.2020.577819 (PMC7708324; doi:10.3389/fcimb.2020.577819)
Supplement: Supplementary File 7 — Analysis of semi-tryptic peptides. Result of the search performed by Proteome Discoverer software. Trypsin was used as a cleavage enzyme (semi-tryptic), allowing a maximum of 2 missed cleavage sites. Description: protein description from the Swiss-Prot database. Name: identifier from SwissProt/UniProt database. [file Table_7.xlsx]

## Sheet: Semi-tryptic - Depleted Serum
Sequence	Annotated Sequence	Modifications	Qvality PEP	# PSMs	Master Protein Accessions	Positions in Master Proteins	Modifications in Master Proteins	Master Protein Descriptions	Protein Accessions	# Missed Cleavages	Theo. MH+ [Da]	Sequence Length	Abundance Ratio: (ZIKV) / (CTRL)	Abundance Ratio (log2): (ZIKV) / (CTRL)	Abundance Ratio P-Value: (ZIKV) / (CTRL)	Abundance Ratio Adj. P-Value: (ZIKV) / (CTRL)	Abundance Ratio Variability [%]: (ZIKV) / (CTRL)	Abundance Ratio Weight: (ZIKV) / (CTRL)	Abundances (Grouped): CTRL	Abundances (Grouped): ZIKV	Abundances (Normalized): F1: Sample, CTRL	Abundances (Normalized): F2: Sample, CTRL	Abundances (Normalized): F5: Sample, CTRL	Abundances (Normalized): F6: Sample, CTRL	Abundances (Normalized): F8: Sample, CTRL	Abundances (Normalized): F9: Sample, CTRL	Abundances (Normalized): F11: Sample, CTRL	Abundances (Normalized): F12: Sample, CTRL	Abundances (Normalized): F20: Sample, CTRL	Abundances (Normalized): F22: Sample, CTRL	Abundances (Normalized): F23: Sample, CTRL	Abundances (Normalized): F3: Sample, ZIKV	Abundances (Normalized): F4: Sample, ZIKV	Abundances (Normalized): F7: Sample, ZIKV	Abundances (Normalized): F10: Sample, ZIKV	Abundances (Normalized): F13: Sample, ZIKV	Abundances (Normalized): F14: Sample, ZIKV	Abundances (Normalized): F15: Sample, ZIKV	Abundances (Normalized): F16: Sample, ZIKV	Abundances (Normalized): F17: Sample, ZIKV	Abundances (Normalized): F18: Sample, ZIKV	Abundances (Normalized): F19: Sample, ZIKV	Abundances (Normalized): F21: Sample, ZIKV	Quan Info	Found in File: [F1]	Found in File: [F2]	Found in File: [F3]	Found in File: [F4]	Found in File: [F5]
AAAAAAVSGSAAAEAK	[A].AAAAAAVSGSAAAEAK.[E]		4.17509e-06	13	O75882	O75882 [84-99]		Attractin OS=Homo sapiens OX=9606 GN=ATRN PE=1 SV=2	O75882	0	1316.68	16	0.992	-0.01	0.949313	0.999954	29.76	23.3602	5.3663e+06	5.40169e+06	4.36894e+06	4.31877e+06	4.90813e+06	4.11523e+06	6.79988e+06	7.54497e+06	5.3663e+06	5.61244e+06	6.45966e+06	4.81177e+06	6.54107e+06	5.38992e+06	4.99694e+06	5.70648e+06	3.37836e+06	5.8817e+06	4.41028e+06	5.04356e+06	5.41348e+06	4.2645e+06	7.25237e+06	6.19021e+06	6.51377e+06		Peak Found	Peak Found	High	High	Peak Found
ACLEGNCAEGLGTNYR	[A].ACLEGNCAEGLGTNYR.[G]	2xCarbamidomethyl [C2; C7]	9.84665e-07	13	P00734	P00734 [102-117]		Prothrombin OS=Homo sapiens OX=9606 GN=F2 PE=1 SV=2	P00734	0	1784.77	16	4.997	2.32	0.0636221	0.279489	122.1	21.2126	472469	1.95764e+06							1.42126e+06			157062		807331		6.90434e+06	1.66693e+06		3.74699e+06	4.82875e+06	4.51329e+06	1.45336e+06		1.95764e+06	1.70037e+06		Not Found	Not Found	High	Not Found	Not Found
ACNLPIVR	[A].ACNLPIVR.[G]	1xCarbamidomethyl [C2]	0.0349705	18	P02760	P02760 [286-293]		Protein AMBP OS=Homo sapiens OX=9606 GN=AMBP PE=1 SV=1	P02760	0	942.519	8	25.868	4.69	2.72773e-05	0.000354204	109.88	22.1664	152289	4.55476e+06		309280			79748.5		6.29843e+06		134699	152289		3.64228e+06		8.08757e+06	4.70284e+06	72337.6	3.69786e+06	3.89706e+06	5.52054e+06	5.98166e+06		5.17488e+06	4.41135e+06		Not Found	Peak Found	High	Not Found	Not Found
ADDTWEPFASGK	[A].ADDTWEPFASGK.[T]		0.00017932	48	P02766	P02766 [57-68]		Transthyretin OS=Homo sapiens OX=9606 GN=TTR PE=1 SV=1	P02766	0	1323.59	12	1.145	0.19	0.713955	0.999954	125.43	25.4681	1.73235e+07	2.90923e+07	3.04272e+07	6.26934e+07	1.73235e+07	1.38095e+07	5.7925e+06	3.43285e+06	4.5353e+07	2.18726e+07	7.36381e+06	27987810	7.41298e+06	2.3872e+07	2.9751e+07	4.80422e+07	5.09526e+07	3.39377e+07	3.94131e+07	4.58174e+07	2.84481e+07	912160	5.15687e+06	4.00334e+06	3.24597e+06		High	High	High	High	High
AFFHGQALTNK	[A].AFFHGQALTNK.[N]		0.00930203	11	P00450	P00450 [297-307]		Ceruloplasmin OS=Homo sapiens OX=9606 GN=CP PE=1 SV=1	P00450	0	1233.64	11	3.175	1.67	0.177684	0.572425	78.78	21.2513	587760	1.90849e+06	767626	968576	330149	124602	480738	453070	1.62892e+06	587760	622136	599121	247033	2.69022e+06	397136	2.42847e+06	1.57233e+06	756772	1.65923e+06	2.17649e+06	1.7217e+06	2.11554e+06	247217	2.25187e+06	2.41946e+06		Peak Found	Peak Found	High	Peak Found	Peak Found
AISGENAGLVR	[A].AISGENAGLVR.[A]		0.00514597	38	P19827	P19827 [127-137]		Inter-alpha-trypsin inhibitor heavy chain H1 OS=Homo sapiens OX=9606 GN=ITIH1 PE=1 SV=3	P19827	0	1086.59	11	6.92	2.79	7.22933e-12	1.30208e-10	110.62	25.6511	6.37238e+06	4.63217e+07	4.23713e+06	1.25339e+07	6.95238e+06	3.50413e+06	5.59633e+06	6.46332e+06	3.16683e+07	1.92557e+06	6.37238e+06	10950538	1.48907e+06	5.12375e+07	2.24349e+06	6.14636e+07	4.47357e+07	6.98883e+06	5.47274e+07	5.00365e+07	4.40813e+07	5.7665e+07	3.40314e+06	4.50477e+07	4.76318e+07		High	High	High	Peak Found	High
APEAQVSVQPNFQQDK	[A].APEAQVSVQPNFQQDK.[F]		3.44361e-07	30	P41222	P41222 [23-38]		Prostaglandin-H2 D-isomerase OS=Homo sapiens OX=9606 GN=PTGDS PE=1 SV=1	P41222	0	1785.88	16	0.852	-0.23	0.835686	0.999954	30.05	21.8097	1.98462e+06	1.69129e+06	1.84878e+06	2.07991e+06	1.77396e+06	2.32427e+06	1.56964e+06	2.62184e+06	3.47453e+06	2.24494e+06	1.98462e+06	1.28388e+06	1.65709e+06	1.91504e+06	2.22797e+06	846473	3.36097e+06	1.72288e+06	1.27671e+06	1.66027e+06	1.42534e+06	2.63497e+06	2.22867e+06	1.2454e+06	1.50795e+06		High	Peak Found	High	High	High
AQLPELPDVELPTNK	[A].AQLPELPDVELPTNK.[D]		0.000288892	14	P02774	P02774 [318-332]		Vitamin D-binding protein OS=Homo sapiens OX=9606 GN=GC PE=1 SV=2	P02774	0	1663.89	15	1.273	0.35	0.783119	0.999954	36.3	19.6584	357326	470173	281177	304043	109897	405353	467071	357326	404179	500416	307439	231050	456465	552370	162091	456044	509536	403738	504159	457657	629340	396166	293474	483032	490594		Peak Found	Peak Found	High	Peak Found	Peak Found
ASGTTGTYQEWK	[A].ASGTTGTYQEWK.[D]		0.00141564	13	P04114	P04114 [4134-4145]		Apolipoprotein B-100 OS=Homo sapiens OX=9606 GN=APOB PE=1 SV=2	P04114	0	1328.61	12	7.45	2.9	0.0197823	0.113848	97.58	21.4527	305046	2.56507e+06		817585	215524	168968	163930	305046	2.50773e+06			515408		2.4842e+06		1.62756e+06	3.78831e+06	605947	2.98121e+06	4.21872e+06	2.381e+06	2.64856e+06		1.64554e+06	3.06271e+06		Not Found	Peak Found	High	Not Found	Peak Found
ATGECTATVGK	[A].ATGECTATVGK.[R]	1xCarbamidomethyl [C5]	0.00190518	16	P01042	P01042 [103-113]		Kininogen-1 OS=Homo sapiens OX=9606 GN=KNG1 PE=1 SV=2	P01042	0	1094.51	11	16.724	4.06	0.00186868	0.0168441	138.81	21.6867	202284	3.17319e+06		81301	68207.1	228661	444749	202284	6.37018e+06	238384	5236.66		173622	215631	101433	5.34137e+06	5.36522e+06		3.17319e+06	4.12282e+06	4.7581e+06	5.30256e+06	142778	2.90365e+06	2.91076e+06		Not Found	Peak Found	High	Peak Found	High
ATVGSLAGQPLQER	[A].ATVGSLAGQPLQER.[A]		7.35205e-05	21	P02649	P02649 [211-224]		Apolipoprotein E OS=Homo sapiens OX=9606 GN=APOE PE=1 SV=1	P02649	0	1426.76	14	6.852	2.78	0.0148437	0.0918381	129.44	22.1429	506065	4.12503e+06	230182	817381	506065	270714	331531	322936	4.7413e+06		584595	929942		2.0955e+06	246909	5.99459e+06	6.59499e+06	285842	4.32806e+06	4.10087e+06	4.14933e+06	5.07439e+06	194138	7.08847e+06	3.91302e+06		Peak Found	Peak Found	High	Peak Found	High
AVYHHFISDGVR	[A].AVYHHFISDGVR.[K]		0.000236424	39	P01024	P01024 [915-926]		Complement C3 OS=Homo sapiens OX=9606 GN=C3 PE=1 SV=2	P01024	0	1400.71	12	1.57	0.65	0.570981	0.985355	55.4	22.2895	2.09456e+06	3.03189e+06	2.09456e+06	2.44687e+06	4.48551e+06	2.77277e+06	2.65325e+06	1.93281e+06	1.11838e+06	1.00049e+06	1.45876e+06	2.89002e+06	1.20651e+06	5.78477e+06	2.9398e+06	4.24473e+06	2.55772e+06	5.09637e+06	4.06569e+06	3.12687e+06	2.89291e+06	1.85962e+06	3.1664e+06	2.46011e+06	2.14244e+06		High	High	High	High	High
AYRPSETLCGGELVDTLQFVCGDR	[A].AYRPSETLCGGELVDTLQFVCGDR.[G]	2xCarbamidomethyl [C9; C21]	6.04444e-10	22	P01344	P01344 [25-48]		Insulin-like growth factor II OS=Homo sapiens OX=9606 GN=IGF2 PE=1 SV=1	P01344	0	2743.28	24	0.883	-0.18	0.850699	0.999954	32.97	21.6514	1.81083e+06	1.48314e+06	2.38335e+06	2.78435e+06	1.01544e+06	1.63867e+06	1.66608e+06	1.95838e+06	1.46784e+06	2.2805e+06	1.81083e+06	1.36321e+06	2.26119e+06	2.66313e+06	752105	1.50034e+06	2.46665e+06	1.36752e+06	1.23663e+06	1.5474e+06	2.00513e+06	1.43419e+06	2.54525e+06	1.46613e+06	1.4228e+06		High	Peak Found	High	High	High
CAQLNDFLQEYGTQGCQV	[A].CAQLNDFLQEYGTQGCQV.[-]	2xCarbamidomethyl [C1; C16]	0.000294945	12	P0C0L4; P0C0L5	P0C0L4 [1727-1744]; P0C0L5 [1727-1744]		Complement C4-A OS=Homo sapiens OX=9606 GN=C4A PE=1 SV=2 Complement C4-B OS=Homo sapiens OX=9606 GN=C4B PE=1 SV=2	P0C0L4; P0C0L5	0	2130.92	18	4.532	2.18	0.0765466	0.320763	120.38	21.7574	510988	3.03419e+06							2.0961e+06			124569		795349		4.1859e+06	746366		4.82608e+06	3.07274e+06	7.18432e+06	882272		3.03419e+06	2.69066e+06	Shared	Not Found	Not Found	High	Not Found	Not Found
CEPGVDYVYK	[A].CEPGVDYVYK.[T]	1xCarbamidomethyl [C1]	0.00677864	35	P01024	P01024 [1537-1546]		Complement C3 OS=Homo sapiens OX=9606 GN=C3 PE=1 SV=2	P01024	0	1229.55	10	13.703	3.78	1e-17	1.91834e-16	132.5	26.0172	3.09462e+06	6.48186e+07	1.79292e+06	7.47849e+06	5.17221e+06	2.92903e+06	2.87379e+06	3.09462e+06	5.43249e+07	751389	4.38567e+06	8862987	1.60972e+06	4.35569e+07	1.06807e+06	1.02791e+08	4.00122e+07	7.8487e+06	7.97952e+07	1.03142e+08	7.76839e+07	5.56304e+07	2.47962e+06	7.55244e+07	7.84196e+07		High	Peak Found	High	High	High
CGACPLWGK	[A].CGACPLWGK.[C]	2xCarbamidomethyl [C1; C4]	0.0124115	28	P10643	P10643 [773-781]		Complement component C7 OS=Homo sapiens OX=9606 GN=C7 PE=1 SV=2	P10643	0	1048.47	9	3.354	1.75	0.133273	0.467778	99.23	22.134	899938	3.70251e+06	899938	2.70432e+06	857243	622769	792372	972235	2.83222e+06	470254	1.05257e+06	1.70496e+06	427344	2.39492e+06	193139	3.53153e+06	5.51761e+06	955403	3.88178e+06	6.2468e+06	3.25965e+06	4.32181e+06	471635	4.917e+06	4.71683e+06		High	Peak Found	High	Peak Found	High
CLPSPNYVVADR	[A].CLPSPNYVVADR.[T]	1xCarbamidomethyl [C1]	0.00130303	14	P00747	P00747 [685-696]		Plasminogen OS=Homo sapiens OX=9606 GN=PLG PE=1 SV=2	P00747	0	1390.68	12	1.613	0.69	0.388896	0.862381	61.51	19.0114	213212	315244	210823	235739		184869	241914	267438	189448	120168	215628	187709	252451	245948		1.08794e+06	221144	298196	431212	878395	806808	315244	94807.7	380673	216324		Peak Found	Peak Found	Peak Found	Not Found	Not Found
CNLPIVR	[A].CNLPIVR.[G]	1xCarbamidomethyl [C1]	0.121814	12	P02760	P02760 [287-293]		Protein AMBP OS=Homo sapiens OX=9606 GN=AMBP PE=1 SV=1	P02760	0	871.482	7	4.193	2.07	0.0243387	0.133479	266.1	22.6	1.15944e+06	5.19792e+06							1.02817e+07			130748		1.99338e+06		1.18579e+07	5.75339e+06		3.80297e+06	5.19792e+06	7.99259e+06	6.94907e+06		4.86694e+06	4.76123e+06		Not Found	Not Found	High	Not Found	Not Found
DGSYAAWLSR	[A].DGSYAAWLSR.[DG]		0.00412715	32	P0C0L4; P0C0L5	P0C0L4 [1063-1072]; P0C0L5 [1063-1072]		Complement C4-A OS=Homo sapiens OX=9606 GN=C4A PE=1 SV=2 Complement C4-B OS=Homo sapiens OX=9606 GN=C4B PE=1 SV=2	P0C0L4; P0C0L5	0	1125.53	10	10.261	3.36	0.00363278	0.0293526	134.82	22.0565	341315	4.02057e+06	412293		282556	96237.4	506856	255679	9.11905e+06	200292	504177	737830	128097	3.53551e+06		2.75807e+06	776924	413396	9.05877e+06	4.02057e+06	5.90682e+06	4.81389e+06	221523	1.17144e+07	1.69434e+07	Shared	High	Not Found	High	Not Found	Peak Found
DLFYDVEALDLESPK	[A].DLFYDVEALDLESPK.[N]		2.1042e-05	10	P04196	P04196 [221-235]		Histidine-rich glycoprotein OS=Homo sapiens OX=9606 GN=HRG PE=1 SV=1	P04196	0	1753.85	15	8.986	3.17	0.00147952	0.0136525	89.93	19.7995	82964	829560			82964	77857.4	54217.2	160778	1.29663e+06			89590.6	80507.6	666272		699589	1.90999e+06	140475	794941	1.70317e+06	969517	979297	180237	829560	1.12395e+06		Not Found	Not Found	High	Not Found	Peak Found
DSGEGDFLAEGGGVR	[A].DSGEGDFLAEGGGVR.[G]		6.23978e-07	41	P02671	P02671 [21-35]		Fibrinogen alpha chain OS=Homo sapiens OX=9606 GN=FGA PE=1 SV=2	P02671	0	1465.66	15	0.787	-0.34	0.455489	0.922516	54.28	25.1054	1.9816e+07	1.62812e+07	2.17418e+07	7.93903e+07	1.91941e+07	1.80182e+07	2.21356e+07	1.46398e+07	2.37275e+07	1.9816e+07	5.94903e+07	1.22211e+07	4.06864e+06	2.06371e+07	1.3349e+07	1.27958e+07	3.38968e+07	6.40723e+06	3.29248e+07	1.43031e+07	2.96929e+07	1.85329e+07	2.77412e+07	7.0619e+06	7.84918e+06		High	High	High	High	High
DVLLEACCADGHR	[A].DVLLEACCADGHR.[M]	2xCarbamidomethyl [C7; C8]	2.9524e-05	44	P23142	P23142 [30-42]		Fibulin-1 OS=Homo sapiens OX=9606 GN=FBLN1 PE=1 SV=4	P23142	0	1515.67	13	1.293	0.37	0.57865	0.987432	57.87	22.9064	3.1594e+06	4.7022e+06	3.41612e+06	4.84558e+06	2.64185e+06	6.06535e+06	2.56396e+06	2.98075e+06	6.78767e+06	1.75898e+06	3.1594e+06	2.13271e+06	4.60982e+06	3.78158e+06	2.53303e+06	6.53402e+06	5.40525e+06	3.86446e+06	2.11782e+06	5.4868e+06	3.32855e+06	5.83656e+06	6.25744e+06	6.88421e+06	4.0906e+06		High	Peak Found	High	High	High
EAEEDGDLQCLCVK	[A].EAEEDGDLQCLCVK.[T]	2xCarbamidomethyl [C10; C12]	7.55815e-05	52	P10720; P02776	P10720 [35-48]; P02776 [32-45]		Platelet factor 4 variant OS=Homo sapiens OX=9606 GN=PF4V1 PE=1 SV=1 Platelet factor 4 OS=Homo sapiens OX=9606 GN=PF4 PE=1 SV=2	P10720; P02776	0	1665.71	14	0.928	-0.11	0.933812	0.999954	42.59	23.3718	5.66503e+06	5.18987e+06	7.85449e+06	4.60154e+06	7.49539e+06	3.43404e+06	7.13448e+06	4.00077e+06	9.21553e+06	3.56064e+06	5.66503e+06	8.20924e+06	5.33256e+06	2.844e+06		7.52063e+06	4.58441e+06	7.49103e+06	6.06245e+06	8.03219e+06	3.71087e+06	6.71019e+06	5.18987e+06	4.63105e+06	4.37941e+06	Shared	High	High	High	High	High
EDCNELPPR	[A].EDCNELPPR.[R]	1xCarbamidomethyl [C3]	0.00280447	87	P08603	P08603 [19-27]		Complement factor H OS=Homo sapiens OX=9606 GN=CFH PE=1 SV=4	P08603	0	1129.49	9	1.25	0.32	0.569729	0.985355	36.6	24.2061	8.7563e+06	1.05977e+07	3.88971e+06	6.06637e+06	5.58731e+06	6.18914e+06	8.94383e+06	9.3023e+06	9.42948e+06	8.77042e+06	7.2106e+06	8.7563e+06	8.80958e+06	7.27702e+06	3.35556e+06	1.21624e+07	1.09712e+07	7.72862e+06	1.27932e+07	1.16836e+07	1.0956e+07	1.04757e+07	8.63464e+06	1.07211e+07	7.55631e+06		High	Peak Found	High	Peak Found	High
EDHFSVIDFNQNIR	[A].EDHFSVIDFNQNIR.[T]		4.53195e-05	15	P19823	P19823 [343-356]		Inter-alpha-trypsin inhibitor heavy chain H2 OS=Homo sapiens OX=9606 GN=ITIH2 PE=1 SV=2	P19823	0	1733.82	14	8.965	3.16	0.00371943	0.0299463	85.48	20.9452	193405	1.82561e+06		256371					3.21212e+06		112482	145903		1.23124e+06		2.40201e+06	2.09364e+06		1.35412e+06	1.48634e+06	1.82561e+06	2.12825e+06		2.22031e+06	1.56571e+06		Not Found	Peak Found	High	Not Found	Not Found
EEDGDLQCLCVK	[A].EEDGDLQCLCVK.[T]	2xCarbamidomethyl [C8; C10]	0.00347341	21	P10720; P02776	P10720 [37-48]; P02776 [34-45]		Platelet factor 4 variant OS=Homo sapiens OX=9606 GN=PF4V1 PE=1 SV=1 Platelet factor 4 OS=Homo sapiens OX=9606 GN=PF4 PE=1 SV=2	P10720; P02776	0	1465.63	12	0.857	-0.22	0.76063	0.999954	38.57	20.3708	770588	585322	789522	770588	1.17493e+06	407977	887134	496395	1.38425e+06	424784	651716	1.0314e+06	601707	453788	350303	925740	562669	887973	819604	969633	412791	739490	608887	520038	558004	Shared	High	Peak Found	Peak Found	Peak Found	High
EEKPCGFPHVENGR	[A].EEKPCGFPHVENGR.[I]	1xCarbamidomethyl [C5]	0.00165939	20	P05160	P05160 [21-34]		Coagulation factor XIII B chain OS=Homo sapiens OX=9606 GN=F13B PE=1 SV=3	P05160	0	1655.76	14	1.138	0.19	0.95167	0.999954	47.13	21.0592	995768	1.18918e+06	501834	995768	846598	1.39737e+06	483033	1.21427e+06	1.63535e+06	1.10882e+06	794669	1.07414e+06	542679		1.57405e+06	613928	1.29637e+06	1.19071e+06	1.07409e+06	1.22238e+06	617262	1.18765e+06	1.21027e+06		941489		High	Peak Found	High	High	Peak Found
EGETKPDPDVTER	[A].EGETKPDPDVTER.[C]		0.000210216	21	P02790	P02790 [37-49]		Hemopexin OS=Homo sapiens OX=9606 GN=HPX PE=1 SV=2	P02790	0	1472.69	13	1.659	0.73	0.540083	0.970894	90.09	20.9623	751857	1.29121e+06	493380	307858	118021	2.0888e+06	1.45861e+06	1.1362e+06	751857	860917	582031	544060	895139	560313	1.27494e+06	1.84214e+06	2.53348e+06		851531	1.48483e+06	1.53968e+06	2.31716e+06	1.29121e+06	410233	91369.6		Peak Found	Peak Found	High	Peak Found	High
FASAEAEEDGDLQCLCVK	[A].FASAEAEEDGDLQCLCVK.[T]	2xCarbamidomethyl [C14; C16]	3.08025e-06	40	P02776	P02776 [28-45]		Platelet factor 4 OS=Homo sapiens OX=9606 GN=PF4 PE=1 SV=2	P02776	0	2041.88	18	0.912	-0.13	0.863238	0.999954	51.46	22.2185	2.65718e+06	2.22308e+06	2.70043e+06	1.11289e+06	3.48908e+06	1.02797e+06	2.65718e+06	1.19345e+06	4.69551e+06	1.14139e+06	3.0713e+06	3.75003e+06	1.95861e+06	1.0525e+06	1.0019e+06	2.47325e+06	2.09779e+06	3.3956e+06	2.30952e+06	3.16544e+06	1.82672e+06	3.20494e+06	2.27561e+06	1.44424e+06	2.17177e+06		High	Peak Found	High	High	High
FDICPLVK	[A].FDICPLVK.[I]	1xCarbamidomethyl [C4]	0.0245831	13	P01031	P01031 [1156-1163]		Complement C5 OS=Homo sapiens OX=9606 GN=C5 PE=1 SV=4	P01031	0	991.528	8	12.141	3.6	0.00311507	0.0260062	89.39	21.4581	232084	2.64883e+06	78784.2	354676	234639	96300.8	250154	155203	4.26435e+06	53500.8	232084	275609	89852	1.27742e+06		3.25896e+06	1.42509e+06	111925	3.71444e+06	4.02052e+06	2.79924e+06	2.5065e+06		2.86763e+06	1.77591e+06		Peak Found	Peak Found	High	Not Found	High
FFHGQALTNK	[A].FFHGQALTNK.[N]		0.00313189	15	P00450	P00450 [298-307]		Ceruloplasmin OS=Homo sapiens OX=9606 GN=CP PE=1 SV=1	P00450	0	1162.6	10	10.101	3.34	0.00279769	0.0237621	74.9	22.0816	364991	4.07326e+06		285648			502289	282496	5.3587e+06			364991		3.49751e+06		5.35227e+06	3.72655e+06	589881	1.67985e+06	5.08418e+06	3.84168e+06	5.06304e+06		4.3188e+06	4.69383e+06		Not Found	Peak Found	High	Not Found	Not Found
FIQLWAFDAVK	[A].FIQLWAFDAVK.[G]		0.000475158	48	P02760	P02760 [299-309]		Protein AMBP OS=Homo sapiens OX=9606 GN=AMBP PE=1 SV=1	P02760	0	1337.73	11	1.839	0.88	0.0870423	0.351567	64.34	25.047	1.23875e+07	2.22779e+07	7.95714e+06	1.56556e+07	1.23875e+07	7.47711e+06	9.8479e+06	1.7371e+07	1.28356e+07	6.9974e+06	1.61183e+07	18371870	4.84664e+06	3.39074e+07	6.18405e+06	2.2335e+07	3.52012e+07	1.53061e+07	2.70713e+07	2.2221e+07	1.28289e+07	2.4383e+07	1.17125e+07	1.92017e+07	3.05616e+07		High	High	High	High	High
FLNGALDGVILGDYLSR	[A].FLNGALDGVILGDYLSR.[T]		1.17852e-06	11	Q96PD5	Q96PD5 [272-288]		N-acetylmuramoyl-L-alanine amidase OS=Homo sapiens OX=9606 GN=PGLYRP2 PE=1 SV=1	Q96PD5	0	1822.97	17	0.627	-0.67	0.306888	0.777087	25.41	18.6249	233151	171105	206520		264068	263215	199643	442045	202214		345279		168824				71247.6	268130	5.49641e+06	171105			173579	73272.9	119015		High	Not Found	Not Found	Not Found	High
FPALTSLDLSDNPGLGER	[A].FPALTSLDLSDNPGLGER.[G]		2.20851e-05	10	P08571	P08571 [193-210]		Monocyte differentiation antigen CD14 OS=Homo sapiens OX=9606 GN=CD14 PE=1 SV=2	P08571	0	1901.96	18	0.638	-0.65	0.407418	0.882921	7.25	20.1573	714079	455269							714079							337145	222838		289455	450814	459767	501961		518083	467672		Not Found	Not Found	Not Found	Not Found	Not Found
FQSGQVLAALPR	[A].FQSGQVLAALPR.[T]		0.000318242	52	Q96IY4	Q96IY4 [23-34]		Carboxypeptidase B2 OS=Homo sapiens OX=9606 GN=CPB2 PE=1 SV=2	Q96IY4	0	1286.72	12	1.028	0.04	0.876111	0.999954	40.04	23.6981	6.84849e+06	6.76092e+06	6.98661e+06	8.79398e+06	8.05755e+06	6.62837e+06	6.57468e+06	6.84849e+06	4.51208e+06	3.74156e+06	1.06015e+07	8.16449e+06	4.76158e+06	7.35235e+06	1.01165e+07	6.51129e+06	9.37493e+06	8.84187e+06	6.70507e+06	6.81724e+06	8.73157e+06	5.03664e+06	6.52016e+06	6.42322e+06	4.63995e+06		High	High	High	High	High
FSGTHYWR	[A].FSGTHYWR.[L]		0.0352074	19	P02790	P02790 [277-284]		Hemopexin OS=Homo sapiens OX=9606 GN=HPX PE=1 SV=2	P02790	0	1053.49	8	2.668	1.42	0.226713	0.661755	79.71	20.6235	434636	1.18077e+06	619214	855209	391429	1.02943e+06	434636	407243	562573	667940	124912	332962	67746.1	5.27739e+06	802859	1.67507e+06	1.30065e+06	3.18805e+06	1.07195e+06	1.60214e+06	574278	781268	1.68432e+06	551580	1.02944e+06		High	Peak Found	High	High	Peak Found
FTECCVVASQLR	[A].FTECCVVASQLR.[A]	2xCarbamidomethyl [C4; C5]	0.000198908	27	P01031	P01031 [728-739]		Complement C5 OS=Homo sapiens OX=9606 GN=C5 PE=1 SV=4	P01031	0	1469.69	12	13.196	3.72	1.03334e-08	1.68065e-07	95.13	22.8731	399234	7.28292e+06	152376	736510	591913	211133	247772	382479	8.27681e+06		399234	681714		4.49725e+06		7.26727e+06	6.92298e+06	364651	9.63733e+06	8.77803e+06	7.2986e+06	7.87746e+06		7.53527e+06	3.72121e+06		Peak Found	High	High	Not Found	High
GALNSNDAFVLK	[A].GALNSNDAFVLK.[T]		0.00862452	21	P06396	P06396 [586-597]		Gelsolin OS=Homo sapiens OX=9606 GN=GSN PE=1 SV=1	P06396	0	1248.66	12	5.277	2.4	0.0348879	0.175841	101.68	22.1608	675507	4.01327e+06	618656	2.21923e+06	675507	410112	464081	891328	2.93262e+06	234395		860483		3.97332e+06	313780	3.87747e+06	6.64279e+06	775662	4.05363e+06	5.21156e+06	4.92221e+06	5.03999e+06	385377	3.57326e+06	4.69148e+06		High	Peak Found	High	Peak Found	Peak Found
GASSAGLGPVVR	[A].GASSAGLGPVVR.[C]		0.0122424	17	P17936	P17936 [28-39]		Insulin-like growth factor-binding protein 3 OS=Homo sapiens OX=9606 GN=IGFBP3 PE=1 SV=2	P17936	0	1070.6	12	1.242	0.31	0.825451	0.999954	88.44	21.6499	1.36524e+06	1.92523e+06		1.45231e+06	1.11895e+06	1.39482e+06	2.95842e+06		574165	4.33817e+06	1.33629e+06		852956	1.92523e+06	4.45837e+06	2.91002e+06	1.41675e+06		3.26803e+06	906030		713659		2.67092e+06	712426		Not Found	Peak Found	High	High	High
GEQVTYTCATYYK	[A].GEQVTYTCATYYK.[M]	1xCarbamidomethyl [C8]	5.13236e-05	22	P08603	P08603 [1011-1023]		Complement factor H OS=Homo sapiens OX=9606 GN=CFH PE=1 SV=4	P08603	0	1583.7	13	6.774	2.76	0.000101912	0.0012147	131.75	23.8637	1.53529e+06	1.37293e+07	1.05311e+06	5.07206e+06	1.40206e+06	724640	1.53529e+06	1.73213e+06	2.42318e+07	922959	1.58738e+06	2.45271e+06	640498	1.81555e+07	383243	2.33647e+07	4.14998e+06	1.39267e+06	1.84008e+07	2.30707e+07	1.1665e+07	1.04623e+07	1.09273e+06	1.61588e+07	2.16321e+07		High	Peak Found	High	Peak Found	High
GFSWIEVTFK	[A].GFSWIEVTFK.[N]		0.00182785	34	Q14624	Q14624 [779-788]		Inter-alpha-trypsin inhibitor heavy chain H4 OS=Homo sapiens OX=9606 GN=ITIH4 PE=1 SV=4	Q14624	0	1213.63	10	2.509	1.33	0.0508091	0.235196	81.11	23.7681	4.0974e+06	1.01884e+07	2.90107e+06	1.12361e+07	4.1239e+06	1.64068e+06	3.10412e+06	4.95703e+06	4.0974e+06	2.10469e+06	4.42497e+06	7.10495e+06	1.83326e+06	1.34681e+07	1.61087e+06	7.78179e+06	1.28736e+07	4.61771e+06	1.04214e+07	9.96049e+06	1.24461e+07	1.28706e+07	2.86417e+06	7.04288e+06	1.32317e+07		High	Peak Found	High	High	High
GGCSPHYILNTR	[A].GGCSPHYILNTR.[F]	1xCarbamidomethyl [C3]	0.00160306	11	P07358	P07358 [198-209]		Complement component C8 beta chain OS=Homo sapiens OX=9606 GN=C8B PE=1 SV=3	P07358	0	1374.66	12	1.05	0.07	0.988986	0.999954	40.35	21.6136	1.56499e+06	1.6439e+06							1.56499e+06					1.2563e+06											2.15109e+06		Not Found	Not Found	High	Not Found	Not Found
GGSWDLAVQER	[A].GGSWDLAVQER.[A]		0.00844842	27	P22792	P22792 [465-475]		Carboxypeptidase N subunit 2 OS=Homo sapiens OX=9606 GN=CPN2 PE=1 SV=3	P22792	0	1217.59	11	5.846	2.55	0.00493481	0.0380016	127.5	22.6046	679998	5.6978e+06	561694	2.20133e+06	835564	423007	564166	806827	6.47261e+06	323799	679998	1.89536e+06	496805	8.32178e+06	318788	4.7997e+06	1.14867e+07	810042	5.57692e+06	9.77114e+06	6.56234e+06	1.03265e+07	435592	5.8213e+06	2.60648e+06		High	Peak Found	High	High	High
GILENGAVR	[A].GILENGAVR.[Y]		0.0601412	10	P02749	P02749 [88-96]		Beta-2-glycoprotein 1 OS=Homo sapiens OX=9606 GN=APOH PE=1 SV=3	P02749	0	928.521	9	5.127	2.36	0.036906	0.183793	101.41	20.0355	171409	903278		419533			103803	148455	695596		168086	174798		889244		2.37882e+06	711708	115384	1.35996e+06	2.21661e+06	2.69863e+06	903278	82466.3	961285	796333		Not Found	Peak Found	High	Not Found	Not Found
GLLEDTFPGLLGLR	[A].GLLEDTFPGLLGLR.[V]		0.000169674	16	P35858	P35858 [280-293]		Insulin-like growth factor-binding protein complex acid labile subunit OS=Homo sapiens OX=9606 GN=IGFALS PE=1 SV=1	P35858	0	1500.84	14	14.243	3.83	0.000515311	0.00539495	105.59	20.0858	69236.2	1.04361e+06		155295	77015.6		52610.8	47963.3	295749	45175.8	62242.6	98693.8		643406		2.2119e+06	1.28533e+06	68132.7	2.4616e+06	1.5604e+06	2.48273e+06	908306	74804	989728	1.04361e+06		Not Found	Peak Found	High	Not Found	Peak Found
GLLRPDYALLGHR	[A].GLLRPDYALLGHR.[Q]		4.53615e-06	26	Q96PD5	Q96PD5 [511-523]		N-acetylmuramoyl-L-alanine amidase OS=Homo sapiens OX=9606 GN=PGLYRP2 PE=1 SV=1	Q96PD5	0	1480.84	13	1.296	0.37	0.769085	0.999954	55.88	22.2646	2.29304e+06	2.74545e+06	2.29304e+06	9.87436e+06	3.13818e+06	2.51794e+06	1.7782e+06	3.07678e+06	1.39434e+06	1.90544e+06	1.82367e+06	3.49927e+06	1.22316e+06	6.87358e+06	2.07659e+06	4.2644e+06	4.16521e+06	4.06116e+06	2.06092e+06	3.84317e+06	2.05958e+06	2.54609e+06	1.87494e+06	2.47174e+06	2.96042e+06		Peak Found	Peak Found	High	High	High
GLQAFFQVQECNK	[A].GLQAFFQVQECNK.[S]	1xCarbamidomethyl [C11]	4.85627e-05	22	P00450	P00450 [347-359]		Ceruloplasmin OS=Homo sapiens OX=9606 GN=CP PE=1 SV=1	P00450	0	1568.75	13	6.17	2.63	0.00545364	0.0411817	56.69	19.6494	113952	708411			113309			69615.2	779001			114599		562061		609883	379327		697885	718756	708411	793379		796959	940279		High	Peak Found	High	Peak Found	High
GPETLCGAELVDALQFVCGDR	[A].GPETLCGAELVDALQFVCGDR.[G]	2xCarbamidomethyl [C6; C18]	1.46891e-05	27	P05019	P05019 [49-69]		Insulin-like growth factor I OS=Homo sapiens OX=9606 GN=IGF1 PE=1 SV=1	P05019	0	2307.07	21	1.071	0.1	0.903804	0.999954	78.91	19.4228	342820	360022	342820	384073	125842	451880	319509	338012	629422	847479	539472	195271	115381	360851	379538	348441	483828	259986	909514	209328	619259	178406	1.65039e+06	201786	359195		High	Peak Found	High	High	High
GPHCPTAQLIATLK	[A].GPHCPTAQLIATLK.[N]	1xCarbamidomethyl [C4]	1.42031e-06	29	P10720; P02776	P10720 [67-80]; P02776 [64-77]		Platelet factor 4 variant OS=Homo sapiens OX=9606 GN=PF4V1 PE=1 SV=1 Platelet factor 4 OS=Homo sapiens OX=9606 GN=PF4 PE=1 SV=2	P10720; P02776	0	1506.81	14	8.041	3.01	0.0135757	0.0857386	128.83	21.7632	390566	3.16875e+06	119598	478839	584086	46725.3	384306	116753	1.26219e+07		396928	1.05286e+06	93066.2	1.4805e+06		3.16875e+06	5.71335e+06	483977	3.21513e+06	2.9668e+06	2.54851e+06	6.42407e+06	131224	3.88085e+06	4.79259e+06	Shared	Peak Found	Peak Found	High	Not Found	Peak Found
GPLPKPTLWAEPGSVITQGSPVTLR	[A].GPLPKPTLWAEPGSVITQGSPVTLR.[C]		1.65205e-05	13	Q8N6C8	Q8N6C8 [24-48]		Leukocyte immunoglobulin-like receptor subfamily A member 3 OS=Homo sapiens OX=9606 GN=LILRA3 PE=1 SV=3	Q8N6C8	0	2601.44	25	0.757	-0.4	0.620256	0.999954	31.15	19.1656	323685	264377	323685		772726	288972	502606	271413	324279	414542		308141	292778	635800	140414	369657			201684	224331	459266	355669	215936	293058	238504		High	Not Found	High	Peak Found	High
HGNVAEGETKPDPDVTER	[A].HGNVAEGETKPDPDVTER.[C]		5.67468e-09	53	P02790	P02790 [32-49]		Hemopexin OS=Homo sapiens OX=9606 GN=HPX PE=1 SV=2	P02790	0	1950.92	18	0.91	-0.14	0.839803	0.999954	35.31	22.8207	3.95386e+06	3.45462e+06	2.94727e+06	1.38025e+06	3.06467e+06	4.08872e+06	4.63067e+06	6.01689e+06	2.68754e+06	7.78219e+06	3.59791e+06	3.95386e+06	4.97672e+06	2.88662e+06	2.71047e+06	3.20862e+06	5.24092e+06	2.69858e+06	4.31059e+06	4.15433e+06	5.35174e+06	3.57965e+06	4.09451e+06	2.45956e+06	3.33394e+06		High	Peak Found	High	High	High
HLDIAGSLEGHLR	[A].HLDIAGSLEGHLR.[F]		8.17034e-07	24	P04114	P04114 [3658-3670]		Apolipoprotein B-100 OS=Homo sapiens OX=9606 GN=APOB PE=1 SV=2	P04114	0	1417.75	13	15.57	3.96	6.8273e-08	1.06585e-06	129.16	24.0857	788266	1.70161e+07	638717	3.55826e+06	788266	603845	617228	867270	1.78669e+07	352937	1.11632e+06	2.36921e+06	320794	1.6432e+07	320957	1.66783e+07	1.9495e+07	2.57679e+06	2.24115e+07	2.03231e+07	1.73606e+07	1.88019e+07	307509	9.9571e+06	2.12617e+07		High	Peak Found	High	Peak Found	High
HSCPSVWK	[A].HSCPSVWK.[K]	1xCarbamidomethyl [C3]	0.0338092	10	P07225	P07225 [664-671]		Vitamin K-dependent protein S OS=Homo sapiens OX=9606 GN=PROS1 PE=1 SV=1	P07225	0	1000.47	8	5.212	2.38	0.0303914	0.159141	72.7	20.9376	341381	1.66702e+06	198473	426837	372451	281974	240168	440028	1.8158e+06	176583	312903	747119		1.25593e+06		1.69138e+06	2.96657e+06	310064	1.64302e+06	2.45239e+06	1.55653e+06	2.17078e+06		1.46493e+06	2.85818e+06		High	Peak Found	High	Not Found	Peak Found
HVSFKPTVAQQR	[A].HVSFKPTVAQQR.[I]		5.62009e-06	54	P19823	P19823 [248-259]		Inter-alpha-trypsin inhibitor heavy chain H2 OS=Homo sapiens OX=9606 GN=ITIH2 PE=1 SV=2	P19823	0	1397.76	12	12.586	3.65	1e-17	1.91834e-16	134.37	26.832	6.84418e+06	1.12616e+08	4.89615e+06	1.27186e+07	8.28297e+06	4.18138e+06	6.68468e+06	1.06981e+07	1.3052e+08	2.56951e+06	6.84418e+06	1.19373e+07	1.80416e+06	9.56689e+07	2.61682e+06	1.48536e+08	1.50186e+08	7.49212e+06	1.04292e+08	1.21605e+08	1.0346e+08	1.57593e+08	4.28852e+06	1.21988e+08	1.46559e+08		High	High	High	High	High
IADVTLLSGFHALR	[A].IADVTLLSGFHALR.[A]		1.21044e-05	10	P0C0L4; P0C0L5	P0C0L4 [1485-1498]; P0C0L5 [1485-1498]		Complement C4-A OS=Homo sapiens OX=9606 GN=C4A PE=1 SV=2 Complement C4-B OS=Homo sapiens OX=9606 GN=C4B PE=1 SV=2	P0C0L4; P0C0L5	0	1512.85	14	1.774	0.83	0.496668	0.949409	89.39	20.6029	585327	1.00719e+06	474043	273182	390609	346190	655233	585327	1.85489e+06	1.85661e+06	670431	550924	589971	968628	275709	613915	1.86441e+06	655988	2.38567e+06	749641	1.92725e+06	952084	1.04728e+06	1.81039e+06	2.99664e+06	Shared	Peak Found	Peak Found	High	Peak Found	Peak Found
IEDYINEFSVR	[A].IEDYINEFSVR.[K]		0.00011927	17	P02748	P02748 [498-508]		Complement component C9 OS=Homo sapiens OX=9606 GN=C9 PE=1 SV=2	P02748	0	1384.67	11	26.068	4.7	1.29178e-10	2.23159e-09	749.46	24.1746	984597	1.79508e+07							1.78209e+07			54398.6		1.43967e+07		1.79508e+07	2.14752e+07		3.37545e+07	1.65597e+07	4.58087e+07	1.62131e+07		2.61794e+07	1.43803e+07		High	High	High	Not Found	High
IEIPSSVQQVPTIIK	[A].IEIPSSVQQVPTIIK.[Q]		0.0023437	13	O00533	O00533 [25-39]		Neural cell adhesion molecule L1-like protein OS=Homo sapiens OX=9606 GN=CHL1 PE=1 SV=4	O00533	0	1651.96	15	1.193	0.25	0.873799	0.999954	40.63	19.7248	395369	471135	522318	484096	343944	344765	509736	255111	678547	385013	429074	353508	395369	639927	376643	382720	926261	303786	376007	513431	743277	432322	422683	561673	684500		High	Peak Found	Peak Found	High	High
IGYLNTGYQR	[A].IGYLNTGYQR.[Q]		0.00206978	28	P01023	P01023 [1005-1014]		Alpha-2-macroglobulin OS=Homo sapiens OX=9606 GN=A2M PE=1 SV=3	P01023	0	1184.61	10	1.173	0.23	0.761216	0.999954	114.66	22.7408	2.84549e+06	4.16357e+06	1.00617e+06	4.82833e+06	2.25299e+06	351614	2.84549e+06	2.25272e+06	5.61488e+06	1.11739e+06	8.93759e+06	20332910	5.00952e+06	3.51364e+06	278622	8.93892e+06	4.38555e+06	2.69167e+06	4.71138e+06	1.04972e+07	2.10744e+06	4.47078e+06	598706	6.57453e+06	3.95282e+06		High	High	High	High	High
IPVTQYLK	[A].IPVTQYLK.[A]		0.0416644	24	P43652	P43652 [207-214]		Afamin OS=Homo sapiens OX=9606 GN=AFM PE=1 SV=1	P43652	0	961.572	8	2.911	1.54	0.0189658	0.110192	110.59	23.3773	2.56365e+06	8.33228e+06	1.53234e+06	5.44864e+06	2.21391e+06	2.56365e+06	2.05584e+06	3.01005e+06	2.22737e+07	1.38042e+06	3.01745e+06	4.07816e+06	917604	1.44531e+07	722102	7.98756e+06	3.29908e+06	2.82293e+06	1.77115e+07	1.22428e+07	5.0815e+06	8.69188e+06	2.69245e+06	1.79922e+07	2.53289e+07		High	Peak Found	High	Peak Found	High
ISGENAGLVR	[A].ISGENAGLVR.[A]		0.0143332	22	P19827	P19827 [128-137]		Inter-alpha-trypsin inhibitor heavy chain H1 OS=Homo sapiens OX=9606 GN=ITIH1 PE=1 SV=3	P19827	0	1015.55	10	7.077	2.82	3.35953e-13	6.21195e-12	132.21	25.8297	4.67328e+06	5.49652e+07	2.4354e+06	7.14691e+06	1.23456e+07	3.42161e+06	4.67328e+06	3.36649e+06	5.30239e+07	2.92647e+06	8.08393e+06	1.25121e+07	2.51199e+06	3.28818e+07	1.82298e+06	7.97535e+07	7.41543e+07	7.08418e+06	6.65868e+07	4.83489e+07	6.24869e+07	8.7883e+07	3.67686e+06	7.21158e+07	4.62358e+07		High	Peak Found	High	High	High
LFVSEEEK	[A].LFVSEEEK.[K]		0.0845933	11	P00751	P00751 [631-638]		Complement factor B OS=Homo sapiens OX=9606 GN=CFB PE=1 SV=2	P00751	0	980.494	8																																No Quan Values	Peak Found	Peak Found	High	Peak Found	Peak Found
LGGLLFPASNLR	[A].LGGLLFPASNLR.[L]		0.0283521	19	P04278	P04278 [172-183]		Sex hormone-binding globulin OS=Homo sapiens OX=9606 GN=SHBG PE=1 SV=2	P04278	0	1257.73	12	7.71	2.95	0.00768114	0.0543483	105.71	21.0019	211683	1.88822e+06	115149	462661	126704	224204	87341.2	199860	1.61586e+06		245946	442748	82564.6	2.35243e+06		2.2343e+06	2.43605e+06	119820	997124	2.97e+06	1.59575e+06	698932		2.76808e+06	1.50979e+06		Peak Found	Peak Found	High	Not Found	Peak Found
LLAYAFALAGNQDK	[A].LLAYAFALAGNQDK.[R]		3.73452e-05	20	P01023	P01023 [1149-1162]		Alpha-2-macroglobulin OS=Homo sapiens OX=9606 GN=A2M PE=1 SV=3	P01023	0	1494.8	14	2.107	1.08	0.45233	0.922173	111.77	21.3067	713816	1.88007e+06	145893	924775	420228		513340	567688	2.94023e+06	259763	1.42616e+06	4582063	897559	759340		3.0233e+06	2.44686e+06	465231	1.85829e+06	3.72435e+06	1.71838e+06	1.98626e+06	141692	2.37761e+06	1.88007e+06		Peak Found	Peak Found	Peak Found	Not Found	Peak Found
LLSPYSYSTTAVVTNPK	[A].LLSPYSYSTTAVVTNPK.[E]		1.69837e-05	15	P02766	P02766 [130-146]		Transthyretin OS=Homo sapiens OX=9606 GN=TTR PE=1 SV=1	P02766	0	1840.97	17	0.766	-0.38	0.680226	0.999954	55.91	20.5044	817802	669597	764595	1.85875e+06	925050	916105	817802	90041.3	923717	618568	434962	2544539	802582	439338	615047	714789	1.67127e+06	1.57171e+06	1.19418e+06	669597	704317		224294	316237	113789		High	Peak Found	Peak Found	High	High
LNSNDAFVLK	[A].LNSNDAFVLK.[T]		0.00113488	13	P06396	P06396 [588-597]		Gelsolin OS=Homo sapiens OX=9606 GN=GSN PE=1 SV=1	P06396	0	1120.6	10	11.165	3.48	3.26468e-08	5.19677e-07	127.48	23.0187	640002	7.85793e+06	488573	1.92164e+06	640002	322527	600952	688519	7.27521e+06	119843	749738	957909	180420	5.02724e+06	155431	9.47946e+06	1.12895e+07	619588	7.9139e+06	1.06483e+07	7.70648e+06	1.14764e+07	324634	7.80235e+06	1.06679e+07		High	Peak Found	High	Peak Found	Peak Found
LPQPQNVTSLLGCTH	[A].LPQPQNVTSLLGCTH.[-]	1xCarbamidomethyl [C13]	0.000100343	17	P02790	P02790 [448-462]		Hemopexin OS=Homo sapiens OX=9606 GN=HPX PE=1 SV=2	P02790	0	1664.84	15																																No Quan Values	Not Found	Not Found	High	Peak Found	Not Found
LQDQLVLVAAK	[A].LQDQLVLVAAK.[L]		0.00125879	13	P01019	P01019 [84-94]		Angiotensinogen OS=Homo sapiens OX=9606 GN=AGT PE=1 SV=1	P01019	0	1197.72	11	4.749	2.25	0.0637516	0.279932	138.78	21.7698	451164	3.12453e+06	331071	835077	560645	324413	451164	834936	8.78825e+06	252437	365084	1.22269e+06	124939	1.14332e+06	71929.4	7.01004e+06	291288	302335	6.19591e+06	1.08013e+07	2.24615e+06	4.34643e+06	393890	1.04004e+07	1.54997e+07		Peak Found	Peak Found	High	Peak Found	Peak Found
LTSDNHGATYAFSGTHYWR	[A].LTSDNHGATYAFSGTHYWR.[L]		4.54866e-09	16	P02790	P02790 [266-284]		Hemopexin OS=Homo sapiens OX=9606 GN=HPX PE=1 SV=2	P02790	0	2183.99	19	1.171	0.23	0.894915	0.999954	62.8	20.135	491149	660280	330063	787577	1.19693e+06	696585	491149	812932	223141	359570	345525	766732	403508	478777		670308	574919	242616	667749	901624	702990	410267	508941	1.17398e+06	660280		Peak Found	Peak Found	Peak Found	Not Found	High
LVEQGFTVPEIK	[A].LVEQGFTVPEIK.[T]		0.00276602	19	P04114	P04114 [2580-2591]		Apolipoprotein B-100 OS=Homo sapiens OX=9606 GN=APOB PE=1 SV=2	P04114	0	1359.75	12	6.357	2.67	0.00431185	0.0338475	82.1	20.3849	167093	1.20215e+06		163650	101675		149162	170608	1.46325e+06			301237		602922		701094	1.8139e+06	340180	1.17196e+06	1.38738e+06	1.14482e+06	1.30159e+06		1.23311e+06	3.18927e+06		Not Found	Peak Found	High	Not Found	Peak Found
LYLQYTDETFR	[A].LYLQYTDETFR.[T]		8.04324e-05	34	P00450	P00450 [71-81]		Ceruloplasmin OS=Homo sapiens OX=9606 GN=CP PE=1 SV=1	P00450	0	1448.71	11	2.17	1.12	0.084391	0.343569	57.41	23.9738	4.9223e+06	1.1553e+07	4.39198e+06	7.78327e+06	7.35812e+06	2.99506e+06	6.39549e+06	4.9223e+06	4.54635e+06	3.40537e+06	5.75619e+06	7446414	2.37535e+06	1.81064e+07	2.94162e+06	1.2094e+07	1.46687e+07	7.59586e+06	1.35425e+07	1.17446e+07	1.65496e+07	7.57085e+06	4.01409e+06	1.13646e+07	1.09033e+07		High	High	High	High	High
LYWVNGQVPDGVSK	[A].LYWVNGQVPDGVSK.[V]		9.76068e-05	26	P04114	P04114 [719-732]		Apolipoprotein B-100 OS=Homo sapiens OX=9606 GN=APOB PE=1 SV=2	P04114	0	1561.8	14	11.126	3.48	0.000216781	0.00244311	103.33	22.5561	473444	5.6934e+06	303397	1.74813e+06	439803	367846	396078	509659	9.10212e+06	138517	531875	865510		4.43158e+06	85844.6	5.6934e+06	5.64778e+06	703344	7.35928e+06	1.03171e+07	6.54722e+06	6.22882e+06		4.74162e+06	8.65641e+06		Peak Found	Peak Found	High	Peak Found	High
LYYDLISSPDIHGTYK	[A].LYYDLISSPDIHGTYK.[E]		2.00482e-05	20	P36955	P36955 [108-123]		Pigment epithelium-derived factor OS=Homo sapiens OX=9606 GN=SERPINF1 PE=1 SV=4	P36955	0	1884.94	16	13.068	3.71	0.000996545	0.00972157	65.65	21.1591	162717	2.17902e+06	106045	142931	115942		109388	200620	3.26887e+06	185243		195967		1.23889e+06		2.31734e+06	3.51534e+06	111053	2.73911e+06	1.85408e+06	2.04896e+06	2.48189e+06		2.57968e+06	2.01347e+06		Peak Found	Peak Found	High	Not Found	Peak Found
NFDAQQFAGTWLLVAVGSACR	[A].NFDAQQFAGTWLLVAVGSACR.[F]	1xCarbamidomethyl [C20]	0.00010902	23	P07360	P07360 [41-61]		Complement component C8 gamma chain OS=Homo sapiens OX=9606 GN=C8G PE=1 SV=3	P07360	0	2311.13	21	6.866	2.78	0.00439261	0.0343982	131.32	19.7582	97727.1	789019	36494.7	97727.1	100241	45494.6	117852	88477	2.55197e+06	55794.5	205672	160062	49205.8	515892	34642.9	1.1179e+06	587990	105756	1.30317e+06	739711	1.01278e+06	841615	41052.7	921019	1.38813e+06		Peak Found	Peak Found	High	Peak Found	High
NRPFLVFIR	[A].NRPFLVFIR.[E]		0.0141382	57	P01008	P01008 [437-445]		Antithrombin-III OS=Homo sapiens OX=9606 GN=SERPINC1 PE=1 SV=1	P01008	0	1161.69	9	0.671	-0.58	0.499713	0.949735	35.74	24.0356	1.11886e+07	6.00836e+06	1.19363e+07	2.37184e+07	1.29332e+07	1.11886e+07	8.81568e+06	2.19212e+07	3.68059e+06	5.17121e+06	1.12036e+07	7281606	5.32227e+06	1.87444e+07	6.21568e+06	2.01376e+06	4.39533e+06	8.83842e+06	3.78749e+06	4.40376e+06	3.1352e+06	9.57036e+06	1.15982e+07	5.80796e+06	1.23109e+07		High	High	High	High	High
NSFLGEK	[A].NSFLGEK.[A]		0.104626	10	P0C0L4	P0C0L4 [1176-1182]		Complement C4-A OS=Homo sapiens OX=9606 GN=C4A PE=1 SV=2	P0C0L4	0	794.404	7	6.006	2.59	0.01883	0.109731	114.56	20.5775	204772	1.35994e+06		246592	155382			52282.5	4.09132e+06	204772	113871	328317		606190		2.02027e+06	344527	437563	1.76232e+06	658308	3.712e+06	1.2796e+06		1.44532e+06	7.96604e+06		Not Found	Peak Found	Peak Found	Not Found	Peak Found
NVFVQLPR	[A].NVFVQLPR.[L]		0.0427989	24	P35858	P35858 [236-243]		Insulin-like growth factor-binding protein complex acid labile subunit OS=Homo sapiens OX=9606 GN=IGFALS PE=1 SV=1	P35858	0	972.563	8	5.915	2.56	0.0260185	0.140509	121.99	22.1179	557823	3.99366e+06	326067	1.57973e+06	596910	304570	557823	465526	3.80867e+06	291825	623923	1.26556e+06	204432	4.5335e+06	215862	5.80103e+06	6.49652e+06	526299	5.60468e+06	2.94406e+06	7.5128e+06	3.488e+06	600559	5.50565e+06	3.5181e+06		Peak Found	Peak Found	High	Peak Found	High
PFLLQALVR	[A].PFLLQALVR.[E]		0.00249394	20	P0C0L4; P0C0L5	P0C0L4 [383-391]; P0C0L5 [383-391]		Complement C4-A OS=Homo sapiens OX=9606 GN=C4A PE=1 SV=2 Complement C4-B OS=Homo sapiens OX=9606 GN=C4B PE=1 SV=2	P0C0L4; P0C0L5	0	1056.66	9	0.75	-0.41	0.574137	0.9864	25.98	20.1549	713997	453446	545788		667545	389991	916125	763680	784970	880404	790742	493308	539565		640979	409999	404455	445484	830785	487968	612253	216932	813353	323113	453446	Shared	High	Not Found	Not Found	High	High
PHGPGLIYR	[A].PHGPGLIYR.[Q]		0.0242509	26	P02765	P02765 [20-28]		Alpha-2-HS-glycoprotein OS=Homo sapiens OX=9606 GN=AHSG PE=1 SV=2	P02765	0	1009.56	9	0.605	-0.72	0.262674	0.718034	33.64	22.9414	4.91589e+06	3.13902e+06	4.70736e+06	5.6262e+06	3.67337e+06	5.19842e+06	4.91589e+06	5.47427e+06	7.06829e+06	5.56671e+06	3.87979e+06	3.23816e+06	3.89462e+06	3.81407e+06	6.26056e+06	1.07476e+06	3.51458e+06	5.13899e+06	689115	1.25529e+06	1.01926e+06	3.30798e+06	7.48394e+06	1.25434e+06	2.97869e+06		High	Peak Found	High	High	High
PNSGPHNR	[A].PNSGPHNR.[L]		0.0792638	10	Q96PD5	Q96PD5 [58-65]		N-acetylmuramoyl-L-alanine amidase OS=Homo sapiens OX=9606 GN=PGLYRP2 PE=1 SV=1	Q96PD5	0	878.423	8	1.191	0.25	0.720023	0.999954	50.27	19.0312	243591	292160			162544	316463	132655	410351	613641	243591	229260	264602	239235		421691	331729	285022	183596	228434	604040	279117	323123	300982	292160	281888		Not Found	Not Found	Not Found	High	Peak Found
PPSGGPGFLSIERPDSRPPR	[A].PPSGGPGFLSIERPDSRPPR.[V]		1.61964e-06	30	P0C0L4; P0C0L5	P0C0L4 [465-484]; P0C0L5 [465-484]		Complement C4-A OS=Homo sapiens OX=9606 GN=C4A PE=1 SV=2 Complement C4-B OS=Homo sapiens OX=9606 GN=C4B PE=1 SV=2	P0C0L4; P0C0L5	0	2119.1	20	0.668	-0.58	0.561215	0.983477	25.48	20.6512	1.01488e+06	631854	1.10595e+06	643403	929384	563781	1.44007e+06	1.29776e+06	1.53351e+06	1.01488e+06	1.15233e+06	463781	883043	498880	913290	512216	467081	979484	740599	346634	953889	226629	767321	1.11879e+06	539077	Shared	High	High	High	High	High
PSPFDLPELK	[A].PSPFDLPELK.[H]		0.0451581	16	O95239	O95239 [1185-1194]		Chromosome-associated kinesin KIF4A OS=Homo sapiens OX=9606 GN=KIF4A PE=1 SV=3	O95239	0	1142.61	10	1.351	0.43	0.784218	0.999954	41.65	20.7162	769535	953065	422672	521219	884744	1.11494e+06	969469	769535	975883	470415	789446	723002	503793	705853	731100	1.18728e+06	1.46635e+06	746930	868174	931967	974640	1.23426e+06	693324	1.09086e+06	1.10715e+06		High	Peak Found	High	High	Peak Found
PTLLTVAVHFEEVAK	[A].PTLLTVAVHFEEVAK.[S]		3.58613e-06	34	P43652	P43652 [176-190]		Afamin OS=Homo sapiens OX=9606 GN=AFM PE=1 SV=1	P43652	0	1653.92	15	0.782	-0.35	0.656509	0.999954	55.95	21.0261	1.25734e+06	878086	310489	221400	1.48966e+06	2.9518e+06	1.76963e+06	1.25734e+06	2.4387e+06	1.93996e+06	444596	1.08209e+06	706941	263832	1.09346e+06	3.31453e+06	899707	1.3851e+06	618458	371531	1.25648e+06	856985	763750	363074	1.51743e+06		High	Peak Found	High	High	High
QATWTELPWPHEK	[A].QATWTELPWPHEK.[V]		0.000485112	29	P02790	P02790 [390-402]		Hemopexin OS=Homo sapiens OX=9606 GN=HPX PE=1 SV=2	P02790	0	1622.8	13	6.708	2.75	0.0180606	0.10633	94.35	21.9595	500845	3.57724e+06	385761	284990	433978	510560	376555	500845	5.04239e+06	508234	530786	751537	346001	2.28323e+06	217055	4.07316e+06	4.89445e+06	366354	5.08605e+06	5.40456e+06	4.33033e+06	3.17387e+06	205688	2.88558e+06	4.03187e+06		Peak Found	Peak Found	High	Peak Found	Peak Found
QLGDLPWQVAIK	[A].QLGDLPWQVAIK.[D]		0.000253342	30	P05156	P05156 [347-358]		Complement factor I OS=Homo sapiens OX=9606 GN=CFI PE=1 SV=2	P05156	0	1367.77	12	6.722	2.75	7.47633e-05	0.000912356	124.22	23.4863	1.40704e+06	1.03444e+07	651709	2.05565e+06	1.29666e+06	708218	1.40704e+06	1.41238e+06	9.95818e+06	651508	1.76855e+06	2056579	407909	7.97685e+06	337187	1.01187e+07	9.54078e+06	1.33849e+06	1.38207e+07	1.2314e+07	1.60584e+07	1.1255e+07	671939	1.1129e+07	1.05752e+07		High	Peak Found	High	Peak Found	High
QLYIDCEK	[A].QLYIDCEK.[M]	1xCarbamidomethyl [C6]	0.0713863	11	P07996	P07996 [166-173]		Thrombospondin-1 OS=Homo sapiens OX=9606 GN=THBS1 PE=1 SV=2	P07996	0	1068.5	8	6.914	2.79	0.011091	0.0732819	123.63	22.0387	397776	3.91066e+06	244282	907566	416873		251623	169202	4.17242e+06		397776	1.25265e+06	153322	1.18498e+06		4.43023e+06	4.33194e+06	949816	3.91066e+06	5.54896e+06	2.8821e+06	4.83773e+06	194320	3.26981e+06	4.99223e+06		Peak Found	Peak Found	High	Not Found	Peak Found
QWQSFQLEGGLK	[A].QWQSFQLEGGLK.[Q]		0.000341014	11	P01023	P01023 [177-188]		Alpha-2-macroglobulin OS=Homo sapiens OX=9606 GN=A2M PE=1 SV=3	P01023	0	1420.72	12	3.125	1.64	0.0868122	0.350783	99.31	19.5071	175045	570068	82768.5		175045		128763	156131	934018	113774	525517	1.41918e+06	304417			985254	864909	145680	570068	1.20459e+06	546965	567677		542193	611508		Peak Found	Not Found	Not Found	Not Found	Peak Found
QYWLGCPAPGHL	[A].QYWLGCPAPGHL.[-]	1xCarbamidomethyl [C6]	0.000197538	24	P04004	P04004 [467-478]		Vitronectin OS=Homo sapiens OX=9606 GN=VTN PE=1 SV=1	P04004	0	1398.66	12	13.384	3.74	8.46993e-08	1.31595e-06	138.26	23.4863	590621	1.11606e+07	325155	1.23748e+06	590621	341029	549922	638059	1.47185e+07	144706	831905	1.20765e+06	234150	5.82867e+06	141133	1.18505e+07	1.30457e+07	494212	8.11382e+06	1.05109e+07	1.40156e+07	1.63611e+07	165939	1.33374e+07	1.24987e+07		Peak Found	Peak Found	High	Peak Found	High
RPNKPGVYVR	[A].RPNKPGVYVR.[V]		0.00668593	15	P00747	P00747 [786-795]		Plasminogen OS=Homo sapiens OX=9606 GN=PLG PE=1 SV=2	P00747	0	1185.69	10	2.257	1.17	0.182531	0.582026	79.24	20.3404	352630	974938						345820	1.77188e+06		297433	359575		968474	550587	1.20315e+06	981446		1.24014e+06	768162	682405	1.28808e+06		473697	1.59327e+06		Not Found	Not Found	High	High	Not Found
RPQGSCSLEGVEIK	[A].RPQGSCSLEGVEIK.[G]	1xCarbamidomethyl [C6]	0.000157252	35	P00751	P00751 [32-45]		Complement factor B OS=Homo sapiens OX=9606 GN=CFB PE=1 SV=2	P00751	0	1559.78	14	0.963	-0.05	0.937168	0.999954	72.07	22.7526	3.45648e+06	3.60997e+06		2.23113e+06	4.93399e+06	2.57027e+06	7.86956e+06	3.45648e+06		2.13237e+07	3.43327e+06	3.02191e+06	7.28344e+06	4.51961e+06	7.84259e+06	3.78194e+06	7.65365e+06	2.81638e+06	3.30735e+06	1.51219e+06	3.60997e+06	9.67572e+06	2.84216e+06		3.14447e+06		Not Found	Peak Found	High	High	High
SAEAEEDGDLQCLCVK	[A].SAEAEEDGDLQCLCVK.[T]	2xCarbamidomethyl [C12; C14]	1.28043e-06	24	P02776	P02776 [30-45]		Platelet factor 4 OS=Homo sapiens OX=9606 GN=PF4 PE=1 SV=2	P02776	0	1823.78	16	0.876	-0.19	0.752735	0.999954	38.17	21.3898	1.39296e+06	1.35483e+06	1.81511e+06	2.17568e+06	1.96834e+06	463883	1.39296e+06	1.26273e+06	2.62295e+06	835475	1.26566e+06	2.23909e+06	1.22687e+06	1.06609e+06	438934	1.84247e+06	1.37362e+06	2.15735e+06	1.34863e+06	1.77381e+06	1.22956e+06	1.13798e+06	1.06592e+06	1.47884e+06	1.36107e+06		Peak Found	Peak Found	High	High	High
SATLYDYYNPER	[A].SATLYDYYNPER.[R]		0.000256868	22	P0C0L4; P0C0L5	P0C0L4 [1553-1564]; P0C0L5 [1553-1564]		Complement C4-A OS=Homo sapiens OX=9606 GN=C4A PE=1 SV=2 Complement C4-B OS=Homo sapiens OX=9606 GN=C4B PE=1 SV=2	P0C0L4; P0C0L5	0	1491.68	12	1.014	0.02	0.894862	0.999954	59.82	21.2403	1.34165e+06	1.13566e+06	1.592e+06	1.72517e+06	656520	580632	1.69672e+06	1.2339e+06	1.2452e+06	1.34165e+06	1.29091e+06	1367330	1.43271e+06	1.5156e+06	470787	818144	930909	2.13637e+06	2.21685e+06	763891	1.38544e+06	740803	839643	1.89221e+06	1.61662e+06	Shared	High	Peak Found	High	High	High
SDLTWDNLK	[A].SDLTWDNLK.[G]		0.0151405	14	P02787	P02787 [456-464]		Serotransferrin OS=Homo sapiens OX=9606 GN=TF PE=1 SV=3	P02787	0	1091.54	9	1.355	0.44	0.735076	0.999954	106.71	20.92	927665	1.05637e+06	272396	1.46316e+06	1.19321e+06		310569	664066	1.61682e+06	247248	769776	4.19475e+06	1.11794e+06	757745		2.11061e+06	2.04544e+06	305987	634910	881807	1.05637e+06	2.40068e+06	121257	6.68212e+06	1.59612e+06		Peak Found	Peak Found	High	Not Found	High
SFSQNCDIYPGK	[A].SFSQNCDIYPGK.[D]	1xCarbamidomethyl [C6]	0.00562828	11	P01042	P01042 [243-254]		Kininogen-1 OS=Homo sapiens OX=9606 GN=KNG1 PE=1 SV=2	P01042	0	1415.63	12	15.986	4	0.000479605	0.00504831	102.53	22.0715	250675	4.15686e+06	164667	586924		83359.8		250675	4.6835e+06		216809	269730		3.74415e+06		8.92968e+06	2.75831e+06	222917	6.77777e+06	5.86373e+06	5.21351e+06	4.10676e+06		4.20757e+06	2.93591e+06		Peak Found	Peak Found	High	Not Found	Not Found
SGTQNNVLR	[A].SGTQNNVLR.[G]		0.0245831	11	P10643	P10643 [364-372]		Complement component C7 OS=Homo sapiens OX=9606 GN=C7 PE=1 SV=2	P10643	0	988.517	9	12.575	3.65	0.00105582	0.0102484	123.41	22.2448	304143	4.66585e+06		183441				230975	3.60672e+06			400488		585091		4.18368e+06	5.64002e+06		3.08393e+06	4.67409e+06	6.75209e+06	4.74324e+06		4.49605e+06	4.66585e+06		Not Found	Peak Found	High	Not Found	Not Found
SGTTGTYQEWK	[A].SGTTGTYQEWK.[D]		0.0104545	11	P04114	P04114 [4135-4145]		Apolipoprotein B-100 OS=Homo sapiens OX=9606 GN=APOB PE=1 SV=2	P04114	0	1257.57	11	19.065	4.25	1.992e-06	2.83664e-05	77.33	22.6468	322875	6.24429e+06	209260	1.02066e+06	328761	264192	317094	358799	5.65504e+06	101418	294356	630990		5.60535e+06		6.05266e+06	6.12906e+06	695939	7.10667e+06	1.20901e+07	7.68658e+06	6.36168e+06		4.36607e+06	6.88226e+06		Peak Found	Peak Found	High	Not Found	Peak Found
SSIIDELFQDR	[A].SSIIDELFQDR.[F]		0.000709423	33	P10909	P10909 [184-194]		Clusterin OS=Homo sapiens OX=9606 GN=CLU PE=1 SV=1	P10909	0	1322.66	11	8.697	3.12	5.68855e-07	8.52494e-06	116.48	23.0919	817122	8.12316e+06	817122	2.50296e+06	875032	457673	782440	670946	8.3948e+06	409675	993116	1.64659e+06	346381	9.33631e+06	456750	7.73572e+06	1.26001e+07	860939	9.69624e+06	9.1301e+06	1.21638e+07	6.99108e+06	967747	7.83451e+06	8.42244e+06		High	Peak Found	High	High	High
SSQWVVGPSYFVEYLIK	[A].SSQWVVGPSYFVEYLIK.[E]		8.26872e-05	13	Q9UGM5	Q9UGM5 [196-212]		Fetuin-B OS=Homo sapiens OX=9606 GN=FETUB PE=1 SV=2	Q9UGM5	0	2002.03	17	8.736	3.13	0.00042309	0.00450709	111.29	20.268	129169	1.13345e+06	48924.2	131838	76696.3	74143.6		139520	1.61647e+06		129169	155271	31454.5	1.20316e+06		1.22161e+06	752319	99321.2	1.13345e+06	477381	1.46988e+06	1.91405e+06	70408.5	669988	1.1729e+06		Peak Found	Peak Found	High	Not Found	Peak Found
SYGVKPR	[A].SYGVKPR.[Y]		0.124131	16	P00751	P00751 [302-308]		Complement factor B OS=Homo sapiens OX=9606 GN=CFB PE=1 SV=2	P00751	0	806.452	7	7.302	2.87	1.11161e-05	0.000150369	122	24.5384	2.65083e+06	2.17153e+07	423237	861512	3.73039e+06	1.81549e+06	2.65083e+06	2.80217e+06	3.55286e+07	2.15506e+06	3.48883e+06	2.72366e+06	2.26705e+06	3.73535e+06	1.53005e+06	2.09939e+07	2.39304e+07	2.1875e+06	2.24616e+07	2.42396e+07	4.14825e+07	3.4297e+07	2.52489e+06	3.13298e+07	1.5339e+07		High	Peak Found	High	High	High
TFQTPDFIVPLTDLR	[A].TFQTPDFIVPLTDLR.[I]		0.0052174	11	P04114	P04114 [2611-2625]		Apolipoprotein B-100 OS=Homo sapiens OX=9606 GN=APOB PE=1 SV=2	P04114	0	1762.94	15	4.364	2.13	0.0259711	0.140409	102.84	19.6035	144828	651770		93952.6				117333	1.02668e+06			178767		637003		438677	923739	110891	644954	979891	658659	848793		478559	1.75244e+06		Not Found	Peak Found	High	Not Found	Not Found
TGIVSWGIGCSR	[A].TGIVSWGIGCSR.[G]	1xCarbamidomethyl [C10]	0.000281015	10	P00736	P00736 [671-682]		Complement C1r subcomponent OS=Homo sapiens OX=9606 GN=C1R PE=1 SV=2	P00736	0	1292.64	12	14.708	3.88	0.000129338	0.00151377	117.73	20.8529	111226	1.7826e+06		111226					6.1663e+06		67554.6			888584		1.86121e+06	1.07339e+06		1.22002e+06	1.7826e+06	1.6359e+06	1.82426e+06		2.22756e+06	1.93977e+06		Not Found	Peak Found	High	Not Found	Not Found
TGVLYDYVNK	[A].TGVLYDYVNK.[Y]		0.00418447	22	P04114	P04114 [4078-4087]		Apolipoprotein B-100 OS=Homo sapiens OX=9606 GN=APOB PE=1 SV=2	P04114	0	1171.6	10	11.79	3.56	1.11022e-14	2.10078e-13	120.02	25.1775	2.4193e+06	3.5529e+07	1.39831e+06	9.66014e+06	2.69326e+06	1.66294e+06	2.12488e+06	2.86637e+06	3.62182e+07	523305	2.17321e+06	4605173		3.21342e+07	591508	3.17419e+07	4.31962e+07	5.40245e+06	4.02934e+07	5.43179e+07	3.90574e+07	3.76301e+07	616649	3.35451e+07	3.88657e+07		High	High	High	Peak Found	High
TLYALSHAVNNYHK	[A].TLYALSHAVNNYHK.[T]		2.19734e-07	31	P04114	P04114 [441-454]		Apolipoprotein B-100 OS=Homo sapiens OX=9606 GN=APOB PE=1 SV=2	P04114	0	1630.83	14	2.514	1.33	0.0471623	0.221487	110.04	22.857	1.69987e+06	5.89712e+06	1.23592e+06	5.8573e+06	2.54896e+06	1.47481e+06	1.69987e+06	2.38545e+06	1.19929e+07	574786	1.45914e+06	3.98494e+06	268260	5.96392e+06	646689	7.9628e+06	3.29835e+06	3.7042e+06	6.23902e+06	1.01934e+07	5.00104e+06	8.75431e+06	207357	5.83108e+06	1.00311e+07		High	Peak Found	High	High	High
TPLPPTSAHGNVAEGETKPDPDVTER	[A].TPLPPTSAHGNVAEGETKPDPDVTER.[C]		5.66152e-14	66	P02790	P02790 [24-49]		Hemopexin OS=Homo sapiens OX=9606 GN=HPX PE=1 SV=2	P02790	0	2715.32	26	1.221	0.29	0.627505	0.999954	108.84	23.1104	4.81525e+06	4.24024e+06	1.13464e+07	6.35012e+06	8.36307e+06	4.81525e+06	1.15111e+07	5.68666e+06	1.68334e+06	2.04299e+06	2.40278e+06	1.35503e+06	1.20159e+06	9.0648e+06	2.82161e+06	2.6453e+06	1.15448e+07	1.65426e+06	2.58166e+07	1.41274e+07	5.7656e+06	1.46684e+06	5.15843e+06	1.8926e+06	3.48548e+06		High	High	High	High	High
TSEYQTFFNPR	[A].TSEYQTFFNPR.[T]		0.000981615	15	P00734	P00734 [317-327]		Prothrombin OS=Homo sapiens OX=9606 GN=F2 PE=1 SV=2	P00734	0	1389.64	11	8.318	3.06	0.0193914	0.112195	120.3	21.3944	263198	2.49333e+06	130937	709251	247463	171512	279934	320958	4.3626e+06	123075	209252	374649		1.74939e+06	158243	2.68764e+06	3.38871e+06	461433	2.21148e+06	3.32554e+06	2.33751e+06	3.76229e+06	183237	3.38358e+06	2.65954e+06		Peak Found	Peak Found	High	Peak Found	Peak Found
TTFYQHLADSK	[A].TTFYQHLADSK.[N]		0.000255099	24	P01008	P01008 [92-102]		Antithrombin-III OS=Homo sapiens OX=9606 GN=SERPINC1 PE=1 SV=1	P01008	0	1310.64	11	5.899	2.56	0.0215079	0.121549	124.92	22.0445	484690	3.84111e+06	339404	507363	259095	484690	651131	889922	5.25002e+06	248256	397769	286145	2.25686e+06		212047	3.84111e+06	2.63461e+06	315141	2.91903e+06	4.14792e+06	4.27682e+06	6.89716e+06	488730	5.94829e+06	3.86711e+06		Peak Found	Peak Found	High	High	Peak Found
TTPEPCELDDEDFR	[A].TTPEPCELDDEDFR.[C]	1xCarbamidomethyl [C6]	0.000243051	17	P08571	P08571 [20-33]		Monocyte differentiation antigen CD14 OS=Homo sapiens OX=9606 GN=CD14 PE=1 SV=2	P08571	0	1723.71	14	0.878	-0.19	0.847736	0.999954	29.51	21.6675	1.74674e+06	1.58413e+06	1.74674e+06	2.01718e+06	2.75576e+06	1.73525e+06	1.34318e+06	1.98271e+06	1.49267e+06	1.92367e+06	1.06559e+06	1.28438e+06	2.69618e+06	1.6231e+06	1.05436e+06	1.9839e+06	1.774e+06	1.13983e+06	1.61241e+06	1.55634e+06	2.04209e+06	1.52233e+06	1.42022e+06	1.95039e+06	1.11865e+06		High	Peak Found	Peak Found	Peak Found	High
TVAVYLESLQDTK	[A].TVAVYLESLQDTK.[I]		4.43894e-05	10	P04114	P04114 [2476-2488]		Apolipoprotein B-100 OS=Homo sapiens OX=9606 GN=APOB PE=1 SV=2	P04114	0	1466.77	13	3.239	1.7	0.101012	0.387704	107.64	20.1308	205121	942975		205121					1.52921e+06			172307		714407		531159	1.39559e+06	320809	586250	1.3181e+06	957411	1.09295e+06		1.02793e+06	928756		Not Found	Peak Found	High	Not Found	Not Found
TVGSLAGQPLQER	[A].TVGSLAGQPLQER.[A]		0.000156169	46	P02649	P02649 [212-224]		Apolipoprotein E OS=Homo sapiens OX=9606 GN=APOE PE=1 SV=1	P02649	0	1355.73	13	1.854	0.89	0.180388	0.576934	57.32	24.1142	5.96459e+06	1.21952e+07	1.00917e+07	4.5671e+06	4.73297e+06	4.26942e+06	7.76289e+06	5.96459e+06	1.23969e+07	9.46376e+06	3.63565e+06	9294512	5.4852e+06	1.03619e+07	1.27025e+07	2.43607e+07	1.57983e+07	1.48945e+07	1.1506e+07	1.41244e+07	1.17082e+07	4.12666e+06	8.09865e+06	1.29156e+07	8.94802e+06		High	Peak Found	High	High	High
TVVYQGER	[A].TVVYQGER.[V]		0.0544421	20	P02749	P02749 [272-279]		Beta-2-glycoprotein 1 OS=Homo sapiens OX=9606 GN=APOH PE=1 SV=3	P02749	0	951.489	8	6.685	2.74	1.64668e-12	3.01046e-11	124.29	27.2386	1.73537e+07	1.41005e+08	7.59182e+06	3.03574e+07	1.71293e+07	8.52779e+06	1.73537e+07	2.68928e+07	1.79093e+08	8.22946e+06	2.03287e+07	30593592	4.20983e+06	9.87059e+07	7.04768e+06	1.08371e+08	2.34031e+08	1.98711e+07	1.2029e+08	1.65287e+08	2.4346e+08	2.23654e+08	1.88617e+07	1.73406e+08	1.92445e+08		High	High	High	High	High
TWTELPWPHEK	[A].TWTELPWPHEK.[V]		0.00151688	28	P02790	P02790 [392-402]		Hemopexin OS=Homo sapiens OX=9606 GN=HPX PE=1 SV=2	P02790	0	1423.7	11	22.409	4.49	0.000322541	0.00351292	95.83	21.7268	124189	3.34647e+06	62242.3	511298	124189	52414.7	99706.4	149335	6.8424e+06	109999	172415	276947	87211	1.79976e+06		4.15041e+06	3.51705e+06	77442.4	4.28824e+06	3.95275e+06	3.35197e+06	2.67772e+06		2.37339e+06	3.34097e+06		Peak Found	Peak Found	High	Not Found	High
VDSGNDVTDIADDGCPKPPEIAHGYVEHSVR	[A].VDSGNDVTDIADDGCPKPPEIAHGYVEHSVR.[Y]	1xCarbamidomethyl [C15]	1.04639e-12	60	P00738	P00738 [19-49]		Haptoglobin OS=Homo sapiens OX=9606 GN=HP PE=1 SV=1	P00738	0	3349.54	31	0.162	-2.62	0.000372722	0.00401006	3.54	23.8036	1.338e+07	1.26188e+06	2.79235e+06		1.47952e+07	337604	1.21001e+07	3.01983e+06	913468	3.5416e+07	2.85985e+07	107033922	5.11712e+07	471113	222283	771376		3.75029e+06	1.05295e+07	859644	2.0729e+06	1.63987e+06		1.05032e+07	971016		High	Not Found	Peak Found	High	High
VDTAVDGVFIR	[A].VDTAVDGVFIR.[S]		0.000198908	22	P19827	P19827 [44-54]		Inter-alpha-trypsin inhibitor heavy chain H1 OS=Homo sapiens OX=9606 GN=ITIH1 PE=1 SV=3	P19827	0	1191.64	11	25.066	4.65	6.95974e-11	1.21309e-09	127.86	22.7508	251885	6.80574e+06	174922	559135	241111	145784	251885	271511	8.7202e+06	84415.2	352891	482773	82780.2	4.38473e+06		1.21279e+07	8.61536e+06	237401	6.80574e+06	6.87418e+06	9.23884e+06	8.71689e+06	125021	6.31583e+06	6.66067e+06		Peak Found	Peak Found	High	Not Found	High
VISPGFDVFAK	[A].VISPGFDVFAK.[K]		0.00682547	12	P06681	P06681 [539-549]		Complement C2 OS=Homo sapiens OX=9606 GN=C2 PE=1 SV=2	P06681	0	1179.64	11	1.512	0.6	0.633382	0.999954	121.81	21.0193	868058	1.25728e+06	380196	1.58422e+06	1.14267e+06	506631	676985	868058	1.24185e+06	436805	995473	1.09692e+06	358307	1.21805e+06	211667	1.71427e+06		771712	3.54204e+06	4.14709e+06	165323		366628	1.29778e+06	6.23212e+06		Peak Found	Peak Found	Peak Found	High	High
VSNFGYDLYR	[A].VSNFGYDLYR.[V]		0.00040814	14	P36955	P36955 [58-67]		Pigment epithelium-derived factor OS=Homo sapiens OX=9606 GN=SERPINF1 PE=1 SV=4	P36955	0	1233.59	10	7.407	2.89	0.0191697	0.111045	107.41	21.2082	240630	2.18207e+06		328639		136763	193118	286493	2.15063e+06		202108	533202	118377	1.49942e+06		2.29082e+06	2.7236e+06	252883	3.01271e+06	2.18207e+06	1.9777e+06	2.43003e+06	137496	2.23223e+06	1.75983e+06		Not Found	Peak Found	High	Not Found	Not Found
VSPTDCSAVEPEAEK	[A].VSPTDCSAVEPEAEK.[A]	1xCarbamidomethyl [C6]	0.000159441	22	P04196	P04196 [19-33]		Histidine-rich glycoprotein OS=Homo sapiens OX=9606 GN=HRG PE=1 SV=1	P04196	0	1618.73	15	1.209	0.27	0.66871	0.999954	49.82	24.9342	1.46795e+07	1.73784e+07	1.72749e+07	1.71929e+07	1.02323e+07	1.82738e+07	1.55201e+07	3.40149e+07	1.19916e+07	1.33208e+07	1.46795e+07	5.17949e+06	7.54852e+06	1.69592e+07	1.12028e+07	2.63798e+07	1.8208e+07	1.14987e+07	2.06937e+07	2.21265e+07	1.38311e+07	1.15498e+07	1.7712e+07	1.70511e+07	2.09244e+07		High	Peak Found	High	High	High
VTTHGLPCLAWASAQAK	[A].VTTHGLPCLAWASAQAK.[A]	1xCarbamidomethyl [C8]	3.9505e-06	10	P00734	P00734 [227-243]		Prothrombin OS=Homo sapiens OX=9606 GN=F2 PE=1 SV=2	P00734	0	1810.93	17	2.604	1.38	0.16017	0.531859	139.62	20.4321	241415	1.17333e+06			358096	162753			2.29003e+06			80260.4		719254		2.41902e+06			1.91408e+06	3.33411e+06	145533		134058	549446	2.36179e+06		Not Found	Not Found	Peak Found	Not Found	Peak Found
VYHHFISDGVR	[A].VYHHFISDGVR.[K]		0.00326428	57	P01024	P01024 [916-926]		Complement C3 OS=Homo sapiens OX=9606 GN=C3 PE=1 SV=2	P01024	0	1329.67	11	2.725	1.45	0.0307265	0.160153	58.67	24.3783	5.8313e+06	1.59763e+07	4.28306e+06	5.8313e+06	1.26149e+07	6.80711e+06	6.58971e+06	4.97807e+06	8.18985e+06	2.34385e+06	5.68092e+06	1.15657e+07	2.07558e+06	1.58289e+07	5.16997e+06	2.22471e+07	2.25679e+07	1.35804e+07	2.22955e+07	2.19732e+07	1.6125e+07	1.36618e+07	7.99123e+06	1.98374e+07	1.51908e+07		High	Peak Found	High	High	High
VYTCNEGYQLLGEINYR	[A].VYTCNEGYQLLGEINYR.[E]	1xCarbamidomethyl [C4]	4.32587e-07	35	P08603	P08603 [111-127]		Complement factor H OS=Homo sapiens OX=9606 GN=CFH PE=1 SV=4	P08603	0	2091.98	17	8.792	3.14	7.19392e-07	1.06334e-05	91.13	22.9632	815852	7.36145e+06	567197	1.87502e+06	679016	451361	818177	815852	8.32192e+06	518535	1.07761e+06	1.08839e+06	240856	7.19359e+06		9.98985e+06	7.09928e+06	767827	8.22881e+06	8.21895e+06	7.36145e+06	7.10287e+06	533235	8.23353e+06	8.38531e+06		Peak Found	Peak Found	High	Not Found	High
YGTQGSSGYSLR	[A].YGTQGSSGYSLR.[L]		0.00029905	11	P03952	P03952 [362-373]		Plasma kallikrein OS=Homo sapiens OX=9606 GN=KLKB1 PE=1 SV=1	P03952	0	1275.6	12	10.412	3.38	0.00139964	0.0130142	78.96	21.0162	159456	1.96138e+06		287022	127275		159456	121772	1.52943e+06		117149	276815		2.10082e+06		1.84939e+06	1.24353e+06	122632	1.88736e+06	2.0383e+06	1.84023e+06	3.60559e+06		2.53512e+06	2.50931e+06		Not Found	Peak Found	High	Peak Found	Peak Found
YIFIDEAHITQALIWLSQR	[A].YIFIDEAHITQALIWLSQR.[Q]		1.1704e-06	15	P01023	P01023 [1055-1073]		Alpha-2-macroglobulin OS=Homo sapiens OX=9606 GN=A2M PE=1 SV=3	P01023	0	2317.23	19	2.917	1.54	0.185659	0.588183	116.42	19.9938	228984	815125		199446	73735.6		156850	228984	1.86817e+06	76966.1	667681	1.46439e+06	317949	222671		1.98747e+06	1.23265e+06	163098	868179	1.40104e+06	673345	1.05093e+06		765313	635924		Not Found	Peak Found	High	Not Found	Peak Found
YLQPALFSGLAELR	[A].YLQPALFSGLAELR.[E]		2.79358e-05	12	P35858	P35858 [208-221]		Insulin-like growth factor-binding protein complex acid labile subunit OS=Homo sapiens OX=9606 GN=IGFALS PE=1 SV=1	P35858	0	1577.87	14	9.508	3.25	0.0029254	0.0246769	116.92	21.0504	232646	1.93913e+06		232646	101870			110956	1.49432e+06			251931		1.69902e+06		2.33257e+06	2.46005e+06		3.15502e+06	1.8671e+06	2.91428e+06	1.48641e+06	147450	1.99967e+06	1.88042e+06		Not Found	Peak Found	High	Not Found	Peak Found
YLTIEQLLEK	[A].YLTIEQLLEK.[R]		0.00407062	10	Q06033	Q06033 [560-569]		Inter-alpha-trypsin inhibitor heavy chain H3 OS=Homo sapiens OX=9606 GN=ITIH3 PE=1 SV=2	Q06033	0	1249.7	10	4.811	2.27	0.0667675	0.28943	96.56	20.708	250734	1.46217e+06	153243	250734	236450				2.24744e+06			678122		1.04145e+06		1.25187e+06	3.83048e+06		1.13759e+06	1.46217e+06	1.49088e+06	2.27353e+06		2.09843e+06	1.11884e+06		Peak Found	Peak Found	Peak Found	Not Found	Peak Found
YLTINQLLAER	[A].YLTINQLLAER.[S]		0.00112707	18	P19823	P19823 [586-596]		Inter-alpha-trypsin inhibitor heavy chain H2 OS=Homo sapiens OX=9606 GN=ITIH2 PE=1 SV=2	P19823	0	1333.75	11	31.282	4.97	1.02365e-11	1.8403e-10	77.66	24.1403	527519	1.79632e+07	296817	879102	331096	283624	526069	528973	2.45227e+07	214749	1.11317e+06	863927		9.08598e+06		2.16082e+07	2.38814e+07		1.57582e+07	1.65018e+07	1.48011e+07	2.39525e+07		1.79632e+07	2.13593e+07		Peak Found	Peak Found	High	Not Found	High
YLTIQELLAK	[A].YLTIQELLAK.[R]		0.00904975	17	P19827	P19827 [568-577]		Inter-alpha-trypsin inhibitor heavy chain H1 OS=Homo sapiens OX=9606 GN=ITIH1 PE=1 SV=3	P19827	0	1191.7	10	1.955	0.97	0.491547	0.945597	140.46	21.2587	585492	1.92355e+06	304694	1.44527e+06	406616	294073	617366	585492	5.7047e+06	213395	693033	773685	189107	1.92355e+06	121079	1.0395e+07		369780	1.01714e+07	1.79033e+07	307055	174569	148710	2.75798e+06	2.98218e+07		Peak Found	Peak Found	High	Peak Found	High
YPLSIEPIGVR	[A].YPLSIEPIGVR.[F]		0.000709423	78	P00450	P00450 [471-481]		Ceruloplasmin OS=Homo sapiens OX=9606 GN=CP PE=1 SV=1	P00450	0	1243.7	11	6.741	2.75	1.31206e-12	2.40322e-11	127.7	27.1646	2.03021e+07	1.30136e+08	1.22886e+07	3.5439e+07	2.03021e+07	8.83033e+06	2.4662e+07	1.6635e+07	2.26864e+08	1.05818e+07	2.03847e+07	2.8106e+07	6.99411e+06	1.78531e+08	4.78468e+06	8.80117e+07	2.78896e+08	2.08866e+07	1.23163e+08	1.23499e+08	1.3713e+08	2.29475e+08	7.36586e+06	2.20465e+08	2.79448e+08		High	High	High	High	High
YRPSETLCGGELVDTLQFVCGDR	[A].YRPSETLCGGELVDTLQFVCGDR.[G]	2xCarbamidomethyl [C8; C20]	4.42057e-08	20	P01344	P01344 [26-48]		Insulin-like growth factor II OS=Homo sapiens OX=9606 GN=IGF2 PE=1 SV=1	P01344	0	2672.24	23	0.945	-0.08	0.958266	0.999954	42.27	19.8329	503729	430174	591917	792121	182782	457680	393130	509239	576364	512305	500542	325713	503729	891151	159574	492558	684405	306252	329950	546852	369623	365904	604333	502821	375691		High	Peak Found	High	High	Peak Found
YSLFSYNTQGR	[A].YSLFSYNTQGR.[D]		0.00116668	12	P02743	P02743 [66-76]		Serum amyloid P-component OS=Homo sapiens OX=9606 GN=APCS PE=1 SV=2	P02743	0	1335.63	11	0.331	-1.59	0.136597	0.47567	10.37	21.4099	2.05379e+06	732501	1.94641e+06	3.44786e+06	3.58858e+06	1.14406e+06	2.16709e+06	1.42649e+06		1.48766e+06	2.23442e+06	3.73084e+06	1.14414e+06	251931	460628			2.49606e+06					1.16484e+06				High	Peak Found	Peak Found	High	High
YYENSPQQVFSTEFEVK	[A].YYENSPQQVFSTEFEVK.[E]		0.00020733	10	P01024	P01024 [209-225]		Complement C3 OS=Homo sapiens OX=9606 GN=C3 PE=1 SV=2	P01024	0	2094.97	17	5.362	2.42	0.00382693	0.0306849	54.35	18.9294	82798.1	416466			85866.8	41165.3	70258	67767.8	508862		82798.1	84953.3		306319		765347	554873	74798.7	547469	518900	463873	296599		373903	344659		Not Found	Not Found	Peak Found	Not Found	High
YYNLEESCTR	[A].YYNLEESCTR.[F]	1xCarbamidomethyl [C8]	0.00282389	15	P01024	P01024 [1482-1491]		Complement C3 OS=Homo sapiens OX=9606 GN=C3 PE=1 SV=2	P01024	0	1334.57	10	29.302	4.87	1.77636e-15	3.38762e-14	135.58	24.7811	690780	2.81401e+07		1.61813e+06	579022	219138		326581	2.04736e+07		690780	1.53176e+06		1.85314e+07		3.65092e+07	2.72747e+07	1.0295e+06	3.0615e+07	3.3102e+07	3.57086e+07	2.60072e+07		2.90329e+07	2.61306e+07		Not Found	Peak Found	High	Not Found	Peak Found
YYTLIGASGQR	[A].YYTLIGASGQR.[E]		0.0047702	12	P01024	P01024 [534-544]		Complement C3 OS=Homo sapiens OX=9606 GN=C3 PE=1 SV=2	P01024	0	1228.63	11	12.731	3.67	4.10773e-09	6.79452e-08	123.02	23.2792	757657	9.42181e+06	255126	1.113e+06	891455	483776	643941	495322	1.45438e+07	145838	926783	1.23889e+06		6.30452e+06		1.7018e+07	1.18051e+07	1.06092e+06	1.18008e+07	1.42671e+07	9.42181e+06	9.36466e+06	307459	1.33849e+07	7.55789e+06		Peak Found	Peak Found	Peak Found	Not Found	Peak Found
ALDLSLK	[ARQ].ALDLSLK.[SY]		0.10264	12	Q06033	Q06033 [585-591]		Inter-alpha-trypsin inhibitor heavy chain H3 OS=Homo sapiens OX=9606 GN=ITIH3 PE=1 SV=2	Q86UZ6; Q06033; B2RXF5	0	759.461	7	1.039	0.06	0.999353	0.999954	87.67	22.5493	3.12651e+06	3.01128e+06	2.93469e+06	3.86397e+06	5.5087e+06	4.12007e+06	351882	966456	4.48928e+06	6.12485e+06	2.07833e+06	792940	3.12651e+06	3.76513e+06	4.67156e+06	6.35577e+06	1.19918e+06	7.24236e+06	1.8481e+06	912574	3.60331e+06	2.54784e+06	1.20424e+06	3.15452e+06	2.87455e+06		High	Peak Found	High	Peak Found	Peak Found
AEENCFIQK	[C].AEENCFIQK.[S]	1xCarbamidomethyl [C5]	0.0200387	10	P01024	P01024 [1514-1522]		Complement C3 OS=Homo sapiens OX=9606 GN=C3 PE=1 SV=2	P01024	0	1138.52	9	18.358	4.2	1.04399e-09	1.77514e-08	140.75	23.4331	448716	1.08767e+07	216930	850790	577721	280030	353783	287505	1.36681e+07		448716	850990		6.63167e+06	153582	1.5421e+07	1.08747e+07	711899	1.18208e+07	1.35723e+07	1.60522e+07	1.08786e+07	181688	1.26591e+07	1.07421e+07		Peak Found	Peak Found	High	Peak Found	Peak Found
ARPNKPGVYVR	[C].ARPNKPGVYVR.[V]		0.00050565	13	P00747	P00747 [785-795]		Plasminogen OS=Homo sapiens OX=9606 GN=PLG PE=1 SV=2	P00747	0	1256.72	11	1.533	0.62	0.664376	0.999954	135.18	21.1635	927366	1.42143e+06	467404	253190	667983	1.729e+06	2.54115e+06	2.33873e+06		936854	880945	917975	1.08846e+06	121617	8.90867e+06			1.43931e+06					1.40376e+06				Peak Found	Peak Found	Peak Found	High	Peak Found
CNYITELR	[C].CNYITELR.[R]	1xCarbamidomethyl [C1]	0.0476426	10	P01024	P01024 [728-735]		Complement C3 OS=Homo sapiens OX=9606 GN=C3 PE=1 SV=2	P01024	0	1068.51	8	0.642	-0.64	0.386095	0.859415	20.14	23.6702	8.34478e+06	5.00366e+06	1.26162e+07	8.34478e+06	4.37666e+06	1.01019e+07	5.19399e+06	1.17641e+07	6.94344e+06	7.5051e+06	1.06567e+07	6.08102e+06	1.02476e+07	4.17101e+06	8.36644e+06	5.10365e+06	1.72978e+06	6.58779e+06	5.906e+06	4.7815e+06	4.44674e+06	3.07271e+06	7.74546e+06	4.90563e+06	7.82918e+06		Peak Found	Peak Found	Peak Found	Peak Found	Peak Found
CQFAESLR	[C].CQFAESLR.[K]	1xCarbamidomethyl [C1]	0.0329073	17	P0C0L4; P0C0L5	P0C0L4 [736-743]; P0C0L5 [736-743]		Complement C4-A OS=Homo sapiens OX=9606 GN=C4A PE=1 SV=2 Complement C4-B OS=Homo sapiens OX=9606 GN=C4B PE=1 SV=2	P0C0L4; P0C0L5	0	1010.47	8	1.81	0.86	0.462007	0.925339	78.57	19.8936	322353	651649	427477	476530	252308	213737	322353	304213	1.27929e+06	477439	344924	317075	231916	419527	264508	1.80208e+06	379064	448814	1.56807e+06	864660	1.88639e+06	491115	382312	1.2648e+06	1.10961e+06	Shared	Peak Found	Peak Found	Peak Found	Peak Found	Peak Found
EGPIPDVTFELLR	[C].EGPIPDVTFELLR.[E]		0.000386187	12	P04217	P04217 [424-436]		Alpha-1B-glycoprotein OS=Homo sapiens OX=9606 GN=A1BG PE=1 SV=4	P04217	0	1485.79	13	7.724	2.95	0.00120531	0.0115043	59.11	19.4211	77898.6	624118		138542	90354.2	42134.2	68868.2	84439.7	1.43061e+06	71864.3	49994.6	96016.1	43768.3	374666	226658	556942	741479		512126	369518	833806	746242		699397	741706		Not Found	Peak Found	High	High	Peak Found
FEGFGIDGPAIAK	[C].FEGFGIDGPAIAK.[C]		0.00284345	10	P08603	P08603 [960-972]		Complement factor H OS=Homo sapiens OX=9606 GN=CFH PE=1 SV=4	P08603	0	1321.68	13	1.39	0.48	0.67324	0.999954	59.01	22.0316	1.72564e+06	2.56167e+06						1.84004e+06	3.83406e+06		1.61835e+06	1.27582e+06		2.28191e+06		3.09915e+06			2.87572e+06	3.76581e+06	2.17514e+06	1.16219e+06		2.21869e+06	3.86417e+06		Not Found	Not Found	High	Not Found	Not Found
FLAFTQTK	[C].FLAFTQTK.[T]		0.0419452	15	P05452	P05452 [82-89]		Tetranectin OS=Homo sapiens OX=9606 GN=CLEC3B PE=1 SV=3	P05452	0	955.525	8	2.41	1.27	0.228407	0.664251	79.48	22.3601	1.52852e+06	3.855e+06	726061	1.52852e+06	2.23576e+06	1.04708e+06	1.78807e+06	1.06963e+06	6.17578e+06	2.89722e+06	1.07403e+06	1.14725e+06	1.60801e+06	4.27082e+06	1.50508e+06	3.90921e+06	3.80155e+06	632140	3.73271e+06	6.91463e+06	4.67516e+06	5.78767e+06	1.72099e+06	5.87581e+06	3.23393e+06		Peak Found	Peak Found	High	Peak Found	Peak Found
FQGNQFLR	[C].FQGNQFLR.[F]		0.0540811	17	P02790	P02790 [201-208]		Hemopexin OS=Homo sapiens OX=9606 GN=HPX PE=1 SV=2	P02790	0	1009.52	8	29.156	4.87	1e-17	1.91834e-16	88.92	25.5849	1.64011e+06	4.86885e+07		4.85781e+06	1.34554e+06		1.47578e+06	181787	5.59126e+07		1.66993e+06	1.64011e+06		4.84696e+07		4.86885e+07	1.03384e+07		5.23749e+07	5.66924e+07	1.95556e+07	3.0107e+07		6.64452e+07	7.00772e+07		Not Found	Peak Found	High	Not Found	Peak Found
GCLTQLYENAFFR	[C].GCLTQLYENAFFR.[G]	1xCarbamidomethyl [C2]	5.85262e-05	14	P03952	P03952 [20-32]		Plasma kallikrein OS=Homo sapiens OX=9606 GN=KLKB1 PE=1 SV=1	P03952	0	1618.77	13	0.09	-3.47	0.00413574	0.0327026	0.66	21.8161	3.43383e+06	258439	3.43383e+06	1.9846e+06	3.27553e+06	2.51384e+06	4.27578e+06	5.36543e+06	151651	5.0528e+06	3.61175e+06	2903270	4.04332e+06	378762	3.58923e+06	180430		3.0877e+06	174398	194412	170256		4.6875e+06	177442	343551		High	Peak Found	Peak Found	High	High
GHPGDTPFGTFTLTGGNVFEYGVK	[C].GHPGDTPFGTFTLTGGNVFEYGVK.[A]		2.1802e-06	16	P08603	P08603 [86-109]		Complement factor H OS=Homo sapiens OX=9606 GN=CFH PE=1 SV=4	P08603	0	2498.2	24	0.885	-0.18	0.810338	0.999954	37.18	20.6678	898897	766937	1.3087e+06	1.44201e+06	455995	473225	965936	1.05461e+06	982611	851766	898897	612880	719537	1.25121e+06	2.03858e+06	553619	801277	592420	808820	834519	745414	692137	719830	789081	650459		Peak Found	Peak Found	Peak Found	High	High
HGSPVDICTAKPR	[C].HGSPVDICTAKPR.[D]	1xCarbamidomethyl [C8]	4.83173e-07	64	P01008	P01008 [33-45]		Antithrombin-III OS=Homo sapiens OX=9606 GN=SERPINC1 PE=1 SV=1	P01008	0	1437.73	13	1.307	0.39	0.41088	0.885837	26.26	28.3351	1.47365e+08	1.91258e+08	1.60149e+08	1.20567e+08	1.72485e+08	1.75706e+08	1.42711e+08	2.23119e+08	1.56879e+08	1.13302e+08	1.11991e+08	1.47365e+08	1.38166e+08	2.10647e+08	1.63424e+08	1.64867e+08	1.67645e+08	1.48922e+08	1.54047e+08	1.85363e+08	2.59155e+08	2.31576e+08	2.19628e+08	2.07007e+08	1.9734e+08		High	High	High	High	High
HPNSPLDEENLTQENQDR	[C].HPNSPLDEENLTQENQDR.[G]		1.01693e-11	107	P01011	P01011 [24-41]		Alpha-1-antichymotrypsin OS=Homo sapiens OX=9606 GN=SERPINA3 PE=1 SV=2	P01011	0	2135.96	18	0.865	-0.21	0.451214	0.921374	29.52	26.1906	4.26491e+07	3.394e+07	4.57195e+07	4.37506e+07	5.36042e+07	3.16264e+07	4.26491e+07	4.39669e+07	4.79358e+07	3.91052e+07	4.1165e+07	42060559	3.75104e+07	5.76568e+07	2.54335e+07	3.28715e+07	3.24577e+07	2.77875e+07	6.27681e+07	3.34969e+07	5.51883e+07	4.816e+07	3.24456e+07	6.26326e+07	3.43889e+07		High	High	High	High	High
LAWASAQAK	[C].LAWASAQAK.[A]		0.0152445	14	P00734	P00734 [235-243]		Prothrombin OS=Homo sapiens OX=9606 GN=F2 PE=1 SV=2	P00734	0	945.515	9	0.597	-0.74	0.434235	0.906133	30.37	20.5352	971133	548433	893471	971133	777114	1.34401e+06	1.12994e+06	1.23292e+06	244109	1.48766e+06	868329	1.25422e+06	954051	517935	4.65121e+06	315492		1.58556e+06	478584	817803		83243.5	1.08555e+06	277605	580727		High	Peak Found	Peak Found	High	High
LVGLSLTHNQLETVAEGTFAHLSNLR	[C].LVGLSLTHNQLETVAEGTFAHLSNLR.[S]		0.000303212	11	P22792	P22792 [291-316]		Carboxypeptidase N subunit 2 OS=Homo sapiens OX=9606 GN=CPN2 PE=1 SV=3	P22792	0	2820.5	26	1.515	0.6	0.411737	0.88603	64.33	18.6546	160045	252612	111272		45263.2	99903	203902		452962	191710	131847	160045	320313	252612		254152	388398	154372	283158	188299		389617	168547	220733			Peak Found	Not Found	High	Not Found	Peak Found
NEYYLLR	[C].NEYYLLR.[G]		0.0581811	10	P05160	P05160 [426-432]		Coagulation factor XIII B chain OS=Homo sapiens OX=9606 GN=F13B PE=1 SV=3	P05160	0	970.499	7	5.524	2.47	0.00775326	0.0548025	76.14	19.6625	110286	719568		267794	85271.5		108665	89393.2	2.91428e+06		148868	110286		719568		720750	98902.2		681478	1.02125e+06	600397	493766		916533	1.16144e+06		Not Found	Peak Found	High	Not Found	Peak Found
PTCSTSLLNGHFK	[C].PTCSTSLLNGHFK.[V]	1xCarbamidomethyl [C3]	4.56338e-05	15	P19827	P19827 [245-257]		Inter-alpha-trypsin inhibitor heavy chain H1 OS=Homo sapiens OX=9606 GN=ITIH1 PE=1 SV=3	P19827	0	1461.72	13																																No Quan Values	Peak Found	Peak Found	High	Peak Found	High
SANGPGLYLIHGPNLYCYSDVEK	[C].SANGPGLYLIHGPNLYCYSDVEK.[L]	1xCarbamidomethyl [C17]	1.38412e-08	41	P02790	P02790 [419-441]		Hemopexin OS=Homo sapiens OX=9606 GN=HPX PE=1 SV=2	P02790	0	2567.22	23	1.115	0.16	0.742568	0.999954	41.4	23.7364	6.5806e+06	7.39534e+06	1.12582e+07	1.14128e+07	3.44828e+06	5.06098e+06	7.6168e+06	8.45778e+06	6.23679e+06	9.49627e+06	5.73999e+06	6021662	6.5806e+06	1.38107e+07	7.19923e+06	7.79311e+06	7.5968e+06	6.88758e+06	1.04242e+07	5.92087e+06	6.45888e+06	7.85198e+06	4.30142e+06	1.07627e+07	7.13049e+06		High	Peak Found	High	High	High
SINSPPLYCDSEIDAELK	[C].SINSPPLYCDSEIDAELK.[N]	1xCarbamidomethyl [C9]	1.88564e-06	23	P02774	P02774 [454-471]		Vitamin D-binding protein OS=Homo sapiens OX=9606 GN=GC PE=1 SV=2	P02774	0	2050.96	18	1.17	0.23	0.923592	0.999954	44.35	20.724	843046	888911	856398	389178	330225	924205	961912	849966	1.10649e+06	843046	822755	635912	732448	871236	1.62698e+06	906944	1.48842e+06	936668	842416	798462	1.17173e+06	700986	574792	1.24521e+06	600475		High	Peak Found	High	High	High
SPHLVLSALTSDNHGATYAFSGTHYWR	[C].SPHLVLSALTSDNHGATYAFSGTHYWR.[L]		3.16951e-07	12	P02790	P02790 [258-284]		Hemopexin OS=Homo sapiens OX=9606 GN=HPX PE=1 SV=2	P02790	0	2988.44	27	3.363	1.75	0.119372	0.435048	54.67	20.5713	350069	1.20801e+06	429267	329017	213239		355491	344729	2.0291e+06	569096		194493		1.60704e+06	1.20268e+06	1.38447e+06	932842		1.18821e+06	139902	1.39136e+06	1.21337e+06		768171	1.5178e+06		Peak Found	Peak Found	High	High	Peak Found
STSSLLEACTFR	[C].STSSLLEACTFR.[R]	1xCarbamidomethyl [C9]	0.00335563	12	P02787	P02787 [685-696]		Serotransferrin OS=Homo sapiens OX=9606 GN=TF PE=1 SV=3	P02787	0	1371.66	12	1.271	0.35	0.839491	0.999954	102.21	20.6712	767138	902576	73923.6	964591	1.04497e+06		242586	702772	1.37057e+06	275151	558064	4.5284e+06	837400			1.72477e+06	902576	271701	421295	682346	556278	1.47159e+06		3.49951e+06	943662		Peak Found	Peak Found	Not Found	Not Found	High
SVFYGAPSK	[C].SVFYGAPSK.[S]		0.0338092	29	P0C0L4; P0C0L5	P0C0L4 [1567-1575]; P0C0L5 [1567-1575]		Complement C4-A OS=Homo sapiens OX=9606 GN=C4A PE=1 SV=2 Complement C4-B OS=Homo sapiens OX=9606 GN=C4B PE=1 SV=2	P0C0L4; P0C0L5	0	955.488	9	6.357	2.67	0.000220116	0.00247784	132.39	23.8451	1.68824e+06	1.33814e+07	1.36311e+06	4.67268e+06	2.07395e+06	467818	1.68824e+06	1.41577e+06	3.71934e+07	1.17879e+06	2.28798e+06	3.48306e+06	617794	1.18514e+07	431060	1.45907e+07	4.76881e+06	2.32592e+06	3.26522e+07	1.44998e+07	2.08064e+07	1.23492e+07	817462	2.60749e+07	4.98681e+07	Shared	High	Peak Found	High	High	High
TSTGWIPAPR	[C].TSTGWIPAPR.[C]		0.00551312	15	P08603	P08603 [310-319]		Complement factor H OS=Homo sapiens OX=9606 GN=CFH PE=1 SV=4	P08603	0	1085.57	10	7.133	2.83	0.0119784	0.0775128	90.23	20.9926	248809	1.83761e+06	146782	768537	248809		134238	270087	2.61419e+06	134483	217544	293441		2.35967e+06	491909	1.90814e+06			1.93184e+06	2.36519e+06	1.36572e+06	1.76969e+06			1.75096e+06		Peak Found	Peak Found	High	High	Peak Found
VLFPYGGCQGNGNK	[C].VLFPYGGCQGNGNK.[F]	1xCarbamidomethyl [C8]	0.000903512	15	P02760	P02760 [313-326]		Protein AMBP OS=Homo sapiens OX=9606 GN=AMBP PE=1 SV=1	P02760	0	1510.71	14	11.174	3.48	0.00438412	0.0343593	81.95	21.828	309186	3.41385e+06	144024	642969	184453		155618	288673	6.2766e+06		331157	405639		1.75629e+06		5.08213e+06	4.35395e+06		3.04378e+06	3.58239e+06	2.97379e+06	4.48788e+06		3.37708e+06	3.41385e+06		Peak Found	Peak Found	Peak Found	Not Found	Peak Found
VPVCGVPR	[C].VPVCGVPR.[E]	1xCarbamidomethyl [C4]	0.0526599	12	P09871	P09871 [422-429]		Complement C1s subcomponent OS=Homo sapiens OX=9606 GN=C1S PE=1 SV=1	P09871	0	883.482	8	7.863	2.98	0.0174291	0.103175	120.77	21.6269	459199	2.77938e+06	212688	655311	545597	315191	397663	459199	1.27675e+07	242136	480334	769151	157880	2.77938e+06		2.1789e+06	7.27972e+06	323519	3.64895e+06	2.47834e+06	2.56689e+06	8.9412e+06	256381	6.85344e+06	6.53332e+06		Peak Found	Peak Found	Peak Found	Not Found	High
YFPYLENGYNQNYGR	[C].YFPYLENGYNQNYGR.[K]		5.8987e-06	21	Q02985; P08603	Q02985 [88-102]; P08603 [390-404]		Complement factor H-related protein 3 OS=Homo sapiens OX=9606 GN=CFHR3 PE=1 SV=2 Complement factor H OS=Homo sapiens OX=9606 GN=CFH PE=1 SV=4	Q02985; P08603	0	1897.85	15	5.351	2.42	0.0484297	0.226782	109.48	20.7082	200704	1.51237e+06	186665	629844	206200	102049	74188.4	577627	2.04228e+06	256958	74406.8	195355		1.92346e+06		1.57446e+06	1.02184e+06	293949	2.15347e+06	1.15429e+06	1.51237e+06	671538	206141	1.54026e+06	2.07409e+06	Shared	Peak Found	Peak Found	High	Not Found	Peak Found
AAFICPGSSR	[D].AAFICPGSSR.[L]	1xCarbamidomethyl [C5]	0.0315984	18	P02790	P02790 [362-371]		Hemopexin OS=Homo sapiens OX=9606 GN=HPX PE=1 SV=2	P02790	0	1065.51	10	0.876	-0.19	0.806676	0.999954	30.51	20.6374	869429	761677	1.41258e+06	1.27743e+06	999362	893422	825197	836120	961648	869429	502070	716584	397144	1.48769e+06	781994	1.01504e+06	921447	595043	915809	582444	627892	556239	573913	781342	742508		High	Peak Found	High	Peak Found	High
CCNYITELR	[D].CCNYITELR.[R]	2xCarbamidomethyl [C1; C2]	0.00359532	16	P01024	P01024 [727-735]		Complement C3 OS=Homo sapiens OX=9606 GN=C3 PE=1 SV=2	P01024	0	1228.54	9	2.915	1.54	0.147771	0.50186	107.35	20.1182	247497	890585	457685	443996	333031	159419	178526		1.95572e+06	176238	245055	249962	131538	509629	131695	2.22649e+06	1.118e+06	164944	978831	1.55087e+06	1.63681e+06	810296	188314	1.13113e+06	538493		High	Peak Found	High	Peak Found	Peak Found
CDFQLLK	[D].CDFQLLK.[L]	1xCarbamidomethyl [C1]	0.0359275	28	P02765	P02765 [114-120]		Alpha-2-HS-glycoprotein OS=Homo sapiens OX=9606 GN=AHSG PE=1 SV=2	P02765	0	923.466	7	0.87	-0.2	0.754154	0.999954	29.12	21.0942	1.18661e+06	1.052e+06	989645	1.6708e+06	1.15095e+06	1.90964e+06	1.18661e+06	1.3317e+06	1.357e+06	1.28493e+06	1.01192e+06	803484	683903	877256	1.22786e+06	1.02426e+06	368272	1.25997e+06	1.12064e+06	745617	914732	834551	1.44826e+06	1.59892e+06	1.08049e+06		High	High	High	High	High
DPETEEAALVAIDYINQNLPWGYK	[D].DPETEEAALVAIDYINQNLPWGYK.[H]		0.00195854	10	P02765	P02765 [34-57]		Alpha-2-HS-glycoprotein OS=Homo sapiens OX=9606 GN=AHSG PE=1 SV=2	P02765	0	2749.34	24	0.869	-0.2	0.874038	0.999954	54.85	19.0917	296824	261868	889280	412846	277155	371814	208664	296824	1.09979e+06	988433	189865	165926	230751	318317	948847	360973	182886	245388	201831	293640	206307	254460	393189	163136	269491		High	Peak Found	Peak Found	High	Peak Found
FDFVPPVVR	[D].FDFVPPVVR.[W]		0.0646768	11	P01024	P01024 [1246-1254]		Complement C3 OS=Homo sapiens OX=9606 GN=C3 PE=1 SV=2	P01024	0	1075.59	9	6.681	2.74	0.0147678	0.0915432	118.21	20.0962	124159	996730	201011	123571	124750	178357			730603		90313.5	57329.5	86169.2	858850	74952.5	2.22516e+06	1.00197e+06	126805	2.76967e+06	2.6136e+06	1.27904e+06	558659	167014	1.07684e+06	991520		Peak Found	Peak Found	High	Peak Found	Peak Found
FLAEGGGVR	[D].FLAEGGGVR.[G]		0.0205931	11	P02671	P02671 [27-35]		Fibrinogen alpha chain OS=Homo sapiens OX=9606 GN=FGA PE=1 SV=2	P02671	0	905.484	9	0.3	-1.73	0.0106003	0.0707121	10.7	22.8256	4.88867e+06	2.54453e+06	9.06497e+06	4.88867e+06	4.36369e+06	1.31787e+07	1.97395e+06	1.72547e+07	1.99086e+06	7.80524e+06	2.68624e+07	4816159	2.34763e+06	5.03267e+06	2.49953e+06	1.3114e+06	3.03184e+06	2.64476e+06	2.59033e+06	2.7256e+06	705247	950249	2.67724e+07	245355	472355		High	Peak Found	High	Peak Found	Peak Found
GWHSWPIAHQWPQGPSAVDAAFSWEEK	[D].GWHSWPIAHQWPQGPSAVDAAFSWEEK.[L]		4.47388e-06	17	P02790	P02790 [291-317]		Hemopexin OS=Homo sapiens OX=9606 GN=HPX PE=1 SV=2	P02790	0	3104.44	27	1.405	0.49	0.626791	0.999954	66.37	19.509	316272	429803	359106		332613	300733	122765	276470	517567	363245	241940	357352	233586	560710	132387	298952	798924	172536	504155	523203	542656	366416	237065	186421	563837		High	Not Found	High	Peak Found	High
PATYGQFYGGDSYIILYNYR	[D].PATYGQFYGGDSYIILYNYR.[H]		7.83123e-06	23	P06396	P06396 [462-481]		Gelsolin OS=Homo sapiens OX=9606 GN=GSN PE=1 SV=1	P06396	0	2361.12	20	1.085	0.12	0.891532	0.999954	80.65	19.4401	345401	365878	911889	1.13527e+06	325920		372079	308464	433671	249921	366046	170631	155966	768947	296813	358122	380460	361411	403610	65075.4	334515	534064	322089	370400	604129		High	Peak Found	High	Peak Found	High
PCPLSPELLGLTK	[D].PCPLSPELLGLTK.[E]	1xCarbamidomethyl [C2]	0.0103119	15	Q96PD5	Q96PD5 [83-95]		N-acetylmuramoyl-L-alanine amidase OS=Homo sapiens OX=9606 GN=PGLYRP2 PE=1 SV=1	Q96PD5	0	1424.78	13	0.883	-0.18	0.870257	0.999954	41.32	19.0708	285919	264731	431257	607014	238499	285231	189359	338493	386722	309247	170300	285919	225612	394348	264731	370586		150294	289891	301165	204239	119215	213119	212516	367417		High	Peak Found	High	High	High
PDAPPSPPLGAPGLPPAGSPPDSHVLLAAPPGHQLHR	[D].PDAPPSPPLGAPGLPPAGSPPDSHVLLAAPPGHQLHR.[A]		4.23321e-06	19	P02765	P02765 [275-311]		Alpha-2-HS-glycoprotein OS=Homo sapiens OX=9606 GN=AHSG PE=1 SV=2	P02765	0	3617.9	37	1.058	0.08	0.925701	0.999954	83.96	19.384	330217	353960	1.35449e+06	458051	478976	330217	249023	357925	314669	692687	151552	151598	130117	774826	299198	353960		484674	164255	195649	126603		570318		442982		High	Peak Found	High	High	High
PETEEAALVAIDYINQNLPWGYK	[D].PETEEAALVAIDYINQNLPWGYK.[H]		1.83759e-08	84	P02765	P02765 [35-57]		Alpha-2-HS-glycoprotein OS=Homo sapiens OX=9606 GN=AHSG PE=1 SV=2	P02765	0	2634.31	23	1.049	0.07	0.836353	0.999954	43.35	23.6274	6.23252e+06	6.72611e+06	1.10692e+07	6.23252e+06	6.1602e+06	8.76631e+06	5.49774e+06	6.45162e+06	1.5824e+07	8.45615e+06	4.96596e+06	4.12099e+06	5.14129e+06	1.01185e+07	9.21391e+06	7.10368e+06	4.39319e+06	6.83654e+06	5.38678e+06	6.61747e+06	6.06295e+06	7.03355e+06	8.65239e+06	4.52e+06	6.58727e+06		High	High	High	High	High
PHYTTFDGR	[D].PHYTTFDGR.[R]		0.0244164	18	Q9Y6R7	Q9Y6R7 [478-486]; [1258-1266]; [2459-2467]		IgGFc-binding protein OS=Homo sapiens OX=9606 GN=FCGBP PE=1 SV=3	Q9Y6R7	0	1093.51	9	7.62	2.93	1.21148e-12	2.22317e-11	125.09	25.5253	4.49225e+06	4.37992e+07	1.68988e+06	1.08603e+07	4.49225e+06	3.03433e+06	2.71134e+06	3.43909e+06	3.09368e+07	314698	5.49777e+06	26152526	1.03154e+07	2.10726e+07	1.13354e+06	5.34749e+07	1.05183e+08	1.26255e+07	4.31897e+07	6.46387e+07	8.77414e+07	1.32177e+08	5.1058e+06	3.77174e+07	4.44173e+07		High	Peak Found	High	High	High
PITVIDEIR	[D].PITVIDEIR.[D]		0.0048032	40	P00751	P00751 [398-406]		Complement factor B OS=Homo sapiens OX=9606 GN=CFB PE=1 SV=2	P00751	0	1055.61	9	0.964	-0.05	0.957905	0.999954	37.05	23.1681	4.71605e+06	4.70909e+06	5.33101e+06	4.40038e+06	7.95982e+06	4.01873e+06	5.58445e+06	4.71605e+06	8.28574e+06	4.66953e+06	4.80356e+06	4465044	3.32513e+06	6.11264e+06	1.33773e+06	4.69556e+06	5.69926e+06	3.80453e+06	5.67272e+06	3.92613e+06	7.80353e+06	4.72265e+06	4.1848e+06	6.51228e+06	3.27207e+06		High	Peak Found	High	Peak Found	High
PITVTVPVEVSR	[D].PITVTVPVEVSR.[K]		0.00189207	15	P10909	P10909 [414-425]		Clusterin OS=Homo sapiens OX=9606 GN=CLU PE=1 SV=1	P10909	0	1296.75	12	0.867	-0.21	0.788959	0.999954	31.91	22.4149	3.08072e+06	2.51124e+06	4.56799e+06	3.33142e+06	3.08072e+06	3.45481e+06	4.79371e+06	2.95348e+06	3.17619e+06	2.4858e+06	2.21769e+06	2.14426e+06	1.07268e+06	3.43114e+06	3.15816e+06	3.74431e+06	3.2709e+06	2.47758e+06	2.37741e+06	2.30047e+06	2.54536e+06	1.25969e+06	3.08134e+06	1.87151e+06	1.89891e+06		Peak Found	Peak Found	Peak Found	High	High
PLDTLGSEGALSPGGVASLLR	[D].PLDTLGSEGALSPGGVASLLR.[L]		2.51845e-05	21	P0C0L4; P0C0L5	P0C0L4 [985-1005]; P0C0L5 [985-1005]		Complement C4-A OS=Homo sapiens OX=9606 GN=C4A PE=1 SV=2 Complement C4-B OS=Homo sapiens OX=9606 GN=C4B PE=1 SV=2	P0C0L4; P0C0L5	0	2010.09	21	0.918	-0.12	0.795474	0.999954	45.44	21.2118	1.2714e+06	1.15736e+06	1.72825e+06	1.37234e+06	1.2714e+06	907142	2.13015e+06	1.30348e+06	1.05231e+06	2.22581e+06	1.24099e+06	853504	922771	2.14353e+06	840259	891051	728426	1.93138e+06	1.73054e+06	501150	1.03204e+06	893392	1.29791e+06	1.30476e+06	1.7808e+06	Shared	High	Peak Found	High	High	Peak Found
PLSTPFDNEFYNGLCNR	[D].PLSTPFDNEFYNGLCNR.[D]	1xCarbamidomethyl [C15]	4.26257e-06	10	P02748	P02748 [167-183]		Complement component C9 OS=Homo sapiens OX=9606 GN=C9 PE=1 SV=2	P02748	0	2043.92	17	0.66	-0.6	0.499787	0.949735	29.83	19.2834	405581	232530	528847	593307	713953	107197	362367	264126		325472	453948			879332	218614	132061		247332	552715		217361	107247	303518	345140	204455		High	Peak Found	High	Peak Found	High
PQTFYYAVAVVK	[D].PQTFYYAVAVVK.[K]		9.17201e-05	11	P02787	P02787 [110-121]		Serotransferrin OS=Homo sapiens OX=9606 GN=TF PE=1 SV=3	P02787	0	1385.75	12	0.424	-1.24	0.158656	0.52773	14.45	19.6311	597610	214397	120158	401881	894716		314094	779309		597610	360073	4820255	2.49108e+06		256828	167942		354656						178976			Peak Found	Peak Found	Not Found	High	High
PSCCSGALYYGSK	[D].PSCCSGALYYGSK.[V]	2xCarbamidomethyl [C3; C4]	5.10174e-06	19	P19823	P19823 [648-660]		Inter-alpha-trypsin inhibitor heavy chain H2 OS=Homo sapiens OX=9606 GN=ITIH2 PE=1 SV=2	P19823	0	1449.61	13	1.166	0.22	0.862768	0.999954	42.57	21.8312	1.90161e+06	1.82963e+06	2.50953e+06	1.9338e+06	1.90161e+06	1.95967e+06	1.36373e+06	1.96421e+06	2.37788e+06	1.22747e+06	1.38306e+06	1.55641e+06	792272	3.20226e+06	1.43628e+06	3.06642e+06	2.43557e+06	1.54066e+06	2.25094e+06	1.79923e+06	1.61624e+06	1.86054e+06	1.60437e+06	1.71196e+06	2.0908e+06		High	Peak Found	High	Peak Found	High
SGEGDFLAEGGGVR	[D].SGEGDFLAEGGGVR.[G]		4.20016e-05	44	P02671	P02671 [22-35]		Fibrinogen alpha chain OS=Homo sapiens OX=9606 GN=FGA PE=1 SV=2	P02671	0	1350.63	14	0.561	-0.84	0.196377	0.60885	27.32	22.9667	5.51567e+06	2.68162e+06	8.72311e+06	1.66562e+07	5.51567e+06	6.047e+06	3.09628e+06	5.75075e+06	3.3982e+06	4.63615e+06	1.26298e+07	2719068	2.09839e+06	6.65213e+06	2.83855e+06	1.94944e+06	6.92495e+06	2.53337e+06	4.68225e+06	3.63653e+06	2.27181e+06	2.22808e+06	8.42626e+06	1.10736e+06	1.20254e+06		High	Peak Found	High	High	High
SGGPLIVHK	[D].SGGPLIVHK.[R]		0.00615561	24	P00751	P00751 [699-707]		Complement factor B OS=Homo sapiens OX=9606 GN=CFB PE=1 SV=2	P00751	0	907.536	9	1.088	0.12	0.76673	0.999954	50.34	23.8412	7.4164e+06	7.61181e+06	2.81594e+06	2.25085e+06	9.8805e+06	6.14451e+06	6.1888e+06	7.4164e+06	1.3559e+07	9.09409e+06	7.93456e+06	5.10393e+06	8.1492e+06	5.01417e+06	5.49312e+06	7.84258e+06	4.9871e+06	7.63174e+06	8.65168e+06	7.59193e+06	1.19501e+07	9.86813e+06	6.92989e+06	1.09852e+07	6.81266e+06		High	High	High	High	High
SVDAAFICPGSSR	[D].SVDAAFICPGSSR.[L]	1xCarbamidomethyl [C8]	0.000405329	19	P02790	P02790 [359-371]		Hemopexin OS=Homo sapiens OX=9606 GN=HPX PE=1 SV=2	P02790	0	1366.64	13	0.931	-0.1	0.827493	0.999954	45.45	20.1602	644440	527246	1.83223e+06	1.34503e+06	696827	590321	644440	671566	1.27383e+06	544917	413124	458880	417936	1.70611e+06	507231	711696	901939	504467	765245	520229	468845	487797	483510	908531	534358		High	Peak Found	High	High	High
VHAAFFHGQALTNK	[D].VHAAFFHGQALTNK.[N]		0.0017296	17	P00450	P00450 [294-307]		Ceruloplasmin OS=Homo sapiens OX=9606 GN=CP PE=1 SV=1	P00450	0	1540.8	14	1.857	0.89	0.440494	0.9098	106.39	19.9339	277878	723725	105547		565275	112001	1.12367e+06	1.08448e+06	394613	419676	188926	195675	155011			716265	731263	204584	942898	980307	1.33071e+06	517499	115679	623046	781319		Peak Found	Not Found	Not Found	Not Found	Peak Found
SSTWLTAFVLK	[DG].SSTWLTAFVLK.[V]		0.00470488	23	P0C0L4; P0C0L5	P0C0L4 [1074-1084]; P0C0L5 [1074-1084]		Complement C4-A OS=Homo sapiens OX=9606 GN=C4A PE=1 SV=2 Complement C4-B OS=Homo sapiens OX=9606 GN=C4B PE=1 SV=2	P0C0L4; P0C0L5	0	1252.69	11	4.906	2.29	0.0365484	0.18248	115.11	21.1124	454199	1.8128e+06	352066	638480	583374	172520	208738	482225	2.33524e+06	126323	454199	621864	164400	2.56148e+06		740477	1.02404e+06	378410	5.29873e+06	880699	1.8128e+06	4.63459e+06	323842	7.00919e+06	1.18007e+07	Shared	Peak Found	Peak Found	High	Not Found	High
AEEDGDLQCLCVK	[E].AEEDGDLQCLCVK.[T]	2xCarbamidomethyl [C9; C11]	0.000948284	14	P10720; P02776	P10720 [36-48]; P02776 [33-45]		Platelet factor 4 variant OS=Homo sapiens OX=9606 GN=PF4V1 PE=1 SV=1 Platelet factor 4 OS=Homo sapiens OX=9606 GN=PF4 PE=1 SV=2	P10720; P02776	0	1536.67	13	1.038	0.05	0.992365	0.999954	60.41	19.7617	433239	455712	627560	483132	383507	177253	492990	231978	986411	321494	347827	445097	433239	195407	269270	605781	224674	528710	476496	558335	228964	559868	629879	435835	383227	Shared	High	Peak Found	Peak Found	Peak Found	High
DSVTYHCSR	[E].DSVTYHCSR.[G]	1xCarbamidomethyl [C7]	0.0329073	22	P00751	P00751 [185-193]		Complement factor B OS=Homo sapiens OX=9606 GN=CFB PE=1 SV=2	P00751	0	1124.48	9	0.972	-0.04	0.860975	0.999954	45.29	21.1642	1.2254e+06	1.12453e+06	751289	591443	1.58655e+06	1.04951e+06	1.48815e+06	1.58022e+06	2.02003e+06	1.29985e+06	1.19125e+06	782279	1.2254e+06	1.0219e+06	731930	1.04091e+06	799575	1.21933e+06	1.11999e+06	1.53338e+06	1.78452e+06	1.12909e+06	1.44164e+06	1.89036e+06	1.0368e+06		High	Peak Found	High	High	High
FPGIPSPLDAAVECHR	[E].FPGIPSPLDAAVECHR.[G]	1xCarbamidomethyl [C14]	1.11409e-05	12	P02790	P02790 [136-151]		Hemopexin OS=Homo sapiens OX=9606 GN=HPX PE=1 SV=2	P02790	0	1765.87	16	1.206	0.27	0.766893	0.999954	42.55	19.226	273995	339198	276773	230539	259626	210746	379028	369320	273995	409252	204001	312906	161214	282812	122074	361696	369991	543848	439876	337177	380284	341231	201016	265247	275834		Peak Found	Peak Found	Peak Found	Peak Found	High
GDFLAEGGGVR	[E].GDFLAEGGGVR.[G]		0.0516175	12	P02671	P02671 [25-35]		Fibrinogen alpha chain OS=Homo sapiens OX=9606 GN=FGA PE=1 SV=2	P02671	0	1077.53	11	0.658	-0.6	0.500533	0.949735	35.48	22.3972	3.35607e+06	2.16765e+06	3.49214e+06	4.80577e+06	2.02728e+06	4.84486e+06	1.1116e+06	4.40705e+06	3.35607e+06	3.05497e+06	8.29868e+06	1.76463e+06	852848	2.99411e+06	1.94934e+06	2.41041e+06	4.1022e+06	1.26692e+06	3.00474e+06	2.48455e+06	1.06583e+06	1.47754e+06	7.22579e+06	402714	1.11839e+06		High	High	High	Peak Found	Peak Found
IDTLETTCHVLDPTPVAR	[E].IDTLETTCHVLDPTPVAR.[C]	1xCarbamidomethyl [C8]	1.27278e-07	10	P02765	P02765 [82-99]		Alpha-2-HS-glycoprotein OS=Homo sapiens OX=9606 GN=AHSG PE=1 SV=2	P02765	0	2038.03	18	1.136	0.18	0.791405	0.999954	63.42	17.2522	80326.3	75782.9			56636.6	101334	75126.2	85886.4	2.34466e+06	115150	47116		42932.3			87235.5		126321	65833.8	1.78365e+06		62948.2	55867.2				Not Found	Not Found	Not Found	High	Peak Found
ITTIHNLFR	[E].ITTIHNLFR.[K]		0.0138505	19	P05546	P05546 [195-203]		Heparin cofactor 2 OS=Homo sapiens OX=9606 GN=SERPIND1 PE=1 SV=3	P05546	0	1114.64	9	0.846	-0.24	0.701882	0.999954	46.9	19.6927	460433	386999	303809	293184	329096	472233	897227	653183	421424	731662	543092	460433	339332	255087	168452	691569	159890	668295	661984	567317	299021	252685	323383	463131	559387		High	Peak Found	Peak Found	High	High
LHVDGPPPRPQLR	[E].LHVDGPPPRPQLR.[A]		0.00157019	16	P04217	P04217 [394-406]		Alpha-1B-glycoprotein OS=Homo sapiens OX=9606 GN=A1BG PE=1 SV=4	P04217	0	1481.83	13	0.978	-0.03	0.9165	0.999954	54.84	19.7528	447716	435768		409744	764302	445601	486079	180479	589145	449841	412063	506639	404559	252389	584765	601524	439295	142068	114266	394814	585884	432269	613072	883438	401539		Not Found	Peak Found	Peak Found	High	High
LLESYIDGR	[E].LLESYIDGR.[I]		0.0135686	12	P00734	P00734 [355-363]		Prothrombin OS=Homo sapiens OX=9606 GN=F2 PE=1 SV=2	P00734	0	1065.56	9	18.938	4.24	0.000418517	0.00447307	72.24	21.8711	201785	3.634e+06		292266	123447	207788		272629	1.97343e+06	150286	195955	142386		2.86722e+06		5.7314e+06	4.49212e+06	287798	6.341e+06	8.33536e+06	4.00414e+06	2.52618e+06		2.82513e+06	3.29807e+06		Not Found	Peak Found	High	Not Found	Peak Found
NFLFLTPDCK	[E].NFLFLTPDCK.[S]	1xCarbamidomethyl [C9]	0.00628413	13	P01042	P01042 [210-219]		Kininogen-1 OS=Homo sapiens OX=9606 GN=KNG1 PE=1 SV=2	P01042	0	1254.62	10	1.774	0.83	0.369691	0.841277	113.92	19.4623	181891	540444							543376			60886.5		437707		998735	391030	55608.5	930533	638446	595441	528624		466569	552528		Not Found	Not Found	High	Not Found	Not Found
SLLNHFLYEVAR	[E].SLLNHFLYEVAR.[R]		9.17201e-05	16	P43652	P43652 [157-168]		Afamin OS=Homo sapiens OX=9606 GN=AFM PE=1 SV=1	P43652	0	1461.78	12	9.239	3.21	0.00469007	0.0363761	125.88	21.9252	343877	3.63862e+06	99386.8	378456	338403	350835	326634	217432	3.81498e+06	343877	445859	754349	65414.8	1.51036e+06	58117.6	5.64977e+06	3.54652e+06	385572	6.07852e+06	4.06097e+06	3.7331e+06	4.5798e+06	351225	2.80319e+06	7.30719e+06		Peak Found	Peak Found	High	Peak Found	Peak Found
TPDFQLFK	[E].TPDFQLFK.[N]		0.0151405	18	P04217	P04217 [55-62]		Alpha-1B-glycoprotein OS=Homo sapiens OX=9606 GN=A1BG PE=1 SV=4	P04217	0	995.52	8	1.147	0.2	0.897792	0.999954	87.46	20.2943	571306	714555	49121.6	181471	723564	1.23584e+06	1.6831e+06	1.177e+06	556524	339066	542295	657660	571306	147380	826161	569739	593318	239622	1.40812e+06	771696	736796	692986	2.16806e+06	625390	772483		Peak Found	Peak Found	Peak Found	Peak Found	High
TTWDYASDHGEK	[E].TTWDYASDHGEK.[K]		0.00969361	11	P00450	P00450 [31-42]		Ceruloplasmin OS=Homo sapiens OX=9606 GN=CP PE=1 SV=1	P00450	0	1409.6	12	0.997	0	0.967005	0.999954	48.6	19.0135	271423	257780	347821	178449	172218		398327	317955	257750	252300	285822	133670	315590	289594	181291	257116	426911	228125	236725	191827	258447	284632	141176	596838	285368		Peak Found	Peak Found	High	Peak Found	Peak Found
WTCKPIAEK	[E].WTCKPIAEK.[C]	1xCarbamidomethyl [C3]	0.00473743	14	P02751	P02751 [177-185]		Fibronectin OS=Homo sapiens OX=9606 GN=FN1 PE=1 SV=4	P02751	0	1132.58	9	1.401	0.49	0.665974	0.999954	70.98	19.7536	402574	481396	167879	405354		720720	412892	399812	462419	566168	370498	150542	179158	134700		1.06035e+06	564115	385895	636755	925172	375580	481396	834158	322633	468203		Peak Found	Peak Found	Peak Found	Not Found	Not Found
AGILENGAVR	[F].AGILENGAVR.[Y]		0.0349705	12	P02749	P02749 [87-96]		Beta-2-glycoprotein 1 OS=Homo sapiens OX=9606 GN=APOH PE=1 SV=3	P02749	0	999.558	10	0.768	-0.38	0.579454	0.987835	30.59	22.783	4.21691e+06	3.00019e+06	4.21691e+06	5.17456e+06	2.90159e+06	3.38259e+06	4.32594e+06	8.36866e+06	1.99815e+06	6.17371e+06	5.27943e+06	3503911	1.93832e+06	3.39206e+06	6.45756e+06	2.6311e+06	2.00133e+06	3.6155e+06	2.74475e+06	3.38129e+06	3.2794e+06	1.80319e+06	5.28144e+06	2.58287e+06	1.9261e+06		Peak Found	Peak Found	High	Peak Found	Peak Found
AHYVVTSQVVNTANEAR	[F].AHYVVTSQVVNTANEAR.[E]		5.07125e-07	14	P19827	P19827 [67-83]		Inter-alpha-trypsin inhibitor heavy chain H1 OS=Homo sapiens OX=9606 GN=ITIH1 PE=1 SV=3	P19827	0	1858.94	17	13.32	3.74	0.000755151	0.00759524	48.18	20.5877	108839	1.46696e+06		108839			84769		2.07947e+06					1.11634e+06		2.73353e+06	1.2103e+06		1.46696e+06	1.40748e+06	1.44976e+06	1.49609e+06		1.6196e+06	1.60429e+06		Not Found	Peak Found	High	Not Found	Not Found
ALLFLVFDENESWYLDDNIK	[F].ALLFLVFDENESWYLDDNIK.[T]		1.253e-05	52	P00450	P00450 [917-936]		Ceruloplasmin OS=Homo sapiens OX=9606 GN=CP PE=1 SV=1	P00450	0	2444.2	20	1.706	0.77	0.38728	0.860474	71.14	19.406	263115	431580	216952	2.41426e+06	105128	131086	184744	230644	362674	308289	509298	263115	601545	789522	413897	400369	234533	626218	303461	342527	392416	631420	450018	720265	536076		Peak Found	High	High	High	High
ATTFYQHLADSK	[F].ATTFYQHLADSK.[N]		0.000170851	26	P01008	P01008 [91-102]		Antithrombin-III OS=Homo sapiens OX=9606 GN=SERPINC1 PE=1 SV=1	P01008	0	1381.67	12	8.314	3.06	2.1685e-06	3.07896e-05	126.4	23.1711	804724	8.64021e+06	502850	988327	648144	1.21656e+06	804724	1.86283e+06	9.395e+06	271387	722415	1.29901e+06	479064	7.54221e+06	169900	8.65763e+06	6.88612e+06	770090	8.62282e+06	9.49204e+06	8.70729e+06	1.7371e+07	579379	1.16675e+07	9.82763e+06		Peak Found	Peak Found	High	Peak Found	High
AVYDQSATALHFLGR	[F].AVYDQSATALHFLGR.[V]		8.1552e-05	20	P01019	P01019 [463-477]		Angiotensinogen OS=Homo sapiens OX=9606 GN=AGT PE=1 SV=1	P01019	0	1648.84	15	2.525	1.34	0.266279	0.722809	87	21.9188	1.04727e+06	2.91735e+06	1.15109e+06	620498	1.05038e+06	1.04727e+06	1.01312e+06	1.95254e+06	3.45923e+06	983559	912033	1.24393e+06	997015	4.37007e+06	1.5263e+06	3.1646e+06	8.29263e+06	1.55461e+06	2.68942e+06	1.76329e+06	7.47138e+06	6.14865e+06	1.08812e+06	6.68773e+06	1.0609e+06		High	Peak Found	Peak Found	High	High
CGGTLISPEWVLTAAHCLEK	[F].CGGTLISPEWVLTAAHCLEK.[S]	2xCarbamidomethyl [C1; C17]	0.000226821	21	P00747	P00747 [607-626]		Plasminogen OS=Homo sapiens OX=9606 GN=PLG PE=1 SV=2	P00747	0	2242.1	20	0.952	-0.07	0.858379	0.999954	35.39	19.6347	422631	391395	375989	281700	125626	400478	485764	578196	429789	283555	454490	542598	422631	401538	500988	517247	309128	369343	337627	516338	272234	402169	193026	381507	435043		High	Peak Found	High	High	Peak Found
FHLNAVALGDGGHYTCR	[F].FHLNAVALGDGGHYTCR.[Y]	1xCarbamidomethyl [C16]	9.71147e-07	23	P04217	P04217 [264-280]		Alpha-1B-glycoprotein OS=Homo sapiens OX=9606 GN=A1BG PE=1 SV=4	P04217	0	1887.89	17	8.845	3.14	0.00335743	0.0276498	132.58	21.023	214358	1.91656e+06		295335	94234.7			214358	5.54777e+06		71095.9			1.22043e+06	385795	2.29731e+06	1.2711e+06		1.30714e+06	1.86579e+06	3.13301e+06	2.36425e+06		1.9687e+06	2.65455e+06		Not Found	Peak Found	High	Peak Found	Peak Found
FPENWLWR	[F].FPENWLWR.[V]		0.0077257	76	P0C0L4; P0C0L5	P0C0L4 [778-785]; P0C0L5 [778-785]		Complement C4-A OS=Homo sapiens OX=9606 GN=C4A PE=1 SV=2 Complement C4-B OS=Homo sapiens OX=9606 GN=C4B PE=1 SV=2	P0C0L4; P0C0L5	0	1147.57	8	0.735	-0.44	0.614789	0.999954	45.64	20.9751	1.0765e+06	984814	622118	1.0765e+06	1.69504e+06	974119	2.43912e+06	947205	4.59188e+06	3.17367e+06	1.9319e+06	704049	891025	1.23846e+06	689698	276505	1.03412e+06	1.17119e+06	1.16322e+06	520106	814575	804745	1.64394e+06	937862	3.88467e+06	Shared	High	Peak Found	High	High	High
HEHAEVVFTANDSGPR	[F].HEHAEVVFTANDSGPR.[R]		6.02229e-06	13	P02766	P02766 [108-123]		Transthyretin OS=Homo sapiens OX=9606 GN=TTR PE=1 SV=1	P02766; Q5U7I5	0	1765.83	16	1.102	0.14	0.941061	0.999954	51.55	22.1896	2.17347e+06	2.60982e+06	1.61879e+06	1.62878e+06	3.07018e+06	2.41413e+06	3.31618e+06	1.46673e+06	1.4714e+06	1.96881e+06	2.90061e+06	3.58816e+06	2.17347e+06	771470	2.53337e+06	2.68858e+06	3.33549e+06	3.09451e+06	3.92799e+06	1.91649e+06	2.7369e+06	2.95939e+06	2.06366e+06	2.41207e+06	1.32488e+06		High	Peak Found	High	High	High
HLNAVALGDGGHYTCR	[F].HLNAVALGDGGHYTCR.[Y]	1xCarbamidomethyl [C15]	7.37244e-08	12	P04217	P04217 [265-280]		Alpha-1B-glycoprotein OS=Homo sapiens OX=9606 GN=A1BG PE=1 SV=4	P04217	0	1740.82	16	8.578	3.1	0.00711821	0.0512892	89.58	20.7254	169460	1.56416e+06	210775	169460				97160.2	7.19577e+06	185647		88488.5	162690	748667	2.1583e+06	2.26776e+06	1.04823e+06	105091	1.25489e+06	1.33452e+06	1.84862e+06	2.33649e+06	319627	1.83332e+06	2.42001e+06		Peak Found	Peak Found	High	Peak Found	Not Found
HSHGITYYK	[F].HSHGITYYK.[E]		0.00153798	18	P00450	P00450 [120-128]		Ceruloplasmin OS=Homo sapiens OX=9606 GN=CP PE=1 SV=1	P00450	0	1105.54	9	0.379	-1.4	0.187619	0.591502	17.43	22.2228	3.78046e+06	1.1142e+06	1.54964e+06	560015	5.51607e+06	3.226e+06	4.5616e+06	5.2415e+06	3.78046e+06	6.43932e+06	4.08326e+06	922204	2.3946e+06	2.76132e+06	4.17203e+06	2.41042e+06	683953	4.07883e+06	443806	187885	352428	197386	1.84854e+06	209995	1.8151e+06		High	Peak Found	Peak Found	High	High
ICPLTGLWPINTLK	[F].ICPLTGLWPINTLK.[C]	1xCarbamidomethyl [C2]	5.097e-05	40	P02749	P02749 [65-78]		Beta-2-glycoprotein 1 OS=Homo sapiens OX=9606 GN=APOH PE=1 SV=3	P02749	0	1625.91	14	3.701	1.89	0.138157	0.479624	112.96	21.4885	532678	2.40967e+06	304622	1.3454e+06	532678	238156	391898	855586	4.56134e+06	347684	711489	906200	55587.4	3.22728e+06	504139	1.60365e+06	2.5898e+06	533171	2.29143e+06	3.40962e+06	2.53401e+06	4.84553e+06	364824	1.79977e+06	4.2131e+06		High	Peak Found	High	High	High
IQLWAFDAVK	[F].IQLWAFDAVK.[G]		0.00347341	37	P02760	P02760 [300-309]		Protein AMBP OS=Homo sapiens OX=9606 GN=AMBP PE=1 SV=1	P02760	0	1190.66	10	1.747	0.81	0.185562	0.588116	70.89	23.6792	4.69647e+06	8.73598e+06	3.01871e+06	7.71443e+06	4.69647e+06	3.46494e+06	3.49684e+06	5.37104e+06	6.09513e+06	2.30642e+06	6.15001e+06	6.74556e+06	2.13921e+06	1.27997e+07	1.78462e+06	9.69499e+06	1.40142e+07	3.94961e+06	9.57498e+06	8.63542e+06	5.77083e+06	8.70769e+06	2.29647e+06	8.76436e+06	1.13558e+07		High	Peak Found	High	High	High
IQVGVISWGVVDVCK	[F].IQVGVISWGVVDVCK.[N]	1xCarbamidomethyl [C14]	4.00178e-05	12	P00751	P00751 [712-726]		Complement factor B OS=Homo sapiens OX=9606 GN=CFB PE=1 SV=2	P00751	0	1658.89	15	3.795	1.92	0.0154973	0.0944897	49.51	18.7665	79506.8	366447		109242			57865.6									198154	354105				453219	379219					Peak Found	Peak Found	High	Not Found	Peak Found
ISDFAVTADGNAFIGDIK	[F].ISDFAVTADGNAFIGDIK.[D]		3.01425e-05	22	P19827	P19827 [97-114]		Inter-alpha-trypsin inhibitor heavy chain H1 OS=Homo sapiens OX=9606 GN=ITIH1 PE=1 SV=3	P19827	0	1853.93	18	1.257	0.33	0.831775	0.999954	45.63	20.7779	817231	980728	820186	1.17649e+06	316303	513812	817231	846423	877249	504563	953457	580226	664305	1.18337e+06	386344	1.01227e+06	948781	624716	1.27759e+06	1.09345e+06	950167	1.22544e+06	443106	1.06711e+06	831918		High	Peak Found	High	High	High
ISLGEACK	[F].ISLGEACK.[K]	1xCarbamidomethyl [C7]	0.105296	18	P01024	P01024 [714-721]		Complement C3 OS=Homo sapiens OX=9606 GN=C3 PE=1 SV=2	P01024	0	877.445	8	3.935	1.98	0.0061952	0.0457861	124.02	24.1686	2.73159e+06	1.61249e+07	2.02759e+06	5.64607e+06	4.20119e+06		2.04013e+06	1.41518e+06	2.74596e+07	2.0051e+06	3.65742e+06	5.81504e+06	1.13212e+06	1.72739e+07	394046	2.63775e+07	8.08387e+06	4.08659e+06	2.20622e+07	2.07919e+07	1.88413e+07	1.18612e+07	1.10314e+06	1.9093e+07	1.50524e+07		High	Peak Found	High	Peak Found	High
KPTLSQQQK	[F].KPTLSQQQK.[S]		0.000488476	13	Q14624	Q14624 [216-224]		Inter-alpha-trypsin inhibitor heavy chain H4 OS=Homo sapiens OX=9606 GN=ITIH4 PE=1 SV=4	Q14624	0	1057.6	9	4.189	2.07	0.0282907	0.150157	125.96	20.3693	183045	1.17145e+06	10576.5	36874.1	352522	144104	296370	299190	1.43786e+06	47010.1	143043	232509		77485	109468	1.1519e+06	1.24843e+06	177610	1.24874e+06	1.19133e+06	1.26773e+06	1.43181e+06	197631	373317	1.26263e+06		Peak Found	Peak Found	Peak Found	Peak Found	High
LCTGGVSPYADPNTCR	[F].LCTGGVSPYADPNTCR.[G]	2xCarbamidomethyl [C2; C15]	5.73785e-06	14	P00751	P00751 [681-696]		Complement factor B OS=Homo sapiens OX=9606 GN=CFB PE=1 SV=2	P00751	0	1767.78	16	11.833	3.56	0.00315868	0.0263025	84.57	21.9345	309308	3.69873e+06	175444	512939	309308	185914	356935	265332	7.77066e+06	182258	440468	597870	145834	2.37595e+06		3.69918e+06	3.69828e+06	231839	4.33465e+06	4.31407e+06	5.1268e+06	3.66795e+06		6.05667e+06	2.85289e+06		Peak Found	Peak Found	High	Not Found	High
LDCCNYITELR	[F].LDCCNYITELR.[R]	2xCarbamidomethyl [C3; C4]	0.000334016	31	P01024	P01024 [725-735]		Complement C3 OS=Homo sapiens OX=9606 GN=C3 PE=1 SV=2	P01024	0	1456.66	11	7.745	2.95	1.00011e-10	1.73698e-09	126.61	25.1652	3.81133e+06	3.38144e+07	2.74779e+06	9.01009e+06	5.30569e+06	1.83589e+06	3.81133e+06	2.24966e+06	5.59426e+07	1.9213e+06	5.64998e+06	7.43353e+06	932300	2.64895e+07		5.59357e+07	4.54599e+07	4.61018e+06	4.10909e+07	4.63008e+07	5.34825e+07	2.40386e+07	1.05446e+06	3.38144e+07	2.97025e+07		Peak Found	Peak Found	High	Not Found	Peak Found
LFAVYDQSATALHFLGR	[F].LFAVYDQSATALHFLGR.[V]		1.14533e-05	26	P01019	P01019 [461-477]		Angiotensinogen OS=Homo sapiens OX=9606 GN=AGT PE=1 SV=1	P01019	0	1909	17	0.721	-0.47	0.616926	0.999954	33.44	20.0493	666087	418957	666087	372064	549136	758090	724214	1.5153e+06	837075	990925	425031	410750	463339	267585	756057	405079	271063	433311	396545	493101	213150	404659	1.37766e+06	956007	574882		High	Peak Found	High	High	High
LNGALDGVILGDYLSR	[F].LNGALDGVILGDYLSR.[T]		0.000478453	14	Q96PD5	Q96PD5 [273-288]		N-acetylmuramoyl-L-alanine amidase OS=Homo sapiens OX=9606 GN=PGLYRP2 PE=1 SV=1	Q96PD5	0	1675.9	16	1.101	0.14	0.834243	0.999954	64.09	18.6307	177294	228577	117533	259241		99106.5	83753.8	206138	310036	391946	152486	219758	137643	235823	283424	256551	104465	123718	152602	385445	135323	155300		228577	239036		Peak Found	Peak Found	High	High	Not Found
LSCCQFAESLR	[F].LSCCQFAESLR.[K]	2xCarbamidomethyl [C3; C4]	0.000719295	17	P0C0L4; P0C0L5	P0C0L4 [733-743]; P0C0L5 [733-743]		Complement C4-A OS=Homo sapiens OX=9606 GN=C4A PE=1 SV=2 Complement C4-B OS=Homo sapiens OX=9606 GN=C4B PE=1 SV=2	P0C0L4; P0C0L5	0	1370.62	11	0.688	-0.54	0.401501	0.87792	38.44	23.0024	5.16485e+06	3.23771e+06	5.25209e+06	3.98671e+06	3.47002e+06	2.95503e+06	6.71744e+06	5.16485e+06	1.91243e+06	9.13393e+06	6.64653e+06	5724556	5.12801e+06	1.80063e+06	1.96995e+06	5.42133e+06	1.3298e+06	7.9743e+06	7.29845e+06	3.41233e+06	7.82275e+06	842215	4.52985e+06	3.07202e+06	2.82199e+06	Shared	High	Peak Found	High	Peak Found	High
NALQYLR	[F].NALQYLR.[L]		0.0968854	19	P51884	P51884 [229-235]		Lumican OS=Homo sapiens OX=9606 GN=LUM PE=1 SV=2	P51884	0	877.489	7	2.745	1.46	0.020776	0.118237	104.51	23.5699	3.12991e+06	9.32269e+06	2.54624e+06	7.50224e+06	3.80339e+06	3.12991e+06	2.16796e+06	3.54491e+06	1.97314e+07	1.36695e+06	4.66301e+06	2.20021e+06	582441	1.37752e+07	1.26781e+06	1.18099e+07	6.34907e+06	2.75061e+06	7.89147e+06	1.21429e+07	6.31742e+06	1.10135e+07	2.07826e+06	1.78219e+07	1.96824e+07		Peak Found	High	High	Peak Found	High
PEVDVLTK	[F].PEVDVLTK.[Y]		0.0128445	12	P04114	P04114 [3792-3799]		Apolipoprotein B-100 OS=Homo sapiens OX=9606 GN=APOB PE=1 SV=2	P04114	0	900.504	8	1.185	0.25	0.770901	0.999954	72.83	19.2438	305661	315143	86889.2		243199	384165	527946	1.15964e+06	496740	219108	390793	182179	149653		315143	215699	319418	242950	689039	317334	165859	283460	243771	626536	628870		Peak Found	Not Found	Not Found	High	High
PGIPSPLDAAVECHR	[F].PGIPSPLDAAVECHR.[G]	1xCarbamidomethyl [C13]	1.02542e-05	42	P02790	P02790 [137-151]		Hemopexin OS=Homo sapiens OX=9606 GN=HPX PE=1 SV=2	P02790	0	1618.8	15	1.204	0.27	0.86193	0.999954	37.05	20.7976	814313	1.00831e+06	568272	814313	856638	792049	1.10576e+06	1.2497e+06	1.03074e+06	735040	768110	622693	849165	1.01976e+06	457731	772130	1.49628e+06	665122	1.17962e+06	996987	1.02995e+06	1.27259e+06	982169	1.42555e+06	837887		Peak Found	High	High	High	High
PSFPLPHHK	[F].PSFPLPHHK.[H]		0.00454546	21	P04196	P04196 [478-486]		Histidine-rich glycoprotein OS=Homo sapiens OX=9606 GN=HRG PE=1 SV=1	P04196	0	1059.57	9	1.304	0.38	0.765449	0.999954	56.73	19.7374	409736	464331	269671	238467	187577	384735	460338	697169	455549	469502	553232	222480	409736	226069	244974	669854	599615	309826	426775	792408	403421	370646	728619	900654	505191		High	Peak Found	Peak Found	High	Peak Found
PSPVDAAFR	[F].PSPVDAAFR.[Q]		0.0124969	76	P02790	P02790 [94-102]		Hemopexin OS=Homo sapiens OX=9606 GN=HPX PE=1 SV=2	P02790	0	959.495	9	1.249	0.32	0.597611	0.995951	45.55	23.1681	4.31506e+06	5.10988e+06	4.31506e+06	4.2186e+06	5.31697e+06	8.31329e+06	5.3632e+06	3.66429e+06	5.41385e+06	4.45618e+06	4.16533e+06	1.93515e+06	2.65272e+06	3.6951e+06	4.69637e+06	4.62812e+06	5.55979e+06	3.95155e+06	7.06336e+06	3.86704e+06	6.36223e+06	4.581e+06	5.9584e+06	2.17974e+07	7.15264e+06		High	High	High	High	High
QALAQYQK	[F].QALAQYQK.[D]		0.0172426	19	P01024	P01024 [1277-1284]		Complement C3 OS=Homo sapiens OX=9606 GN=C3 PE=1 SV=2	P01024	0	949.51	8	0.867	-0.21	0.755498	0.999954	56.54	22.9381	4.50814e+06	3.52808e+06	2.01603e+06	1.38016e+06	3.19771e+06	5.4849e+06	5.43451e+06	5.10855e+06	2.7308e+06	5.06911e+06	4.50814e+06	4.50254e+06	6.25927e+06	1.43773e+06	4.59785e+06	3.14456e+06	925228	8.36561e+06	4.45441e+06	5.39467e+06	1.92375e+06	1.7165e+06	6.10817e+06	3.95838e+06	2.85559e+06		High	Peak Found	High	High	Peak Found
QGNQFLR	[F].QGNQFLR.[F]		0.142357	11	P02790	P02790 [202-208]		Hemopexin OS=Homo sapiens OX=9606 GN=HPX PE=1 SV=2	P02790	0	862.453	7	13.549	3.76	2.41514e-07	3.69334e-06	125.13	24.2464	1.20008e+06	1.87019e+07	943068	1.06321e+06	1.08908e+06	1.20008e+06	1.56076e+06	1.82324e+06	5.76996e+07	2.04669e+06	1.36878e+06	797959	763444	1.73366e+07	3.22923e+06	3.61687e+07	3.9349e+06	1.34276e+06	2.57233e+07	2.76448e+07	1.48017e+07	2.01748e+07	869034	3.2477e+07	3.56717e+07		Peak Found	Peak Found	High	Peak Found	Peak Found
QLTYEEVLK	[F].QLTYEEVLK.[R]		0.0340384	18	P19827	P19827 [161-169]		Inter-alpha-trypsin inhibitor heavy chain H1 OS=Homo sapiens OX=9606 GN=ITIH1 PE=1 SV=3	P19827	0	1122.6	9	10.028	3.33	0.000901641	0.00892102	128.22	22.4187	491962	5.11455e+06	355031	643314	293584	331891	491962	590457	8.28099e+06	377657	612922	908236	276396	3.18204e+06	469409	8.81664e+06	1.36789e+07	624391	5.97474e+06	4.3782e+06	9.02549e+06	1.20084e+07	298717	8.35328e+06	3.92221e+06		High	Peak Found	High	High	Peak Found
QPTLLTLPR	[F].QPTLLTLPR.[I]		0.0451581	22	P05155	P05155 [392-400]		Plasma protease C1 inhibitor OS=Homo sapiens OX=9606 GN=SERPING1 PE=1 SV=2	P05155	0	1038.63	9	1.657	0.73	0.524813	0.96163	114.72	22.1098	1.98135e+06	2.54456e+06	569025	2.49902e+06	1.98135e+06	589079	2.6595e+06	1.4692e+06	5.84175e+06	697478	3.93208e+06	3236291	1.05631e+06	1.39135e+06	314260	3.03267e+06	4.81838e+06	553674	4.76842e+06	1.46569e+06	2.13501e+06	2.40431e+07	1.33892e+06	1.52739e+07	8.59044e+06		High	Peak Found	High	Peak Found	High
QSGQVLAALPR	[F].QSGQVLAALPR.[T]		0.00113488	13	Q96IY4	Q96IY4 [24-34]		Carboxypeptidase B2 OS=Homo sapiens OX=9606 GN=CPB2 PE=1 SV=2	Q96IY4	0	1139.65	11	8.285	3.05	0.0183657	0.1078	74.11	21.308	262969	2.33321e+06		454388	262969	118950	196173	235562	1.70204e+06	91832.3	322443	363858		1.46379e+06		2.93753e+06	2.42877e+06	243502	2.56972e+06	3.11058e+06	3.12133e+06	2.24142e+06		2.23557e+06	1.83563e+06		Not Found	Peak Found	High	Not Found	Peak Found
QSVFTVTR	[F].QSVFTVTR.[Q]		0.0161026	30	P02747	P02747 [119-126]		Complement C1q subcomponent subunit C OS=Homo sapiens OX=9606 GN=C1QC PE=1 SV=3	P02747	0	937.51	8	6.446	2.69	6.48741e-05	0.000798691	125.49	24.3115	2.53842e+06	1.82821e+07	1.79024e+06	5.69877e+06	3.42998e+06	1.18952e+06	1.92758e+06	2.91513e+06	2.22319e+07	991347	2.83164e+06	2.53842e+06	857943	1.90663e+07	509905	1.81098e+07	1.9999e+07	2.02891e+06	1.4768e+07	1.84561e+07	1.66161e+07	2.1729e+07	793118	2.3487e+07	2.22822e+07		High	High	High	High	High
SAGNEADVHGIYFSGNTYLWR	[F].SAGNEADVHGIYFSGNTYLWR.[G]		8.47318e-09	29	P00450	P00450 [648-668]		Ceruloplasmin OS=Homo sapiens OX=9606 GN=CP PE=1 SV=1	P00450	0	2357.09	21	1.299	0.38	0.807004	0.999954	62.4	21.686	1.58181e+06	1.79223e+06	2.60391e+06	989293	711884	951145	2.40607e+06	1.75268e+06	1.58181e+06	3.04676e+06	1.89722e+06	854911	1.28692e+06	3.90656e+06	1.57621e+06	2.4891e+06	1.72006e+06	1.81163e+06	2.07615e+06	3.08477e+06	1.25461e+06	1.31815e+06	972219	1.77304e+06	2.44166e+06		High	Peak Found	High	High	Peak Found
SCNTGFYLNGADSAK	[F].SCNTGFYLNGADSAK.[C]	1xCarbamidomethyl [C2]	4.02953e-05	11	P02749	P02749 [109-123]		Beta-2-glycoprotein 1 OS=Homo sapiens OX=9606 GN=APOH PE=1 SV=3	P02749	0	1604.7	15	0.994	-0.01	0.935252	0.999954	57.5	20.2226	624430	599083	541672	624430	404562	508060	725359	1.35897e+06	756352	833190	769190	483804	281130	871079	3.51198e+06	556579	252619	644832	713973	930064	327048	482185	879961	504082	398204		High	Peak Found	Peak Found	Peak Found	High
SDYIHPVCLPDR	[F].SDYIHPVCLPDR.[E]	1xCarbamidomethyl [C8]	0.0101712	11	P00734	P00734 [475-486]		Prothrombin OS=Homo sapiens OX=9606 GN=F2 PE=1 SV=2	P00734	0	1471.7	12	1.297	0.37	0.721339	0.999954	48.03	20.4237	607860	798661	553319	498100	207460	607860	759776	706637	661947	529801	490685	1.12388e+06	838645	873477	623108	762951	836042	1.69076e+06	1.00126e+06	1.10277e+06	591579	707453	363559	1.13851e+06	486873		High	Peak Found	High	Peak Found	Peak Found
SEWGNNAFFYYFEHR	[F].SEWGNNAFFYYFEHR.[S]		0.00050565	20	P06276	P06276 [438-452]		Cholinesterase OS=Homo sapiens OX=9606 GN=BCHE PE=1 SV=1	P06276	0	1966.85	15	2.577	1.37	0.112319	0.417094	90.97	20.3313	394669	924556	252220	846212	253083	173383	394669	413679	1.10866e+06	153548	402419	529422	123894	1.21233e+06		924556	1.41829e+06	172613	857762	701192	1.33614e+06	1.12268e+06	142411	652082	1.07072e+06		Peak Found	Peak Found	High	Not Found	High
SGTHYWR	[F].SGTHYWR.[L]		0.0987698	31	P02790	P02790 [278-284]		Hemopexin OS=Homo sapiens OX=9606 GN=HPX PE=1 SV=2	P02790	0	906.422	7	1.421	0.51	0.39996	0.875848	45.29	23.7176	5.40184e+06	8.3929e+06	4.7527e+06	2.35997e+06	4.83234e+06	7.70498e+06	7.59686e+06	1.00344e+07	5.40184e+06	1.14309e+07	6.33601e+06	4.8165e+06	3.90716e+06	1.07716e+07	1.08173e+07	6.73262e+06	8.87283e+06	9.1487e+06	8.59726e+06	9.44043e+06	5.39525e+06	7.03567e+06	7.9087e+06	7.07418e+06	8.19338e+06		High	High	High	High	High
SIASLLTQVLLGAGENTK	[F].SIASLLTQVLLGAGENTK.[T]		7.63169e-08	48	P05155	P05155 [173-190]		Plasma protease C1 inhibitor OS=Homo sapiens OX=9606 GN=SERPING1 PE=1 SV=2	P05155	0	1815.02	18	0.509	-0.97	0.240473	0.684055	22.27	22.6532	4.25857e+06	2.33768e+06	2.19779e+06	2.8547e+06	3.51567e+06	2.4117e+06	8.99846e+06	4.57178e+06	2.83673e+06	5.52833e+06	1.10155e+07	4.25857e+06	7.96339e+06	539962	2.2265e+06	2.42393e+06	1.16784e+06	2.2545e+06	2.51915e+06	764033	1.25151e+06	1.00004e+07	4.09187e+06	4.78525e+06	2.7904e+06		High	Peak Found	High	High	High
SLDEATNLNGGLLR	[F].SLDEATNLNGGLLR.[G]		6.44726e-05	32	P19827	P19827 [363-376]		Inter-alpha-trypsin inhibitor heavy chain H1 OS=Homo sapiens OX=9606 GN=ITIH1 PE=1 SV=3	P19827	0	1472.77	14	7.945	2.99	1.35629e-05	0.000181199	134.95	23.5351	1.05515e+06	1.11002e+07	667051	1.89469e+06	982536	657186	1.1236e+06	1.05515e+06	2.42531e+07	459976	1.67328e+06	1.91622e+06	318932	7.97348e+06	477772	2.56117e+07	1.2529e+07	938636	1.05828e+07	1.16429e+07	8.04593e+06	1.5366e+07	453235	1.49139e+07	1.19194e+07		High	Peak Found	High	High	High
SPATHPSEGLEENYCR	[F].SPATHPSEGLEENYCR.[N]	1xCarbamidomethyl [C15]	1.72359e-06	20	P00747	P00747 [138-153]		Plasminogen OS=Homo sapiens OX=9606 GN=PLG PE=1 SV=2	P00747	0	1846.8	16	7.543	2.92	0.00355302	0.0289905	133.46	22.3979	597091	4.92931e+06	154479	1.23604e+06	250691	184238	597091	664374	6.79413e+06		369896	688686		6.1739e+06	98592.7	4.98308e+06	2.84404e+06	461255	4.87612e+06	5.54867e+06	4.5298e+06	5.87207e+06	249194	5.66367e+06	7.69448e+06		Peak Found	Peak Found	High	Peak Found	Peak Found
STEATQWRPSLVPASAENVNK	[F].STEATQWRPSLVPASAENVNK.[A]		1.1704e-06	15	Q14624	Q14624 [316-336]		Inter-alpha-trypsin inhibitor heavy chain H4 OS=Homo sapiens OX=9606 GN=ITIH4 PE=1 SV=4	Q14624	0	2285.15	21	0.743	-0.43	0.681139	0.999954	33.43	20.0145	648797	410348	952606	648797	305558	309367	932978	746748	357228	918983	487834	426995	670555	639368	1.65525e+06	485866		504444	331910	593973	362571	258766	410348	294915	265460		High	Peak Found	High	High	High
SVPAGIVIPSFQALTAR	[F].SVPAGIVIPSFQALTAR.[F]		6.19111e-06	13	P04114	P04114 [3870-3886]		Apolipoprotein B-100 OS=Homo sapiens OX=9606 GN=APOB PE=1 SV=2	P04114	0	1726.99	17	9.583	3.26	0.00253266	0.0218374	114.16	20.5044	119862	1.36753e+06		210342	84498.5		80051	118329	1.97979e+06			121414		1.28602e+06	63723	1.11785e+06	1.36753e+06	118244	1.60982e+06	1.93757e+06	1.66065e+06	1.84714e+06		863714	2.04493e+06		Not Found	Peak Found	High	Peak Found	Peak Found
SVVDENFSWYLEDNIK	[F].SVVDENFSWYLEDNIK.[T]		4.47799e-07	57	P00450	P00450 [222-237]		Ceruloplasmin OS=Homo sapiens OX=9606 GN=CP PE=1 SV=1	P00450	0	1957.92	16	1.074	0.1	0.840269	0.999954	34.37	23.2894	5.11414e+06	5.13787e+06	4.90204e+06	6.81161e+06	2.37715e+06	2.08275e+06	5.11414e+06	5.21905e+06	5.29012e+06	5.8827e+06	4.57113e+06	4.25427e+06	5.29644e+06	7.02471e+06	1.17483e+07	4.48199e+06	8.26213e+06	5.02485e+06	4.99308e+06	4.58034e+06	4.38668e+06	5.25342e+06	2.34692e+06	6.02593e+06	5.41707e+06		High	High	High	High	High
SWIEVTFK	[F].SWIEVTFK.[N]		0.111502	27	Q14624	Q14624 [781-788]		Inter-alpha-trypsin inhibitor heavy chain H4 OS=Homo sapiens OX=9606 GN=ITIH4 PE=1 SV=4	Q14624	0	1009.54	8	7.532	2.91	3.05034e-05	0.00039347	127.71	24.4054	2.31828e+06	1.99022e+07	1.34893e+06	5.96629e+06	2.47766e+06	1.367e+06	2.04526e+06	2.31828e+06	1.99534e+07	1.49117e+06	4.00066e+06	4.51945e+06	1.1408e+06	1.89196e+07	787876	2.09562e+07	3.00155e+07	2.66642e+06	1.75282e+07	2.02202e+07	3.69056e+07	2.804e+07	1.17076e+06	1.95892e+07	3.60875e+07		High	High	High	High	High
TECCVVASQLR	[F].TECCVVASQLR.[A]	2xCarbamidomethyl [C3; C4]	0.00109635	10	P01031	P01031 [729-739]		Complement C5 OS=Homo sapiens OX=9606 GN=C5 PE=1 SV=4	P01031	0	1322.62	11	6.685	2.74	0.0115792	0.0754316	65.64	20.4944	173804	1.30341e+06	221031	242339	127320		125953	136668	2.24087e+06					872121		1.43763e+06	1.30341e+06		1.22124e+06	1.20329e+06	1.58678e+06	1.70008e+06		1.50841e+06	609803		Peak Found	Peak Found	High	Not Found	Peak Found
TIHLTVNPQSK	[F].TIHLTVNPQSK.[V]		0.000831621	51	P19827	P19827 [147-157]		Inter-alpha-trypsin inhibitor heavy chain H1 OS=Homo sapiens OX=9606 GN=ITIH1 PE=1 SV=3	P19827	0	1237.69	11	1.445	0.53	0.658203	0.999954	48.02	21.9181	1.64007e+06	2.32275e+06	1.96746e+06	1.57643e+06	873272	1.42213e+06	1.71922e+06	1.95963e+06	2.41296e+06	1.34173e+06	1.64007e+06	1.72563e+06	1.07437e+06	3.29403e+06	1.1197e+06	4.21238e+06	1.20854e+06	2.33606e+06	2.89471e+06	2.22876e+06	1.84238e+06	2.62382e+06	1.42804e+06	2.92309e+06	2.30952e+06		High	Peak Found	High	Peak Found	Peak Found
TIVGPNSVQCYHFGLSPDLPICK	[F].TIVGPNSVQCYHFGLSPDLPICK.[E]	2xCarbamidomethyl [C10; C22]	3.49155e-07	15	P08603	P08603 [602-624]		Complement factor H OS=Homo sapiens OX=9606 GN=CFH PE=1 SV=4	P08603	0	2602.28	23	1.224	0.29	0.848141	0.999954	51.78	21.7845	1.6097e+06	2.00263e+06	59009.1	2.47691e+06	976788	1.31924e+06	1.6097e+06	2.26671e+06	1.82416e+06	2.39697e+06	1.70746e+06	1.25904e+06	1.267e+06	2.78473e+06	2.64016e+06	2.76262e+06	1.52043e+06	1.78035e+06	2.68682e+06	2.25265e+06	1.42298e+06	916403	1.64415e+06	1.49025e+06	2.41874e+06		Peak Found	Peak Found	Peak Found	Peak Found	High
TLAISAYALSLGDK	[F].TLAISAYALSLGDK.[T]		3.16368e-05	21	P01031	P01031 [1187-1200]		Complement C5 OS=Homo sapiens OX=9606 GN=C5 PE=1 SV=4	P01031	0	1422.78	14	1.194	0.26	0.804276	0.999954	50.86	19.8786	451196	512757	340575	341132	442078	451196	676449	562021	459190	349162	607694	499431	375285	439849	219725	591811	719866	429457	970888	601223	444263	816775	369791	820370	309072		High	Peak Found	High	Peak Found	High
TLTGGNVFEYGVK	[F].TLTGGNVFEYGVK.[A]		0.000183077	25	P08603	P08603 [97-109]		Complement factor H OS=Homo sapiens OX=9606 GN=CFH PE=1 SV=4	P08603	0	1384.71	13	1.4	0.49	0.65214	0.999954	44.22	22.4447	2.2588e+06	3.44985e+06	1.81407e+06	2.43593e+06	1.06417e+06	2.2588e+06	3.44893e+06	3.14582e+06	2.98626e+06	3.157e+06	2.12054e+06	2.18292e+06	2.08753e+06	4.54751e+06	1.67225e+06	3.3381e+06	4.169e+06	4.25007e+06	3.56535e+06	4.4116e+06	2.46743e+06	2.20474e+06	4.38249e+06	3.33747e+06	2.80903e+06		High	Peak Found	High	High	High
TVDRPFLFLIYEHR	[F].TVDRPFLFLIYEHR.[T]		1.24666e-07	64	P05546	P05546 [470-483]		Heparin cofactor 2 OS=Homo sapiens OX=9606 GN=SERPIND1 PE=1 SV=3	P05546	0	1805.97	14	8.063	3.01	1.45538e-09	2.46174e-08	116.45	25.0905	3.21325e+06	3.25145e+07	3.21325e+06	9.56985e+06	2.39681e+06	1.68646e+06	3.55107e+06	2.64171e+06	2.59906e+07	3.0223e+06	4.2784e+06	7.02589e+06	1.51383e+06	3.56838e+07	663560	4.52517e+07	3.01421e+07	5.69623e+06	3.81436e+07	3.45936e+07	2.42987e+07	4.46796e+07	893441	3.05603e+07	4.90344e+07		High	High	High	High	High
VFAPTLLTVAVHFEEVAK	[F].VFAPTLLTVAVHFEEVAK.[S]		3.51254e-06	19	P43652	P43652 [173-190]		Afamin OS=Homo sapiens OX=9606 GN=AFM PE=1 SV=1	P43652	0	1971.09	18	0.856	-0.22	0.727733	0.999954	34.65	22.9051	4.52333e+06	3.33136e+06	1.85212e+06	1.41092e+06	2.34482e+06	5.33127e+06	4.52333e+06	4.69466e+06	4.28207e+06	5.07124e+06	4.64241e+06	4893103	4.09825e+06	2.35912e+06	4.14354e+06	4.32481e+06	2.74673e+06	4.44373e+06	5.57071e+06	3.57529e+06	2.93806e+06	3.10408e+06	2.51507e+06	1.89944e+06	3.99339e+06		High	Peak Found	High	High	Peak Found
VFGTTPEDILR	[F].VFGTTPEDILR.[N]		0.00171769	19	P07996	P07996 [218-228]		Thrombospondin-1 OS=Homo sapiens OX=9606 GN=THBS1 PE=1 SV=2	P07996	0	1247.66	11	8.171	3.03	0.00715966	0.051467	118.62	22.1095	431767	4.09333e+06	235981	715703	517255				6.40056e+06	98486.2	360407	771772	80709.8	1.471e+06		4.16114e+06	5.17184e+06	439019	3.66899e+06	5.04187e+06	4.02663e+06	5.21722e+06		3.15555e+06	6.4058e+06		Peak Found	Peak Found	High	Not Found	Peak Found
VIFGIQDGEQR	[F].VIFGIQDGEQR.[I]		0.000639573	17	P01024	P01024 [271-281]		Complement C3 OS=Homo sapiens OX=9606 GN=C3 PE=1 SV=2	P01024	0	1261.65	11	0.63	-0.67	0.47347	0.932994	26.33	20.8241	1.12895e+06	727522	1.12895e+06	829332	1.08584e+06	1.99439e+06	1.77389e+06	1.05731e+06	555900	671831	1.3447e+06	1.34246e+06	1.2655e+06	693234	4.89119e+06	792854	763506	2.72367e+06	791812	669440	468116	372948	1.4312e+06	642601	329837		High	Peak Found	Peak Found	High	High
VLISLQEAK	[F].VLISLQEAK.[D]		0.0162132	35	P01024	P01024 [1147-1155]		Complement C3 OS=Homo sapiens OX=9606 GN=C3 PE=1 SV=2	P01024	0	1000.6	9	0.594	-0.75	0.38048	0.852662	25.82	24.0753	1.11757e+07	6.50075e+06	1.05129e+07	5.1363e+06	1.11757e+07	1.44929e+07	1.3053e+07	1.02565e+07	4.93121e+06	1.63195e+07	1.10845e+07	11380460	1.37274e+07	4.66419e+06	2.07565e+07	6.24183e+06	1.63691e+06	2.22205e+07	8.04538e+06	6.77042e+06	3.38818e+06	3.15802e+06	1.11876e+07	6.91213e+06	3.43907e+06		High	Peak Found	High	High	High
VQGLALYTPVVLPR	[F].VQGLALYTPVVLPR.[S]		0.0112747	19	P01019	P01019 [224-237]		Angiotensinogen OS=Homo sapiens OX=9606 GN=AGT PE=1 SV=1	P01019	0	1525.91	14	1.518	0.6	0.524192	0.961035	65.1	20.3446	493939	837550	193046		447090	598387	401137	810767	1.23823e+06	594821	420202	532935	457796	209837	422292	987047	765007	369295	632073	916971	921627	1.42874e+06	561850	1.26888e+06	943291		Peak Found	Not Found	Peak Found	High	High
WGEKPNLSYIIGK	[F].WGEKPNLSYIIGK.[D]		6.37052e-07	15	P01024	P01024 [1612-1624]		Complement C3 OS=Homo sapiens OX=9606 GN=C3 PE=1 SV=2	P01024	0	1504.82	13	1.417	0.5	0.723422	0.999954	62.43	21.1123	938029	1.32889e+06	235747		1.17029e+06	1.39031e+06	688770	1.41401e+06	1.9099e+06	377807	953261	923041	575290	60025.3	998933	1.76494e+06	1.09771e+06	1.18814e+06	1.35802e+06	1.6971e+06	1.98269e+06	1.43374e+06	1.11644e+06	1.30039e+06	1.59908e+06		Peak Found	Not Found	Peak Found	High	High
YNQVSTPLLR	[F].YNQVSTPLLR.[N]		0.0031974	37	P19823	P19823 [490-499]		Inter-alpha-trypsin inhibitor heavy chain H2 OS=Homo sapiens OX=9606 GN=ITIH2 PE=1 SV=2	P19823	0	1190.65	10	2.26	1.18	0.0506353	0.234849	125.49	24.0168	5994072	1.09796e+07	3.42694e+06	8.60949e+06	6.12848e+06	3.88096e+06	5.14981e+06	7.85955e+06	1.80342e+07	1.72185e+06	6.47792e+06	5994072	1.22505e+06	2.49498e+07	2.37654e+06	3.40322e+07	504770	3.70822e+06	3.36618e+07	4.15846e+07	6.56214e+06	6.29078e+06	2.71289e+06	1.83708e+07	4.35609e+07		High	High	High	High	High
LVNLIEK	[FC].LVNLIEK.[LV]		0.0950339	15	P12111; P00751	P12111 [265-271]; P00751 [293-299]		Collagen alpha-3(VI) chain OS=Homo sapiens OX=9606 GN=COL6A3 PE=1 SV=5 Complement factor B OS=Homo sapiens OX=9606 GN=CFB PE=1 SV=2	P12111; P00751	0	828.519	7	9.763	3.29	7.53352e-07	1.10849e-05	138.98	24.6555	1.7087e+06	2.47186e+07	886944	3.41983e+06	3.06991e+06	852387	1.2524e+06	1.7087e+06	4.81488e+07	1.05791e+06	3.30708e+06	3.45424e+06	823964	1.7917e+07	544498	2.93213e+07	2.13349e+07	1.88288e+06	2.96723e+07	2.86389e+07	4.57941e+07	3.40656e+07	1.02315e+06	4.25195e+07	1.91235e+07	Shared	Peak Found	Peak Found	High	Peak Found	Peak Found
LQDNELR	[FK].LQDNELR.[HA]		0.138878	15	Q6EMK4	Q6EMK4 [155-161]		Vasorin OS=Homo sapiens OX=9606 GN=VASN PE=1 SV=1	Q8WYA1; Q6EMK4	0	887.458	7	1.506	0.59	0.17258	0.561724	46.36	27.2433	6.42133e+07	9.46572e+07	3.12068e+07	1.87394e+07	9.58416e+07	1.05459e+08	7.57212e+07	6.36568e+07	5.50454e+07	4.32122e+07	7.21622e+07	64781312	6.42133e+07	4.06287e+07	8.49526e+07	1.08496e+08	8.29844e+07	1.41133e+08	1.01053e+08	9.08138e+07	1.05634e+08	6.83019e+07	1.4718e+08	9.86633e+07	7.56687e+07		Peak Found	Peak Found	Peak Found	Peak Found	High
AHTGEESVADHHEAEYYVAAVYEHPSILSLNPLALISR	[G].AHTGEESVADHHEAEYYVAAVYEHPSILSLNPLALISR.[Q]		9.20594e-09	11	P43251	P43251 [42-79]		Biotinidase OS=Homo sapiens OX=9606 GN=BTD PE=1 SV=2	P43251	0	4189.06	38	0.905	-0.14	0.835064	0.999954	38.28	20.5315	751747	763898	1.28111e+06	751747	562463	742357	553048	1.08678e+06	977086	1.05118e+06	815150	486278	678416	1.58271e+06	432653	827403	1.06242e+06	410190	820913	740836	605774	787677	664348	605720	880930		High	Peak Found	Peak Found	Peak Found	Peak Found
ALNSNDAFVLK	[G].ALNSNDAFVLK.[T]		0.00486989	26	P06396	P06396 [587-597]		Gelsolin OS=Homo sapiens OX=9606 GN=GSN PE=1 SV=1	P06396	0	1191.64	11	9.369	3.23	4.11382e-06	5.74045e-05	120.1	23.7709	1.16467e+06	1.31493e+07	930732	4.20827e+06	1.16467e+06	874139	1.0717e+06	1.3894e+06	1.08373e+07	262071	1.19014e+06	2.09336e+06	421558	9.12077e+06	312318	1.41571e+07	1.74377e+07	1.22749e+06	1.22837e+07	1.87512e+07	1.40759e+07	1.57386e+07	595442	1.19509e+07	1.84889e+07		High	Peak Found	High	Peak Found	Peak Found
AYPLSIEPIGVR	[G].AYPLSIEPIGVR.[F]		0.00223312	36	P00450	P00450 [470-481]		Ceruloplasmin OS=Homo sapiens OX=9606 GN=CP PE=1 SV=1	P00450	0	1314.74	12	4.844	2.28	0.00131571	0.0123748	102.36	24.1593	2.93456e+06	1.58019e+07	1.97945e+06	5.03182e+06	3.59641e+06	1.13481e+06	3.55495e+06	2.93456e+06	1.02734e+07	1.68733e+06	2.67874e+06	4.32251e+06	1.05553e+06	1.784e+07	1.25877e+06	1.38152e+07	2.82374e+07	4.28605e+06	1.54025e+07	1.7347e+07	2.10253e+07	1.52789e+07	1.41603e+06	1.62116e+07	2.37982e+07		High	High	High	High	High
CLTQLYENAFFR	[G].CLTQLYENAFFR.[G]	1xCarbamidomethyl [C1]	1.21044e-05	18	P03952	P03952 [21-32]		Plasma kallikrein OS=Homo sapiens OX=9606 GN=KLKB1 PE=1 SV=1	P03952	0	1561.75	12	1.953	0.97	0.436799	0.908421	75.14	20.6521	570138	1.07761e+06	267332	730351	536978	258516	570138	662695	851757	324438	627877	809314	251007	1.80857e+06	147051	1.02084e+06	760172	643334	1.11236e+06	1.17579e+06	1.04395e+06	1.89158e+06	383154	1.11404e+06	2.14996e+06		Peak Found	Peak Found	High	Peak Found	High
CPDVQASLPDAK	[G].CPDVQASLPDAK.[A]	1xCarbamidomethyl [C1]	0.000219116	12	Q96PD5	Q96PD5 [196-207]		N-acetylmuramoyl-L-alanine amidase OS=Homo sapiens OX=9606 GN=PGLYRP2 PE=1 SV=1	Q96PD5	0	1300.62	12	1.423	0.51	0.700214	0.999954	54.92	20.6007	704700	885394	249686	704700	673407	780510	805311	733045	1.35261e+06	389317	732607	587485	438658	1.14117e+06	848190	1.11847e+06	1.13044e+06	358706	904684	1.42192e+06	626020	1.49217e+06	280901	833279	866516		Peak Found	Peak Found	Peak Found	Peak Found	Peak Found
DFLAEGGGVR	[G].DFLAEGGGVR.[G]		0.0797823	18	P02671	P02671 [26-35]		Fibrinogen alpha chain OS=Homo sapiens OX=9606 GN=FGA PE=1 SV=2	P02671	0	1020.51	10	0.57	-0.81	0.44442	0.915187	30.02	22.1471	2.84591e+06	1.79848e+06	2.84591e+06	8.68552e+06	1.77109e+06	4.40143e+06	1.86002e+06	4.53604e+06	4.91979e+06	2.82035e+06	2.01481e+07	2.16284e+06	920208	3.13146e+06	1.8082e+06	2.22562e+06	4.08989e+06	852504	2.57995e+06	1.78881e+06	1.42045e+06	1.31556e+06	8.25041e+06	1.06256e+06	906528		High	High	High	Peak Found	Peak Found
DSGGPLIVHK	[G].DSGGPLIVHK.[R]		0.00551312	24	P00751	P00751 [698-707]		Complement factor B OS=Homo sapiens OX=9606 GN=CFB PE=1 SV=2	P00751	0	1022.56	10	3.208	1.68	0.235342	0.676001	70.86	21.3607	633821	2.05908e+06	216168	304155	641826	364955	678212	803976	2.77288e+06	521345	793100	609272	633821	1.30157e+06		1.70041e+06	1.61186e+06	517384	2.42382e+06	2.52512e+06	3.1601e+06	2.2651e+06	524072	3.04321e+06	2.05908e+06		Peak Found	Peak Found	High	Not Found	High
EATFCDFPK	[G].EATFCDFPK.[I]	1xCarbamidomethyl [C5]	0.0095613	21	Q03591	Q03591 [19-27]		Complement factor H-related protein 1 OS=Homo sapiens OX=9606 GN=CFHR1 PE=1 SV=2	Q03591	0	1114.49	9	0.731	-0.45	0.506325	0.95399	30.53	23.2001	5.51796e+06	4.11841e+06	6.69916e+06	6.01073e+06	7.33235e+06	5.799e+06	4.99418e+06	3.46784e+06		3.82809e+06	7.36667e+06	5250544	4.58006e+06	4.10757e+06	5.294e+06	5.69829e+06	2.83679e+06	2.22372e+06	7.58493e+06	4.12928e+06	4.82332e+06	7.12719e+06	90152.8	2.48264e+06	3.5328e+06		High	Peak Found	High	High	High
ECQAEGVLFFQGDR	[G].ECQAEGVLFFQGDR.[E]	1xCarbamidomethyl [C2]	1.11409e-05	16	P02790	P02790 [153-166]		Hemopexin OS=Homo sapiens OX=9606 GN=HPX PE=1 SV=2	P02790	0	1655.75	14	6.294	2.65	0.0197445	0.113697	94.43	20.9905	247948	1.83544e+06	144378	525891	158478	170447		310401	2.64058e+06	204624	276955	429178	221979	1.35978e+06	1.09615e+06	2.24714e+06	2.31397e+06	233360	2.64381e+06	1.83961e+06	2.0835e+06	1.83129e+06	126012	2.97102e+06	1.43266e+06		Peak Found	Peak Found	High	High	Peak Found
ECVTQLLK	[G].ECVTQLLK.[D]	1xCarbamidomethyl [C2]	0.130505	14	P03951	P03951 [19-26]		Coagulation factor XI OS=Homo sapiens OX=9606 GN=F11 PE=1 SV=1	P03951	0	990.529	8	1.132	0.18	0.909344	0.999954	51.15	22.2497	2.17206e+06	2.81463e+06	1.75563e+06	1.44557e+06	3.87161e+06	2.80213e+06	1.9603e+06	3.17463e+06	1.23869e+06	2.50652e+06	1.92668e+06	3166709	2.17206e+06	2.67877e+06	2.6149e+06	3.65504e+06	353027	3.12095e+06	2.95739e+06	2.97978e+06	2.0862e+06	866202	3.0082e+06	2.38323e+06	3.38919e+06		Peak Found	Peak Found	High	High	High
EGDFLAEGGGVR	[G].EGDFLAEGGGVR.[G]		0.000136007	46	P02671	P02671 [24-35]		Fibrinogen alpha chain OS=Homo sapiens OX=9606 GN=FGA PE=1 SV=2	P02671	0	1206.57	12	0.604	-0.73	0.24735	0.692694	32.18	24.7943	1.77048e+07	1.13917e+07	1.72581e+07	5.55499e+07	1.57723e+07	2.6228e+07	1.22912e+07	2.44684e+07	1.77048e+07	1.89045e+07	8.28055e+07	11729706	4.00555e+06	1.59648e+07	9.53556e+06	1.13695e+07	2.83615e+07	6.20693e+06	2.31186e+07	1.2913e+07	1.14139e+07	7.58544e+06	3.50689e+07	3.8583e+06	5.26355e+06		High	High	High	High	High
EPLDDYVNTQGASLFSVTK	[G].EPLDDYVNTQGASLFSVTK.[K]		6.64637e-08	99	P00747	P00747 [20-38]		Plasminogen OS=Homo sapiens OX=9606 GN=PLG PE=1 SV=2	P00747	0	2084.02	19	1.066	0.09	0.963645	0.999954	30.81	26.5481	4.79306e+07	5.01943e+07	5.10058e+07	5.36412e+07	3.7872e+07	4.72671e+07	7.42141e+07	5.8921e+07	4.75869e+07	3.24055e+07	5.56336e+07	42611056	4.79306e+07	7.04078e+07	3.79201e+07	4.66399e+07	4.9126e+07	4.2834e+07	5.12858e+07	4.80142e+07	6.02337e+07	6.73575e+07	3.60393e+07	6.00779e+07	6.26089e+07		High	High	High	High	High
EWTCIAYSQLR	[G].EWTCIAYSQLR.[D]	1xCarbamidomethyl [C4]	0.00202735	16	P02751	P02751 [505-515]		Fibronectin OS=Homo sapiens OX=9606 GN=FN1 PE=1 SV=4	P02751	0	1426.68	11	7.028	2.81	0.0207423	0.118114	130.84	21.5938	307185	2.85787e+06		934979	151729				3.8172e+06		307185	174399		1.14319e+06		6.11733e+06	3.36341e+06		2.776e+06	3.61134e+06	2.51253e+06	2.94215e+06	196618	2.73679e+06	3.45798e+06		Not Found	Peak Found	High	Not Found	Peak Found
EWVALNPLR	[G].EWVALNPLR.[K]		0.0127567	31	P08603	P08603 [70-78]		Complement factor H OS=Homo sapiens OX=9606 GN=CFH PE=1 SV=4	P08603	0	1097.61	9	19.819	4.31	1.64502e-11	2.94107e-10	135.85	23.2131	404828	9.3191e+06	163054	1.37353e+06	380169	233990	404828	425364	2.06563e+07	227635	602308	1.04234e+06	118662	6.56183e+06		9.3191e+06	1.55303e+07	337605	8.42026e+06	9.74952e+06	1.34814e+07	1.06208e+07	196856	1.11504e+07	8.43047e+06		Peak Found	Peak Found	High	Not Found	High
FEPTLEALFGK	[G].FEPTLEALFGK.[Q]		0.00221775	10	P04114	P04114 [697-707]		Apolipoprotein B-100 OS=Homo sapiens OX=9606 GN=APOB PE=1 SV=2	P04114	0	1251.66	11	1.907	0.93	0.511481	0.956976	110.38	21.2204	840402	1.60283e+06		840402			209281		3.30671e+06					1.44488e+06										1.77805e+06			Not Found	Peak Found	High	Not Found	Not Found
FIEGHVVIPR	[G].FIEGHVVIPR.[I]		0.0121587	15	P16070	P16070 [81-90]		CD44 antigen OS=Homo sapiens OX=9606 GN=CD44 PE=1 SV=3	P16070	0	1166.67	10	23.688	4.57	1.0721e-05	0.000145226	77.3	20.9249	57605.3	1.93318e+06			52880.7			57605.3	2.59543e+06		56185.4	114494		637056		2.34118e+06	1.93318e+06		1.33094e+06	2.05206e+06	1.93128e+06	1.94578e+06		1.41582e+06	2.37955e+06		Not Found	Not Found	High	Not Found	Peak Found
FLAYYQAVDLDECASR	[G].FLAYYQAVDLDECASR.[S]	1xCarbamidomethyl [C13]	3.76391e-06	14	P00736	P00736 [134-149]		Complement C1r subcomponent OS=Homo sapiens OX=9606 GN=C1R PE=1 SV=2	P00736	0	1920.88	16	3.164	1.66	0.079565	0.329578	127.15	19.693	195702	651887	99807.2	383734					1.59376e+06			65428		408311		847988	374083		784114	534128	977212	570522		1.02495e+06	651887		Peak Found	Peak Found	Peak Found	Not Found	Not Found
FPVYDYDPSSLR	[G].FPVYDYDPSSLR.[D]		0.000149825	35	Q13103	Q13103 [30-41]		Secreted phosphoprotein 24 OS=Homo sapiens OX=9606 GN=SPP2 PE=1 SV=1	Q13103	0	1458.69	12	0.544	-0.88	0.336459	0.811004	28.79	21.1208	1.44526e+06	835030	1.0238e+06	1.34281e+06	918840	1.53763e+06	2.13046e+06	1.44526e+06	2.7256e+06	1.14869e+06	1.04618e+06	2.21147e+06	2.12368e+06	1.07684e+06	647518	183225	2.68037e+06	1.48076e+06	550072	461064	284989	1.97753e+06	1.48642e+06	1.6867e+06	274121		High	Peak Found	High	High	High
FQVVVTLR	[G].FQVVVTLR.[R]		0.0646768	19	P09871	P09871 [212-219]		Complement C1s subcomponent OS=Homo sapiens OX=9606 GN=C1S PE=1 SV=1	P09871	0	961.583	8	100	6.64	1e-17	1.91834e-16				3.78268e+06												1.5099e+06		3.22174e+06	3.78268e+06		3.83557e+06	2.84932e+06	3.14988e+06	4.12131e+06		4.34097e+06	3.86199e+06		Peak Found	Peak Found	High	Peak Found	Peak Found
FSLDEATNLNGGLLR	[G].FSLDEATNLNGGLLR.[G]		8.16283e-06	10	P19827	P19827 [362-376]		Inter-alpha-trypsin inhibitor heavy chain H1 OS=Homo sapiens OX=9606 GN=ITIH1 PE=1 SV=3	P19827	0	1619.84	15	9.274	3.21	0.00535796	0.0405853	124.09	21.1662	223692	2.12954e+06	202416	247204		96740.6			2.53806e+06					1.61599e+06		4.01964e+06	1.98381e+06		2.35476e+06	2.03194e+06	1.25487e+06	2.70981e+06	139285	2.23183e+06	2.97363e+06		Peak Found	Peak Found	High	Not Found	High
FSWIEVTFK	[G].FSWIEVTFK.[N]		0.00962723	35	Q14624	Q14624 [780-788]		Inter-alpha-trypsin inhibitor heavy chain H4 OS=Homo sapiens OX=9606 GN=ITIH4 PE=1 SV=4	Q14624	0	1156.6	9	2.94	1.56	0.0175659	0.103848	89.02	22.9191	1.74711e+06	6.18379e+06	1.0707e+06	4.63736e+06	1.6812e+06	807481	1.74711e+06	1.82533e+06	3.07893e+06	892919	2.38528e+06	2973022	785476	6.35611e+06	474571	6.01615e+06	8.55974e+06	1.51879e+06	6.47943e+06	5.72819e+06	8.2458e+06	7.43656e+06	1.37104e+06	5.24345e+06	7.21882e+06		High	Peak Found	High	Peak Found	High
FYTHVFR	[G].FYTHVFR.[L]		0.053366	26	P00734	P00734 [602-608]		Prothrombin OS=Homo sapiens OX=9606 GN=F2 PE=1 SV=2	P00734	0	969.494	7	2.809	1.49	0.189968	0.59678	86.77	22.1973	1.25555e+06	3.55349e+06	635389	1.98531e+06	1.65101e+06	914608	1.27449e+06	830417	2.53657e+06	826601	1.25555e+06	2.12125e+06	579675	7.60627e+06	933193	3.03479e+06	3.57665e+06	1.09018e+06	5.09561e+06	5.59567e+06	1.92962e+06	3.53049e+06	722594	4.76127e+06	7.63744e+06		High	High	High	High	High
GYTLVSGYPK	[G].GYTLVSGYPK.[R]		0.00586582	35	P02790	P02790 [334-343]		Hemopexin OS=Homo sapiens OX=9606 GN=HPX PE=1 SV=2	P02790	0	1084.57	10	5.31	2.41	5.31926e-09	8.72431e-08	111.24	25.579	6.94946e+06	4.31763e+07	4.18979e+06	9.03557e+06	5.95e+06	4.10534e+06	7.04868e+06	6.94946e+06	3.32578e+07	3.7884e+06	8.82478e+06	11313375	3.53674e+06	3.15429e+07	3.59228e+06	4.44675e+07	5.14791e+07	5.66992e+06	5.47912e+07	4.29899e+07	4.80539e+07	4.37266e+07	3.85856e+06	4.33634e+07	4.08127e+07		High	High	High	High	High
HFSISIPVK	[G].HFSISIPVK.[S]		0.00409879	13	P01023	P01023 [523-531]		Alpha-2-macroglobulin OS=Homo sapiens OX=9606 GN=A2M PE=1 SV=3	P01023	0	1027.59	9	3.303	1.72	0.00509283	0.0388493	128.33	23.278	1.95433e+06	8.21712e+06	456864	2.35873e+06	1.61926e+06		1.44859e+06	1.21604e+06	1.84595e+07	472394	6.52604e+06	15122095	2.601e+06	2.68672e+06		2.18681e+07	1.58648e+07	1.00701e+06	8.17174e+06	1.50218e+07	8.21712e+06	9.08054e+06	230800	1.13877e+07	7.67941e+06		High	Peak Found	High	Not Found	Peak Found
HNSVFLIK	[G].HNSVFLIK.[G]		0.011911	29	P02790	P02790 [105-112]		Hemopexin OS=Homo sapiens OX=9606 GN=HPX PE=1 SV=2	P02790	0	957.552	8	13.796	3.79	1e-17	1.91834e-16	138.4	27.0511	7.72457e+06	1.31336e+08	3.47457e+06	9.75505e+06	9.75427e+06	4.13798e+06	7.72457e+06	6.46017e+06	2.05898e+08	4.61888e+06	9.52931e+06	15672316	2.81899e+06	5.65899e+07	3.08748e+06	1.53333e+08	1.30052e+08	5.03051e+06	1.69084e+08	1.2428e+08	1.49817e+08	1.42335e+08	3.91682e+06	1.43675e+08	1.32632e+08		High	High	High	Peak Found	High
HVSFKPSLDQQR	[G].HVSFKPSLDQQR.[S]		0.000648473	22	Q06033	Q06033 [223-234]		Inter-alpha-trypsin inhibitor heavy chain H3 OS=Homo sapiens OX=9606 GN=ITIH3 PE=1 SV=2	Q06033	0	1441.75	12	21.434	4.42	5.54579e-12	1.00071e-10	90.31	23.2513	399596	9.58495e+06			434576	212054	216226	369159	1.17222e+07		399596	552337		3.21531e+06		1.16857e+07	1.47103e+07	498987	5.14647e+06	7.67134e+06	9.74426e+06	9.73558e+06		1.0585e+07	9.43666e+06		Not Found	Not Found	High	Not Found	High
IECQLWR	[G].IECQLWR.[S]	1xCarbamidomethyl [C3]	0.0873815	20	P00734	P00734 [127-133]		Prothrombin OS=Homo sapiens OX=9606 GN=F2 PE=1 SV=2	P00734	0	1004.5	7	8.164	3.03	0.00056244	0.00584433	138.52	22.6591	512747	6.11068e+06	199678	1.26522e+06	353447				9.27646e+06	199198	743844	871255	101236	5.6475e+06		7.18764e+06	6.92758e+06	396704	6.11068e+06	9.04546e+06	4.99891e+06	6.03567e+06	130868	6.67659e+06	7.00394e+06		Peak Found	Peak Found	High	Not Found	Peak Found
IPFFGQVR	[G].IPFFGQVR.[L]		0.0617544	10	P01023	P01023 [363-370]		Alpha-2-macroglobulin OS=Homo sapiens OX=9606 GN=A2M PE=1 SV=3	P01023	0	963.541	8	1.47	0.56	0.521684	0.960353	129.35	19.3412	251872	412281		314629	146222		155634	97626.8	3.07026e+06	67257.2	796556	1.52002e+06	251872	452064		328275	1.54952e+06	202601	285002	412281	267152	872166	52030.9	1.17122e+06	928201		Not Found	Peak Found	Peak Found	Not Found	Peak Found
IPVIEPSVPELVVKPGATVTLR	[G].IPVIEPSVPELVVKPGATVTLR.[C]		1.68667e-05	11	P07333	P07333 [20-41]		Macrophage colony-stimulating factor 1 receptor OS=Homo sapiens OX=9606 GN=CSF1R PE=1 SV=2	P07333	0	2314.37	22	0.931	-0.1	0.867031	0.999954	39.36	22.872	3.72825e+06	3.94798e+06			2.68204e+06		6.37903e+06	4.73278e+06	3.29062e+06	4.48249e+06	3.72825e+06		3.52538e+06		877313	4.32334e+06		4.24943e+06					3.66791e+06				Not Found	Not Found	Not Found	High	High
IVEECCFR	[G].IVEECCFR.[S]	2xCarbamidomethyl [C5; C6]	0.0208759	10	P01344	P01344 [66-73]		Insulin-like growth factor II OS=Homo sapiens OX=9606 GN=IGF2 PE=1 SV=1	P01344	0	1112.49	8	6.874	2.78	0.0111925	0.0737523	50.59	20.9428	233144	1.78251e+06		328183	214725	134790	196313	233144	2.14584e+06	210647	247481	455169		1.15652e+06		2.25295e+06	1.8588e+06	167886	1.52506e+06	1.8738e+06	2.14367e+06	1.47792e+06		1.70935e+06	1.89895e+06		Not Found	Peak Found	High	Not Found	Peak Found
LEVTITAR	[G].LEVTITAR.[F]		0.0581811	14	P01024	P01024 [251-258]		Complement C3 OS=Homo sapiens OX=9606 GN=C3 PE=1 SV=2	P01024	0	902.531	8	2.561	1.36	0.236914	0.678112	94.63	19.9117	269827	716487		107354	431429	201591	175589		1.11759e+06		269827	320335		516784	105728	1.59481e+06	619963	297555	1.06755e+06	943595	1.10363e+06	696447	166457	1.38447e+06	737103		Not Found	Peak Found	High	Peak Found	High
LQDEDGYR	[G].LQDEDGYR.[M]		0.0677301	10	P0C0L4; P0C0L5	P0C0L4 [1606-1613]; P0C0L5 [1606-1613]		Complement C4-A OS=Homo sapiens OX=9606 GN=C4A PE=1 SV=2 Complement C4-B OS=Homo sapiens OX=9606 GN=C4B PE=1 SV=2	P0C0L4; P0C0L5	0	995.443	8	7.877	2.98	0.00749052	0.0534111	127.45	21.9889	496449	3.66582e+06	135680				442267	388889	8.4565e+06		557269	775870		1.13529e+06		3.50096e+06	3.46703e+06	419596	7.96419e+06	2.64089e+06	8.14842e+06	3.83845e+06		7.05974e+06	7.0366e+06	Shared	Peak Found	Not Found	Peak Found	Not Found	Not Found
LVTYATYPK	[G].LVTYATYPK.[I]		0.0295293	14	P00751	P00751 [311-319]		Complement factor B OS=Homo sapiens OX=9606 GN=CFB PE=1 SV=2	P00751	0	1055.58	9																																No Quan Values	Peak Found	Peak Found	High	Peak Found	High
LYYFTYHASSR	[G].LYYFTYHASSR.[G]		0.000157252	17	P02746	P02746 [167-177]		Complement C1q subcomponent subunit B OS=Homo sapiens OX=9606 GN=C1QB PE=1 SV=3	P02746	0	1407.67	11	8.897	3.15	0.00555324	0.0417072	93.33	22.2401	439343	4.51439e+06		387019			498740		1.21929e+06			86859.2		2.56765e+06		4.91262e+06	5.11643e+06	79759.2	4.51439e+06	5.71952e+06	3.18035e+06	4.62038e+06	130873	9.29081e+06	4.36145e+06		Not Found	Peak Found	High	Not Found	Not Found
NFPWQAFTSIHGR	[G].NFPWQAFTSIHGR.[G]		0.000246434	20	Q9NZP8	Q9NZP8 [255-267]		Complement C1r subcomponent-like protein OS=Homo sapiens OX=9606 GN=C1RL PE=1 SV=2	Q9NZP8	0	1560.77	13	8.495	3.09	0.000915899	0.00903452	126.03	20.1941	129337	1.07026e+06	166667	204776	93015.1		69728.6		1.90916e+06		100368	189444	43609.8	1.60565e+06		1.08722e+06	1.74373e+06	68333.3	1.07026e+06	969027	896187	1.4967e+06	50115.2	1.02343e+06	2.1766e+06		Peak Found	Peak Found	High	Not Found	Peak Found
NFPWQVFTNIHGR	[G].NFPWQVFTNIHGR.[G]		0.00010902	30	P00736	P00736 [474-486]		Complement C1r subcomponent OS=Homo sapiens OX=9606 GN=C1R PE=1 SV=2	P00736	0	1615.81	13	7.888	2.98	9.07778e-06	0.000123311	136.06	22.8992	795991	7.02655e+06	582705	2.11112e+06	845429	276705	636290	795991	1.55889e+07	159070	975575	1.18042e+06	203557	5.74896e+06	331608	7.71634e+06	1.04178e+07	358747	9.28572e+06	6.39843e+06	9.91047e+06	1.03303e+07	183768	4.25102e+06	1.07223e+07		Peak Found	Peak Found	High	Peak Found	High
NLLQCICTGNGR	[G].NLLQCICTGNGR.[G]	2xCarbamidomethyl [C5; C7]	0.000471886	18	P02751	P02751 [254-265]		Fibronectin OS=Homo sapiens OX=9606 GN=FN1 PE=1 SV=4	P02751	0	1405.67	12	8.744	3.13	0.012	0.077525	121.69	21.778	265331	3.33088e+06		1.95137e+06	233885	261114	232393	244947	4.35929e+06		357424	269616		2.03856e+06	297840	7.05333e+06	4.56767e+06	180730	3.39901e+06	4.59278e+06	3.82083e+06	3.5453e+06	415729	2.77032e+06	3.26411e+06		Not Found	Peak Found	Peak Found	Peak Found	Peak Found
PVVPPCPGR	[G].PVVPPCPGR.[I]	1xCarbamidomethyl [C6]	0.0098955	19	P02765	P02765 [353-361]		Alpha-2-HS-glycoprotein OS=Homo sapiens OX=9606 GN=AHSG PE=1 SV=2	P02765	0	978.519	9	1.343	0.43	0.650672	0.999954	49.79	20.305	601788	693632	500411	751804		601788		940944	623598	602413	497114	154534	362053	671358	343452	649228	917650	555348	724036	838756	687076	564345	1.4529e+06	2.36826e+06	700251		High	Peak Found	High	High	Not Found
QYCYELDEK	[G].QYCYELDEK.[A]	1xCarbamidomethyl [C3]	0.0127567	37	P04004	P04004 [178-186]		Vitronectin OS=Homo sapiens OX=9606 GN=VTN PE=1 SV=1	P04004	0	1247.52	9	9.798	3.29	6.0504e-07	9.05325e-06	132.41	24.5306	1.77751e+06	2.2457e+07	955390	4.15068e+06	2.28731e+06	971790	1.15533e+06	2.28e+06	1.51366e+07	647325	1.77751e+06	4348176	722313	1.5305e+07	456159	2.25398e+07	2.21764e+07	2.19904e+06	2.44595e+07	2.55771e+07	2.23745e+07	3.75054e+07	1.2517e+06	2.413e+07	2.62861e+07		High	Peak Found	High	High	High
SDTFYSFK	[G].SDTFYSFK.[Y]		0.0829604	25	P01042	P01042 [68-75]		Kininogen-1 OS=Homo sapiens OX=9606 GN=KNG1 PE=1 SV=2	P01042	0	994.452	8	2.549	1.35	0.297562	0.766848	85.12	21.731	777863	2.70304e+06	1.1144e+06	1.34034e+06	768152	668879	777863	947178	6.31325e+06	732704	649195	597413	1.0919e+06	2.27681e+06	750710	5.94326e+06	1.20783e+06	826951	2.79461e+06	3.38402e+06	2.93853e+06	2.77188e+06	830521	3.73997e+06	2.63591e+06		High	Peak Found	High	High	Peak Found
SLVQASEANLQAAQDFVR	[G].SLVQASEANLQAAQDFVR.[G]		5.21821e-08	27	P19827	P19827 [343-360]		Inter-alpha-trypsin inhibitor heavy chain H1 OS=Homo sapiens OX=9606 GN=ITIH1 PE=1 SV=3	P19827	0	1946.99	18	14.798	3.89	0.000553382	0.00576252	141.77	22.0453	188990	4.139e+06		270160	115398	84100.9		132208	6.92152e+06		504223			2.69745e+06		7.20695e+06	5.04735e+06	177343	3.40746e+06	3.57026e+06	4.139e+06	5.88133e+06	84602.6	4.8058e+06	4.7058e+06		Not Found	Peak Found	High	Not Found	High
SPAINVAVHVFR	[G].SPAINVAVHVFR.[K]		1.14638e-06	35	P02766	P02766 [43-54]		Transthyretin OS=Homo sapiens OX=9606 GN=TTR PE=1 SV=1	P02766	0	1309.74	12	3.18	1.67	0.0330018	0.168757	114.85	22.7325	1.83597e+06	5.13306e+06	564403	1.85509e+06	2.4338e+06	901999	1.21478e+06	1.83597e+06	8.33767e+06	285558	2.64829e+06	1.83773e+06	149520	1.20467e+07	559967	3.26419e+06	1.25281e+07	1.44083e+06	7.73766e+06	5.89882e+06	4.51179e+06	5.83987e+06	654748	2.19104e+06	7.78056e+06		High	Peak Found	High	High	High
SPSGEVSHPR	[G].SPSGEVSHPR.[K]		0.000808951	44	P02765	P02765 [328-337]		Alpha-2-HS-glycoprotein OS=Homo sapiens OX=9606 GN=AHSG PE=1 SV=2	P02765	0	1052.51	10	1.338	0.42	0.731989	0.999954	37.55	21.9043	1.64089e+06	2.2843e+06	1.4528e+06	1.64089e+06	939498	2.20759e+06	1.77526e+06	1.9451e+06	2.96687e+06	1.85932e+06	1.48302e+06	957754	1.42147e+06	1.67394e+06	2.79109e+06	3.1693e+06	2.40116e+06	1.92328e+06	1.7798e+06	2.5352e+06	1.91208e+06	2.53524e+06	2.37031e+06	2.20141e+06	1.86218e+06		High	Peak Found	Peak Found	High	High
SPVDICTAKPR	[G].SPVDICTAKPR.[D]	1xCarbamidomethyl [C6]	7.98784e-05	31	P01008	P01008 [35-45]		Antithrombin-III OS=Homo sapiens OX=9606 GN=SERPINC1 PE=1 SV=1	P01008	0	1243.65	11	1.639	0.71	0.252998	0.702412	43.01	24.717	9.93511e+06	1.7643e+07	8.31791e+06	9.93511e+06	1.19678e+07	1.32149e+07	8.9774e+06	1.41893e+07	2.19076e+07	8.37691e+06	6.53881e+06	1.00464e+07	9.56815e+06	1.25933e+07	1.36822e+07	1.72179e+07	1.80787e+07	1.01401e+07	1.37104e+07	1.82008e+07	2.32954e+07	2.71968e+07	1.41995e+07	2.15877e+07	2.23354e+07		Peak Found	Peak Found	High	High	High
SVLLAQELPQQLTSPGYPEPYGK	[G].SVLLAQELPQQLTSPGYPEPYGK.[G]		3.27795e-06	31	Q9NZP8	Q9NZP8 [41-63]		Complement C1r subcomponent-like protein OS=Homo sapiens OX=9606 GN=C1RL PE=1 SV=2	Q9NZP8	0	2515.31	23	0.916	-0.13	0.904192	0.999954	36.36	21.8577	1.95089e+06	1.84938e+06	3.42103e+06	2.24251e+06	1.39585e+06	1.43364e+06	1.71003e+06	2.323e+06	3.20687e+06	1.94213e+06	1.95089e+06	1.78046e+06	2.42903e+06	3.73084e+06	830305	2.44458e+06	2.1235e+06	1.78365e+06	1.47777e+06	2.0763e+06	1.45189e+06	1.75471e+06	1.91753e+06	2.30729e+06	1.71537e+06		High	Peak Found	High	High	Peak Found
THCNQVEVIATLK	[G].THCNQVEVIATLK.[D]	1xCarbamidomethyl [C3]	1.99101e-05	22	P02775	P02775 [87-99]		Platelet basic protein OS=Homo sapiens OX=9606 GN=PPBP PE=1 SV=3	P02775	0	1512.78	13	9.766	3.29	0.00400956	0.0318083	92.28	22.1247	359015	4.21407e+06	234858	548139	635672	177320	382250	320896	7.51376e+06	187481	352495	359015	632165	1.084e+06	4.70778e+06	5.31904e+06	4.21407e+06	391415	4.8968e+06	5.58498e+06	3.73302e+06	6.19603e+06		3.86506e+06	2.19413e+06		Peak Found	Peak Found	High	High	Peak Found
TPDVSSALDK	[G].TPDVSSALDK.[L]		0.00315358	13	P02654	P02654 [27-36]		Apolipoprotein C-I OS=Homo sapiens OX=9606 GN=APOC1 PE=1 SV=1	P02654	0	1032.52	10	1.151	0.2	0.674716	0.999954	86.58	23.6103	4.96116e+06	7.84434e+06	3.95677e+06	1.51457e+07	3.0851e+06	3.81967e+06	7.95589e+06	4.96116e+06	8.66189e+06	3.22734e+06	1.28062e+07	19144314	3.40544e+06	8.2327e+06	4.01422e+06	7.48096e+06	1.70854e+07	8.22538e+06	2.1013e+07	1.20758e+07	5.02028e+06	2.6962e+06	4.65887e+06	9.54673e+06	3.62123e+06		Peak Found	Peak Found	Peak Found	Peak Found	Peak Found
TWTQPFDLASTR	[G].TWTQPFDLASTR.[E]		0.00668593	10	P08185	P08185 [206-217]		Corticosteroid-binding globulin OS=Homo sapiens OX=9606 GN=SERPINA6 PE=1 SV=1	P08185	0	1422.7	12	5.607	2.49	0.0418234	0.202174	115.84	21.5985	499741	2.67554e+06		602243	130378		414685		3.26916e+06	156864		708823		1.9997e+06		2.59606e+06	4.64118e+06		1.66326e+06	3.37415e+06	3.33594e+06	2.67554e+06		2.78755e+06	2.32693e+06		Not Found	Peak Found	High	Not Found	Peak Found
WVTDGFSSLK	[G].WVTDGFSSLK.[D]		0.00195854	17	P02656	P02656 [62-71]		Apolipoprotein C-III OS=Homo sapiens OX=9606 GN=APOC3 PE=1 SV=1	P02656	0	1139.57	10	1.18	0.24	0.89165	0.999954	131.06	21.0105	689299	1.42323e+06		932345		123419	481875	509611	5.4275e+06		1.71423e+06	5.34561e+06	98641.4	576640		1.42323e+06	2.25986e+06	84529.2	944576	2.34867e+06	1.99472e+06	532121	159376	1.45245e+06	2.35477e+06		Not Found	Peak Found	Peak Found	Not Found	Not Found
YTLVSGYPK	[G].YTLVSGYPK.[R]		0.0159928	39	P02790	P02790 [335-343]		Hemopexin OS=Homo sapiens OX=9606 GN=HPX PE=1 SV=2	P02790	0	1027.55	9	11.502	3.52	1.93179e-14	3.6412e-13	121.1	25.1844	2.4582e+06	3.56701e+07	1.79657e+06	4.59729e+06	2.15052e+06	1.7487e+06	2.92926e+06	2.4582e+06	3.27325e+07	1.74953e+06	3.27611e+06	3.5932e+06	1.276e+06	2.10153e+07	1.3863e+06	4.98354e+07	4.1969e+07	2.24911e+06	3.9399e+07	3.65503e+07	4.31691e+07	3.48112e+07	1.40137e+06	3.71057e+07	3.1787e+07		High	Peak Found	High	High	High
YTQQLAFR	[G].YTQQLAFR.[Q]		0.0311736	38	P01024	P01024 [1053-1060]		Complement C3 OS=Homo sapiens OX=9606 GN=C3 PE=1 SV=2	P01024	0	1026.54	8	3.545	1.83	1.05814e-05	0.000143535	98.86	25.5023	9.02405e+06	3.85062e+07	6.81513e+06	1.56028e+07	1.77182e+07	7.24401e+06	9.02405e+06	6.97785e+06	4.67558e+07	4.51612e+06	1.04282e+07	15812697	3.07513e+06	4.2353e+07	3.60788e+06	3.94768e+07	3.49803e+07	1.07325e+07	6.09873e+07	5.85955e+07	3.1141e+07	3.75595e+07	6.53273e+06	5.96071e+07	4.59675e+07		High	High	High	High	High
SWPWQVSLR	[GH].SWPWQVSLR.[LT]		0.0268538	37	P00747; P08519	P00747 [591-599]; P08519 [4338-4346]		Plasminogen OS=Homo sapiens OX=9606 GN=PLG PE=1 SV=2 Apolipoprotein(a) OS=Homo sapiens OX=9606 GN=LPA PE=1 SV=1	O60235; P00747; P08519	0	1158.61	9	0.759	-0.4	0.653957	0.999954	24.04	20.8101	1.07601e+06	762460	1.15585e+06	1.39531e+06	640888	957667	1.07601e+06	1.14972e+06	700925	786264	1.29219e+06	1.59099e+06	880016	1.40612e+06	607827	751263	533287	977136	707237	1.01947e+06	426265	841198	677511	773824	1.05173e+06	Shared	High	Peak Found	High	High	High
TLLALER	[GL].TLLALER.[KI]		0.153254	11	P07996	P07996 [103-109]		Thrombospondin-1 OS=Homo sapiens OX=9606 GN=THBS1 PE=1 SV=2	P07996; P52383	0	815.499	7	7.152	2.84	0.0232711	0.129113	128.06	21.7799	373475	3.22726e+06	323511	1.25131e+06	499522		105858	60390.5	5.2016e+06	99668.9	431157	774211	126868	1.49747e+06		4.8406e+06	2.78266e+06	674120	3.2754e+06	3.73419e+06	2.69183e+06	5.2982e+06	146748	3.22726e+06	4.44105e+06		Peak Found	Peak Found	Peak Found	Not Found	Peak Found
AAAITAYALTLTK	[H].AAAITAYALTLTK.[A]		0.00242601	15	P0C0L4; P0C0L5	P0C0L4 [1192-1204]; P0C0L5 [1192-1204]		Complement C4-A OS=Homo sapiens OX=9606 GN=C4A PE=1 SV=2 Complement C4-B OS=Homo sapiens OX=9606 GN=C4B PE=1 SV=2	P0C0L4; P0C0L5	0	1307.76	13	0.783	-0.35	0.730027	0.999954	46.63	19.802	505005	409089	442034	209080	307198	335633	800352	545930	236551	776750	505005	512666	548331			135850		511791	420326		193123	150818	398153	471010	777114	Shared	High	Peak Found	Not Found	Not Found	High
AHGVQTESSTVTPTLPGETLTYVWK	[H].AHGVQTESSTVTPTLPGETLTYVWK.[I]		5.29084e-08	18	P00450	P00450 [836-860]		Ceruloplasmin OS=Homo sapiens OX=9606 GN=CP PE=1 SV=1	P00450	0	2702.37	25	0.972	-0.04	0.885733	0.999954	65.13	20.6983	880615	820791	1.76119e+06	397974	414856	566062	1.50452e+06	946864	633118	1.62349e+06	880615	501235	985593	2.04073e+06	256455	945225	1.07526e+06	891652	738096	536713	685177	905902	518173	755561	932823		High	Peak Found	Peak Found	High	High
AIILLTDGK	[H].AIILLTDGK.[S]		0.036662	10	P06681	P06681 [370-378]		Complement C2 OS=Homo sapiens OX=9606 GN=C2 PE=1 SV=2	P06681	0	943.582	9	5.315	2.41	0.00748065	0.0534111	112.18	19.4079	110144	585447		130834	109936		71318.7		1.13221e+06		85404.5	110353		487616		827889	501486	79006	655805	585447	569194	1.0515e+06	53447.6	1.30385e+06	758921		Not Found	Peak Found	High	Not Found	Peak Found
ASPEHVVVTR	[H].ASPEHVVVTR.[N]		0.00256377	41	Q14624	Q14624 [796-805]		Inter-alpha-trypsin inhibitor heavy chain H4 OS=Homo sapiens OX=9606 GN=ITIH4 PE=1 SV=4	Q14624	0	1094.6	10	0.693	-0.53	0.661127	0.999954	26.66	21.9133	2.24117e+06	1.7084e+06	1.77829e+06	1.24767e+06	2.24117e+06	1.75436e+06	3.23713e+06	4.09546e+06	1.21679e+06	3.21359e+06	3.51545e+06	1.85185e+06	2.39928e+06	2.1239e+06	1.69672e+06	2.53278e+06	1.91435e+06	1.49864e+06	718410	1.22381e+06	2.09887e+06	1.81617e+06	1.72016e+06	855616	1.40818e+06		High	Peak Found	High	High	High
AVEGDCDFQLLK	[H].AVEGDCDFQLLK.[L]	1xCarbamidomethyl [C6]	0.000739453	19	P02765	P02765 [109-120]		Alpha-2-HS-glycoprotein OS=Homo sapiens OX=9606 GN=AHSG PE=1 SV=2	P02765	0	1394.66	12	0.926	-0.11	0.833222	0.999954	37.62	20.8873	985833	953674	970732	985833	559055	1.22599e+06	877065	1.19087e+06	1.61767e+06	1.05803e+06	928526	669835	1.01266e+06	744004	620521	1.26993e+06		1.03109e+06	730403	1.38887e+06	655826	508110	1.24568e+06	953674	1.02139e+06		High	Peak Found	High	High	High
CLQDRPAPEDLTVVLGQER	[H].CLQDRPAPEDLTVVLGQER.[R]	1xCarbamidomethyl [C1]	1.27512e-09	36	P00748	P00748 [413-431]		Coagulation factor XII OS=Homo sapiens OX=9606 GN=F12 PE=1 SV=3	P00748	0	2196.11	19	1.235	0.3	0.587067	0.992277	61.07	23.7358	5.8978e+06	8.07216e+06	4.07708e+06	3.51728e+06	3.02708e+06	5.45635e+06	9.78872e+06	1.61448e+07	5.8978e+06	5.0352e+06	1.05685e+07	1.03751e+07	7.11016e+06	5.5668e+06	2.06743e+06	6.95689e+06	7.82806e+06	9.90181e+06	1.05687e+07	8.07633e+06	8.85143e+06	1.19897e+07	8.068e+06	7.93404e+06	8.43415e+06		High	High	High	High	High
CYDGYTLR	[H].CYDGYTLR.[G]	1xCarbamidomethyl [C1]	0.103298	10	P00751	P00751 [131-138]		Complement factor B OS=Homo sapiens OX=9606 GN=CFB PE=1 SV=2	P00751	0	1047.46	8	0.854	-0.23	0.805754	0.999954	33.23	20.0335	569132	504053	372756	395237	388221	486023	645703	796722	547159	800102	1.04616e+06	569132	596476	514170	223297	431276	315278	579642	669023	494135	518302	624122	428416	766998	422087		Peak Found	Peak Found	High	Peak Found	Peak Found
FCGGTLISPEWVLTAAHCLEK	[H].FCGGTLISPEWVLTAAHCLEK.[S]	2xCarbamidomethyl [C2; C18]	0.00650429	14	P00747	P00747 [606-626]		Plasminogen OS=Homo sapiens OX=9606 GN=PLG PE=1 SV=2	P00747	0	2389.17	21	0.96	-0.06	0.927259	0.999954	46.43	19.3531	316336	353328	288736	233997	201200	265618	528186	501635	474106	316336	400301	425118	308665	295790	123065	482121	352966	444893	385317	486897	384072	353692	119056	301326	286263		Peak Found	Peak Found	High	Peak Found	Peak Found
FFAPDNLDPIPK	[H].FFAPDNLDPIPK.[N]		0.0120756	19	P19823	P19823 [298-309]		Inter-alpha-trypsin inhibitor heavy chain H2 OS=Homo sapiens OX=9606 GN=ITIH2 PE=1 SV=2	P19823	0	1373.71	12	1.095	0.13	0.962125	0.999954	41.94	20.6568	797241	855956	771019	797241	384855	823982	839738	988129	1.18467e+06	575170	810595	698349	708885	1.0727e+06	211886	1.17475e+06	1.23672e+06	756080	854147	1.24248e+06	690571	770276	571244	941352	857770		High	Peak Found	Peak Found	Peak Found	Peak Found
GIILDSVDAAFICPGSSR	[H].GIILDSVDAAFICPGSSR.[L]	1xCarbamidomethyl [C13]	3.01981e-07	87	P02790	P02790 [354-371]		Hemopexin OS=Homo sapiens OX=9606 GN=HPX PE=1 SV=2	P02790	0	1877.94	18	0.956	-0.07	0.99535	0.999954	36.57	24.3595	1.10894e+07	1.04355e+07	1.19e+07	2.35385e+06	5.23062e+06	8.04487e+06	1.1514e+07	1.42205e+07	1.04072e+07	1.57053e+07	1.15538e+07	1.10894e+07	1.10513e+07	2.8385e+06	2.81714e+06	9.64541e+06	1.22255e+07	1.02751e+07	1.44498e+07	1.13745e+07	1.05983e+07	9.75698e+06	7.71573e+06	1.33959e+07	1.20287e+07		High	High	High	High	High
GLPCLAWASAQAK	[H].GLPCLAWASAQAK.[A]	1xCarbamidomethyl [C4]	0.000341014	24	P00734	P00734 [231-243]		Prothrombin OS=Homo sapiens OX=9606 GN=F2 PE=1 SV=2	P00734	0	1372.7	13	1.009	0.01	0.977199	0.999954	37.06	22.068	2.18809e+06	2.20849e+06	1.57446e+06	1.54623e+06	1.86132e+06	3.07206e+06	2.62568e+06	2.85832e+06	1.87734e+06	2.18809e+06	2.30966e+06	2399508	2.09529e+06	960067	1.64736e+06	1.94422e+06		3.01035e+06	2.3384e+06	2.88431e+06			2.20849e+06	1.81641e+06	3.03929e+06		High	Peak Found	High	High	High
GNVAEGETKPDPDVTER	[H].GNVAEGETKPDPDVTER.[C]		1.05416e-05	37	P02790	P02790 [33-49]		Hemopexin OS=Homo sapiens OX=9606 GN=HPX PE=1 SV=2	P02790	0	1813.86	17	1.164	0.22	0.893669	0.999954	38.53	21.674	1.53783e+06	1.80811e+06	1.56807e+06	1.3244e+06	1.37164e+06	1.93272e+06	2.28946e+06	2.73461e+06	1.17058e+06	2.23216e+06	1.31324e+06	1.53783e+06	1.2342e+06	1.91465e+06	856278	1.82191e+06	2.36764e+06	1.46969e+06	2.1213e+06	2.26461e+06	1.87483e+06	1.61916e+06	1.64411e+06	1.7809e+06	1.79442e+06		High	High	High	High	High
GPNLYCYSDVEK	[H].GPNLYCYSDVEK.[L]	1xCarbamidomethyl [C6]	0.000481771	15	P02790	P02790 [430-441]		Hemopexin OS=Homo sapiens OX=9606 GN=HPX PE=1 SV=2	P02790	0	1444.64	12	0.689	-0.54	0.581389	0.989094	29.36	20.478	817872	642631	769409	821599		654261	968617	1.11617e+06	1.61505e+06	755572	798034	814162	856365	870839	214328	305739	1.04895e+06	740113	557988	536379	316133	821596	400706	773058	797643		Peak Found	Peak Found	High	Peak Found	Not Found
GSPVDICTAKPR	[H].GSPVDICTAKPR.[D]	1xCarbamidomethyl [C7]	0.000244737	33	P01008	P01008 [34-45]		Antithrombin-III OS=Homo sapiens OX=9606 GN=SERPINC1 PE=1 SV=1	P01008	0	1300.67	12	6.543	2.71	0.000101827	0.0012147	114.36	23.5181	1.40433e+06	1.06084e+07	913631	1.92949e+06	1.18415e+06	1.47974e+06	1.40433e+06	2.37656e+06	1.26842e+07	348927	800289	2.15573e+06	1.01187e+06	7.35626e+06	270316	1.06284e+07	1.05884e+07	1.36664e+06	8.97121e+06	1.12141e+07	1.5727e+07	1.68394e+07	1.74768e+06	1.42043e+07	1.25358e+07		High	Peak Found	High	Peak Found	High
GVQTESSTVTPTLPGETLTYVWK	[H].GVQTESSTVTPTLPGETLTYVWK.[I]		2.57596e-07	34	P00450	P00450 [838-860]		Ceruloplasmin OS=Homo sapiens OX=9606 GN=CP PE=1 SV=1	P00450	0	2494.27	23	0.754	-0.41	0.628073	0.999954	37.95	22.462	3.3217e+06	2.45559e+06	5.95588e+06	1.3135e+06	1.61843e+06	2.14555e+06	4.83897e+06	3.54361e+06	2.96188e+06	5.95113e+06	3.3217e+06	1627831	4.35996e+06	6.14553e+06	965144	2.5326e+06	3.39714e+06	3.6574e+06	2.05969e+06	1.46716e+06	2.27095e+06	2.47336e+06	1.61416e+06	2.77429e+06	2.43795e+06		High	Peak Found	High	High	High
ILHGEYIEFICR	[H].ILHGEYIEFICR.[G]	1xCarbamidomethyl [C11]	0.00490357	16	P05160	P05160 [606-617]		Coagulation factor XIII B chain OS=Homo sapiens OX=9606 GN=F13B PE=1 SV=3	P05160	0	1549.78	12	0.781	-0.36	0.709617	0.999954	54.29	19.4881	394934	340444	292050	351990	138419	960411	552009	1.25795e+06	394934	857198	660816	306908	376056	123079	746156	206136	2.04044e+06	419610	276213	253056	873049	642972	510119	261696	245314		Peak Found	Peak Found	Peak Found	Peak Found	Peak Found
IYQGSEADSVFSGFLIFPSA	[H].IYQGSEADSVFSGFLIFPSA.[-]		0.0010813	25	P02745	P02745 [226-245]		Complement C1q subcomponent subunit A OS=Homo sapiens OX=9606 GN=C1QA PE=1 SV=2	P02745	0	2135.03	20	0.967	-0.05	0.967432	0.999954	45.56	21.9633	2.03587e+06	2.05314e+06	1.81078e+06	1.47407e+06	1.85382e+06	1.49146e+06	2.03587e+06	3.38409e+06	3.44846e+06	2.23816e+06	2.53766e+06	1.55568e+06	2.21131e+06	1.27003e+06	681482	1.88699e+06	2.6679e+06	2.13534e+06	2.45523e+06	2.36399e+06	1.80453e+06	2.85008e+06	990815	2.54187e+06	1.9741e+06		Peak Found	Peak Found	High	Peak Found	High
LETPDFQLFK	[H].LETPDFQLFK.[N]		0.00379931	41	P04217	P04217 [53-62]		Alpha-1B-glycoprotein OS=Homo sapiens OX=9606 GN=A1BG PE=1 SV=4	P04217	0	1237.65	10	1.168	0.22	0.694422	0.999954	50.24	27.4678	8.39546e+07	1.0167e+08	5.80474e+07	1.35736e+08	9.02957e+07	8.87721e+07	1.23188e+08	8.39546e+07	3.4644e+07	7.09979e+07	1.04812e+08	81522640	6.91379e+07	1.06949e+08	1.36772e+08	1.13349e+08	6.16032e+07	3.25206e+07	1.07437e+08	8.68517e+07	9.6652e+07	7.80589e+07	1.77098e+08	6.33007e+07	1.41575e+08		High	High	High	High	High
LIDSLIDFLNFPR	[H].LIDSLIDFLNFPR.[F]		9.17201e-05	15	P04114	P04114 [4189-4201]		Apolipoprotein B-100 OS=Homo sapiens OX=9606 GN=APOB PE=1 SV=2	P04114	0	1562.86	13	4.813	2.27	0.00396248	0.0315377	93.05	18.7678	66323	380014		82749			51685.5		403849			53157.6		168262		252296	353130	99439.8	408946	516579	432398	445961		276356	811711		Not Found	Peak Found	High	Not Found	Not Found
LPEVFLSK	[H].LPEVFLSK.[V]		0.0143332	18	P02774	P02774 [356-363]		Vitamin D-binding protein OS=Homo sapiens OX=9606 GN=GC PE=1 SV=2	P02774	0	932.545	8	5.341	2.42	0.0567518	0.257088	135.17	21.298	321693	2.25661e+06	130614	1.12823e+06	339563	210906	321693	320215	1.22302e+07	160716	580817	380044	120161	1.7143e+06		4.08184e+06		235947	2.97046e+06	3.93611e+06	885441	735289	155840	4.55036e+06	8.07459e+06		Peak Found	Peak Found	High	High	Peak Found
LSLLTTLSNR	[H].LSLLTTLSNR.[V]		0.00106647	26	P02774	P02774 [209-218]		Vitamin D-binding protein OS=Homo sapiens OX=9606 GN=GC PE=1 SV=2	P02774	0	1117.66	10	2.67	1.42	0.180655	0.577148	103.98	20.8638	419603	1.48869e+06	279890	697249	400343	330702	557642	419603	2.55981e+06	300347	741938	653407	194169	1.58945e+06	120678	1.60231e+06	1.96248e+06	432339	1.48649e+06	1.49089e+06	1.2079e+06	1.37972e+06	294786	2.09698e+06	1.85615e+06		High	Peak Found	High	Peak Found	High
LTFPLDYHLNQPFIFVLR	[H].LTFPLDYHLNQPFIFVLR.[D]		0.00155938	10	P36955	P36955 [382-399]		Pigment epithelium-derived factor OS=Homo sapiens OX=9606 GN=SERPINF1 PE=1 SV=4	P36955	0	2233.22	18	0.561	-0.83	0.167903	0.552071	18.4	18.0256	178402	88439.9	106917	163173	178402	242881	90968.5	203746	361885	188787	118252	189170	114924	86175.1	141192	83621.3	162908	116113	55353.8	64472.9	90764.1	202721	61110.7	50014.3	128608		Peak Found	Peak Found	Peak Found	High	Peak Found
LVLSALTSDNHGATYAFSGTHYWR	[H].LVLSALTSDNHGATYAFSGTHYWR.[L]		6.71092e-11	83	P02790	P02790 [261-284]		Hemopexin OS=Homo sapiens OX=9606 GN=HPX PE=1 SV=2	P02790	0	2667.3	24	1.084	0.12	0.863824	0.999954	37.03	25.4959	21880244	2.54384e+07	3.04236e+07	1.81368e+07	1.19515e+07	1.91132e+07	2.34831e+07	3.0366e+07	2.00909e+07	3.99363e+07	2.87489e+07	21880244	2.02382e+07	3.10121e+07	1.03406e+07	2.87515e+07	2.80408e+07	2.30719e+07	3.3118e+07	2.59883e+07	2.40264e+07	1.94666e+07	2.11531e+07	2.60321e+07	2.49e+07		High	Peak Found	High	High	High
LVPGAPFLLQALVR	[H].LVPGAPFLLQALVR.[E]		0.000509156	11	P0C0L4; P0C0L5	P0C0L4 [378-391]; P0C0L5 [378-391]		Complement C4-A OS=Homo sapiens OX=9606 GN=C4A PE=1 SV=2 Complement C4-B OS=Homo sapiens OX=9606 GN=C4B PE=1 SV=2	P0C0L4; P0C0L5	0	1493.92	14	3.194	1.68	0.010981	0.0726329	70.4	18.4123	84884.6	263990		78898.2	74958.1		91325.2	59429.7	1.07959e+06	73767.4	148478	138466		257529		310205	246686		650027	244602	503467	124736	58377.5	270613	614017	Shared	Not Found	Peak Found	Peak Found	Not Found	Peak Found
QFLLTGDTQGR	[H].QFLLTGDTQGR.[Y]		0.00126752	14	P04217	P04217 [80-90]		Alpha-1B-glycoprotein OS=Homo sapiens OX=9606 GN=A1BG PE=1 SV=4	P04217	0	1235.64	11	5.532	2.47	6.74969e-05	0.000827837	104.03	23.0343	1.09959e+06	7.4909e+06	858705	1.91012e+06	911740	912159	1.19175e+06	919846	1.0502e+07	691587	1.09959e+06	2.28617e+06	1.70141e+06	5.52603e+06	1.11596e+06	1.03256e+07	9.83158e+06	1.78945e+06	7.22625e+06	6.43796e+06	9.7314e+06	9.218e+06	958261	1.29121e+07	7.76523e+06		Peak Found	Peak Found	High	Peak Found	Peak Found
QWPQGPSAVDAAFSWEEK	[H].QWPQGPSAVDAAFSWEEK.[L]		5.82306e-07	63	P02790	P02790 [300-317]		Hemopexin OS=Homo sapiens OX=9606 GN=HPX PE=1 SV=2	P02790	0	2032.94	18	0.824	-0.28	0.808681	0.999954	28.88	21.8036	2.02813e+06	1.63222e+06	2.84839e+06	1.32451e+06	723683	1.76672e+06	2.16792e+06	2.72164e+06	1.72249e+06	2.48721e+06	2.02813e+06	1.81461e+06	2.75793e+06	3.43889e+06	524039	1.60135e+06	1.87739e+06	1.34321e+06	1.66367e+06	2.40259e+06	1.33464e+06	1.68454e+06	1.46234e+06	1.59816e+06	2.06601e+06		High	Peak Found	High	High	High
SAHIVTLK	[H].SAHIVTLK.[N]		0.0188445	20	O75882	O75882 [448-455]		Attractin OS=Homo sapiens OX=9606 GN=ATRN PE=1 SV=2	O75882	0	868.525	8	1.227	0.3	0.912962	0.999954	43.22	21.2371	1.1454e+06	1.32636e+06	773713	608701	397218	918991	1.27304e+06	1.33348e+06	1.29736e+06	1.23779e+06	1.1454e+06	866635	1.56191e+06	1.08892e+06		2.05662e+06	1.66842e+06	1.50414e+06	1.10105e+06	1.32097e+06	1.40592e+06	1.04528e+06	823892	1.37654e+06	1.32636e+06		High	Peak Found	High	Not Found	High
SDFASNCCSINSPPLYCDSEIDAELK	[H].SDFASNCCSINSPPLYCDSEIDAELK.[N]	3xCarbamidomethyl [C7; C8; C17]	3.98887e-09	398	P02774	P02774 [446-471]		Vitamin D-binding protein OS=Homo sapiens OX=9606 GN=GC PE=1 SV=2	P02774	0	2992.26	26	1.155	0.21	0.725998	0.999954	40.93	26.4661	4.36625e+07	4.90382e+07	6.19936e+07	7.02867e+07	2.14693e+07	3.5058e+07	4.13772e+07	4.39537e+07	5.19373e+07	4.36625e+07	3.98604e+07	2.74293e+07	4.96748e+07	8.01192e+07	1.44624e+07	4.68146e+07	5.90997e+07	3.63573e+07	4.77542e+07	4.65619e+07	5.87159e+07	5.35777e+07	4.78133e+07	6.5991e+07	5.02945e+07		High	High	High	High	High
SHGITYYK	[H].SHGITYYK.[E]		0.0130219	16	P00450	P00450 [121-128]		Ceruloplasmin OS=Homo sapiens OX=9606 GN=CP PE=1 SV=1	P00450	0	968.484	8	0.902	-0.15	0.844266	0.999954	42.63	22.3457	2.56154e+06	2.76827e+06	2.56154e+06	1.77776e+06	2.06546e+06	2.48092e+06	5.62594e+06	4.47259e+06	2.29455e+06	5.74622e+06	3.50127e+06	2.53918e+06	3.78704e+06	2.94348e+06	1.47913e+06	3.11422e+06	2.06888e+06	4.46052e+06			2.42222e+06	2.60348e+06	2.29363e+06	3.3628e+06	3.43542e+06		High	High	High	High	High
SIFTPETNPR	[H].SIFTPETNPR.[A]		0.0070645	22	P00747	P00747 [514-523]		Plasminogen OS=Homo sapiens OX=9606 GN=PLG PE=1 SV=2	P00747	0	1161.59	10	10.619	3.41	2.30567e-08	3.7066e-07	115.3	24.8368	2.46837e+06	2.74976e+07	1.37883e+06	5.7008e+06	2.46837e+06	1.03277e+06	2.63648e+06	2.49824e+06	2.4007e+07	649418	2.30067e+06	5.23086e+06	663514	2.51293e+07	834277	3.4902e+07	2.82228e+07	2.43823e+06	1.75445e+07	3.37314e+07	2.74976e+07	3.70325e+07		2.79956e+07	2.5627e+07		Peak Found	Peak Found	High	High	High
SLDLSHNSLR	[H].SLDLSHNSLR.[A]		0.0205931	13	P08571	P08571 [253-262]		Monocyte differentiation antigen CD14 OS=Homo sapiens OX=9606 GN=CD14 PE=1 SV=2	P08571	0	1141.6	10	0.991	-0.01	0.92624	0.999954	41.19	20.9804	969503	1.09928e+06	942555	969503	1.51342e+06	968341	1.02935e+06	1.7258e+06	831665	1.26764e+06	643749	738839	1.64736e+06	912745	629810	1.49381e+06	845691	735740	1.14286e+06	1.30305e+06	1.23305e+06	1.18389e+06	996396	1.35277e+06	1.05737e+06		Peak Found	Peak Found	Peak Found	Peak Found	Peak Found
SLHLEGSCLGR	[H].SLHLEGSCLGR.[I]	1xCarbamidomethyl [C8]	0.00367051	19	P35858	P35858 [390-400]		Insulin-like growth factor-binding protein complex acid labile subunit OS=Homo sapiens OX=9606 GN=IGFALS PE=1 SV=1	P35858	0	1228.61	11	3.103	1.63	0.249337	0.696053	223.23	21.3986	692500	2.07204e+06		159524					3.00617e+06					1.67414e+06		2.78696e+06	1.70118e+06		2.43502e+06	1.5743e+06	2.60088e+06	2.07204e+06		2.93352e+06	1.59266e+06		Not Found	Peak Found	High	Not Found	Not Found
SWPIAHQWPQGPSAVDAAFSWEEK	[H].SWPIAHQWPQGPSAVDAAFSWEEK.[L]		1.5311e-05	12	P02790	P02790 [294-317]		Hemopexin OS=Homo sapiens OX=9606 GN=HPX PE=1 SV=2	P02790	0	2724.28	24	0.788	-0.34	0.699511	0.999954	39.38	19.2611	354034	274261	791811	266005	192883	367419	181265	551921	515065	273782	413230	317106	354034	738736	50421.2	202899	556761	248768	289465	485069		274261	187203	196616	381708		High	Peak Found	High	Peak Found	Peak Found
TCQHWSAQTPHTHNR	[H].TCQHWSAQTPHTHNR.[T]	1xCarbamidomethyl [C2]	1.84864e-07	13	P00747	P00747 [295-309]		Plasminogen OS=Homo sapiens OX=9606 GN=PLG PE=1 SV=2	P00747	0	1860.83	15	0.891	-0.17	0.819327	0.999954	64.32	20.3443	707324	623882	236719	418721		1.1395e+06	1.75816e+06	1.93691e+06	744916	420400		671628		594037	553811	1.0236e+06	456609	745581	569720	775873	590315	655227			918122		Peak Found	Peak Found	Peak Found	High	High
TLNQIDEVK	[H].TLNQIDEVK.[V]		0.0191037	35	P02765	P02765 [59-67]		Alpha-2-HS-glycoprotein OS=Homo sapiens OX=9606 GN=AHSG PE=1 SV=2	P02765	0	1059.57	9	16.735	4.06	1e-17	1.91834e-16	120.09	26.6268	5.39935e+06	9.82245e+07	4.89575e+06	1.68979e+07	3.729e+06	4.01726e+06	5.39935e+06	7.0248e+06	1.701e+08	3.17934e+06	5.44907e+06	7.9136e+06	2.52376e+06	8.23256e+07	1.2093e+06	1.45537e+08	9.39306e+07	7.43798e+06	8.07852e+07	1.36426e+08	1.20752e+08	1.31804e+08	4.35849e+06	1.39141e+08	1.02715e+08		High	Peak Found	High	High	High
TPCLVGLSLTHNQLETVAEGTFAHLSNLR	[H].TPCLVGLSLTHNQLETVAEGTFAHLSNLR.[S]	1xCarbamidomethyl [C3]	1.43674e-11	49	P22792	P22792 [288-316]		Carboxypeptidase N subunit 2 OS=Homo sapiens OX=9606 GN=CPN2 PE=1 SV=3	P22792	0	3178.63	29	1.133	0.18	0.904294	0.999954	93.52	22.2733	2.18825e+06	2.88069e+06	2.08119e+06		811812	1.80643e+06	3.03832e+06		8.76787e+06	3.57477e+06	2.18825e+06	2.06988e+06	5.01252e+06	3.97696e+06	113616	4.38327e+06	7.78368e+06	2.35085e+06	4.16839e+06	2.72861e+06	1.80966e+06	6.41952e+06	3.04124e+06	2.45348e+06	806714		High	Not Found	High	High	High
TQTVQAHYILNGGTLLGLK	[H].TQTVQAHYILNGGTLLGLK.[K]		3.50929e-05	12	P01023	P01023 [473-491]		Alpha-2-macroglobulin OS=Homo sapiens OX=9606 GN=A2M PE=1 SV=3	P01023	0	2027.13	19	0.538	-0.89	0.182107	0.581093	29.84	18.6022	234512	163441	104482	90644.5	109117		227576	347704	241660	198197	980441	1.6716e+06	1.47628e+06			180818	193777	172627	163441		95299.7	111360	74709.3				Peak Found	Peak Found	Not Found	Not Found	Peak Found
TVHFHGHSFQYK	[H].TVHFHGHSFQYK.[H]		0.000744581	25	P00450	P00450 [995-1006]		Ceruloplasmin OS=Homo sapiens OX=9606 GN=CP PE=1 SV=1	P00450	0	1487.72	12	0.873	-0.2	0.752107	0.999954	52.04	21.0787	1.06651e+06	1.14825e+06	1.62366e+06	506211	747442	1.06651e+06	2.39848e+06	1.51599e+06	481969	2.16814e+06	821567	677421	1.57434e+06	1.20728e+06	776696	1.48671e+06	222821	1.55797e+06	1.0921e+06	1.26239e+06	594025	786543	778929	1.26725e+06	1.31632e+06		High	Peak Found	High	High	High
VDGPPPRPQLR	[H].VDGPPPRPQLR.[A]		0.0128445	11	P04217	P04217 [396-406]		Alpha-1B-glycoprotein OS=Homo sapiens OX=9606 GN=A1BG PE=1 SV=4	P04217	0	1231.69	11	1.52	0.6	0.318626	0.791878	147.87	24.561	89838.8	2.46607e+07			89838.8	78508		1.82731e+07										2.777e+07		2.46607e+07			73038.5				Not Found	Not Found	Not Found	Not Found	Peak Found
VLDPTPVAR	[H].VLDPTPVAR.[C]		0.00211311	24	P02765	P02765 [91-99]		Alpha-2-HS-glycoprotein OS=Homo sapiens OX=9606 GN=AHSG PE=1 SV=2	P02765	0	967.557	9	0.928	-0.11	0.860128	0.999954	38.1	22.6501	3.30167e+06	3.28022e+06	3.12465e+06	4.01787e+06	1.61551e+06	4.41116e+06	3.30167e+06	4.41421e+06	5.76308e+06	4.97761e+06	3.24592e+06	2.11832e+06	3.14588e+06	3.27498e+06	2.46147e+06	4.63869e+06	667144	4.0937e+06	3.20267e+06	4.38418e+06	2.44398e+06	2.47201e+06	3.66452e+06	4.61041e+06	3.28547e+06		High	Peak Found	High	High	High
VLFRPTVSQQQSCPTCSTSLLNGHFK	[H].VLFRPTVSQQQSCPTCSTSLLNGHFK.[V]	2xCarbamidomethyl [C13; C16]	1.61588e-11	39	P19827	P19827 [232-257]		Inter-alpha-trypsin inhibitor heavy chain H1 OS=Homo sapiens OX=9606 GN=ITIH1 PE=1 SV=3	P19827	0	2992.48	26	0.847	-0.24	0.855827	0.999954	35.57	24.0759	9.26882e+06	8.41415e+06	9.26882e+06	8.93071e+06	5.32296e+06	9.11277e+06	1.21191e+07	1.39085e+07	1.24578e+07	8.05228e+06	1.24916e+07	1.09532e+07	6.83522e+06	1.03115e+07	3.03488e+06	1.18769e+07	5.04595e+06	9.81517e+06	1.34758e+07	1.10133e+07	6.53673e+06	6.88659e+06	5.73621e+06	7.21312e+06	1.05644e+07		High	Peak Found	High	High	High
VLLAAPPGHQLHR	[H].VLLAAPPGHQLHR.[A]		0.00034576	61	P02765	P02765 [299-311]		Alpha-2-HS-glycoprotein OS=Homo sapiens OX=9606 GN=AHSG PE=1 SV=2	P02765	0	1408.82	13	0.617	-0.7	0.368053	0.83912	23.32	22.7115	4.19072e+06	2.67746e+06	5.30908e+06	4.14832e+06	2.63777e+06	7.06121e+06	2.87036e+06	4.19072e+06	4.6346e+06	7.37316e+06	3.44332e+06	2.16223e+06	4.4594e+06	3.71333e+06	2.96659e+06	3.73856e+06	541005	6.35009e+06	1.91649e+06	2.48985e+06	1.61451e+06	1.60199e+06	3.98575e+06	2.87921e+06	2.06865e+06		High	Peak Found	High	High	High
VLLYFDSVPTSR	[H].VLLYFDSVPTSR.[E]		0.00149607	13	P0C0L4; P0C0L5	P0C0L4 [1522-1533]; P0C0L5 [1522-1533]		Complement C4-A OS=Homo sapiens OX=9606 GN=C4A PE=1 SV=2 Complement C4-B OS=Homo sapiens OX=9606 GN=C4B PE=1 SV=2	P0C0L4; P0C0L5	0	1396.75	12	0.661	-0.6	0.495651	0.948705	33.81	19.3836	411432	272545	417624	292235	214895	201363	1.57918e+06	181675	305045	605613	545252	499655	411432	234746	314819	156821	118779	446920	395021	130992	241639	130802	307404	364532	364973	Shared	Peak Found	Peak Found	Peak Found	High	Peak Found
VSFKPTVAQQR	[H].VSFKPTVAQQR.[I]		0.00430151	16	P19823	P19823 [249-259]		Inter-alpha-trypsin inhibitor heavy chain H2 OS=Homo sapiens OX=9606 GN=ITIH2 PE=1 SV=2	P19823	0	1260.71	11	6.093	2.61	0.0366442	0.182864	112.78	21.2301	307637	2.15212e+06	230704	304443	381214	298739	310865	641456	3.78099e+06		464855	153545	135134	1.71627e+06	288205	4.20299e+06	2.61717e+06	232967	1.95729e+06	2.35375e+06	1.96777e+06	2.89581e+06	292718	2.79485e+06	2.48857e+06		Peak Found	Peak Found	High	Peak Found	Peak Found
YDGSYSTFGER	[H].YDGSYSTFGER.[Y]		0.000897291	16	P01023	P01023 [1021-1031]		Alpha-2-macroglobulin OS=Homo sapiens OX=9606 GN=A2M PE=1 SV=3	P01023	0	1281.54	11	3.713	1.89	0.159446	0.529817	111.16	21.4227	531964	2.27916e+06	241083	768972	293559		357647	368005	4.01102e+06	278617	1.6632e+06	3.58531e+06	841349	1.06179e+06		5.3875e+06	3.41255e+06	376799	2.21696e+06	5.02313e+06	1.88341e+06	2.3431e+06		3.63489e+06	1.65601e+06		Peak Found	Peak Found	High	Not Found	High
YILNGGTLLGLK	[H].YILNGGTLLGLK.[K]		0.0154547	20	P01023	P01023 [480-491]		Alpha-2-macroglobulin OS=Homo sapiens OX=9606 GN=A2M PE=1 SV=3	P01023	0	1261.75	12	0.351	-1.51	0.115681	0.425981	14.64	21.1086	1.64279e+06	618329	952994	1.2631e+06	681075	351153	2.04522e+06	2.20103e+06	814684	1.64279e+06	8.2353e+06	8795177	1.32361e+07	278193	123018	1.47808e+06	770953	1.53458e+06	613567	1.35497e+06	402805	623128	416423	968193	445041		Peak Found	Peak Found	Peak Found	Peak Found	High
YQINQQWER	[H].YQINQQWER.[T]		0.0114305	14	P02751	P02751 [59-67]		Fibronectin OS=Homo sapiens OX=9606 GN=FN1 PE=1 SV=4	P02751	0	1264.61	9	2.519	1.33	0.236477	0.67726	64.48	20.4954	432351	1.04582e+06	320603	1.7317e+06	422396	470838	313144	368843	442540	199892	514590	506089		848849		1.73082e+06	1.39253e+06	596000	1.40145e+06	2.0546e+06	738853	1.04582e+06	393917	814744	1.26364e+06		High	Peak Found	Peak Found	Not Found	Peak Found
YTVCIWR	[H].YTVCIWR.[N]	1xCarbamidomethyl [C4]	0.0445568	32	P0C0L4; P0C0L5	P0C0L4 [1468-1474]; P0C0L5 [1468-1474]		Complement C4-A OS=Homo sapiens OX=9606 GN=C4A PE=1 SV=2 Complement C4-B OS=Homo sapiens OX=9606 GN=C4B PE=1 SV=2	P0C0L4; P0C0L5	0	997.492	7	7.123	2.83	1.35294e-05	0.000181	136.11	23.2288	834423	8.99595e+06	834423	3.85137e+06	1.04422e+06	453939	770719	701181	1.49496e+07	631606	1.96596e+06	2342953	418516	1.05266e+07	124037	6.22336e+06	7.64721e+06	1.01014e+06	2.49509e+07	1.06399e+07	1.36204e+07	7.68789e+06	406161	1.11842e+07	2.27965e+07	Shared	High	Peak Found	High	Peak Found	High
YWLGNECSQDESGAAAIFTVQLDDYLNGR	[H].YWLGNECSQDESGAAAIFTVQLDDYLNGR.[A]	1xCarbamidomethyl [C7]	1.44874e-05	15	P06396	P06396 [114-142]		Gelsolin OS=Homo sapiens OX=9606 GN=GSN PE=1 SV=1	P06396	0	3292.49	29	0.731	-0.45	0.595768	0.995008	35.9	19.1813	323506	270970		287770	147366	301440	321225	549053	437532	325804	515293	319103	443603	199386	47374.1	373227	428561	380077	236631	145751	310291	553404	196727	134185	354761		Not Found	Peak Found	Peak Found	Peak Found	High
YYIGIIETTWDYASDHGEK	[H].YYIGIIETTWDYASDHGEK.[K]		0.000173229	11	P00450	P00450 [24-42]		Ceruloplasmin OS=Homo sapiens OX=9606 GN=CP PE=1 SV=1	P00450	0	2261.04	19	4.044	2.02	0.0787144	0.32689	76.86	19.997	183332	863031	183332	295078			476363	199574	1.29559e+06	182440	155286	101443	146006	733132		745976	1.41849e+06	109707	554060	948788	785026	1.13116e+06		1.07024e+06	991374		Peak Found	Peak Found	High	Not Found	Not Found
AALLSPYSYSTTAVVTNPK	[I].AALLSPYSYSTTAVVTNPK.[E]		1.12182e-05	11	P02766	P02766 [128-146]		Transthyretin OS=Homo sapiens OX=9606 GN=TTR PE=1 SV=1	P02766	0	1983.04	19	0.899	-0.15	0.896402	0.999954	56.27	19.9384	538470	466284	332817		381648	589741	818516		384797	538470	223531	683346	863190	194003	428427	255681	1.14888e+06	694812	776423	299274	507487						Peak Found	Not Found	Peak Found	High	Peak Found
ADVTLLSGFHALR	[I].ADVTLLSGFHALR.[A]		0.000338665	11	P0C0L4; P0C0L5	P0C0L4 [1486-1498]; P0C0L5 [1486-1498]		Complement C4-A OS=Homo sapiens OX=9606 GN=C4A PE=1 SV=2 Complement C4-B OS=Homo sapiens OX=9606 GN=C4B PE=1 SV=2	P0C0L4; P0C0L5	0	1399.77	13	2.613	1.39	0.10647	0.401836	108	19.2991	183940	461116	198261		166318	96497.5	170654	259995	1.62814e+06	251916	238651	90671.4	101391	546039		450018	430744	72284.1	960313	461116	890126	183614	104135	719497	1.47437e+06	Shared	Peak Found	Not Found	Peak Found	Not Found	High
AELSATAQEIIK	[I].AELSATAQEIIK.[S]		0.000446505	14	P04114	P04114 [4467-4478]		Apolipoprotein B-100 OS=Homo sapiens OX=9606 GN=APOB PE=1 SV=2	P04114	0	1273.7	12																																No Quan Values	Peak Found	Peak Found	High	Peak Found	Peak Found
ALGGLLFPASNLR	[I].ALGGLLFPASNLR.[L]		0.00128515	28	P04278	P04278 [171-183]		Sex hormone-binding globulin OS=Homo sapiens OX=9606 GN=SHBG PE=1 SV=2	P04278	0	1328.77	13	2.587	1.37	0.252796	0.702412	111.42	21.879	993178	2.86367e+06	896376	2.45135e+06	728942	993178	632195	1.40926e+06	3.59723e+06	397860	1.40428e+06	2.06418e+06	413292	6.56024e+06	252136	3.41882e+06	5.63839e+06	1.10034e+06	2.03144e+06	6.505e+06	2.39868e+06	2.34616e+06	348899	5.54177e+06	3.59173e+06		High	High	High	High	High
APQLSTEELVSLGEK	[I].APQLSTEELVSLGEK.[M]		1.1704e-06	15	P43652	P43652 [439-453]		Afamin OS=Homo sapiens OX=9606 GN=AFM PE=1 SV=1	P43652	0	1600.84	15	9.607	3.26	0.00506532	0.0386835	133.65	21.9234	313860	3.6635e+06		508301	187320	205908	225799	349441	6.81939e+06	142800	313860	588612		2.46358e+06	154183	2.56062e+06	6.41932e+06	258739	4.78596e+06	3.42504e+06	4.00696e+06	4.45278e+06	222303	3.91856e+06	6.49191e+06		Not Found	Peak Found	High	Peak Found	Peak Found
AQYWLGCPAPGHL	[I].AQYWLGCPAPGHL.[-]	1xCarbamidomethyl [C7]	3.81277e-05	14	P04004	P04004 [466-478]		Vitronectin OS=Homo sapiens OX=9606 GN=VTN PE=1 SV=1	P04004	0	1469.7	13	9.868	3.3	0.0100716	0.0677429	129.73	21.7023	246932	3.16545e+06			602738	163710	279291	325354	2.9879e+06	115032	218322		164457	2.22415e+06	174079	2.79526e+06	3.97943e+06	338701		3.16545e+06	3.67885e+06	4.43701e+06	129737	3.73407e+06	3.69156e+06		Not Found	Not Found	High	Peak Found	High
ASGLIGPLIICK	[I].ASGLIGPLIICK.[K]	1xCarbamidomethyl [C11]	0.00354606	34	P00450	P00450 [190-201]		Ceruloplasmin OS=Homo sapiens OX=9606 GN=CP PE=1 SV=1	P00450	0	1241.73	12	0.628	-0.67	0.517874	0.959431	29.36	20.6744	1.05695e+06	616550	564390	357459	1.11063e+06	701110	1.51749e+06	1.21405e+06	1.05695e+06	1.47068e+06	1.19878e+06	860477	1.01342e+06	552730	536685	252211	1.18297e+06	845634	241812	248490	378386	954729	687738	696738	1.45015e+06		High	Peak Found	High	High	High
AYGTQGSSGYSLR	[I].AYGTQGSSGYSLR.[L]		0.000301124	15	P03952	P03952 [361-373]		Plasma kallikrein OS=Homo sapiens OX=9606 GN=KLKB1 PE=1 SV=1	P03952	0	1346.63	13	1.839	0.88	0.492226	0.945686	96.06	20.7391	676959	1.07327e+06	288224	801016	693367	217950	676960	676959	693575	287507	565813	1.51992e+06	361178	1.54154e+06	160847	750526	2.13461e+06	419193	1.06983e+06	872387	1.25422e+06	2.77446e+06	293098	1.07673e+06	1.82194e+06		High	Peak Found	High	Peak Found	High
CLDLQAPLYK	[I].CLDLQAPLYK.[K]	1xCarbamidomethyl [C1]	0.00224859	28	P02776	P02776 [83-92]		Platelet factor 4 OS=Homo sapiens OX=9606 GN=PF4 PE=1 SV=2	P02776	0	1220.63	10	3.805	1.93	0.00226068	0.0197728	125.32	22.9413	2.06838e+06	5.9856e+06	1.36387e+06	4.07455e+06	3.36502e+06	693405	2.06838e+06	1.44754e+06	2.59715e+07	606020	2.38775e+06	6023371	608390	3.98788e+06	420502	2.31634e+07		3.54577e+06	1.73037e+07	3.06713e+07	5.44207e+06	5.9856e+06	916809	1.02125e+07	2.29189e+07		High	Peak Found	High	High	High
CLDPDAPR	[I].CLDPDAPR.[I]	1xCarbamidomethyl [C1]	0.0201759	24	P02775	P02775 [105-112]		Platelet basic protein OS=Homo sapiens OX=9606 GN=PPBP PE=1 SV=3	P02775	0	943.43	8	10.558	3.4	1e-17	1.91834e-16	130.88	25.7798	4.20494e+06	5.3403e+07	2.09444e+06	4.47028e+06	5.88551e+06	1.93232e+06	4.20494e+06	3.08228e+06	7.79699e+07	1.49115e+06	5.10461e+06	9578822	1.16612e+06	1.79905e+07	679800	7.10322e+07	5.71863e+07	9.44924e+06	4.987e+07	6.20841e+07	6.97759e+07	9.4144e+07	2.65597e+06	6.51198e+07	3.2572e+07		High	Peak Found	High	High	High
CPLTGLWPINTLK	[I].CPLTGLWPINTLK.[C]	1xCarbamidomethyl [C1]	2.79616e-06	49	P02749	P02749 [66-78]		Beta-2-glycoprotein 1 OS=Homo sapiens OX=9606 GN=APOH PE=1 SV=3	P02749	0	1512.82	13	6.111	2.61	0.0371983	0.18487	136.16	21.2933	296250	2.27375e+06	199921	488399	324617	142317	157705	545998	7.06042e+06	96664.9	270363	639870		2.40109e+06	87073.8	1.1147e+06	3.3407e+06	136438	1.98153e+06	3.482e+06	2.86785e+06	4.22228e+06	156300	2.15316e+06	4.66332e+06		Peak Found	Peak Found	High	Peak Found	Peak Found
DFFEDTER	[I].DFFEDTER.[Y]		0.105296	28	P04196	P04196 [146-153]		Histidine-rich glycoprotein OS=Homo sapiens OX=9606 GN=HRG PE=1 SV=1	P04196	0	1058.44	8	1.158	0.21	0.729183	0.999954	79.02	22.9842	4.10754e+06	4.18983e+06	1.39335e+06	920275	982011	4.62441e+06	4.41981e+06	9.9285e+06	5.48792e+06	4.24734e+06	4.10754e+06	2.76927e+06	2.78909e+06	918669	4.27678e+06	7.61923e+06	6.65583e+06	4.67414e+06	1.50273e+06	4.10465e+06	5.44823e+06	3.89696e+06	3.91195e+06	1.35846e+06	5.22587e+06		High	Peak Found	High	High	Peak Found
DQTVEELR	[I].DQTVEELR.[R]		0.0686272	11	P06727	P06727 [213-220]		Apolipoprotein A-IV OS=Homo sapiens OX=9606 GN=APOA4 PE=1 SV=3	P06727	0	989.49	8	5.188	2.38	0.0580235	0.261388	123.76	21.2297	350141	2.10899e+06	211204	428682	472081	373882	293824	111215	6.76719e+06	156652	327907	665680		1.32537e+06	141873	3.27003e+06	2.558e+06	346746	1.53266e+06	2.43588e+06	3.26237e+06	9.68456e+06	232643	1.82597e+06	2.66305e+06		Peak Found	Peak Found	High	Peak Found	High
DSLIDFLNFPR	[I].DSLIDFLNFPR.[F]		0.00177805	12	P04114	P04114 [4191-4201]		Apolipoprotein B-100 OS=Homo sapiens OX=9606 GN=APOB PE=1 SV=2	P04114	0	1336.69	11	1.992	0.99	0.0968231	0.377543	117.65	17.9441	57148.6	195032						48581.1	426867	57148.6				96758.9		195032	230669	37462.5	146198	209318	255850	277588	23503.3	163244	324185		Not Found	Not Found	Peak Found	Not Found	Not Found
DTQDIEASHYR	[I].DTQDIEASHYR.[G]		0.000541829	10	P01031	P01031 [1382-1392]		Complement C5 OS=Homo sapiens OX=9606 GN=C5 PE=1 SV=4	P01031	0	1334.6	11	0.97	-0.04	0.865744	0.999954	31.17	21.0647	1.11346e+06	1.07989e+06							1.11346e+06					803692		1.07989e+06	958215		1.07758e+06	1.32125e+06	1.49729e+06	1.7465e+06		1.22759e+06	747023		Not Found	Not Found	High	Not Found	Not Found
DVACHPGYALPK	[I].DVACHPGYALPK.[A]	1xCarbamidomethyl [C4]	3.14479e-06	23	P08603	P08603 [413-424]		Complement factor H OS=Homo sapiens OX=9606 GN=CFH PE=1 SV=4	P08603	0	1327.65	12	0.982	-0.03	0.93593	0.999954	35.2	22.4176	2.7914e+06	2.81078e+06	1.72301e+06	2.23202e+06	2.7914e+06	2.75738e+06	3.63647e+06	4.24981e+06	3.54939e+06	3.41386e+06	3.1556e+06	1.72022e+06	1.76957e+06	2.1714e+06	3.23968e+06	2.89885e+06	3.2824e+06	1.8375e+06	3.21892e+06	3.74067e+06	2.72538e+06	2.56984e+06	3.20632e+06	2.37848e+06	1.90399e+06		High	Peak Found	High	High	High
DVHLVPDR	[I].DVHLVPDR.[K]		0.0609427	45	P08603	P08603 [575-582]		Complement factor H OS=Homo sapiens OX=9606 GN=CFH PE=1 SV=4	P08603	0	950.505	8	2.799	1.48	0.00437503	0.0343158	52.83	25.0461	8.80797e+06	2.5837e+07	5.1966e+06	9.80919e+06	9.56578e+06	8.13466e+06	8.80797e+06	9.57251e+06	3.49389e+07	1.07707e+07	7.53816e+06	7.87786e+06	6.36933e+06	2.20871e+07	1.05799e+07	3.41387e+07	2.80087e+07	9.77567e+06	2.49802e+07	2.67231e+07	3.52952e+07	2.67825e+07	1.03191e+07	3.16506e+07	2.24366e+07		High	Peak Found	High	High	High
DYINQNLPWGYK	[I].DYINQNLPWGYK.[H]		0.0044524	10	P02765	P02765 [46-57]		Alpha-2-HS-glycoprotein OS=Homo sapiens OX=9606 GN=AHSG PE=1 SV=2	P02765	0	1510.73	12	1.029	0.04	0.987049	0.999954	76.07	19.1985	270519	331120	363277		98061.4	506526	290920		251548	123032		186424	732077	186950	142156	120113	179486	372882	331120	497276	412762	257546		353902	522946		Peak Found	Not Found	Peak Found	Peak Found	Peak Found
EDYINEFSVR	[I].EDYINEFSVR.[K]		0.00364527	10	P02748	P02748 [499-508]		Complement component C9 OS=Homo sapiens OX=9606 GN=C9 PE=1 SV=2	P02748	0	1271.59	10	8.125	3.02	0.000488546	0.00513687	75.23	19.3655	73085.4	602367	50098.7	220697			70805.9	59787	1.0724e+06		94063.1	73085.4		486536		883293	592304		946252	602367	1.63628e+06	575328		1.12384e+06	327308		Peak Found	Peak Found	High	Not Found	Not Found
EIPLPFGGK	[I].EIPLPFGGK.[S]		0.0537224	11	P04114	P04114 [1297-1305]		Apolipoprotein B-100 OS=Homo sapiens OX=9606 GN=APOB PE=1 SV=2	P04114	0	957.54	9	5.456	2.45	0.0346512	0.174967	100.59	19.9176	132151	858193		614458	150247	116234	108231	86769.3	2.44037e+06		94003.3	476327		885445		516244	1.51319e+06	208896	631264	966330	823488	868958		847561	1.3289e+06		Not Found	Peak Found	High	Not Found	Peak Found
EKPVWLGFLGPIIK	[I].EKPVWLGFLGPIIK.[A]		0.000154025	11	P00450	P00450 [85-98]		Ceruloplasmin OS=Homo sapiens OX=9606 GN=CP PE=1 SV=1	P00450	0	1596.95	14	1.444	0.53	0.41086	0.885837	56.62	18.4701	141732	221403	158689	83001.9	125178	108679	258844	157769	339362	241229	141732	100892	139371	173893	166089	308461	340662	172850	181883	273575	241145	277181	77529.2	203277	289628		Peak Found	Peak Found	Peak Found	Peak Found	Peak Found
ETTWDYASDHGEK	[I].ETTWDYASDHGEK.[K]		0.000114425	29	P00450	P00450 [30-42]		Ceruloplasmin OS=Homo sapiens OX=9606 GN=CP PE=1 SV=1	P00450	0	1538.64	13	1.206	0.27	0.84226	0.999954	51.12	20.0007	493339	555776	315390	409149	264894	297942	622978	512152	493339	574429	564900	277885	579509	474315	247719	625005	876836	333297	494216	442155	658204	697879	284516	937257	664849		High	High	High	High	High
FFESVYGQCK	[I].FFESVYGQCK.[A]	1xCarbamidomethyl [C9]	0.0156678	12	Q9UGM5	Q9UGM5 [109-118]		Fetuin-B OS=Homo sapiens OX=9606 GN=FETUB PE=1 SV=2	Q9UGM5	0	1264.57	10	3.603	1.85	0.0790717	0.327961	93.46	20.1215	217641	923074	170268	462233		119456	196645	324358	935432	98425.1	217641	304644		1.15408e+06		1.24855e+06		244020	1.78161e+06	1.90596e+06	717915	359046	290325	738306	1.58915e+06		Peak Found	Peak Found	Peak Found	Not Found	Not Found
FFHLNAVALGDGGHYTCR	[I].FFHLNAVALGDGGHYTCR.[Y]	1xCarbamidomethyl [C17]	6.89272e-10	41	P04217	P04217 [263-280]		Alpha-1B-glycoprotein OS=Homo sapiens OX=9606 GN=A1BG PE=1 SV=4	P04217	0	2034.96	18	4.977	2.32	0.000619339	0.00636754	108.44	23.4146	1.81472e+06	9.36698e+06	1.81472e+06	2.71916e+06	2.01667e+06	1.11818e+06	1.44075e+06	1.37176e+06	2.06224e+07	1.52995e+06	1.82199e+06	2.41337e+06	803530	5.80826e+06	1.43593e+06	1.0316e+07	9.35782e+06	887084	9.37615e+06	1.02081e+07	1.82275e+07	1.23781e+07	1.7979e+06	8.88161e+06	2.23332e+07		Peak Found	Peak Found	High	Peak Found	High
HCPRPHDFENGEYWPR	[I].HCPRPHDFENGEYWPR.[S]	1xCarbamidomethyl [C2]	3.98155e-07	29	P00751	P00751 [102-117]		Complement factor B OS=Homo sapiens OX=9606 GN=CFB PE=1 SV=2	P00751	0	2096.91	16	10.311	3.37	0.00617572	0.0456768	80.24	21.4843	230418	2.70329e+06	108234	456041	188368		115970		7.02594e+06		377269	230418		2.05499e+06		2.72727e+06	1.94228e+06		2.15751e+06	2.70358e+06	2.70329e+06	3.0026e+06		3.10607e+06	2.17499e+06		Peak Found	Peak Found	High	Not Found	Peak Found
HWESASLLR	[I].HWESASLLR.[S]		0.0023437	52	P01024	P01024 [1312-1320]		Complement C3 OS=Homo sapiens OX=9606 GN=C3 PE=1 SV=2	P01024	0	1098.57	9	4.987	2.32	1.39944e-08	2.26095e-07	105.54	25.6579	7.6309e+06	4.531e+07	4.41293e+06	1.35357e+07	1.14243e+07	7.6091e+06	7.07667e+06	1.50955e+07	4.59399e+07	1.51469e+06	7.6309e+06	1.15748e+07	1.53604e+06	5.41378e+07	7.17471e+06	3.9639e+07	3.96418e+07	6.24732e+06	5.17888e+07	8.08956e+07	3.25519e+07	8.27039e+07	9.90412e+06	5.73435e+07	9.72817e+07		High	High	High	High	High
IDELFQDR	[I].IDELFQDR.[F]		0.0200387	12	P10909	P10909 [187-194]		Clusterin OS=Homo sapiens OX=9606 GN=CLU PE=1 SV=1	P10909	0	1035.51	8	5.485	2.46	0.0261989	0.141169	92.66	21.0964	328476	1.9136e+06	304758	352427	234454	211164	412655	374248	5.621e+06	311491	378484	328476	247261	1.27648e+06	275189	3.55265e+06	2.28019e+06	387277	2.09564e+06	2.42799e+06	2.69699e+06	1.74738e+06	258613	2.76839e+06	1.2207e+06		Peak Found	Peak Found	High	Peak Found	Peak Found
IETTWDYASDHGEK	[I].IETTWDYASDHGEK.[K]		0.00080338	14	P00450	P00450 [29-42]		Ceruloplasmin OS=Homo sapiens OX=9606 GN=CP PE=1 SV=1	P00450	0	1651.72	14	1.232	0.3	0.85208	0.999954	61.51	20.0862	496656	616518	496656	465505	316517	99726.1	1.03921e+06	851175	483548	623170	615710	290547	701892	519314	254114	779527	952915	423665	647748	492919	586794	710686	519045	1.90379e+06	909147		Peak Found	Peak Found	High	Peak Found	Peak Found
ISDYHQQFR	[I].ISDYHQQFR.[Y]		0.00135817	30	P04114	P04114 [4488-4496]		Apolipoprotein B-100 OS=Homo sapiens OX=9606 GN=APOB PE=1 SV=2	P04114	0	1193.57	9	4.583	2.2	0.00127886	0.0120876	94.38	23.5323	1.94291e+06	1.01891e+07	1.2814e+06	5.08865e+06	2.55896e+06	1.94291e+06	1.54125e+06	2.22594e+06	7.66129e+06	823031	1.83663e+06	2.96394e+06	295184	1.3516e+07	789152	1.01416e+07	9.97963e+06	5.40831e+06	1.15337e+07	1.68757e+07	1.23919e+07	1.02368e+07	142221	8.38835e+06	1.47953e+07		High	Peak Found	High	Peak Found	High
LGAHQEVNLEPHVQEIEVSR	[I].LGAHQEVNLEPHVQEIEVSR.[L]		2.08295e-09	23	P00747	P00747 [637-656]		Plasminogen OS=Homo sapiens OX=9606 GN=PLG PE=1 SV=2	P00747	0	2284.17	20	0.989	-0.02	0.877409	0.999954	28.57	21.1657	1.17311e+06	1.17921e+06	1.17311e+06	658747	1.15879e+06	1.33584e+06	2.09552e+06	1.75143e+06	1.16127e+06	754874	1.26076e+06	1.22008e+06	928779	950360	1.15558e+06	1.31654e+06	1.21627e+06	1.07134e+06	1.02066e+06	1.20333e+06	1.38749e+06	1.22721e+06	921514	1.09764e+06	1.34329e+06		High	Peak Found	High	High	High
LGPQLHADVGDK	[I].LGPQLHADVGDK.[V]		0.00044343	10	P00450	P00450 [808-819]		Ceruloplasmin OS=Homo sapiens OX=9606 GN=CP PE=1 SV=1	P00450	0	1249.65	12	2.554	1.35	0.0847327	0.34424	68.2	18.7745	126179	322258			97046.7	70909.3	177594	151623	475717	141856	126179	95782.8	122274	322258		804131	212121	213446	470505	175377	431936	320868	176556	824134	789627		Not Found	Not Found	High	Not Found	Peak Found
LTAAHTIYPK	[I].LTAAHTIYPK.[DE]		0.0077257	13	Q9NZP8; P00736	Q9NZP8 [279-288]; P00736 [498-507]		Complement C1r subcomponent-like protein OS=Homo sapiens OX=9606 GN=C1RL PE=1 SV=2 Complement C1r subcomponent OS=Homo sapiens OX=9606 GN=C1R PE=1 SV=2	Q9NZP8; P00736	0	1114.63	10	10.577	3.4	3.1632e-07	4.79958e-06	68.5	22.8537	674054	6.90557e+06	309622	1.09202e+06	695515		574929	653256	1.08915e+07	157022	816427	792190	284123	4.04206e+06		6.08157e+06	8.5225e+06	120694	7.39736e+06	5.69989e+06	8.81543e+06	9.96285e+06		6.44648e+06	8.63439e+06	Shared	Peak Found	Peak Found	High	Peak Found	Peak Found
NHGILYDEEK	[I].NHGILYDEEK.[Y]		0.000243051	12	P36980; Q03591	P36980 [29-38]; Q03591 [29-38]		Complement factor H-related protein 2 OS=Homo sapiens OX=9606 GN=CFHR2 PE=1 SV=1 Complement factor H-related protein 1 OS=Homo sapiens OX=9606 GN=CFHR1 PE=1 SV=2	P36980; Q03591	0	1217.58	10	10.726	3.42	0.00711541	0.0512892	130.14	21.5858	173882	2.97362e+06		173882		49836.7			2.28548e+06		144320	421728		1.75945e+06		3.09144e+06	2.43758e+06	63997.4	3.84043e+06	2.89367e+06	3.23551e+06	4.79518e+06		1.43843e+06	3.05578e+06	Shared	Not Found	Peak Found	High	Not Found	Not Found
NPAVDHCCK	[I].NPAVDHCCK.[T]	2xCarbamidomethyl [C7; C8]	0.0139457	10	P43652	P43652 [492-500]		Afamin OS=Homo sapiens OX=9606 GN=AFM PE=1 SV=1	P43652	0	1100.46	9	0.991	-0.01	0.938227	0.999954	72.41	20.2059	603212	606223	178633	182305	349054	1.04677e+06	572922	1.03749e+06	943081	851507	658661	603212	416982	170454	478327	833052		407510	946214	756492	373887		1.28818e+06	490439	749341		Peak Found	Peak Found	Peak Found	Peak Found	High
NVGGGLSGDHCK	[I].NVGGGLSGDHCK.[K]	1xCarbamidomethyl [C11]	0.000662057	15	P07357	P07357 [389-400]		Complement component C8 alpha chain OS=Homo sapiens OX=9606 GN=C8A PE=1 SV=2	P07357	0	1200.54	12	7.76	2.96	0.0133261	0.0844914	124.46	21.8506	321051	3.46058e+06	162159	267260			631373	523371	6.2364e+06	227671	242127	385668		923030		3.19707e+06	3.76387e+06	487483	5.58157e+06	3.69978e+06	5.17405e+06	4.08538e+06	81665.3	3.46058e+06	2.975e+06		Peak Found	Peak Found	High	Not Found	Not Found
PDEISILLLGVAHFK	[I].PDEISILLLGVAHFK.[G]		1.99284e-06	23	P36955	P36955 [200-214]		Pigment epithelium-derived factor OS=Homo sapiens OX=9606 GN=SERPINF1 PE=1 SV=4	P36955	0	1651.94	15	0.675	-0.57	0.453605	0.922516	40.28	18.8191	278148	184342	61790.8		323126	246615	150554	264758	879140	1.69879e+06	209399	464236	292214	117997	118137	599212	166033	876000	179244	162583	189585	401422	196769	127757	277197		High	Not Found	Peak Found	High	Peak Found
PDVTFELLR	[I].PDVTFELLR.[E]		0.00227986	14	P04217	P04217 [428-436]		Alpha-1B-glycoprotein OS=Homo sapiens OX=9606 GN=A1BG PE=1 SV=4	P04217	0	1089.59	9	1.239	0.31	0.839985	0.999954	44.66	21.6131	1.49936e+06	1.70833e+06	1.01397e+06	1.21101e+06	1.62414e+06	1.3108e+06	1.81769e+06	1.49936e+06	1.94743e+06	1.8974e+06	1.24799e+06	849269	1.56086e+06	1.20207e+06		2.00372e+06	2.84221e+06	1.05235e+06	1.43427e+06	1.26891e+06	2.19244e+06	1.6349e+06	2.01925e+06	3.45139e+06	1.70833e+06		High	Peak Found	High	Peak Found	Peak Found
PIVTSPYQIHFTK	[I].PIVTSPYQIHFTK.[T]		1.31633e-06	74	P01024	P01024 [347-359]		Complement C3 OS=Homo sapiens OX=9606 GN=C3 PE=1 SV=2	P01024	0	1530.83	13	1.217	0.28	0.637874	0.999954	62.9	23.1616	3.87088e+06	5.51202e+06	3.24125e+06	1.77618e+06	6.62022e+06	7.62193e+06	7.56097e+06	6.02303e+06	3.33434e+06	2.76358e+06	5.4949e+06	2.72307e+06	3.87088e+06	2.29992e+06	5.36105e+06	5.66725e+06	3.08313e+06	7.1175e+06	5.84027e+06	5.71155e+06	3.71594e+06	3.82408e+06	9.55063e+06	1.07522e+07	4.33989e+06		High	High	High	High	High
PQVSPVR	[I].PQVSPVR.[R]		0.140608	13	P15169	P15169 [420-426]		Carboxypeptidase N catalytic chain OS=Homo sapiens OX=9606 GN=CPN1 PE=1 SV=1	P15169	0	782.452	7	1.209	0.27	0.769974	0.999954	54.22	19.8202	457958	467765	464939	611345	625809	500527	273806	250026	457958	636765	304982	216553	329703	606192	903326	577523	400456	631098	264289	249006	368803	639287	383915	467765			High	Peak Found	Peak Found	High	Peak Found
PSPLDAAVECHR	[I].PSPLDAAVECHR.[G]	1xCarbamidomethyl [C10]	1.28813e-05	41	P02790	P02790 [140-151]		Hemopexin OS=Homo sapiens OX=9606 GN=HPX PE=1 SV=2	P02790	0	1351.64	12	1.099	0.14	0.94873	0.999954	65.09	21.6012	1.43257e+06	1.74879e+06	1.02959e+06	1.12564e+06	2.68371e+06	2.18e+06	1.43257e+06	3.48758e+06	1.72727e+06	2.10803e+06	1.34797e+06	899274	1.03625e+06	1.42115e+06	749942	3.57322e+06	1.88955e+06	1.18544e+06	2.1463e+06	1.70538e+06	2.32676e+06	1.79329e+06	4.35234e+06	1.50415e+06	962375		High	High	High	High	High
PTNSPELEETLTHTITK	[I].PTNSPELEETLTHTITK.[L]		2.15422e-08	66	P01042	P01042 [272-288]		Kininogen-1 OS=Homo sapiens OX=9606 GN=KNG1 PE=1 SV=2	P01042	0	1910.97	17	1.158	0.21	0.719491	0.999954	39.48	23.1301	4.15293e+06	5.02762e+06	3.26918e+06	3.94357e+06	3.44364e+06	6.67313e+06	6.8279e+06	7.85806e+06	6.88768e+06	4.50445e+06	3.4777e+06	3.74324e+06	4.15293e+06	3.94625e+06	4.44512e+06	4.91548e+06	6.93529e+06	5.27096e+06	5.07571e+06	5.91105e+06	6.33348e+06	4.48286e+06	4.97998e+06	6.11786e+06	4.41263e+06		High	High	High	High	High
PVTQYLK	[I].PVTQYLK.[A]		0.0962646	15	P43652	P43652 [208-214]		Afamin OS=Homo sapiens OX=9606 GN=AFM PE=1 SV=1	P43652	0	848.488	7	0.713	-0.49	0.574169	0.9864	38.17	21.4211	1.75917e+06	1.04882e+06	1.18908e+06	1.75917e+06	1.73164e+06	3.28847e+06	1.2447e+06	2.27121e+06		2.05976e+06	2.01642e+06		1.2627e+06	976545	2.35469e+06			1.62033e+06	1.04882e+06				2.95296e+06	610547	455082		High	High	High	High	High
QLWAFDAVK	[I].QLWAFDAVK.[G]		0.0187163	40	P02760	P02760 [301-309]		Protein AMBP OS=Homo sapiens OX=9606 GN=AMBP PE=1 SV=1	P02760	0	1077.57	9	8.066	3.01	2.97566e-11	5.26206e-10	125.45	25.3809	4.48364e+06	3.9208e+07	2.00907e+06	7.99931e+06	4.48693e+06	2.87847e+06	3.32907e+06	4.48364e+06	3.45056e+07	1.44617e+06	5.536e+06	7.53385e+06	1.46955e+06	4.03413e+07	1.24573e+06	3.86944e+07	6.25333e+07	3.48543e+06	3.68387e+07	4.80109e+07	3.28974e+07	4.38723e+07	1.9048e+06	3.97284e+07	6.28282e+07		High	Peak Found	High	High	High
QPSGGTNINEALLR	[I].QPSGGTNINEALLR.[A]		0.000107524	33	P19823	P19823 [381-394]		Inter-alpha-trypsin inhibitor heavy chain H2 OS=Homo sapiens OX=9606 GN=ITIH2 PE=1 SV=2	P19823	0	1469.77	14	6.032	2.59	0.000102268	0.00121745	130.53	24.0109	2.35179e+06	1.45522e+07	1.22374e+06	3.8683e+06	2.51162e+06	1.46014e+06	2.25197e+06	2.95482e+06	3.79791e+07	656013	2.35179e+06	2.99199e+06	611855	2.09438e+07	816674	9.35616e+06	2.64928e+07	1.87231e+06	1.42622e+07	1.48481e+07	7.33977e+06	3.57399e+07	963317	2.32121e+07	2.85724e+07		Peak Found	Peak Found	High	High	High
QVGVISWGVVDVCK	[I].QVGVISWGVVDVCK.[N]	1xCarbamidomethyl [C13]	2.13349e-05	25	P00751	P00751 [713-726]		Complement factor B OS=Homo sapiens OX=9606 GN=CFB PE=1 SV=2	P00751	0	1545.81	14	14.214	3.83	0.000831361	0.00830166	120.23	22.0685	214483	4.18386e+06	214483	528383	193995	50475.5	213028	263628	8.74579e+06	100576	398795	308791	129891	2.43349e+06		3.74715e+06	2.55141e+06	135627	4.88554e+06	5.22e+06	6.82266e+06	4.48784e+06	152059	5.56088e+06	4.18386e+06		High	Peak Found	High	Not Found	High
RPHTFTGLSGLR	[I].RPHTFTGLSGLR.[R]		0.000269601	16	P35858	P35858 [402-413]		Insulin-like growth factor-binding protein complex acid labile subunit OS=Homo sapiens OX=9606 GN=IGFALS PE=1 SV=1	P35858	0	1341.74	12	0.377	-1.41	0.00184753	0.0166689	11.03	25.2927	3.01717e+07	1.09307e+07	1.70393e+07	1.76993e+07	4.189e+07	3.73814e+07	2.90567e+07	3.46702e+07	5.96994e+06	2.82675e+07	3.01717e+07	3.4533e+07	4.15978e+07	1.04344e+07	7.62751e+07	5.1653e+06	1.10032e+07	2.74221e+07	1.15368e+07	9.37142e+06	3.40365e+06	8.30093e+06	3.99257e+07	1.08587e+07	1.30601e+07		High	Peak Found	High	High	Peak Found
SDQWVLTAAHCFR	[I].SDQWVLTAAHCFR.[D]	1xCarbamidomethyl [C11]	3.12025e-05	18	P06681	P06681 [498-510]		Complement C2 OS=Homo sapiens OX=9606 GN=C2 PE=1 SV=2	P06681	0	1590.75	13	12.383	3.63	0.00353129	0.0288616	89.82	21.3481	169633	2.49984e+06	121275	253687	372312	91923.8	169633	166451	6.98082e+06	81359.8	233560	363258	80890.9	1.50246e+06		2.20835e+06	1.61308e+06	106739	2.97585e+06	2.81309e+06	2.4412e+06	2.89065e+06		2.55988e+06	5.00747e+06		Peak Found	Peak Found	High	Not Found	High
SDYHQQFR	[I].SDYHQQFR.[Y]		0.040559	36	P04114	P04114 [4489-4496]		Apolipoprotein B-100 OS=Homo sapiens OX=9606 GN=APOB PE=1 SV=2	P04114	0	1080.49	8	6.317	2.66	0.00750991	0.0535102	93.08	22.4246	748076	4.8816e+06	371462	800907	871295	1.21216e+06	704754	1.18825e+06	1.15533e+07	498618	748076	681812	190483	4.44104e+06	809162	7.17009e+06	4.67199e+06	1.92503e+06	4.6986e+06	7.73194e+06	7.92852e+06	6.06031e+06	368136	5.07173e+06	7.47362e+06		High	Peak Found	High	High	High
SNIPDEYFK	[I].SNIPDEYFK.[R]		0.0311736	34	P51884	P51884 [218-226]		Lumican OS=Homo sapiens OX=9606 GN=LUM PE=1 SV=2	P51884	0	1112.53	9	7.538	2.91	0.00258641	0.0222025	120.56	22.4683	624981	5.17767e+06	389151	1.85983e+06	624981	422102	402731	813272	6.09596e+06	172227	659118	671952	195783	5.01628e+06	182926	6.86227e+06	2.50157e+06	937050	4.11439e+06	8.36753e+06	5.34425e+06	5.68158e+06	396004	6.54345e+06	6.42878e+06		Peak Found	Peak Found	High	Peak Found	High
SPEWVLTAAHCLEK	[I].SPEWVLTAAHCLEK.[S]	1xCarbamidomethyl [C11]	1.06884e-05	15	P00747	P00747 [613-626]		Plasminogen OS=Homo sapiens OX=9606 GN=PLG PE=1 SV=2	P00747	0	1640.81	14	1.209	0.27	0.729317	0.999954	99.82	18.9948	256476	265939	78568	54762.5	199766	284133	187038	403984	563200	256476	140722	441518	300303	71647.8	276333	577013	579719	400762	108595	152018	517266	702298	68378.9	99851.4	255935		Peak Found	Peak Found	Peak Found	High	Peak Found
SPGFDVFAK	[I].SPGFDVFAK.[K]		0.0141382	10	P06681	P06681 [541-549]		Complement C2 OS=Homo sapiens OX=9606 GN=C2 PE=1 SV=2	P06681	0	967.488	9	2.317	1.21	0.19485	0.605467	130.67	19.486	192490	541783	74395.2	430950	228006	82323.5	192490	166910	2.80574e+06	55207.9	261624	311841	94341.5	630187		465780		167598	1.05917e+06	1.2725e+06	83198.6	69324.7	54433.9	1.0266e+06	4.44224e+06		Peak Found	Peak Found	High	Not Found	Peak Found
SVDTEHSNIYLQNGPDR	[I].SVDTEHSNIYLQNGPDR.[I]		4.51733e-09	37	P00450	P00450 [46-62]		Ceruloplasmin OS=Homo sapiens OX=9606 GN=CP PE=1 SV=1	P00450	0	1944.9	17	4.324	2.11	0.108362	0.406609	110.04	21.5289	464416	2.5614e+06	386882	464416	395716	269601	1.03368e+06	806021	3.38239e+06	647462	307227	482747	304195	2.28101e+06	340697	3.0502e+06	4.05644e+06	426536	1.96676e+06	2.8238e+06	2.43103e+06	3.22524e+06	242344	2.69875e+06	2.77501e+06		Peak Found	Peak Found	High	High	High
SVIRPSK	[I].SVIRPSK.[G]		0.0994054	32	P00751	P00751 [500-506]		Complement factor B OS=Homo sapiens OX=9606 GN=CFB PE=1 SV=2	P00751	0	786.483	7	0.873	-0.2	0.684336	0.999954	43.85	25.081	1.87213e+07	1.67705e+07	1.47429e+07	8.42406e+06	3.37305e+07	1.87213e+07	1.2754e+07	1.49365e+07	2.3192e+07	2.99739e+07	2.50552e+07	12743809	1.88829e+07	6.25522e+06	1.73898e+07	1.58132e+07	3.42335e+06	2.54744e+07	2.0945e+07	2.04448e+07	1.81709e+07	1.76542e+07	1.41686e+07	1.46783e+07	1.61734e+07		Peak Found	Peak Found	High	High	High
TLLSALVETR	[I].TLLSALVETR.[T]		0.00555125	36	P01011	P01011 [381-390]		Alpha-1-antichymotrypsin OS=Homo sapiens OX=9606 GN=SERPINA3 PE=1 SV=2	P01011	0	1102.65	10	1.608	0.69	0.282627	0.748389	78.28	22.9204	3.07053e+06	4.86791e+06	1.49676e+06	2.99827e+06	4.8256e+06	1.62441e+06	4.03992e+06	2.59361e+06	7.75408e+06	3.39435e+06	3.07053e+06	3.41336e+06	1.29536e+06	4.084e+06	853546	4.37196e+06	5.84904e+06	1.96439e+06	7.35144e+06	3.67261e+06	8.96693e+06	5.42011e+06	3.39489e+06	7.81838e+06	9.48493e+06		High	Peak Found	High	High	High
TLPDFTGDLR	[I].TLPDFTGDLR.[I]		0.0217476	12	P18428	P18428 [58-67]		Lipopolysaccharide-binding protein OS=Homo sapiens OX=9606 GN=LBP PE=1 SV=3	P18428	0	1134.58	10	5.706	2.51	0.0332258	0.169307	108.06	20.7332	204525	1.5385e+06	128663	340104	907520	97996.8	185545	204525	760603	213197	141776	452278	114765	1.5385e+06		966685	1.87391e+06	151613	5.14884e+06	1.57392e+06	2.58594e+06	734192	176760	1.78961e+06	1.22015e+06		Peak Found	Peak Found	High	Not Found	High
TQVLHFTK	[I].TQVLHFTK.[D]		0.0333553	56	P0C0L4; P0C0L5	P0C0L4 [1648-1655]; P0C0L5 [1648-1655]		Complement C4-A OS=Homo sapiens OX=9606 GN=C4A PE=1 SV=2 Complement C4-B OS=Homo sapiens OX=9606 GN=C4B PE=1 SV=2	P0C0L4; P0C0L5	0	973.547	8	1.332	0.41	0.430424	0.903389	75.33	24.033	7.21779e+06	9.94795e+06	6.44039e+06	9.98099e+06	7.79134e+06	3.80667e+06	8.30937e+06	6.20765e+06	2.33756e+07	7.67916e+06	7.21779e+06	7182549	5.0293e+06	1.54753e+07	4.82136e+06	9.46602e+06	2.43645e+06	7.25515e+06	2.595e+07	1.04544e+07	1.09807e+07	7.41642e+06	5.20237e+06	2.42614e+07	3.77955e+07	Shared	High	High	High	High	High
VACASYKPSR	[I].VACASYKPSR.[E]	1xCarbamidomethyl [C3]	0.000797849	12	P01031	P01031 [1403-1412]		Complement C5 OS=Homo sapiens OX=9606 GN=C5 PE=1 SV=4	P01031	0	1138.57	10	6.343	2.67	0.0199151	0.114409	90.46	20.059	141202	951149		100823	125976				1.55541e+06		141202	384686		372907		899900	1.42576e+06		1.64831e+06	951149	885568	2.43993e+06		1.09573e+06	869356		Not Found	Peak Found	High	Not Found	High
VHNGYCDGR	[I].VHNGYCDGR.[S]	1xCarbamidomethyl [C6]	0.0228099	12	P02753	P02753 [187-195]		Retinol-binding protein 4 OS=Homo sapiens OX=9606 GN=RBP4 PE=1 SV=3	P02753	0	1077.45	9	0.916	-0.13	0.806345	0.999954	64.22	21.1341	1.20866e+06	1.09279e+06	598395	474432	1.32223e+06	2.03583e+06	1.90794e+06	1.64075e+06	113118	1.35704e+06	1.15426e+06	1.12526e+06	1.20866e+06	135723	1.60678e+06	1.18796e+06	1.7236e+06	980519	1.87993e+06	1.20024e+06	823289	1.00524e+06	2.04438e+06	120960	809078		High	Peak Found	Peak Found	High	High
VLGQEQDSYGGK	[I].VLGQEQDSYGGK.[F]		0.00220249	16	P02743	P02743 [151-162]		Serum amyloid P-component OS=Homo sapiens OX=9606 GN=APCS PE=1 SV=2	P02743	0	1280.61	12	1.509	0.59	0.636039	0.999954	76.18	20.9352	773807	1.23122e+06	538650	1.27281e+06	1.3267e+06	311577	773807	710319	1.16642e+06	648658	811156	2.02759e+06	404984	1.22407e+06		475905	1.44608e+06	1.23122e+06	2.57248e+06	655720	1.36065e+06	1.89834e+06	387742	1.96562e+06	877983		High	Peak Found	High	Not Found	High
WAEVGDTIR	[I].WAEVGDTIR.[V]		0.00177805	24	P00450	P00450 [454-462]		Ceruloplasmin OS=Homo sapiens OX=9606 GN=CP PE=1 SV=1	P00450	0	1046.53	9	1.313	0.39	0.635178	0.999954	48.55	19.3021	281475	364924			281475	217681	514821	271603	224603	314253	346871	127401	342812	91741.4	218842	475621	468762	126171	291648	458756	362891	563644	507712	366968	317220		Not Found	Not Found	High	High	High
YGKPVQGVAYVR	[I].YGKPVQGVAYVR.[F]		0.000568684	11	P0C0L4; P0C0L5	P0C0L4 [272-283]; P0C0L5 [272-283]		Complement C4-A OS=Homo sapiens OX=9606 GN=C4A PE=1 SV=2 Complement C4-B OS=Homo sapiens OX=9606 GN=C4B PE=1 SV=2	P0C0L4; P0C0L5	0	1336.74	12	0.731	-0.45	0.693697	0.999954	50.81	19.8362	513254	422761	427755	202542	541653	460490	1.45611e+06	678625		1.5074e+06	492663	298436	534705		656760			717414	272134		148881		1.25965e+06		216984	Shared	High	Peak Found	Not Found	High	High
YGNQDTSSQLK	[I].YGNQDTSSQLK.[K]		0.000355452	12	P19823	P19823 [477-487]		Inter-alpha-trypsin inhibitor heavy chain H2 OS=Homo sapiens OX=9606 GN=ITIH2 PE=1 SV=2	P19823	0	1240.58	11	20.417	4.35	1.60404e-09	2.70849e-08	114.62	23.8246	559177	1.42977e+07		396623				421839	1.96222e+07			741229		5.61044e+06		1.72411e+07	1.95351e+07		1.20606e+07	1.07679e+07	1.60184e+07	2.69466e+07		1.42977e+07	6.82824e+06		Not Found	Peak Found	High	Not Found	Not Found
YLYTLNDNAR	[I].YLYTLNDNAR.[S]		0.00962723	23	P02751	P02751 [1882-1891]		Fibronectin OS=Homo sapiens OX=9606 GN=FN1 PE=1 SV=4	P02751	0	1242.61	10																																No Quan Values	Peak Found	Peak Found	High	Peak Found	High
YPLDSLTWIEYWPR	[I].YPLDSLTWIEYWPR.[D]		1.41053e-06	24	P01031	P01031 [1637-1650]		Complement C5 OS=Homo sapiens OX=9606 GN=C5 PE=1 SV=4	P01031	0	1838.91	14	2.594	1.38	0.133099	0.467506	135.27	20.3476	325738	1.00849e+06	95436.8	754050	376924	195059	319923	309380	5.23219e+06	108371	331658	728101		2.1143e+06	76598.9	438159	4.77694e+06	320133	1.7472e+06	624097	640197	6.11265e+06	74128.9	1.58865e+06	2.20791e+06		Peak Found	Peak Found	High	Peak Found	High
YTPGSTVLYR	[I].YTPGSTVLYR.[I]		0.0105991	21	P01024	P01024 [139-148]		Complement C3 OS=Homo sapiens OX=9606 GN=C3 PE=1 SV=2	P01024	0	1156.6	10	6.34	2.66	0.00983601	0.0664802	51.94	19.8066	124926	792083			86098.8				1.12457e+06		127066	122823		720060		1.64521e+06	667692		879113	1.10016e+06	792083	725703		888449	728809		Peak Found	Peak Found	Peak Found	High	High
YHSHIDAPK	[IV].YHSHIDAPK.[D]		0.000916084	45	P00450	P00450 [179-187]		Ceruloplasmin OS=Homo sapiens OX=9606 GN=CP PE=1 SV=1	P00450; Q6MZM0	0	1067.53	9	8.031	3.01	8.43769e-15	1.59971e-13	117.58	26.4613	1.04556e+07	8.19375e+07	4.65365e+06	6.89113e+06	1.64141e+07	6.67109e+06	1.13183e+07	1.04848e+07	1.49054e+08	1.04556e+07	1.07382e+07	1.02476e+07	4.47356e+06	4.7902e+07	5.76747e+06	1.54021e+08	1.48394e+08	1.64393e+07	7.35683e+07	8.9502e+07	1.23192e+08	1.4579e+08	6.24116e+06	7.50124e+07	9.23192e+07		High	Peak Found	High	High	High
FAFNLYR	[KD].FAFNLYR.[VR]		0.0772212	44	P05546; P05543	P05546 [133-139]; P05543 [49-55]		Heparin cofactor 2 OS=Homo sapiens OX=9606 GN=SERPIND1 PE=1 SV=3 Thyroxine-binding globulin OS=Homo sapiens OX=9606 GN=SERPINA7 PE=1 SV=2	P05546; P05543	0	930.483	7	0.161	-2.64	1.3543e-06	1.9601e-05	1.69	24.9748	2.89446e+07	4.02779e+06	3.22329e+07	1.93139e+07	2.35147e+07	2.89742e+07	3.13863e+07	2.31732e+07	1.92813e+06	4.18997e+07	3.42022e+07	27561286	2.89446e+07	5.17125e+06	2.01841e+07	2.73403e+06	2.68773e+06	3.69568e+07	5.64777e+06	3.48435e+06	2.65819e+06	2.5955e+06	2.69479e+07	3.25882e+06	4.656e+06	Shared	High	High	High	High	High
IDTALLK	[KD].IDTALLK.[AL]		0.0677301	17	P01031	P01031 [1164-1170]		Complement C5 OS=Homo sapiens OX=9606 GN=C5 PE=1 SV=4	P01031; Q8WUH2	0	773.477	7	1.137	0.19	0.676884	0.999954	78.5	24.0636	7.19276e+06	1.03402e+07	1.22396e+07		1.87305e+07	1.08224e+07	1.97498e+06	2.88559e+06	1.31185e+07	6.65722e+06	7.77137e+06	4401044	5.45054e+06	1.28542e+07	1.05704e+07	1.52437e+07	4.11437e+06	1.0115e+07	7.99426e+06	4.11737e+06	1.06527e+07	1.30456e+07	3.94947e+06	1.20388e+07	4.5839e+06		Peak Found	Not Found	High	High	High
LEILSISK	[KE].LEILSISK.[ND]		0.0189737	39	P22792	P22792 [363-370]		Carboxypeptidase N subunit 2 OS=Homo sapiens OX=9606 GN=CPN2 PE=1 SV=3	P22792; Q8WZ42	0	902.556	8	0.699	-0.52	0.431812	0.90435	23.27	24.7073	1.62306e+07	1.11626e+07	1.29245e+07	1.65625e+07	1.00294e+07	1.55373e+07	1.65328e+07	1.71521e+07	1.26383e+07	1.62306e+07	1.57571e+07	19344030	1.97107e+07	1.16151e+07	7.4124e+06	1.07278e+07	4.75349e+06	1.81698e+07	1.2862e+07	1.76668e+07	8.7912e+06	9.65595e+06	1.54986e+07	1.19333e+07	4.67076e+06		High	High	High	High	High
IPLVTNEECQK	[KN].IPLVTNEECQK.[R]	1xCarbamidomethyl [C9]	0.000290896	18	P03951; P03952	P03951 [537-547]; P03952 [540-550]		Coagulation factor XI OS=Homo sapiens OX=9606 GN=F11 PE=1 SV=1 Plasma kallikrein OS=Homo sapiens OX=9606 GN=KLKB1 PE=1 SV=1	P03951; P03952	0	1330.67	11	0.968	-0.05	0.946311	0.999954	40.52	19.9971	536391	510050	372563	307076	505144	548656	536391	812185	420453	648382	466539	950735	561465	782158	350962	301212	543883	627369	478321	401998	401017	546548	643966	460478	797947	Shared	Peak Found	Peak Found	High	Peak Found	High
DIASGLIGPLIIC	[KR].DIASGLIGPLIIC.[KY]	1xCarbamidomethyl [C13]	0.000355452	27	P00450	P00450 [188-200]		Ceruloplasmin OS=Homo sapiens OX=9606 GN=CP PE=1 SV=1	P00450; P00451	0	1341.74	13	1.655	0.73	0.491974	0.945597	115.97	22.3901	1.7332e+06	3.76343e+06	1.7332e+06	3.00828e+06	1.43904e+06	828093	1.39983e+06	689666	5.46528e+06	492855	1.81642e+06	6.48359e+06	3.98722e+06	6.56693e+06	190147	1.85649e+06	5.13526e+07	4.02942e+06	1.1467e+06	1.29936e+06	4.52028e+06	2.43092e+07	905283	4.0327e+06	3.51501e+06		High	Peak Found	High	Peak Found	High
DVWKPEPCR	[KR].DVWKPEPCR.[I]	1xCarbamidomethyl [C8]	0.027593	20	P02458; P02452	P02458 [45-53]; P02452 [51-59]		Collagen alpha-1(II) chain OS=Homo sapiens OX=9606 GN=COL2A1 PE=1 SV=3 Collagen alpha-1(I) chain OS=Homo sapiens OX=9606 GN=COL1A1 PE=1 SV=5	P02458; P02452	0	1186.57	9	1.437	0.52	0.395743	0.870618	28.35	24.2787	8.69694e+06	1.1656e+07	7.30168e+06	9.28941e+06	7.14378e+06	8.69694e+06	1.0145e+07	9.23781e+06	9.4992e+06	1.09983e+07	7.57377e+06	6.372e+06	7.20436e+06	1.23451e+07	7.09363e+06	1.42504e+07	1.08148e+07	8.20246e+06	1.33893e+07	1.43341e+07	1.08996e+07	1.10054e+07	1.48565e+07	1.57862e+07	1.01369e+07	Shared	High	Peak Found	Peak Found	High	Peak Found
SYELPDGQVITIGNER	[KR].SYELPDGQVITIGNER.[F]		6.40882e-06	26	P60709; P68133	P60709 [239-254]; P68133 [241-256]		Actin, cytoplasmic 1 OS=Homo sapiens OX=9606 GN=ACTB PE=1 SV=1 Actin, alpha skeletal muscle OS=Homo sapiens OX=9606 GN=ACTA1 PE=1 SV=1	A5A3E0; P63267; Q9BYX7; P60709; Q6S8J3; P62736; P68133; Q562R1; P68032; P63261	0	1790.89	16	1.231	0.3	0.838341	0.999954	55.99	21.6678	1.41156e+06	1.92001e+06	1.68957e+06	1.10873e+06	1.56354e+06	2.21193e+06	1.40141e+06	963131	3.09379e+06	1.41156e+06	636583	1.1247e+06	2.3024e+06	1.17329e+06	1.93118e+06	1.40934e+06	2.07067e+06	2.37442e+06	1.18148e+06	1.9089e+06	1.84589e+06	3.25704e+06	811858	1.96534e+06	2.59463e+06	Shared	High	Peak Found	High	High	High
YGAATFTR	[KR].YGAATFTR.[T]		0.0581811	25	P01023; P20742	P01023 [1264-1271]; P20742 [1270-1277]		Alpha-2-macroglobulin OS=Homo sapiens OX=9606 GN=A2M PE=1 SV=3 Pregnancy zone protein OS=Homo sapiens OX=9606 GN=PZP PE=1 SV=4	P01023; P20742	0	886.442	8	0.347	-1.53	0.0351168	0.176601	9.87	24.0368	1.27512e+07	4.45955e+06	1.27512e+07	1.60593e+07	1.38993e+07	3.11234e+06	1.12196e+07	9.79014e+06	4.79793e+06	1.21751e+07	3.77458e+07	33973912	4.81896e+07	4.17523e+06	4.67225e+06	7.54847e+06	4.25653e+06	1.49769e+07	3.78884e+06	6.15408e+06	2.06191e+06	3.85644e+06	6.0659e+06	5.45312e+06	2.65328e+06	Shared	High	High	High	High	High
AAAVSNFGYDLYR	[L].AAAVSNFGYDLYR.[V]		0.000241377	15	P36955	P36955 [55-67]		Pigment epithelium-derived factor OS=Homo sapiens OX=9606 GN=SERPINF1 PE=1 SV=4	P36955	0	1446.7	13	1.95	0.96	0.405563	0.881447	72.84	20.032	304667	767394	281704	564139	304667	247700	248352	534306	1.02792e+06	186197	370190	638930	151456	903781		541526	1.25555e+06	428012	767394	594167	464211	850929	364734	970050	836007		Peak Found	Peak Found	High	Not Found	Peak Found
AACLEGNCAEGLGTNYR	[L].AACLEGNCAEGLGTNYR.[G]	2xCarbamidomethyl [C3; C8]	4.17893e-07	17	P00734	P00734 [101-117]		Prothrombin OS=Homo sapiens OX=9606 GN=F2 PE=1 SV=2	P00734	0	1855.81	17	10.221	3.35	0.00256125	0.0220378	130.54	22.0027	267716	3.93443e+06	267716	772368	172843	171291	150638	423324	3.64467e+06	188737	388340	665534	120330	4.25539e+06		2.60761e+06	5.09226e+06	327353	3.93443e+06	4.45158e+06	2.76304e+06	4.166e+06	139127	3.63399e+06	4.32701e+06		Peak Found	Peak Found	High	Not Found	Peak Found
ALDNGGLAR	[L].ALDNGGLAR.[R]		0.0364156	12	Q14624	Q14624 [430-438]		Inter-alpha-trypsin inhibitor heavy chain H4 OS=Homo sapiens OX=9606 GN=ITIH4 PE=1 SV=4	Q14624	0	886.474	9	4.563	2.19	0.000463297	0.00489253	85.8	23.1254	1.60593e+06	7.54465e+06	808505	1.71672e+06	2.12865e+06	915692	2.06079e+06	1.82843e+06	6.11257e+06	1.41281e+06	1.60593e+06	1.52061e+06	740358	7.2808e+06	546030	1.17169e+07	5.53998e+06	1.76375e+06	8.99685e+06	9.42291e+06	1.00801e+07	7.31298e+06	1.75668e+06	7.78365e+06	1.02843e+07		High	Peak Found	Peak Found	Peak Found	High
ALYTPVVLPR	[L].ALYTPVVLPR.[S]		0.0044524	22	P01019	P01019 [228-237]		Angiotensinogen OS=Homo sapiens OX=9606 GN=AGT PE=1 SV=1	P01019	0	1128.68	10	0.688	-0.54	0.548704	0.977365	22.16	21.2987	1.50771e+06	1.07185e+06	1.02397e+06		1.22028e+06	2.03615e+06	1.545e+06	2.7067e+06	1.17533e+06	1.65928e+06	924921	1.90061e+06	1.47131e+06	572871	1.29635e+06	693605	1.05232e+06	1.09582e+06	940996	1.00002e+06	697920	1.15072e+06	2.2612e+06	1.52427e+06	1.09175e+06		High	Not Found	High	High	High
APLAEDVR	[L].APLAEDVR.[G]		0.013662	13	P06727	P06727 [268-275]		Apolipoprotein A-IV OS=Homo sapiens OX=9606 GN=APOA4 PE=1 SV=3	P06727	0	870.468	8	1.398	0.48	0.67107	0.999954	115.72	22.3445	2.90581e+06	2.41967e+06	1.20126e+06	5.04135e+06	3.18555e+06	2.80473e+06	1.88425e+06	3.11455e+06	3.68741e+07	770483	5.79812e+06	2.90581e+06	783854	6.63274e+06	1.86848e+06	1.1686e+06	2.48277e+07	1.48027e+06	2.08514e+06	1.78451e+06	889000	1.19148e+08	2.80786e+06	1.63632e+07	3.84079e+07		Peak Found	High	High	Peak Found	Peak Found
APYAQDTQEK	[L].APYAQDTQEK.[L]		0.00040814	12	P06727	P06727 [224-233]		Apolipoprotein A-IV OS=Homo sapiens OX=9606 GN=APOA4 PE=1 SV=3	P06727	0	1150.54	10	2.719	1.44	0.151588	0.510684	112.51	19.775	194184	702949	128131	238872	186518	361943	194184	337580	4.50251e+06	137856	347146	184288	116223	105107	323602	661315	2.33982e+06	294637	507996	939077	747205	2.23168e+06	224371	942071	1.17025e+06		Peak Found	Peak Found	Peak Found	High	Peak Found
ASRPYTFHSHGITYYK	[L].ASRPYTFHSHGITYYK.[E]		2.06481e-07	35	P00450	P00450 [113-128]		Ceruloplasmin OS=Homo sapiens OX=9606 GN=CP PE=1 SV=1	P00450	0	1927.94	16	1.287	0.36	0.871661	0.999954	48.74	21.3025	985602	1.60084e+06	813393	752313	2.11565e+06	985602	1.94451e+06	1.72139e+06	944698	1.36686e+06	999006	900924	972421	1.08454e+06	2.51899e+06	2.06556e+06	865643	1.02345e+06	1.73163e+06	1.97939e+06	2.16365e+06	1.19248e+06	1.53054e+06	1.25981e+06	1.67437e+06		High	Peak Found	High	High	High
AVTTHGLPCLAWASAQAK	[L].AVTTHGLPCLAWASAQAK.[A]	1xCarbamidomethyl [C9]	4.51319e-08	47	P00734	P00734 [226-243]		Prothrombin OS=Homo sapiens OX=9606 GN=F2 PE=1 SV=2	P00734	0	1881.96	18	3.947	1.98	0.00330948	0.0273011	138.27	22.836	1.17962e+06	6.30786e+06	945935	3.00536e+06	1.18487e+06	865304	1.17962e+06	1.44666e+06	1.47532e+07	348092	1.05166e+06	2.16221e+06	218640	8.91099e+06	222405	1.08485e+07	190190	1.10296e+06	1.25517e+07	2.0504e+07	5.18687e+06	2.5324e+06	826429	7.67113e+06	2.15052e+07		High	Peak Found	High	High	High
CQCLGFGSGHFR	[L].CQCLGFGSGHFR.[C]	2xCarbamidomethyl [C1; C3]	1.55527e-07	33	P02751	P02751 [2233-2244]		Fibronectin OS=Homo sapiens OX=9606 GN=FN1 PE=1 SV=4	P02751	0	1425.62	12	5.193	2.38	0.0270032	0.144861	108.25	22.325	769436	4.4848e+06	264388	3.68863e+06	769436	967944	626801	656120	2.11451e+06	464995	1.47654e+06	1.02694e+06	135195	3.39693e+06	311137	1.19799e+07	5.01207e+06	1.04992e+06	7.78915e+06	9.9734e+06	4.00766e+06	4.94312e+06	944004	4.06898e+06	6.68071e+06		Peak Found	Peak Found	High	Peak Found	High
CQDLGPGAFR	[L].CQDLGPGAFR.[L]	1xCarbamidomethyl [C1]	0.00726172	12	P08697	P08697 [152-161]		Alpha-2-antiplasmin OS=Homo sapiens OX=9606 GN=SERPINF2 PE=1 SV=3	P08697	0	1120.52	10	1.192	0.25	0.869663	0.999954	31.11	21.6534	1.50473e+06	1.79375e+06							1.50473e+06					1.02265e+06		1.80677e+06	1.54814e+06		1.24116e+06	1.79375e+06	1.21177e+06	2.54688e+06		2.1071e+06	2.17017e+06		Not Found	Not Found	High	Not Found	Not Found
DAQASFLPK	[L].DAQASFLPK.[E]		0.0250897	25	P19827	P19827 [206-214]		Inter-alpha-trypsin inhibitor heavy chain H1 OS=Homo sapiens OX=9606 GN=ITIH1 PE=1 SV=3	P19827	0	976.51	9	14.229	3.83	8.82256e-08	1.36855e-06	139.88	23.8653	733484	1.4548e+07	476915	1.7635e+06	844288	441031	733484	697529	2.00295e+07	281980	1.20217e+06	1.572e+06	235007	1.22295e+07	148807	2.46506e+07	1.88126e+07	856946	1.17946e+07	1.3272e+07	1.59842e+07	2.13055e+07	357264	1.59467e+07	1.66636e+07		Peak Found	Peak Found	High	Peak Found	Peak Found
DCCNYITELR	[L].DCCNYITELR.[R]	2xCarbamidomethyl [C2; C3]	0.000709423	22	P01024	P01024 [726-735]		Complement C3 OS=Homo sapiens OX=9606 GN=C3 PE=1 SV=2	P01024	0	1343.57	10	15.223	3.93	1e-17	1.91834e-16	142.15	25.545	2.54074e+06	4.64157e+07	1.19381e+06	4.91301e+06	2.54635e+06	862606	2.53514e+06	1.00039e+06	1.16743e+08	884080	3.9142e+06	5595444		2.14032e+07		7.48117e+07	7.17553e+07	2.3091e+06	5.2212e+07	4.64157e+07	8.51514e+07	4.18843e+07	511390	5.61711e+07	3.5631e+07		High	Peak Found	High	Not Found	Peak Found
EALPNSLLAPLGR	[L].EALPNSLLAPLGR.[L]		0.0031974	10	P35858	P35858 [495-507]		Insulin-like growth factor-binding protein complex acid labile subunit OS=Homo sapiens OX=9606 GN=IGFALS PE=1 SV=1	P35858	0	1350.77	13	0.818	-0.29	0.675362	0.999954	17.33	19.5799	430971	352732							430971					237612		352732	406352		398799	215061	520662	265323		414282	337592		Not Found	Not Found	Peak Found	Not Found	Not Found
EDSVTYHCSR	[L].EDSVTYHCSR.[G]	1xCarbamidomethyl [C8]	0.00131206	47	P00751	P00751 [184-193]		Complement factor B OS=Homo sapiens OX=9606 GN=CFB PE=1 SV=2	P00751	0	1253.52	10	4.856	2.28	0.000253741	0.00282366	99.38	23.039	1.38569e+06	7.23251e+06	775243	1.0745e+06	1.37334e+06	1.05578e+06	1.46755e+06	1.78302e+06	1.54664e+07	1.39006e+06	1.38569e+06	1.42926e+06	1.04047e+06	2.4934e+06	721566	7.93282e+06	4.01807e+06	1.08761e+06	7.64175e+06	9.75943e+06	1.20482e+07	9.05429e+06	1.52114e+06	9.13036e+06	6.84519e+06		High	Peak Found	High	High	High
ELHVDGPPPRPQLR	[L].ELHVDGPPPRPQLR.[A]		0.00682547	51	P04217	P04217 [393-406]		Alpha-1B-glycoprotein OS=Homo sapiens OX=9606 GN=A1BG PE=1 SV=4	P04217	0	1610.88	14	5.712	2.51	0.000306136	0.00336059	89.08	22.8224	1.05853e+06	6.35869e+06	941297	1.59634e+06	1.11235e+06	778740	1.26114e+06	464565	1.20181e+07	996972	1.04503e+06	1.05853e+06	1.27199e+06	6.62059e+06	1.60579e+06	9.02871e+06	6.10715e+06	595103	5.88569e+06	3.49232e+06	1.07566e+07	7.97334e+06	1.62728e+06	9.26217e+06	9.77355e+06		Peak Found	Peak Found	High	High	High
EPYADQLR	[L].EPYADQLR.[T]		0.0433773	10	P06727	P06727 [136-143]		Apolipoprotein A-IV OS=Homo sapiens OX=9606 GN=APOA4 PE=1 SV=3	P06727	0	991.484	8	2.466	1.3	0.269936	0.727459	80.36	20.0608	360504	733170		478304			164563		3.13572e+06		360504	279014		625788		579179	1.33332e+06	480443	733170	834059	688083	3.0762e+07	546768	5.83268e+06	9.35844e+06		Not Found	Peak Found	High	Not Found	Not Found
EQGENVFLQATDK	[L].EQGENVFLQATDK.[N]		0.000644008	12	P02746	P02746 [217-229]		Complement C1q subcomponent subunit B OS=Homo sapiens OX=9606 GN=C1QB PE=1 SV=3	P02746	0	1478.71	13	8.395	3.07	0.00712438	0.0512892	51.83	20.7596	174525	1.60069e+06		293164				173765	2.53323e+06		94839.9	174525		1.09312e+06		1.51e+06	1.85806e+06		1.36296e+06	1.71125e+06	1.46518e+06	1.68589e+06		1.60069e+06	1.67353e+06		Not Found	Peak Found	High	Not Found	Not Found
ETPDFQLFK	[L].ETPDFQLFK.[N]		0.0295293	37	P04217	P04217 [54-62]		Alpha-1B-glycoprotein OS=Homo sapiens OX=9606 GN=A1BG PE=1 SV=4	P04217	0	1124.56	9	8.286	3.05	1.64288e-06	2.36721e-05	132.85	23.6058	1.1008e+06	1.1665e+07	474044	5.01379e+06	1.44943e+06	779103	1.1008e+06	856063	9.13365e+06	307767	1.38884e+06	1790515	241279	1.28042e+07	523882	1.82786e+07	5.03274e+06	389601	1.53034e+07	1.43817e+07	1.78596e+07	1.06273e+07	1.14004e+06	8.22e+06	2.87171e+07		High	High	High	High	High
GCPAIHPR	[L].GCPAIHPR.[C]	1xCarbamidomethyl [C2]	0.0427989	18	Q96PD5	Q96PD5 [378-385]		N-acetylmuramoyl-L-alanine amidase OS=Homo sapiens OX=9606 GN=PGLYRP2 PE=1 SV=1	Q96PD5	0	907.457	8	1.758	0.81	0.500089	0.949735	65.03	20.0573	391706	699390		74557.2	290445	391400	392012	586821	1.06762e+06	451245	482482	238325	320218		287056	699390	688722	265836	711804	960899	735046	425912	641175	1.02797e+06	973929		Not Found	Peak Found	Not Found	Peak Found	Peak Found
GDGGHYTCR	[L].GDGGHYTCR.[Y]	1xCarbamidomethyl [C8]	0.0254332	11	P04217	P04217 [272-280]		Alpha-1B-glycoprotein OS=Homo sapiens OX=9606 GN=A1BG PE=1 SV=4	P04217	0	1022.41	9	1.112	0.15	0.855132	0.999954	58.24	18.9729	230091	284447	230091	143791	280982	214707	177339	171675	489538	369044	312330	152554	272296	124210	337029	233212	126505	121200	318810	198650	350644	253788	326180	438430	444570		High	Peak Found	Peak Found	High	High
GEVDHYQLALGK	[L].GEVDHYQLALGK.[F]		2.93206e-05	26	O75636	O75636 [202-213]		Ficolin-3 OS=Homo sapiens OX=9606 GN=FCN3 PE=1 SV=2	O75636	0	1329.68	12	4.499	2.17	0.0948416	0.372548	98.94	21.7101	515456	2.91521e+06	101679	441586	515456	51101.8	768384	799513	3.22641e+06	373971	492809	730082	662574	1.6927e+06	354578	3.3076e+06	3.11325e+06	556791	1.96845e+06	3.26525e+06	2.72977e+06	4.04582e+06	550371	3.52865e+06	3.30926e+06		Peak Found	Peak Found	High	Peak Found	Peak Found
GGLLFPASNLR	[L].GGLLFPASNLR.[L]		0.00969361	15	P04278	P04278 [173-183]		Sex hormone-binding globulin OS=Homo sapiens OX=9606 GN=SHBG PE=1 SV=2	P04278	0	1144.65	11	4.178	2.06	0.0695549	0.298277	314.68	22.1923	627826	4.16457e+06			71897.1				5.48235e+06							4.46281e+06	4.10487e+06		1.29216e+06	5.32539e+06	4.22513e+06	1.74293e+06		4.63233e+06	3.06613e+06		Not Found	Not Found	High	Not Found	Peak Found
GHLDLSGNR	[L].GHLDLSGNR.[L]		0.0956474	10	P02750	P02750 [167-175]		Leucine-rich alpha-2-glycoprotein OS=Homo sapiens OX=9606 GN=LRG1 PE=1 SV=2	P02750	0	968.491	9	0.985	-0.02	0.894601	0.999954	65.75	19.6657	402197	429520	349624	327119	1.0482e+06	494824	421181	384069		1.2072e+06	370083	360818	425167		380108			524465					485354	144695			High	Peak Found	Not Found	Peak Found	High
GISPFHEHAEVVFTANDSGPR	[L].GISPFHEHAEVVFTANDSGPR.[R]		1.52336e-07	22	P02766	P02766 [103-123]		Transthyretin OS=Homo sapiens OX=9606 GN=TTR PE=1 SV=1	P02766; Q5U7I5	0	2267.08	21	1.839	0.88	0.526378	0.962142	79.54	21.5669	1.08406e+06	2.02252e+06	1.08406e+06	1.22528e+06	1.168e+06	815510	408842		2.30502e+06	1.05174e+06		1.44571e+06	321178	2.12148e+06	973483	2.53081e+06	941163	4.22359e+06	2.66635e+06	1.92818e+06	615080						High	Peak Found	High	High	High
GNQEPGGQTALK	[L].GNQEPGGQTALK.[S]		0.00619815	10	P08697	P08697 [53-64]		Alpha-2-antiplasmin OS=Homo sapiens OX=9606 GN=SERPINF2 PE=1 SV=3	P08697	0	1199.6	12	12.357	3.63	0.00356986	0.0290355	80.52	21.642	238976	3.03369e+06		148023	244869		159112	405740	3.94476e+06		197067	238976		642169		4.11868e+06	2.46201e+06		2.91545e+06	3.17792e+06	3.35899e+06	3.68023e+06	128845	2.99293e+06	3.07501e+06		Not Found	Peak Found	High	Not Found	Peak Found
GPHAGDVEGHLSFLEK	[L].GPHAGDVEGHLSFLEK.[D]		8.86875e-06	46	P06727	P06727 [330-345]		Apolipoprotein A-IV OS=Homo sapiens OX=9606 GN=APOA4 PE=1 SV=3	P06727	0	1692.83	16	2.66	1.41	0.115536	0.425807	96.56	22.6269	1.86283e+06	4.61434e+06	797767	1.89666e+06	1.76362e+06	2.16132e+06	1.86283e+06	1.58606e+06	2.16317e+07	444402	2.51296e+06	3.98239e+06	613450	4.28935e+06	1.62922e+06	3.84063e+06	7.05298e+06	2.17636e+06	4.96395e+06	7.57606e+06	3.84159e+06	2.3733e+07	1.47722e+06	6.67023e+06	9.30684e+06		High	Peak Found	High	High	High
GPQLHADVGDK	[L].GPQLHADVGDK.[V]		1.85804e-05	19	P00450	P00450 [809-819]		Ceruloplasmin OS=Homo sapiens OX=9606 GN=CP PE=1 SV=1	P00450	0	1136.57	11	1.276	0.35	0.858082	0.999954	48.76	20.6852	737697	948387	231685	191535	723839	402432	1.38383e+06	922451	920510	1.08693e+06	737697	547312	763707	617125	982432	1.12042e+06	1.06471e+06	784157	912629	668468	1.18936e+06	1.02719e+06	1.1207e+06	915522	914285		High	Peak Found	Peak Found	Peak Found	High
GSPSGEVSHPR	[L].GSPSGEVSHPR.[K]		0.00133954	133	P02765	P02765 [327-337]		Alpha-2-HS-glycoprotein OS=Homo sapiens OX=9606 GN=AHSG PE=1 SV=2	P02765	0	1109.53	11	1.182	0.24	0.660961	0.999954	47.4	25.9599	2.75702e+07	3.76975e+07	1.18364e+07	1.63148e+07	2.89706e+07	3.95995e+07	3.85464e+07	3.79681e+07	4.84607e+07	2.75702e+07	2.50516e+07	1.81334e+07	2.62597e+07	1.27741e+07	4.53226e+07	4.14203e+07	3.91145e+07	2.424e+07	3.05907e+07	3.74132e+07	3.17011e+07	3.7984e+07	4.26775e+07	3.85194e+07	2.97559e+07		High	High	High	High	High
GVYELLLK	[L].GVYELLLK.[V]		0.138878	14	Q14624	Q14624 [155-162]		Inter-alpha-trypsin inhibitor heavy chain H4 OS=Homo sapiens OX=9606 GN=ITIH4 PE=1 SV=4	Q14624	0	934.561	8	2.259	1.18	0.253352	0.703026	92.24	22.428	1.70272e+06	3.94007e+06	835765	2.00871e+06	1.71942e+06	779299	1.70272e+06	1.61976e+06	4.1267e+06	1.0379e+06	1.95921e+06	1.74893e+06	750123	3.62158e+06	446047	5.8697e+06	1.38196e+06	1.49323e+06	5.7141e+06	6.33558e+06	4.58307e+06	2.7987e+06	1.30878e+06	4.28656e+06	8.98015e+06		Peak Found	Peak Found	Peak Found	High	High
GYEYVTAIR	[L].GYEYVTAIR.[N]		0.0376641	11	P02787	P02787 [335-343]		Serotransferrin OS=Homo sapiens OX=9606 GN=TF PE=1 SV=3	P02787	0	1071.55	9	1.874	0.91	0.304128	0.77397	113.07	20.3377	472053	853099		483630	455297		193660	372050	998333	164387	472053	4.54988e+06	637125	290757		1.79562e+06	853099			797269		1.55907e+06		3.64669e+06	851767		Not Found	Peak Found	Peak Found	Not Found	High
HEAFSPVSYQHDLALLR	[L].HEAFSPVSYQHDLALLR.[L]		9.60456e-10	29	P00748	P00748 [450-466]		Coagulation factor XII OS=Homo sapiens OX=9606 GN=F12 PE=1 SV=3	P00748	0	1983.01	17	5.523	2.47	0.000358125	0.00387014	92.04	22.7913	953015	6.30592e+06							9.25047e+06		953015	801854		2.18966e+06		5.78362e+06	4.18763e+06		7.39212e+06	6.30592e+06	7.78427e+06	7.17836e+06		5.2639e+06	9.56684e+06		Not Found	Not Found	High	Not Found	Not Found
HGDLIDFVCK	[L].HGDLIDFVCK.[Q]	1xCarbamidomethyl [C9]	0.0109693	10	P05160	P05160 [478-487]		Coagulation factor XIII B chain OS=Homo sapiens OX=9606 GN=F13B PE=1 SV=3	P05160	0	1203.58	10	2.939	1.56	0.0820988	0.336633	92.82	19.3968	138458	551792	108543	131325	115898	126285	326982		1.65475e+06	397536	145979	119202	152998	287849	146804	1.21989e+06	511115	151049	669597	745681	1.21131e+06	595705	340383	429433	722107		Peak Found	Peak Found	Peak Found	Peak Found	Peak Found
HSLHLEGSCLGR	[L].HSLHLEGSCLGR.[I]	1xCarbamidomethyl [C9]	0.000188209	20	P35858	P35858 [389-400]		Insulin-like growth factor-binding protein complex acid labile subunit OS=Homo sapiens OX=9606 GN=IGFALS PE=1 SV=1	P35858	0	1365.67	12	2.043	1.03	0.23099	0.668633	96.34	19.2845	145050	493535							294971			71327.1		548171		462760	475480	133921	588191	382109	617473	288151		512275	551324		Peak Found	Peak Found	High	Not Found	Peak Found
IDQYGTHYLQSGSLGGEYR	[L].IDQYGTHYLQSGSLGGEYR.[V]		1.47161e-07	19	P10643	P10643 [296-314]		Complement component C7 OS=Homo sapiens OX=9606 GN=C7 PE=1 SV=2	P10643	0	2144	19	12.49	3.64	0.00421601	0.0332023	93.51	21.3882	144621	2.59997e+06	115615	323694	130362		123688		3.99376e+06		144621	345893		1.59977e+06		2.54441e+06	3.95222e+06	247489	1.99983e+06	2.83088e+06	4.11488e+06	2.29965e+06		2.85385e+06	2.65673e+06		Peak Found	Peak Found	Peak Found	Not Found	Peak Found
IDSLIDFLNFPR	[L].IDSLIDFLNFPR.[F]		9.69345e-05	16	P04114	P04114 [4190-4201]		Apolipoprotein B-100 OS=Homo sapiens OX=9606 GN=APOB PE=1 SV=2	P04114	0	1449.77	12	1.55	0.63	0.566211	0.98488	123.85	19.7204	177044	686778					41985.9		746548					305298		515169	712348	75708.2	662125	877278	727044	730169		372825	994206		Not Found	Not Found	Peak Found	Not Found	Not Found
ISDQWVLTAAHCFR	[L].ISDQWVLTAAHCFR.[D]	1xCarbamidomethyl [C12]	3.65788e-05	20	P06681	P06681 [497-510]		Complement C2 OS=Homo sapiens OX=9606 GN=C2 PE=1 SV=2	P06681	0	1703.83	14	4.487	2.17	0.0474622	0.222573	86.43	20.5516	273453	1.26342e+06	477280	282595	248393		174051	357611	2.09389e+06	193068	304082	264607	164240	1.24016e+06	86824.8	1.22671e+06	793810	218478	2.00121e+06	1.37594e+06	1.27281e+06	1.26342e+06		1.63079e+06	2.31778e+06		Peak Found	Peak Found	High	Peak Found	High
ISVDTEHSNIYLQNGPDR	[L].ISVDTEHSNIYLQNGPDR.[I]		4.15014e-07	21	P00450	P00450 [45-62]		Ceruloplasmin OS=Homo sapiens OX=9606 GN=CP PE=1 SV=1	P00450	0	2057.99	18	11.851	3.57	0.00122953	0.0116896	73.8	22.0367	305618	3.99664e+06		641721			272759	190560	4.16106e+06		175033	342434		3.15516e+06		3.55395e+06	5.22206e+06		2.86608e+06	4.1e+06	2.75349e+06	4.58468e+06		4.01708e+06	3.99664e+06		Not Found	Peak Found	High	Not Found	Not Found
IVHNGYCDGR	[L].IVHNGYCDGR.[S]	1xCarbamidomethyl [C7]	0.00162536	45	P02753	P02753 [186-195]		Retinol-binding protein 4 OS=Homo sapiens OX=9606 GN=RBP4 PE=1 SV=3	P02753	0	1190.54	10	2.083	1.06	0.110687	0.412627	85.37	23.4575	4.09452e+06	7.4241e+06	1.11575e+06	2.61878e+06	4.39118e+06	2.75744e+06	4.5747e+06	4.6701e+06	8.07214e+06	2.31897e+06	4.09452e+06	6.94912e+06	890207	3.60199e+06	1.58301e+06	1.28121e+07	1.9656e+07	4.20624e+06	2.07323e+07	1.13328e+07	7.24149e+06	8.12511e+06	3.66283e+06	6.02969e+06	7.61132e+06		High	High	High	High	High
KPVDGHCALESK	[L].KPVDGHCALESK.[Y]	1xCarbamidomethyl [C7]	1.10082e-07	20	Q14520	Q14520 [418-429]		Hyaluronan-binding protein 2 OS=Homo sapiens OX=9606 GN=HABP2 PE=1 SV=1	Q14520	0	1340.66	12	11.063	3.47	0.00387681	0.0309834	120.93	21.9472	226372	3.81707e+06		198338		160054	226372	208763	6.74886e+06		420857	969628		1.08196e+06		2.81745e+06	5.14343e+06	443004	4.5829e+06	4.31487e+06	3.3575e+06	4.95896e+06		4.73031e+06	3.37671e+06		Not Found	Peak Found	High	Not Found	Not Found
LATLCSAEVCQCAEGK	[L].LATLCSAEVCQCAEGK.[C]	3xCarbamidomethyl [C5; C10; C12]	2.93206e-05	13	P0C0L4; P0C0L5	P0C0L4 [1579-1594]; P0C0L5 [1579-1594]		Complement C4-A OS=Homo sapiens OX=9606 GN=C4A PE=1 SV=2 Complement C4-B OS=Homo sapiens OX=9606 GN=C4B PE=1 SV=2	P0C0L4; P0C0L5	0	1796.8	16	12.379	3.63	0.00384781	0.0308015	109.25	21.6142	253262	2.95697e+06	201482	851727	175324		133021	290154	8.31484e+06	124052	253262	382026		1.66913e+06		2.82681e+06	2.6707e+06	236293	6.71588e+06	2.72591e+06	4.87409e+06	3.09313e+06		4.32675e+06	7.24248e+06	Shared	Peak Found	Peak Found	High	Not Found	Peak Found
LCQCLGFGSGHFR	[L].LCQCLGFGSGHFR.[C]	2xCarbamidomethyl [C2; C4]	7.67052e-06	11	P02751	P02751 [2232-2244]		Fibronectin OS=Homo sapiens OX=9606 GN=FN1 PE=1 SV=4	P02751	0	1538.7	13	0.595	-0.75	0.4099	0.884831	29.4	21.0324	1.36671e+06	778028	1.47571e+06	5.2254e+06	1.67866e+06	1.75784e+06	1.20422e+06	1.36671e+06	202128	1.27992e+06	2.39373e+06	850210	249353	1.12186e+06	482896	1.01065e+06	661456	2.10567e+06	1.1364e+06	867352	342094	444570	2.67911e+06	423534	697903		High	Peak Found	High	Peak Found	High
LDGVQNPR	[L].LDGVQNPR.[A]		0.0324652	11	P01024	P01024 [308-315]		Complement C3 OS=Homo sapiens OX=9606 GN=C3 PE=1 SV=2	P01024	0	898.474	8	6.271	2.65	0.0159017	0.0962416	120.44	20.7972	271783	1.55033e+06	42305.3		363007	176064	300764		3.66841e+06	78694.2	245595	311062		499359		4.80457e+06	1.42274e+06	256465	1.95679e+06	2.06031e+06	2.26959e+06	1.11915e+06	156364	2.56265e+06	1.55033e+06		Peak Found	Not Found	High	Not Found	Peak Found
LEDTFPGLLGLR	[L].LEDTFPGLLGLR.[V]		0.00185327	14	P35858	P35858 [282-293]		Insulin-like growth factor-binding protein complex acid labile subunit OS=Homo sapiens OX=9606 GN=IGFALS PE=1 SV=1	P35858	0	1330.74	12	13.919	3.8	0.000491589	0.00516327	65.6	20.9603	117911	1.92235e+06		141471			63512		792794		117911	88942.2		915050		2.33802e+06	1.92235e+06		1.96915e+06	1.10491e+06	3.22986e+06	1.23619e+06		2.20399e+06	1.10851e+06		Not Found	Peak Found	High	Not Found	Not Found
LGEVDHYQLALGK	[L].LGEVDHYQLALGK.[F]		2.07531e-05	21	O75636	O75636 [201-213]		Ficolin-3 OS=Homo sapiens OX=9606 GN=FCN3 PE=1 SV=2	O75636	0	1442.76	13	11.308	3.5	0.000839793	0.00835619	129.89	22.3381	385868	4.91602e+06		471314	385868		270235	465807	5.73353e+06	89104.8	370298	724828	194342	4.09083e+06	190133	6.01153e+06	4.29023e+06	453785	4.4193e+06	8.09218e+06	5.46857e+06	7.97258e+06	160437	6.76606e+06	6.42047e+06		Not Found	Peak Found	High	Peak Found	High
LIYAVLPTGDVIGDSAK	[L].LIYAVLPTGDVIGDSAK.[Y]		1.87093e-05	14	P01023	P01023 [541-557]		Alpha-2-macroglobulin OS=Homo sapiens OX=9606 GN=A2M PE=1 SV=3	P01023	0	1731.95	17	3.263	1.71	0.12168	0.440346	123.72	20.8204	353855	1.49779e+06		280280	103375		183150	193102	2.88169e+06		834996	1917667	446743	345420		3.68896e+06	1.42351e+06	149705	1.24521e+06	3.48367e+06	1.28008e+06	1.676e+06		1.81177e+06	1.57595e+06		Not Found	Peak Found	High	Not Found	Peak Found
LNHFLYEVAR	[L].LNHFLYEVAR.[R]		0.00227986	27	P43652	P43652 [159-168]		Afamin OS=Homo sapiens OX=9606 GN=AFM PE=1 SV=1	P43652	0	1261.67	10	8.835	3.14	0.00819009	0.057514	127.71	21.1894	169375	2.22206e+06	57085	348331	153108	120219	118868	169375	2.42679e+06	172581	238756	342727	98031.8	837022	141169	3.69573e+06	1.54958e+06	189656	3.05277e+06	2.41493e+06	2.48721e+06	2.07023e+06	185295	2.38503e+06	2.79746e+06		Peak Found	Peak Found	High	High	Peak Found
LNIQTYCAGPAYLK	[L].LNIQTYCAGPAYLK.[G]	1xCarbamidomethyl [C7]	0.00157019	13	P22792	P22792 [418-431]		Carboxypeptidase N subunit 2 OS=Homo sapiens OX=9606 GN=CPN2 PE=1 SV=3	P22792	0	1611.82	14	6.117	2.61	0.00520798	0.0396655	111.29	20.3842	189917	1.1786e+06		244220		82116.6	200270	189917	2.74374e+06	78738.2	156779	331346	62493.8	1.35151e+06		1.51315e+06	505371	203885	1.49386e+06	2.39145e+06	1.1786e+06	1.17204e+06	88839	1.3453e+06	799121		Not Found	Peak Found	High	Not Found	Not Found
LNLDGTCADSYSFVFSR	[L].LNLDGTCADSYSFVFSR.[D]	1xCarbamidomethyl [C7]	9.57815e-07	13	P02753	P02753 [141-157]		Retinol-binding protein 4 OS=Homo sapiens OX=9606 GN=RBP4 PE=1 SV=3	P02753	0	1951.89	17	2.083	1.06	0.280086	0.743686	68.36	20.2211	366803	855474	470764	1.02631e+06	239411	267495	399318	327269	1.05944e+06	230083	448633	336936		993644		855474	651920	345597	1.86656e+06	1.17229e+06	928014	619136	375947	776572	987020		High	Peak Found	High	Not Found	Peak Found
LPHANEVSQK	[L].LPHANEVSQK.[I]		0.00118291	12	P06727	P06727 [114-123]		Apolipoprotein A-IV OS=Homo sapiens OX=9606 GN=APOA4 PE=1 SV=3	P06727	0	1122.59	10	5.166	2.37	0.0644155	0.281702	142.36	21.3005	414801	2.16801e+06			180819				8.14452e+06		143690	951560		778629		1.48881e+06	4.06723e+06	179755	2.36807e+06	1.98484e+06	1.80914e+06	5.29217e+07		4.68656e+06	1.65624e+07		Not Found	Not Found	High	Not Found	Peak Found
LSGGNTLHLVSTTK	[L].LSGGNTLHLVSTTK.[T]		3.27493e-05	34	P04114	P04114 [936-949]		Apolipoprotein B-100 OS=Homo sapiens OX=9606 GN=APOB PE=1 SV=2	P04114	0	1427.79	14	7.219	2.85	0.000753553	0.00758701	131.2	22.7035	602359	6.22778e+06	174769	1.25784e+06	699917	378167	497448	756803	8.58392e+06	193938	602359	1.26459e+06	129513	3.30255e+06	316907	5.95367e+06	7.06749e+06	868362	7.38461e+06	8.48637e+06	6.51452e+06	7.39885e+06	135366	4.65274e+06	6.86571e+06		Peak Found	Peak Found	High	Peak Found	Peak Found
LTVAVHFEEVAK	[L].LTVAVHFEEVAK.[S]		8.79942e-05	12	P43652	P43652 [179-190]		Afamin OS=Homo sapiens OX=9606 GN=AFM PE=1 SV=1	P43652	0	1342.74	12	0.977	-0.03	0.951609	0.999954	40.01	17.1932	74356.9	75495.5			55959.3	127195	74356.9	113711	70122.1	75939.2	71069.1	90751.7	62253.7		78866.7	72268.4		61100.7	119937	88922.6	57507.9	66669.8	156933	45464	88490.3		Not Found	Not Found	Not Found	High	High
NEINYEDHK	[L].NEINYEDHK.[L]		0.00886502	19	P00751	P00751 [340-348]		Complement factor B OS=Homo sapiens OX=9606 GN=CFB PE=1 SV=2	P00751	0	1161.52	9	12.372	3.63	0.00376043	0.0302264	94.17	21.5877	220561	2.93122e+06		95529.6	283039	111657	254192	218827	9.83241e+06	170508	217274	222813	222309	1.18e+06		4.21834e+06	2.07885e+06	210840	2.93122e+06	3.47145e+06	3.50732e+06	6.1605e+06	209197	3.99989e+06	2.07972e+06		Not Found	Peak Found	High	Not Found	High
NHFLYEVAR	[L].NHFLYEVAR.[R]		0.0168925	11	P43652	P43652 [160-168]		Afamin OS=Homo sapiens OX=9606 GN=AFM PE=1 SV=1	P43652	0	1148.58	9	13.106	3.71	0.00061562	0.00634272	136.58	21.1313	125946	2.17095e+06				168683	125946		5.98425e+06	124239	51482.9			752483	163330	4.26593e+06	2.36976e+06	69640.3	3.3883e+06	2.47596e+06	2.56692e+06	1.6394e+06	138104	2.24676e+06	2.09769e+06		Not Found	Not Found	High	Peak Found	Not Found
NHLPLEYNSALYSR	[L].NHLPLEYNSALYSR.[I]		4.82282e-05	28	P13671	P13671 [343-356]		Complement component C6 OS=Homo sapiens OX=9606 GN=C6 PE=1 SV=3	P13671	0	1676.84	14	6.354	2.67	2.307e-05	0.000300776	123.03	22.924	935321	7.02278e+06		1.1923e+06	907656	535379	1.14753e+06	708033	8.33553e+06	265874	963829	1.76058e+06	134859	7.84484e+06	199899	7.47762e+06	3.60476e+06	189567	7.67608e+06	8.04616e+06	1.01581e+07	6.22991e+06	583677	6.94079e+06	7.10574e+06		Not Found	Peak Found	High	Peak Found	High
NICEVGTIR	[L].NICEVGTIR.[C]	1xCarbamidomethyl [C3]	0.0114305	10	P13671	P13671 [910-918]		Complement component C6 OS=Homo sapiens OX=9606 GN=C6 PE=1 SV=3	P13671	0	1061.54	9	2.36	1.24	0.287604	0.756235	93.45	20.7913	585854	1.22887e+06	165210					772630	1.85968e+06	444229				883215		1.93074e+06	1.27233e+06		1.10708e+06	1.22887e+06	1.93221e+06	1.31401e+06		1.19252e+06	992501		Peak Found	Not Found	Peak Found	Not Found	Not Found
NLDGTCADSYSFVFSR	[L].NLDGTCADSYSFVFSR.[D]	1xCarbamidomethyl [C6]	1.82158e-06	16	P02753	P02753 [142-157]		Retinol-binding protein 4 OS=Homo sapiens OX=9606 GN=RBP4 PE=1 SV=3	P02753	0	1838.8	16	4.725	2.24	0.0678414	0.293386	134.06	21.2396	385426	2.09059e+06	178951	977453	320920	188843	394377	376678	5.67883e+06	98791.3	501711	483758		1.70318e+06	93959.5	3.55787e+06	1.46322e+06	186330	4.8698e+06	4.41609e+06	2.45685e+06	2.01435e+06	206398	2.16973e+06	3.57754e+06		Peak Found	Peak Found	High	Peak Found	Peak Found
PEANFPSFPLPHHK	[L].PEANFPSFPLPHHK.[H]		7.05339e-05	42	P04196	P04196 [473-486]		Histidine-rich glycoprotein OS=Homo sapiens OX=9606 GN=HRG PE=1 SV=1	P04196	0	1617.82	14	1.182	0.24	0.919647	0.999954	58.47	21.5738	1.47388e+06	1.64752e+06	1.14753e+06	1.00934e+06	730553	1.47388e+06	2.02595e+06	3.37386e+06	1.72362e+06	1.42832e+06	1.98031e+06	945982	1.72976e+06	1.26663e+06	929715	1.89313e+06	2.01423e+06	1.57084e+06	1.38918e+06	2.41347e+06	1.21792e+06	1.72794e+06	3.42919e+06	3.76712e+06	1.45067e+06		High	High	High	High	High
PEELFHPLTSLQTLK	[L].PEELFHPLTSLQTLK.[L]		0.000353003	13	P22792	P22792 [185-199]		Carboxypeptidase N subunit 2 OS=Homo sapiens OX=9606 GN=CPN2 PE=1 SV=3	P22792	0	1752.95	15	1.007	0.01	0.993381	0.999954	46.86	17.6065	96728.5	102836	31165.2		94134.1	181933	99394.3	83194.9	102362	69247.8	172318	91669.1	149973		72226.1	110016	108409	102836	130518	173522	70935.9	116754	94823.8	84702.1	58756.5		Peak Found	Not Found	Not Found	Peak Found	High
PEVFLSK	[L].PEVFLSK.[V]		0.0523102	10	P02774	P02774 [357-363]		Vitamin D-binding protein OS=Homo sapiens OX=9606 GN=GC PE=1 SV=2	P02774	0	819.461	7	0.478	-1.06	0.243251	0.687951	14.36	19.5047	515039	228858	423014	521443	410704	720096	680447	338224		655082	508714	175338	550537	119975	940168	228858		346947	144340	215020			522338	160401	234504		High	Peak Found	Peak Found	High	High
PFSTVVPLK	[L].PFSTVVPLK.[T]		0.00150644	19	P02749	P02749 [30-38]		Beta-2-glycoprotein 1 OS=Homo sapiens OX=9606 GN=APOH PE=1 SV=3	P02749	0	987.587	9	2.376	1.25	0.145217	0.49515	87.09	19.3029	186729	460028	94102.1	127937	261364	172785	381655	774772	391472	233853	186729	110740	91334.4	144970	1.27482e+06	338049	927682	148636	248022	467334	452835	579982	698340	1.20735e+06	304672		Peak Found	Peak Found	High	High	High
PLAEDITNILSK	[L].PLAEDITNILSK.[C]		5.10643e-07	31	P02774	P02774 [253-264]		Vitamin D-binding protein OS=Homo sapiens OX=9606 GN=GC PE=1 SV=2	P02774	0	1313.73	12	0.672	-0.57	0.585838	0.991967	41.74	19.9976	661820	385025	495726	115911	267897	508735	2.06315e+06	994732	1.04146e+06	1.21688e+06	343799	661820	711571	314629	825253	992098	86904	471172	258211	955373	178137	262202	197171	1.0624e+06	483147		High	Peak Found	High	High	High
PPTSAHGNVAEGETKPDPDVTER	[L].PPTSAHGNVAEGETKPDPDVTER.[C]		3.88366e-10	37	P02790	P02790 [27-49]		Hemopexin OS=Homo sapiens OX=9606 GN=HPX PE=1 SV=2	P02790	0	2404.14	23	1.556	0.64	0.309514	0.78089	83.01	23.217	4.29857e+06	5.45168e+06	6.15951e+06	1.85616e+06	4.80274e+06	5.12741e+06	5.48681e+06	6.6068e+06	3.77371e+06	2.81509e+06	4.29857e+06	518755	440557	2.96551e+06	4.88577e+06		1.07787e+07	3.5646e+06	6.75023e+06	6.08314e+06	8.72921e+06	352457	4.33809e+06		1.61452e+07		High	Peak Found	High	High	High
PSLELPVLHVPR	[L].PSLELPVLHVPR.[N]		0.000102445	16	P04114	P04114 [3300-3311]		Apolipoprotein B-100 OS=Homo sapiens OX=9606 GN=APOB PE=1 SV=2	P04114	0	1356.8	12	1.946	0.96	0.0914075	0.363356	87.3	17.8565	82146.4	155173	48440.8	82146.4	64529.3	85199	108103	123783	185895	65503.2	70807.7	86695.2	37381.7	44907.2	89438.1	253082	233292	148315	237183	432119	397116	162347	15891.6	69554.7	130671		Peak Found	Peak Found	High	High	Peak Found
QAEAFQAR	[L].QAEAFQAR.[L]		0.0597442	19	P02649	P02649 [271-278]		Apolipoprotein E OS=Homo sapiens OX=9606 GN=APOE PE=1 SV=1	P02649	0	920.458	8	5.055	2.34	0.0433762	0.207719	113.51	22.05	524865	3.81735e+06	132969	484738	685751	524865	447173	658925	3.68688e+06	352430	1.23807e+06	1.55817e+06	260782	850194		6.58166e+06	1.23305e+06	979259	5.85326e+06	5.90944e+06	3.81735e+06	3.4664e+06	529863	6.2975e+06	5.84272e+06		Peak Found	Peak Found	High	Not Found	High
QDQLVLVAAK	[L].QDQLVLVAAK.[L]		0.0228099	10	P01019	P01019 [85-94]		Angiotensinogen OS=Homo sapiens OX=9606 GN=AGT PE=1 SV=1	P01019	0	1084.64	10	2.617	1.39	0.230438	0.667832	128.15	20.0996	237951	885570			284679	237951	198455	426489	2.40888e+06	129993		143485		257188	76844.9	1.52961e+06			1.08788e+06	2.26751e+06	385342	720886	196863	1.79684e+06	2.14262e+06		Not Found	Not Found	Peak Found	Peak Found	High
QSLFDSPDFSK	[L].QSLFDSPDFSK.[I]		0.000557015	21	P36955	P36955 [335-345]		Pigment epithelium-derived factor OS=Homo sapiens OX=9606 GN=SERPINF1 PE=1 SV=4	P36955	0	1270.6	11	11.665	3.54	0.00544179	0.0411242	89.73	21.4169	201608	2.5983e+06	128476	324789	234856	72525.8	150945	209416	3.09463e+06	175118	201608	282188	75442.5	1.41268e+06		3.00339e+06	2.98968e+06	258174	2.5983e+06	2.74002e+06	2.24897e+06	3.01878e+06	149472	2.90471e+06	2.44285e+06		Peak Found	Peak Found	High	Not Found	Peak Found
QYTDETFR	[L].QYTDETFR.[T]		0.0466959	26	P00450	P00450 [74-81]		Ceruloplasmin OS=Homo sapiens OX=9606 GN=CP PE=1 SV=1	P00450	0	1059.47	8	16.92	4.08	1e-17	1.91834e-16	138.09	26.1964	2.90623e+06	7.39906e+07	1.43263e+06	5.39207e+06	2.72795e+06	1.0983e+06	4.871e+06	2.90623e+06	6.12448e+07	1.61714e+06	3.77823e+06	4.69962e+06	996080	4.28459e+07	418549	7.83069e+07	8.57368e+07	3.17282e+06	4.92513e+07	7.0994e+07	8.05244e+07	8.92048e+07	507427	9.10883e+07	7.71137e+07		High	Peak Found	High	Peak Found	High
RPDYALLGHR	[L].RPDYALLGHR.[Q]		3.94684e-05	47	Q96PD5	Q96PD5 [514-523]		N-acetylmuramoyl-L-alanine amidase OS=Homo sapiens OX=9606 GN=PGLYRP2 PE=1 SV=1	Q96PD5	0	1197.65	10	3.391	1.76	0.0125685	0.0805276	133.51	22.8024	1.4768e+06	5.83811e+06	1.3961e+06	7.22432e+06	2.53173e+06	1.3453e+06	702601	1.4768e+06	2.72735e+07	1.02781e+06	1.92486e+06	2.65227e+06	667052	2.11106e+07	459270	4.17563e+06	1.94501e+07	2.40659e+06	4.99948e+06	6.81742e+06	3.80205e+06	2.45318e+07	485596	1.10727e+07	1.77733e+07		High	High	High	High	High
SALQAVQGLLVAQGR	[L].SALQAVQGLLVAQGR.[A]		5.46684e-06	28	P01019	P01019 [182-196]		Angiotensinogen OS=Homo sapiens OX=9606 GN=AGT PE=1 SV=1	P01019	0	1510.87	15	5.782	2.53	0.0313314	0.162522	121.31	20.0227	151649	913559	125731	68323.8	184562	151649	115095	282000	2.86192e+06	233656	96340.9	142065	165279		96806.3	1.16329e+06	913559	74695.6	876790	1.53514e+06	711187	2.58588e+06	194003	1.86908e+06	1.43373e+06		High	Peak Found	Not Found	Peak Found	High
SALTSDNHGATYAFSGTHYWR	[L].SALTSDNHGATYAFSGTHYWR.[L]		3.21954e-09	39	P02790	P02790 [264-284]		Hemopexin OS=Homo sapiens OX=9606 GN=HPX PE=1 SV=2	P02790	0	2342.06	21	1.15	0.2	0.866652	0.999954	45.21	22.5739	2.97375e+06	3.26983e+06	3.00555e+06	1.93373e+06	1.72448e+06	2.97375e+06	3.38258e+06	4.01347e+06	4.02461e+06	3.46636e+06	2.36715e+06	1.58468e+06	1.84976e+06	3.32807e+06	6.51785e+06	3.2126e+06	3.37834e+06	3.75459e+06	3.84069e+06	3.16285e+06	2.57535e+06	2.14234e+06	2.23177e+06	3.44398e+06	2.41403e+06		Peak Found	Peak Found	High	High	High
SCCQFAESLR	[L].SCCQFAESLR.[K]	2xCarbamidomethyl [C2; C3]	0.00586582	18	P0C0L4; P0C0L5	P0C0L4 [734-743]; P0C0L5 [734-743]		Complement C4-A OS=Homo sapiens OX=9606 GN=C4A PE=1 SV=2 Complement C4-B OS=Homo sapiens OX=9606 GN=C4B PE=1 SV=2	P0C0L4; P0C0L5	0	1257.54	10	8.119	3.02	0.014328	0.0894478	114.72	21.4928	247200	2.70392e+06	247200	571511	149012	97187.2	275970	234500	1.61781e+06	216147	308278	578061	69083.9	1.22639e+06		4.69321e+06	1.06176e+06	445771	6.70039e+06	3.25983e+06	5.526e+06	997459	158800	2.70392e+06	2.91127e+06	Shared	Peak Found	Peak Found	High	Not Found	Peak Found
SCQNLNHLK	[L].SCQNLNHLK.[A]	1xCarbamidomethyl [C2]	0.0146308	22	P00450	P00450 [337-345]		Ceruloplasmin OS=Homo sapiens OX=9606 GN=CP PE=1 SV=1	P00450	0	1113.55	9	1.558	0.64	0.603935	0.998781	51.39	20.9422	782822	1.23191e+06	735183	504076	1.16362e+06	675059	2.33892e+06	529401		1.75602e+06	833548	854613	458688	724633	984848	1.40015e+06	1.17866e+06	1.47961e+06	1.07462e+06	1.32908e+06		1.23191e+06	874057	1.36214e+06	1.33353e+06		High	Peak Found	High	High	High
SGGNTLHLVSTTK	[L].SGGNTLHLVSTTK.[T]		8.05077e-06	31	P04114	P04114 [937-949]		Apolipoprotein B-100 OS=Homo sapiens OX=9606 GN=APOB PE=1 SV=2	P04114	0	1314.7	13	1.564	0.64	0.599917	0.997664	51.1	21.8277	1.47192e+06	2.25016e+06	848703	1.76404e+06	1.47192e+06	1.5589e+06	1.63757e+06	1.86837e+06	2.73694e+06	674168	1.28977e+06	1249445	617841	1.49291e+06	1.30749e+06	2.21471e+06	2.46456e+06	2.28618e+06	3.06417e+06	3.36313e+06	2.03507e+06	2.83299e+06	735260	1.95534e+06	2.43555e+06		High	Peak Found	High	High	High
SGNVLSYTFQVK	[L].SGNVLSYTFQVK.[I]		0.00114275	18	P10643	P10643 [180-191]		Complement component C7 OS=Homo sapiens OX=9606 GN=C7 PE=1 SV=2	P10643	0	1342.7	12	6.499	2.7	0.000683559	0.00696157	123.37	22.7278	763298	6.18314e+06	740739	1.56771e+06	741025	459690	763298	902216	7.23677e+06	262482	873924	1.67135e+06	244088	3.69053e+06	136234	6.0163e+06	9.46039e+06	846028	6.35461e+06	7.01946e+06	9.46386e+06	5.77054e+06	316841	7.77049e+06	9.27456e+06		Peak Found	Peak Found	High	Peak Found	Peak Found
SHNAIASLRPR	[L].SHNAIASLRPR.[T]		0.000538098	20	P35858	P35858 [298-308]		Insulin-like growth factor-binding protein complex acid labile subunit OS=Homo sapiens OX=9606 GN=IGFALS PE=1 SV=1	P35858	0	1221.68	11	8.379	3.07	0.00502472	0.038511	110.88	22.2666	502488	4.5433e+06	261443	1.06101e+06	590744	229385	493296	352120	2.76202e+06		511850	793129	135598	3.99196e+06		6.73185e+06	5.9043e+06	353792	6.13532e+06	3.8941e+06	7.30821e+06	4.04119e+06	478864	6.56003e+06	4.5433e+06		Peak Found	Peak Found	High	Not Found	Peak Found
SINTHPSQKPLSITVR	[L].SINTHPSQKPLSITVR.[T]		3.12887e-08	67	P01024	P01024 [410-425]		Complement C3 OS=Homo sapiens OX=9606 GN=C3 PE=1 SV=2	P01024	0	1777.99	16	4.688	2.23	3.95264e-05	0.000500564	93.46	25.0069	4.78318e+06	2.89329e+07	3.39679e+06	4.59104e+06	7.83965e+06	5.66448e+06	5.67725e+06	4.78318e+06	3.0625e+07	2.12459e+06	4.16407e+06	7.40535e+06	1.93219e+06	1.60971e+07	3.50947e+06	4.20484e+07	3.15649e+07	8.06916e+06	3.40189e+07	3.47641e+07	3.52038e+07	2.18671e+07	5.11424e+06	2.65204e+07	3.24683e+07		High	Peak Found	High	High	High
SITGTYDLK	[L].SITGTYDLK.[S]		0.0677301	10	P01009	P01009 [316-324]		Alpha-1-antitrypsin OS=Homo sapiens OX=9606 GN=SERPINA1 PE=1 SV=3	P01009	0	997.52	9	0.987	-0.02	0.923537	0.999954	78.78	20.621	755812	856869	705977	930997	809164	411597			1.90425e+06	565797	484033	2.15473e+06				988067	829225	1.17186e+06	1.01331e+06	885434	743027	234526		353540			High	Peak Found	Not Found	Not Found	High
SLESLTSYFSIESSTK	[L].SLESLTSYFSIESSTK.[G]		2.95512e-06	12	P04114	P04114 [3482-3497]		Apolipoprotein B-100 OS=Homo sapiens OX=9606 GN=APOB PE=1 SV=2	P04114	0	1778.87	16	4.901	2.29	0.0253823	0.137684	85.18	20.126	174969	969303	105460	465097			136544	206336	1.7026e+06		127276	174969		939789		579014	1.3679e+06	188319	999743	1.02286e+06	782424	1.13416e+06		798470	1.23424e+06		Peak Found	Peak Found	High	Not Found	Not Found
SLLTTLSNR	[L].SLLTTLSNR.[V]		0.0389542	19	P02774	P02774 [210-218]		Vitamin D-binding protein OS=Homo sapiens OX=9606 GN=GC PE=1 SV=2	P02774	0	1004.57	9	10.078	3.33	0.00282022	0.0238724	92.27	22.2539	404407	4.59694e+06	341510	665105	404407	383256	539849	343828	1.00939e+07	293065	541348	572875	271902	3.99718e+06	364969	7.06115e+06	7.16136e+06	396865	4.45416e+06	4.33766e+06	4.98689e+06	5.44833e+06	356143	8.81007e+06	4.7443e+06		Peak Found	Peak Found	High	High	Peak Found
SLLVSYTK	[L].SLLVSYTK.[S]		0.0454617	33	P02774	P02774 [173-180]		Vitamin D-binding protein OS=Homo sapiens OX=9606 GN=GC PE=1 SV=2	P02774	0	910.524	8	0.954	-0.07	0.997941	0.999954	37.71	23.6924	6.77709e+06	6.77907e+06	5.83582e+06	4.65124e+06	3.75576e+06	6.77709e+06	7.75114e+06	7.72387e+06	5.81424e+06	8.91333e+06	6.88922e+06	4.43552e+06	8.30851e+06	7.31868e+06	7.12067e+06	7.58979e+06	3.39261e+06	8.07696e+06	6.29206e+06	6.45385e+06	3.45042e+06	4.27618e+06	7.34502e+06	8.51032e+06	4.58353e+06		High	Peak Found	High	High	High
SNENHGIAQR	[L].SNENHGIAQR.[I]		0.00199954	21	P19823	P19823 [466-475]		Inter-alpha-trypsin inhibitor heavy chain H2 OS=Homo sapiens OX=9606 GN=ITIH2 PE=1 SV=2	P19823	0	1125.54	10	1.533	0.62	0.692028	0.999954	69.11	21.2572	982627	1.52377e+06	223024		1.20089e+06	1.13493e+06	965210	1.69411e+06	1.00036e+06	838838	1.12607e+06	939448	400929	69606.2	204638	2.03648e+06	2.0847e+06	940248	1.52377e+06	1.5662e+06	779796	3.6419e+06	1.29344e+06		1.93464e+06		High	Not Found	Peak Found	High	High
SNNALSGLPQGVFGK	[L].SNNALSGLPQGVFGK.[L]		1.607e-05	25	P22792	P22792 [201-215]		Carboxypeptidase N subunit 2 OS=Homo sapiens OX=9606 GN=CPN2 PE=1 SV=3	P22792	0	1488.78	15	10.03	3.33	0.00359555	0.029142	137.95	22.0991	317279	4.1754e+06	261841	871906	321540	146382	295167	317279	9.61137e+06	137307	398457	752770	196809	4.10063e+06	272785	4.25154e+06	7.35881e+06	136749	3.83534e+06	5.69914e+06	5.71432e+06	6.74328e+06	138909	6.35853e+06	2.05239e+06		Peak Found	Peak Found	High	Peak Found	Peak Found
SPIYNLVPVK	[L].SPIYNLVPVK.[M]		0.000592758	29	P02748	P02748 [474-483]		Complement component C9 OS=Homo sapiens OX=9606 GN=C9 PE=1 SV=2	P02748	0	1129.66	10	5.528	2.47	0.000159601	0.00183919	124.41	24.656	3.42739e+06	2.30089e+07	1.37979e+06	6.53235e+06	6.93608e+06	1.58992e+06	3.38305e+06	3.42739e+06	2.59107e+07	1.921e+06	4.2321e+06	5636525	1.46657e+06	2.53252e+07	694705	1.53639e+07	3.12156e+07	3.33049e+06	4.16952e+07	2.09044e+07	4.4563e+07	2.6708e+07	2.28546e+06	3.82791e+07	1.88101e+07		High	Peak Found	High	Peak Found	High
SSDFWGEKPNLSYIIGK	[L].SSDFWGEKPNLSYIIGK.[D]		5.38678e-05	39	P01024	P01024 [1608-1624]		Complement C3 OS=Homo sapiens OX=9606 GN=C3 PE=1 SV=2	P01024	0	1940.98	17	2.106	1.07	0.285355	0.752948	48.73	22.4656	1.9664e+06	3.82531e+06	2.07939e+06	2.07701e+06	1.46778e+06	2.22899e+06	1.62095e+06	1.36147e+06	3.26766e+06	931170	2.00425e+06	1.9664e+06	1.68371e+06	4.62198e+06	2.93578e+06	4.69239e+06	1.49147e+06	3.46461e+06	6.17302e+06	6.64095e+06	3.40073e+06	3.19586e+06	1.63421e+06	4.22356e+06	4.45737e+06		High	Peak Found	High	High	High
SSGLVTAALYGR	[L].SSGLVTAALYGR.[L]		0.00315358	13	P43251	P43251 [527-538]		Biotinidase OS=Homo sapiens OX=9606 GN=BTD PE=1 SV=2	P43251	0	1194.65	12	5.725	2.52	0.0483819	0.226668	112.75	21.4372	370767	2.46873e+06	167954	754388	459251	178969	342593	446387	2.24053e+06	167503	346352	396903		2.21264e+06	107451	2.84204e+06	4.60884e+06	325678	2.64213e+06	2.39641e+06	1.20037e+06	2.54324e+06	257578	2.57596e+06	2.97513e+06		Peak Found	Peak Found	High	Peak Found	Peak Found
SSPAVITDK	[L].SSPAVITDK.[V]		0.132143	14	P00747	P00747 [672-680]		Plasminogen OS=Homo sapiens OX=9606 GN=PLG PE=1 SV=2	P00747	0	917.494	9	14.061	3.81	1.89531e-08	3.05194e-07	66.12	24.3199	1.38504e+06	1.95573e+07	411833	2.35574e+06	1.1121e+06		577191	1.54955e+06	1.6291e+07		1.238e+06	1.95312e+06		1.10389e+07		2.17701e+07	1.7566e+07		1.45754e+07	1.95573e+07	2.6464e+07	3.01048e+07		1.91218e+07	2.18052e+07		Peak Found	Peak Found	High	Not Found	Peak Found
SYTCEGGFR	[L].SYTCEGGFR.[I]	1xCarbamidomethyl [C4]	0.0987698	15	P08603	P08603 [898-906]		Complement factor H OS=Homo sapiens OX=9606 GN=CFH PE=1 SV=4	P08603	0	1076.45	9	3.122	1.64	0.00031103	0.00341046	76.81	25.3097	1.00852e+07	3.15035e+07	7.0821e+06	2.28596e+07	1.14374e+07	6.51864e+06	8.52059e+06	1.15261e+07	2.22079e+07	7.25812e+06	1.00852e+07	12873346	2.58471e+06	5.05039e+07	3.24019e+06	3.20575e+07	2.97965e+07	9.81738e+06	4.23897e+07	3.97515e+07	3.63844e+07	3.04883e+07	1.0909e+07	3.0959e+07	4.1257e+07		High	Peak Found	High	High	High
TAAHTLYPK	[L].TAAHTLYPK.[DE]		0.00315358	16	Q9NZP8; P00736	Q9NZP8 [280-288]; P00736 [499-507]		Complement C1r subcomponent-like protein OS=Homo sapiens OX=9606 GN=C1RL PE=1 SV=2 Complement C1r subcomponent OS=Homo sapiens OX=9606 GN=C1R PE=1 SV=2	Q9NZP8; P00736	0	1001.54	9	15.04	3.91	0.00136788	0.0127555	80.98	21.833	207979	3.52789e+06		160386				267529	4.40353e+06			161685		1.0648e+06		3.73779e+06	3.75195e+06		3.02362e+06	2.7317e+06	4.97438e+06	4.31515e+06		3.52789e+06	3.08707e+06	Shared	Not Found	Peak Found	High	Not Found	Not Found
TEVLLGHNSWR	[L].TEVLLGHNSWR.[C]		0.0020414	13	P40197	P40197 [414-424]		Platelet glycoprotein V OS=Homo sapiens OX=9606 GN=GP5 PE=1 SV=1	P40197	0	1311.68	11	5.885	2.56	0.032055	0.165393	134.73	19.9274	136695	860416			136695				1.86585e+06			63254		489932		915052	1.04492e+06	99646.3	799995	1.57371e+06	809043	1.50008e+06		711334	1.02453e+06		Not Found	Not Found	Peak Found	Not Found	Peak Found
TGDTQGR	[L].TGDTQGR.[Y]		0.110797	20	P04217	P04217 [84-90]		Alpha-1B-glycoprotein OS=Homo sapiens OX=9606 GN=A1BG PE=1 SV=4	P04217	0	734.343	7	1.246	0.32	0.827175	0.999954	47.72	20.9286	804089	1.19179e+06	947704	792983	1.19366e+06	1.14276e+06	804089	537680	1.40027e+06	1.21316e+06	655942	340065	727934	1.28778e+06	1.4227e+06	1.61466e+06	1.27922e+06	1.00297e+06	798555	561718	1.3679e+06	1.14219e+06	952507	1.24354e+06	803174		High	Peak Found	High	Peak Found	High
TGLWPINTLK	[L].TGLWPINTLK.[C]		0.00827589	11	P02749	P02749 [69-78]		Beta-2-glycoprotein 1 OS=Homo sapiens OX=9606 GN=APOH PE=1 SV=3	P02749	0	1142.66	10	0.571	-0.81	0.394088	0.868941	19.88	20.8198	1.21198e+06	638867	718451	1.38164e+06	421546	766943	1.19976e+06	1.83748e+06		1.22433e+06	1.61872e+06	918812	1.37023e+06	851077	896121	198778	451764	645376	340695	547910	871880		1.47001e+06		632425		Peak Found	Peak Found	Peak Found	High	Peak Found
TGSSGFVTDGPGNYK	[L].TGSSGFVTDGPGNYK.[Y]		0.000213142	10	O75882	O75882 [139-153]		Attractin OS=Homo sapiens OX=9606 GN=ATRN PE=1 SV=2	O75882	0	1486.68	15	6.767	2.76	0.00724415	0.05202	95.91	20.8411	224168	1.65425e+06		299995					3.0095e+06		122860	167507		1.30397e+06		2.20402e+06	1.43408e+06		968100	1.84063e+06	1.8638e+06	1.57932e+06		1.65425e+06	1.86976e+06		Not Found	Peak Found	High	Not Found	Not Found
TINQLLAER	[L].TINQLLAER.[S]		0.0132016	31	P19823	P19823 [588-596]		Inter-alpha-trypsin inhibitor heavy chain H2 OS=Homo sapiens OX=9606 GN=ITIH2 PE=1 SV=2	P19823	0	1057.6	9	14.26	3.83	2.92222e-09	4.84182e-08	102.94	23.1984	601354	9.0239e+06	505270	716861	298973	692466	591107	795493	2.60943e+07	359257	623304	601354	408934	5.62577e+06	701388	1.60589e+07	1.29718e+07	1.54533e+06	8.28203e+06	9.70893e+06	9.33633e+06	1.41398e+07	1.32029e+06	1.26574e+07	8.72193e+06		High	Peak Found	High	High	High
TISEQNIQR	[L].TISEQNIQR.[A]		0.00936619	17	P04114	P04114 [336-344]		Apolipoprotein B-100 OS=Homo sapiens OX=9606 GN=APOB PE=1 SV=2	P04114	0	1088.57	9	6.879	2.78	0.0137065	0.0863405	74.34	22.1917	608020	4.18227e+06	398493	1.63549e+06	443087		675469	608020	7.16168e+06		445677	944982	159880	3.8312e+06		3.62553e+06	5.62189e+06	1.28665e+06	3.23316e+06	4.31168e+06	4.3361e+06	6.24524e+06		4.05674e+06	4.87539e+06		Peak Found	Peak Found	High	Not Found	High
TLQGIISWGSGCGDR	[L].TLQGIISWGSGCGDR.[N]	1xCarbamidomethyl [C12]	3.07741e-05	16	P00748	P00748 [579-593]		Coagulation factor XII OS=Homo sapiens OX=9606 GN=F12 PE=1 SV=3	P00748	0	1606.76	15	9.405	3.23	5.58738e-06	7.70821e-05	127.01	22.7604	584986	6.52012e+06	260147	674969	426133	171764	584986	986040	5.55246e+06	124328	889082	1.38833e+06	151123	3.89439e+06		5.37282e+06	7.48498e+06	771821	7.554e+06	6.52012e+06	7.42307e+06	1.27459e+07	324912	5.50192e+06	9.36728e+06		Peak Found	Peak Found	High	Not Found	Peak Found
TLTPWVGLR	[L].TLTPWVGLR.[K]		0.0787485	12	O75882	O75882 [852-860]		Attractin OS=Homo sapiens OX=9606 GN=ATRN PE=1 SV=2	O75882	0	1042.6	9	2.276	1.19	0.244963	0.688986	93.53	20.4391	425026	996606	249617	721227	437847	263155	440863	346157	1.46852e+06	215458	425026	514793	166403	1.39093e+06	92482.9	1.10553e+06	1.85959e+06	369183	752521	996607	1.15753e+06	950130	273641	996605	1.45184e+06		High	Peak Found	Peak Found	Peak Found	Peak Found
TPEHVFIHPGWK	[L].TPEHVFIHPGWK.[L]		8.86045e-05	25	P09871	P09871 [504-515]		Complement C1s subcomponent OS=Homo sapiens OX=9606 GN=C1S PE=1 SV=1	P09871	0	1447.75	12	7.715	2.95	0.000404358	0.00433094	131.79	22.7065	610220	6.23418e+06	610220	1.57107e+06	1.24889e+06	450001	366119	530946	2.17267e+07	354651	685769	787083	336802	8.98302e+06	258200	7.04881e+06	6.38979e+06	831159	6.08237e+06	4.08992e+06	6.53656e+06	9.56034e+06	171940	5.23934e+06	7.76324e+06		High	Peak Found	High	High	Peak Found
TPLYELVK	[L].TPLYELVK.[E]		0.00868403	19	P10643	P10643 [422-429]		Complement component C7 OS=Homo sapiens OX=9606 GN=C7 PE=1 SV=2	P10643	0	962.556	8	6.084	2.61	3.25138e-05	0.00041609	127.8	23.6627	1.77062e+06	1.15089e+07	938504	4.07481e+06	1.77445e+06	925653	1.47159e+06	1.78744e+06	1.67232e+07	639598	1.77062e+06	2.86662e+06	523142	7.91827e+06	373015	1.01803e+07	1.74638e+07	1.35912e+06	1.07845e+07	1.22821e+07	1.70074e+07	1.22931e+07	782547	1.74949e+07	1.79919e+07		Peak Found	Peak Found	High	Peak Found	High
TPYADEFK	[L].TPYADEFK.[V]		0.00943078	33	P06727	P06727 [202-209]		Apolipoprotein A-IV OS=Homo sapiens OX=9606 GN=APOA4 PE=1 SV=3	P06727	0	970.452	8	3.978	1.99	0.000543152	0.00566812	118.03	24.9235	5.11794e+06	2.67035e+07	3.1954e+06	1.65807e+07	5.49928e+06	5.11794e+06	4.97447e+06	4.19654e+06	8.47455e+07	2.39553e+06	7.73842e+06	1.42376e+07	1.82144e+06	3.37544e+07	2.53479e+06	1.46301e+07	4.21188e+07	8.55954e+06	2.35009e+07	3.19006e+07	2.06501e+07	7.31058e+07	4.09143e+06	3.03427e+07	4.5494e+07		High	High	High	High	High
TSDNHGATYAFSGTHYWR	[L].TSDNHGATYAFSGTHYWR.[L]		2.0122e-09	85	P02790	P02790 [267-284]		Hemopexin OS=Homo sapiens OX=9606 GN=HPX PE=1 SV=2	P02790	0	2070.91	18	1.153	0.21	0.680071	0.999954	35.44	24.277	9.56195e+06	1.07668e+07	1.15148e+07	7.08723e+06	7.02863e+06	9.30992e+06	1.25702e+07	1.31128e+07	7.10987e+06	1.09949e+07	9.85514e+06	9.56195e+06	8.15322e+06	1.40506e+07	9.15762e+06	1.13132e+07	1.36341e+07	1.10392e+07	1.73913e+07	1.42365e+07	8.16668e+06	1.0391e+07	7.67426e+06	1.0501e+07	9.66005e+06		High	High	High	High	High
TSLVIENEAGDER	[L].TSLVIENEAGDER.[M]		0.000329431	22	P19823	P19823 [626-638]		Inter-alpha-trypsin inhibitor heavy chain H2 OS=Homo sapiens OX=9606 GN=ITIH2 PE=1 SV=2	P19823	0	1432.69	13	1.47	0.56	0.714834	0.999954	32.72	21.1729	936548	1.42761e+06	854040	834816	619119	1.13074e+06	1.06329e+06	1.14513e+06	1.14528e+06	722466	936548	990294	681090	1.61607e+06	1.36713e+06	1.73349e+06	1.80424e+06	897154	1.38612e+06	1.52689e+06	950233	1.52141e+06	808660	1.47035e+06	1.11476e+06		High	Peak Found	High	High	High
TVAVHFEEVAK	[L].TVAVHFEEVAK.[S]		0.00415571	21	P43652	P43652 [180-190]		Afamin OS=Homo sapiens OX=9606 GN=AFM PE=1 SV=1	P43652	0	1229.65	11	1.205	0.27	0.866312	0.999954	49.39	20.9083	874619	1.09332e+06	586181	635844	549667	1.49325e+06	874619	996369	890872	1.07461e+06	737436	1.38094e+06	856551	984317	1.5839e+06	1.36401e+06	335824	1.08011e+06	1.50879e+06	1.10669e+06	774137	507626	1.28729e+06	881825	1.13478e+06		High	Peak Found	High	High	Peak Found
VAYYTLIGASGQR	[L].VAYYTLIGASGQR.[E]		1.81991e-05	44	P01024	P01024 [532-544]		Complement C3 OS=Homo sapiens OX=9606 GN=C3 PE=1 SV=2	P01024	0	1398.74	13	3.388	1.76	0.0124145	0.0796044	82.76	24.2183	4.02163e+06	1.54958e+07	2.8584e+06	6.3013e+06	7.40605e+06	3.57473e+06	4.02163e+06	3.12387e+06	1.28825e+07	1.09794e+06	4.108e+06	6.71441e+06	1.14465e+06	1.49828e+07	1.71096e+06	1.83055e+07	1.89716e+07	7.37331e+06	2.1744e+07	2.12247e+07	1.60263e+07	1.40016e+07	3.64465e+06	2.00742e+07	1.45791e+07		High	Peak Found	High	High	High
VDHFGYTK	[L].VDHFGYTK.[D]		0.010383	25	P04114	P04114 [735-742]		Apolipoprotein B-100 OS=Homo sapiens OX=9606 GN=APOB PE=1 SV=2	P04114	0	966.468	8	1.533	0.62	0.579092	0.987767	100.53	21.9287	1.46687e+06	2.52525e+06	617710	1.46687e+06	2.14158e+06	2.15838e+06	1.24594e+06	1.35017e+06	3.98977e+06	1.12192e+06	1.51643e+06	1886418	512536	2.28694e+06	1.14774e+06	3.53825e+06	667160	2.78838e+06	5.72226e+06	7.02756e+06	3.03329e+06	553226	1.29135e+06	524448	5.32317e+06		High	Peak Found	High	High	High
VGITSWGEGCAR	[L].VGITSWGEGCAR.[R]	1xCarbamidomethyl [C10]	0.000584622	10	P03952	P03952 [593-604]		Plasma kallikrein OS=Homo sapiens OX=9606 GN=KLKB1 PE=1 SV=1	P03952	0	1292.61	12	3.389	1.76	0.0367177	0.183128	89.42	20.3153	268521	1.03622e+06		771626	218687		230242	271907	813853	211808	231395	576294	268521	1.61303e+06		969896	294259	117922	964523	1.4224e+06	774888	1.96665e+06		1.10707e+06	1.69352e+06		Not Found	Peak Found	High	Not Found	Peak Found
VLLNAIYLSAK	[L].VLLNAIYLSAK.[W]		0.00856542	16	P05155	P05155 [288-298]		Plasma protease C1 inhibitor OS=Homo sapiens OX=9606 GN=SERPING1 PE=1 SV=2	P05155	0	1204.73	11	0.924	-0.11	0.827889	0.999954	90.53	21.1419	1.23439e+06	1.07951e+06	294206	1.37211e+06	1.46575e+06	404438	2.09654e+06	1.22883e+06	1.23439e+06	387700	3.0096e+06	1.73454e+06	474087	364877	271836	1.07951e+06		361051	2.0697e+06	771505	386719	1.2962e+06	1.16672e+06	3.08823e+06	4.30587e+06		Peak Found	Peak Found	High	High	High
VLSALTSDNHGATYAFSGTHYWR	[L].VLSALTSDNHGATYAFSGTHYWR.[L]		3.56143e-06	20	P02790	P02790 [262-284]		Hemopexin OS=Homo sapiens OX=9606 GN=HPX PE=1 SV=2	P02790	0	2554.21	23	7.163	2.84	0.00611717	0.0453127	92.54	22.3508	649177	4.69954e+06		821756	649177	219415		440692	7.62154e+06		366158	789894		2.67192e+06		4.9119e+06	5.58715e+06	166787	6.2877e+06	5.96013e+06	4.2623e+06	3.39327e+06		4.49637e+06	5.12324e+06		Not Found	Peak Found	High	Not Found	High
VPFATELHER	[L].VPFATELHER.[L]		0.00041669	31	P06727	P06727 [81-90]		Apolipoprotein A-IV OS=Homo sapiens OX=9606 GN=APOA4 PE=1 SV=3	P06727	0	1198.62	10	4.137	2.05	0.113365	0.419552	135.74	21.5543	443114	2.63656e+06	269713	1.73463e+06	669644	124814	355827	443114	1.07621e+07	167533	950529	2.47059e+06	242544	2.72386e+06		863489	5.35129e+06	693154	2.63656e+06	1.65838e+06	779528	7.80183e+07	102691	7.59695e+06	2.73828e+07		Peak Found	Peak Found	High	Not Found	High
VQGTQVYVFLTK	[L].VQGTQVYVFLTK.[G]		0.000498709	26	P02790	P02790 [321-332]		Hemopexin OS=Homo sapiens OX=9606 GN=HPX PE=1 SV=2	P02790	0	1382.77	12	15.052	3.91	4.45808e-10	7.63368e-09	141.02	23.0035	425752	7.98348e+06	309771	767364	319703	362847	704111	425752	2.55723e+07	252545	722905	709737	192472	6.63225e+06	196278	2.05319e+07	522320	514614	1.57342e+07	1.87835e+07	9.60999e+06	5.36256e+06	330608	1.17642e+07	2.94838e+07		Peak Found	Peak Found	High	Peak Found	High
VTYATYPK	[L].VTYATYPK.[I]		0.0597442	11	P00751	P00751 [312-319]		Complement factor B OS=Homo sapiens OX=9606 GN=CFB PE=1 SV=2	P00751	0	942.493	8	13.876	3.79	4.85523e-08	7.61644e-07	77.57	23.946	1.00058e+06	1.51602e+07		570356	1.68359e+06	660541	1.75077e+06	1.58233e+06	2.50261e+07	816641	809165	1.22594e+06	774180	8.11873e+06		1.6112e+07	1.26333e+07	359081	1.42645e+07	1.82196e+07	2.76521e+07	2.03805e+07		2.38235e+07	1.39652e+07		Not Found	Peak Found	Peak Found	Not Found	Peak Found
VVLPFPK	[L].VVLPFPK.[E]		0.143238	11	Q9UGM5	Q9UGM5 [354-360]		Fetuin-B OS=Homo sapiens OX=9606 GN=FETUB PE=1 SV=2	Q9UGM5	0	799.508	7	4.88	2.29	0.0535362	0.244917	98.52	20.7544	290867	1.47799e+06	300531	791857	400864	290867	142077	266748	1.53622e+06	66835.8	272138	529897	113452	2.05742e+06		2.4412e+06	1.30177e+06	387278	2.2977e+06	1.54922e+06	2.5946e+06	1.47799e+06	274381	1.45282e+06	1.10681e+06		High	Peak Found	High	Not Found	Peak Found
WAYLTINQLLAER	[L].WAYLTINQLLAER.[S]		1.12182e-05	16	P19823	P19823 [584-596]		Inter-alpha-trypsin inhibitor heavy chain H2 OS=Homo sapiens OX=9606 GN=ITIH2 PE=1 SV=2	P19823	0	1590.86	13	1.412	0.5	0.448079	0.919186	122.41	18.2567	118381	194822						60504.5	791405			118381		85416	64611	441912	531092		133773	146990	382222	194822			1.15865e+06		Peak Found	Peak Found	High	High	Peak Found
WAYLTIQELLAK	[L].WAYLTIQELLAK.[R]		0.000109776	24	P19827	P19827 [566-577]		Inter-alpha-trypsin inhibitor heavy chain H1 OS=Homo sapiens OX=9606 GN=ITIH1 PE=1 SV=3	P19827	0	1448.81	12	0.989	-0.02	0.893005	0.999954	120.37	21.1081	1.23931e+06	1.02107e+06	333188	1.36093e+06	953977	839910	1.23931e+06	1.57093e+06	2.06938e+06	747533	2.19916e+06	2922348	654656	438049	481943	3.30863e+06		1.1229e+06	4.56255e+06	7.28217e+06	177315	110428	1.02107e+06	943802	2.21714e+07		High	Peak Found	High	Peak Found	High
YCYSDVEK	[L].YCYSDVEK.[L]	1xCarbamidomethyl [C2]	0.0205931	13	P02790	P02790 [434-441]		Hemopexin OS=Homo sapiens OX=9606 GN=HPX PE=1 SV=2	P02790	0	1063.44	8	9.303	3.22	0.0133674	0.0846977	118.68	21.5353	231787	2.80752e+06	108111	352315	218274	180072	251927	246137	1.74261e+06	109811	187079	467878		1.63343e+06	108992	3.14215e+06	2.91447e+06	208851	4.56584e+06	2.95021e+06	2.7045e+06	2.9406e+06	145406	3.05158e+06	2.40355e+06		Peak Found	Peak Found	High	Peak Found	Peak Found
YGDTGVLGR	[L].YGDTGVLGR.[F]		0.00777904	10	P07360	P07360 [103-111]		Complement component C8 gamma chain OS=Homo sapiens OX=9606 GN=C8G PE=1 SV=3	P07360	0	937.474	9	2.109	1.08	0.404456	0.880912	167.88	21.7993	1.04173e+06	2.60796e+06							4.34633e+06			249685		1.26496e+06		2.97784e+06	2.03155e+06		3.09253e+06	2.42718e+06	2.9145e+06	2.60796e+06		3.81421e+06	2.33632e+06		Not Found	Not Found	High	Not Found	Not Found
YLQYTDETFR	[L].YLQYTDETFR.[T]		0.000843193	45	P00450	P00450 [72-81]		Ceruloplasmin OS=Homo sapiens OX=9606 GN=CP PE=1 SV=1	P00450	0	1335.62	10	4.762	2.25	8.16809e-09	1.3307e-07	84.02	26.4136	1.24785e+07	7.69125e+07	1.11696e+07	3.28904e+07	1.75108e+07	5.55067e+06	1.71131e+07	1.24785e+07	2.99616e+07	7.26522e+06	1.20029e+07	17297096	5.13375e+06	9.78103e+07	5.37645e+06	7.91551e+07	7.34257e+07	1.77192e+07	8.16328e+07	9.90262e+07	9.32018e+07	7.47335e+07	6.0054e+06	8.32448e+07	7.46776e+07		High	High	High	High	High
YLVQGTQVYVFLTK	[L].YLVQGTQVYVFLTK.[G]		5.097e-05	89	P02790	P02790 [319-332]		Hemopexin OS=Homo sapiens OX=9606 GN=HPX PE=1 SV=2	P02790	0	1658.92	14	3.869	1.95	6.6364e-07	9.86936e-06	129.26	26.4031	1.72742e+07	7.14669e+07	1.21964e+07	2.7995e+07	1.38985e+07	9.86957e+06	1.83833e+07	1.91527e+07	1.11105e+08	1.04759e+07	1.72742e+07	2.17679e+07	6.29199e+06	9.98715e+07	3.79691e+06	1.18877e+08	7.71618e+06	1.64268e+07	1.7704e+08	2.08056e+08	4.96164e+07	5.11545e+07	1.01049e+07	9.98449e+07	2.43729e+08		High	High	High	High	High
YSGLIGPLIVCR	[L].YSGLIGPLIVCR.[R]	1xCarbamidomethyl [C11]	7.25112e-05	43	P00450	P00450 [890-901]		Ceruloplasmin OS=Homo sapiens OX=9606 GN=CP PE=1 SV=1	P00450	0	1347.75	12	1.085	0.12	0.899585	0.999954	55.93	19.8023	421698	492594	317719	192981	421698	418184	950404	642034	618428	819970	393932	278076	495673	426745	301976	686290	794000	413548	406647	451744	730530	539314	361729	537138	839505		High	Peak Found	High	High	High
YWVNGQVPDGVSK	[L].YWVNGQVPDGVSK.[V]		0.00304662	10	P04114	P04114 [720-732]		Apolipoprotein B-100 OS=Homo sapiens OX=9606 GN=APOB PE=1 SV=2	P04114	0	1448.72	13	9.733	3.28	0.0106621	0.0709783	85.8	21.3145	225425	2.38253e+06		442748			113312	225255	4.757e+06		166230	225594		1.44479e+06		2.51516e+06	2.16053e+06	229839	3.17392e+06	4.37244e+06	2.67534e+06	2.2569e+06		1.71145e+06	3.05248e+06		Not Found	Peak Found	High	Not Found	Not Found
YYDLISSPDIHGTYK	[L].YYDLISSPDIHGTYK.[E]		0.000275249	19	P36955	P36955 [109-123]		Pigment epithelium-derived factor OS=Homo sapiens OX=9606 GN=SERPINF1 PE=1 SV=4	P36955	0	1771.85	15	14.343	3.84	0.000211267	0.00238928	83.97	20.9116	114890	1.85761e+06		114890			70745.1	64290.5	2.86711e+06			141161		714588		2.25361e+06	2.02471e+06		1.96276e+06	1.66844e+06	987901	1.85761e+06		1.96706e+06	1.16527e+06		Not Found	Peak Found	High	Not Found	Not Found
YYFTYHASSR	[L].YYFTYHASSR.[G]		0.00304662	21	P02746	P02746 [168-177]		Complement C1q subcomponent subunit B OS=Homo sapiens OX=9606 GN=C1QB PE=1 SV=3	P02746	0	1294.59	10	4.778	2.26	0.042767	0.205409	107.63	20.7839	251652	1.55375e+06							712694	188423	251652	977288	189401	1.09507e+06	125785	2.47117e+06	1.48531e+06	192467	3.09583e+06	3.69286e+06	1.14394e+06	1.55375e+06		4.66919e+06	3.1733e+06		Not Found	Not Found	High	Peak Found	Not Found
VLVNYIFFK	[LM].VLVNYIFFK.[GA]		0.0338092	13	P08185; P01011	P08185 [196-204]; P01011 [206-214]		Corticosteroid-binding globulin OS=Homo sapiens OX=9606 GN=SERPINA6 PE=1 SV=1 Alpha-1-antichymotrypsin OS=Homo sapiens OX=9606 GN=SERPINA3 PE=1 SV=2	P08185; P01011	0	1142.66	9	0.128	-2.97	0.00762919	0.0542012	1.37	20.0246	972308	94274.6	609595	415827	741121	806319	1.68618e+06	1.17247e+06		3.86114e+06	1.28519e+06	710785	1.43792e+06	94274.6	604970	64287.6		601707	107302	80084.4			1.56756e+06	86038.4	77992.9	Shared	High	Peak Found	Peak Found	High	High
AFLNGALDGVILGDYLSR	[M].AFLNGALDGVILGDYLSR.[T]		1.27278e-07	36	Q96PD5	Q96PD5 [271-288]		N-acetylmuramoyl-L-alanine amidase OS=Homo sapiens OX=9606 GN=PGLYRP2 PE=1 SV=1	Q96PD5	0	1894.01	18	0.112	-3.16	0.00122384	0.0116468	1.78	22.3654	5.2723e+06	130896	5.2723e+06	205530	4.53742e+06	1.06538e+07	6.8288e+06	9.5514e+06	324520	374393	7.11791e+06	244058	8.68174e+06	61262.9	117802	145446	25795	6.11385e+06	4.05189e+06	253236	150410	115595	5.17721e+06	103863	44312.3		High	Peak Found	Peak Found	High	High
AIADVTLLSGFHALR	[M].AIADVTLLSGFHALR.[A]		2.15027e-06	38	P0C0L4; P0C0L5	P0C0L4 [1484-1498]; P0C0L5 [1484-1498]		Complement C4-A OS=Homo sapiens OX=9606 GN=C4A PE=1 SV=2 Complement C4-B OS=Homo sapiens OX=9606 GN=C4B PE=1 SV=2	P0C0L4; P0C0L5	0	1583.89	15	0.603	-0.73	0.401072	0.877576	23.03	22.5318	3.90074e+06	2.16297e+06	4.47264e+06	2.8481e+06	2.31989e+06	2.17085e+06	5.00757e+06	4.1742e+06	3.90074e+06	7.10807e+06	5.41364e+06	3.15599e+06	3.45292e+06	2.24944e+06	1.87869e+06	1.58866e+06	1.08467e+06	5.10226e+06	4.43046e+06	1.45121e+06	2.07982e+06	1.27429e+06	2.92842e+06	3.02229e+06	4.44334e+06	Shared	High	Peak Found	Peak Found	High	High
APVSWITPGLK	[M].APVSWITPGLK.[T]		0.00119111	24	P04217	P04217 [124-134]		Alpha-1B-glycoprotein OS=Homo sapiens OX=9606 GN=A1BG PE=1 SV=4	P04217	0	1168.67	11	1.559	0.64	0.643373	0.999954	48.48	20.7212	676600	1.052e+06	841649	810400	550323	638770	676600	471110	2.39696e+06	722687	467317	573224	703384	1.5126e+06	476112	850898	1.58508e+06	681152	789159	798265	1.1556e+06	1.13559e+06	974558	1.45468e+06	1.3639e+06		High	Peak Found	High	High	High
AVEDIISR	[M].AVEDIISR.[V]		0.0324652	16	P07357	P07357 [415-422]		Complement component C8 alpha chain OS=Homo sapiens OX=9606 GN=C8A PE=1 SV=2	P07357	0	902.494	8	8.021	3	1.10949e-06	1.61782e-05	132.26	23.0651	847012	7.9286e+06	538907	2.0737e+06	1.08846e+06	343571	725808	480222	9.58659e+06	386238	988456	994403		7.75057e+06	163035	9.68738e+06	7.86078e+06	1.21118e+06	1.03638e+07	7.92602e+06	1.10397e+07	7.93118e+06	279637	1.18323e+07	8.62123e+06		High	High	High	Peak Found	Peak Found
DWLVPATCEPIQSVFFFSGDK	[M].DWLVPATCEPIQSVFFFSGDK.[Y]	1xCarbamidomethyl [C8]	0.00012432	20	P04004	P04004 [423-443]		Vitronectin OS=Homo sapiens OX=9606 GN=VTN PE=1 SV=1	P04004	0	2443.16	21	1.443	0.53	0.531511	0.965265	78.03	19.3048	291719	355889	376717	189149	311520	254684	72761.9	102151	355076	442655	291719	69870.2	342675	355889	387871	212965	185811	638880		367541	114637	756621	565149	306877	188608		Peak Found	Peak Found	High	High	High
ENYNIALR	[M].ENYNIALR.[W]		0.0544421	13	P08603; Q03591	P08603 [1175-1182]; Q03591 [274-281]		Complement factor H OS=Homo sapiens OX=9606 GN=CFH PE=1 SV=4 Complement factor H-related protein 1 OS=Homo sapiens OX=9606 GN=CFHR1 PE=1 SV=2	P08603; Q03591	0	992.516	8	8.681	3.12	0.00306055	0.0256833	118.93	20.9175	186361	1.79421e+06	217389		213177	217530	208898	160874	5.3228e+06	166255	158185	138737	73954.2	1.28087e+06	83394.8	3.86802e+06	1.33242e+06	170528	2.38531e+06	2.92475e+06	3.24103e+06	1.83199e+06	300692	2.18324e+06	1.75722e+06	Shared	Peak Found	Not Found	High	Peak Found	Peak Found
EQTYWQANPFR	[M].EQTYWQANPFR.[A]		0.00105183	10	P49747	P49747 [618-628]		Cartilage oligomeric matrix protein OS=Homo sapiens OX=9606 GN=COMP PE=1 SV=2	P49747	0	1439.67	11	3.126	1.64	0.0506727	0.234911	126.14	19.3261	159306	497969		159306			50307.7		1.06798e+06					352497		423838	532206		497969	649739	414661	519613		424189	747214		Not Found	Peak Found	High	Not Found	Not Found
FSVVDENFSWYLEDNIK	[M].FSVVDENFSWYLEDNIK.[T]		4.11396e-05	26	P00450	P00450 [221-237]		Ceruloplasmin OS=Homo sapiens OX=9606 GN=CP PE=1 SV=1	P00450	0	2104.99	17	1.145	0.19	0.894492	0.999954	51.41	20.48	623216	839298	540251	1.18438e+06	272096	478237	616310	866387	623216	913111	797994	550805	785784	1.0429e+06	336117	752667	866782	1.04746e+06	664327	812687	560721	884886	378026	997348	886292		High	Peak Found	High	High	High
GFDVDYDFLK	[M].GFDVDYDFLK.[R]		0.00602971	13	P19823	P19823 [454-463]		Inter-alpha-trypsin inhibitor heavy chain H2 OS=Homo sapiens OX=9606 GN=ITIH2 PE=1 SV=2	P19823	0	1218.57	10	1.975	0.98	0.362147	0.832849	42.08	19.7305	273686	596195	369190	376372	203261	258082	366973	273686	507988	265069	360200	261732	209048	685671		930378	624640	328608	540657	527699	596195	911509	310974	925617	509599		Peak Found	Peak Found	High	Not Found	Peak Found
GGDPITVIDEIR	[M].GGDPITVIDEIR.[D]		0.000452719	15	P00751	P00751 [395-406]		Complement factor B OS=Homo sapiens OX=9606 GN=CFB PE=1 SV=2	P00751	0	1284.68	12	1.338	0.42	0.691455	0.999954	46.81	20.3675	596655	756100	377227	373942	670661	501541	674504	766389	977606	596655	709103	435654	572974	956350	80064.1	616020	682068	720999	875888	859016	1.49978e+06	792909	607646	1.32523e+06	676132		Peak Found	Peak Found	High	Peak Found	High
GLAFESTK	[M].GLAFESTK.[S]		0.0851443	14	P04114	P04114 [307-314]		Apolipoprotein B-100 OS=Homo sapiens OX=9606 GN=APOB PE=1 SV=2	P04114	0	852.446	8	4.707	2.23	0.0319039	0.164876	110.41	22.3506	799831	4.54845e+06	466443	3.05339e+06	1.17859e+06	659962	720919	799831	8.39744e+06	368710	883480	1.58602e+06	110607	4.83832e+06	151640	4.62206e+06	5.49215e+06	1.9282e+06	3.80259e+06	4.31237e+06	4.476e+06	7.26745e+06	209414	5.44676e+06	6.07477e+06		Peak Found	Peak Found	High	Peak Found	High
GNEIDLHTVHFHGHSFQYK	[M].GNEIDLHTVHFHGHSFQYK.[H]		1.89697e-05	10	P00450	P00450 [988-1006]		Ceruloplasmin OS=Homo sapiens OX=9606 GN=CP PE=1 SV=1	P00450	0	2266.08	19	1.155	0.21	0.99921	0.999954	79.41	21.371	1.21952e+06	1.4926e+06	1.67892e+06	152706	1.70277e+06	786425	2.0577e+06	251684	71073.6	2.26571e+06	1.21952e+06	609674	1.53003e+06	1.74921e+06	261217	1.68872e+06	1.11085e+06	2.02429e+06	1.3433e+06	1.61256e+06	1.42236e+06	815055	982862	1.58613e+06	1.56631e+06		High	Peak Found	High	High	High
GNFPWQVFTNIHGR	[M].GNFPWQVFTNIHGR.[G]		5.5762e-05	34	P00736	P00736 [473-486]		Complement C1r subcomponent OS=Homo sapiens OX=9606 GN=C1R PE=1 SV=2	P00736	0	1672.83	14	2.21	1.14	0.403697	0.880371	79.88	21.2268	765339	1.68886e+06	689075	1.6595e+06	765339	500001	605265	981213	2.33908e+06	327014	765692	785019	266601	2.24508e+06	232404	1.68886e+06	1.77892e+06	473293	2.39241e+06	1.69159e+06	1.61838e+06	1.67012e+06		1.59553e+06	2.6351e+06		High	Peak Found	High	High	High
GVVSLGSPSGEVSHPR	[M].GVVSLGSPSGEVSHPR.[K]		2.7769e-06	39	P02765	P02765 [322-337]		Alpha-2-HS-glycoprotein OS=Homo sapiens OX=9606 GN=AHSG PE=1 SV=2	P02765	0	1564.81	16	1.587	0.67	0.478336	0.936046	37.47	22.6238	2.45683e+06	4.00633e+06	2.74197e+06	2.45683e+06	2.15563e+06	3.44151e+06	2.33337e+06	2.52444e+06	5.6932e+06	2.15708e+06	1.76584e+06	5.85321e+06	1.90309e+06	5.07737e+06	1.00245e+06	3.62909e+06	4.1617e+06	3.39373e+06	3.62864e+06	4.03915e+06	4.03207e+06	4.61033e+06	3.98076e+06	4.42579e+06	3.7506e+06		High	High	High	High	High
HVLHCQGR	[M].HVLHCQGR.[N]	1xCarbamidomethyl [C5]	0.0179645	15	P10643	P10643 [746-753]		Complement component C7 OS=Homo sapiens OX=9606 GN=C7 PE=1 SV=2	P10643	0	1006.5	8	2.545	1.35	0.232834	0.672585	131.16	20.9359	471206	1.53478e+06			431635	234707	475318	467131	3.46222e+06			1.0757e+06		110870	70986.8	1.74166e+06	4.92852e+06		3.13829e+06	3.36379e+06	1.19938e+06	2.24498e+06		167433	1.35247e+06		Not Found	Not Found	High	Peak Found	High
IPDGDFNSYVR	[M].IPDGDFNSYVR.[V]		0.000837387	14	P0C0L4; P0C0L5	P0C0L4 [969-979]; P0C0L5 [969-979]		Complement C4-A OS=Homo sapiens OX=9606 GN=C4A PE=1 SV=2 Complement C4-B OS=Homo sapiens OX=9606 GN=C4B PE=1 SV=2	P0C0L4; P0C0L5	0	1282.61	11	1.36	0.44	0.697619	0.999954	72.93	19.6489	345822	476256	391196	345822	342907	239669	419272	526961	944879	350108	344076	199137	182879	338454	122034	289770		524438	698321	190178	476256	577339	376956	862983	1.70261e+06	Shared	High	Peak Found	Peak Found	Peak Found	Peak Found
LANFLGFR	[M].LANFLGFR.[I]		0.0354459	14	P01019	P01019 [109-116]		Angiotensinogen OS=Homo sapiens OX=9606 GN=AGT PE=1 SV=1	P01019	0	937.525	8	2.103	1.07	0.373266	0.844158	70.75	21.0427	714977	1.44514e+06	314940	405023	1.25335e+06	1.18003e+06	926653	813780	2.38921e+06	447072	714977	675572	530885	733316	704256	1.31223e+06	1.36345e+06	1.25348e+06	1.53172e+06	1.8177e+06	1.19054e+06	2.71999e+06	1.54205e+06	3.24934e+06	2.5868e+06		Peak Found	Peak Found	Peak Found	Peak Found	Peak Found
LGEFVSETESR	[M].LGEFVSETESR.[G]		0.000251597	21	P02671	P02671 [537-547]		Fibrinogen alpha chain OS=Homo sapiens OX=9606 GN=FGA PE=1 SV=2	P02671	0	1253.6	11	1.801	0.85	0.38451	0.858337	65.96	20.3622	438369	909428	646516	566481	433518	310112	699618	158030	1.23431e+06	451052	314366	438369	368020	1.03159e+06	628130	649674	919110	494678	931435	1.22744e+06	1.00891e+06	899848	237521	3.15191e+06	599866		High	Peak Found	High	High	High
LGQSTEELR	[M].LGQSTEELR.[V]		0.0121587	12	P02649	P02649 [144-152]		Apolipoprotein E OS=Homo sapiens OX=9606 GN=APOE PE=1 SV=1	P02649	0	1032.53	9	1.343	0.43	0.736739	0.999954	58.62	22.0771	2.012e+06	2.41242e+06	1.44004e+06	1.90083e+06	2.02806e+06	3.28269e+06	2.55115e+06	2.76757e+06	2.012e+06	1.38479e+06	3.62801e+06	1.56212e+06	1.0463e+06	1.12226e+06	2.42238e+06	3.06523e+06	2.30765e+06	1.97245e+06	2.30003e+06	2.4025e+06	1.76759e+06	8.14596e+06	5.65201e+06	3.27535e+06	4.77644e+06		Peak Found	Peak Found	Peak Found	Peak Found	Peak Found
LLATEEQSPGEGDGNCVTR	[M].LLATEEQSPGEGDGNCVTR.[I]	1xCarbamidomethyl [C16]	2.38736e-07	25	P00450	P00450 [159-177]		Ceruloplasmin OS=Homo sapiens OX=9606 GN=CP PE=1 SV=1	P00450	0	2032.92	19	2.004	1	0.458671	0.923988	65.88	21.7022	1.07138e+06	2.3406e+06	1.91166e+06	2.66721e+06	994769	872118	1.35879e+06	823974	2.22971e+06	929381	880035	1.67271e+06	1.07138e+06	2.48568e+06	605411	3.35601e+06	9.76642e+06	1.82811e+06	1.88886e+06	2.20398e+06	3.47566e+06	6.30444e+06	1.51529e+06	2.58308e+06	1.8607e+06		High	Peak Found	High	Peak Found	High
NFRPGVLSSR	[M].NFRPGVLSSR.[Q]		0.000797849	48	Q14624	Q14624 [659-668]		Inter-alpha-trypsin inhibitor heavy chain H4 OS=Homo sapiens OX=9606 GN=ITIH4 PE=1 SV=4	Q14624	0	1132.62	10	1.325	0.41	0.471614	0.931544	87.92	23.5699	7.01931e+06	5.43297e+06	6.8673e+06	1.76576e+07	1.07822e+07	2.36963e+06	7.40116e+06	8.41704e+06	3.36902e+06	2.22666e+06	7.39374e+06	7.01931e+06	1.74437e+06	1.88433e+07	5.18323e+06	5.0165e+06	1.0948e+07	3.63191e+06	3.63225e+06	5.87818e+06	4.61426e+06	1.84551e+07	4.46512e+06	5.69474e+06	1.11537e+07		High	High	High	High	High
NTVIAALSR	[M].NTVIAALSR.[D]		0.0159928	16	P08185	P08185 [274-282]		Corticosteroid-binding globulin OS=Homo sapiens OX=9606 GN=SERPINA6 PE=1 SV=1	P08185	0	944.552	9	8.417	3.07	0.00207614	0.0184238	122.49	22.4209	504484	5.11065e+06	218668	1.05535e+06	504484	118831	607163	450528	6.6303e+06	328252	672541	1.01419e+06	238957	4.01733e+06		7.25027e+06	5.37926e+06	352330	2.93041e+06	6.13253e+06	5.11065e+06	5.71939e+06	173866	7.06545e+06	4.6227e+06		Peak Found	Peak Found	High	Not Found	Peak Found
PAAQLPELPDVELPTNK	[M].PAAQLPELPDVELPTNK.[D]		1.52056e-05	53	P02774	P02774 [316-332]		Vitamin D-binding protein OS=Homo sapiens OX=9606 GN=GC PE=1 SV=2	P02774	0	1831.98	17	1.296	0.37	0.754987	0.999954	37.75	22.2874	2.21586e+06	2.90308e+06	2.17848e+06	1.82233e+06	969558	2.20822e+06	2.96034e+06	2.27156e+06	2.30591e+06	2.96204e+06	2.21586e+06	1.22665e+06	2.67568e+06	4.10813e+06	259631	3.72631e+06	2.95095e+06	2.1129e+06	2.23135e+06	2.64499e+06	3.25618e+06	3.66947e+06	2.73013e+06	3.36901e+06	2.85599e+06		High	Peak Found	High	High	High
PQLVLQGSYDLQDLLAQAELPAILHTELNLQK	[M].PQLVLQGSYDLQDLLAQAELPAILHTELNLQK.[L]		0.00191838	10	P01019	P01019 [382-413]		Angiotensinogen OS=Homo sapiens OX=9606 GN=AGT PE=1 SV=1	P01019	0	3571.94	32	1.058	0.08	0.886508	0.999954	82.67	18.3111	165078	160142	76289.1		181675	220568	137056	175124	354520	163535	71511.4	166636	64850.4		105833	192831		72210.4	172565	148613	126924	437038	334034	32652.1	201446		Peak Found	Not Found	Not Found	Peak Found	Peak Found
PSFSILGSDVR	[M].PSFSILGSDVR.[V]		0.000797849	14	P04114	P04114 [3281-3291]		Apolipoprotein B-100 OS=Homo sapiens OX=9606 GN=APOB PE=1 SV=2	P04114	0	1177.62	11	2.475	1.31	0.29672	0.766024	60.58	20.7537	552664	1.21537e+06	344721	765371	313363	579821	535520	570356	1.3952e+06			235165		1.16603e+06	225022	951951	1.78439e+06	1.52771e+06	1.21537e+06	1.42342e+06	1.70499e+06	1.01386e+06		1.08033e+06	1.4739e+06		High	Peak Found	High	High	Peak Found
QPGDYFDLVLFGTR	[M].QPGDYFDLVLFGTR.[V]		0.000854926	12	P19827	P19827 [323-336]		Inter-alpha-trypsin inhibitor heavy chain H1 OS=Homo sapiens OX=9606 GN=ITIH1 PE=1 SV=3	P19827	0	1627.81	14	1.698	0.76	0.320807	0.793754	38.52	19.093	201194	358009	163554	164970	183592	197009	205468	222833	292476	210896		258325	150834	354963	172167	412442	361081	258556	386577	223128	371805	602714	264599	298137	449466		Peak Found	Peak Found	High	Peak Found	High
SAQTHGLLGQFFQPFDFK	[M].SAQTHGLLGQFFQPFDFK.[V]		0.000437343	10	Q06033	Q06033 [803-820]		Inter-alpha-trypsin inhibitor heavy chain H3 OS=Homo sapiens OX=9606 GN=ITIH3 PE=1 SV=2	Q06033	0	2068.03	18	2.086	1.06	0.400042	0.875848	102.48	21.8154	1.05781e+06	2.63262e+06	728467	859830	1.48405e+06	1.05781e+06	613498	469352	1.81366e+06	277706	1.1456e+06	4.98264e+06	4.92814e+06	988629	31176.7	2.32219e+06	3.61035e+06	2.8791e+06	3.06438e+06	2.47956e+06	3.4212e+06	2.8201e+06	1.31426e+06	2.79512e+06	1.54634e+06		Peak Found	Peak Found	Peak Found	Peak Found	Peak Found
SHELPCGHTQTVQAHYILNGGTLLGLK	[M].SHELPCGHTQTVQAHYILNGGTLLGLK.[K]	1xCarbamidomethyl [C6]	3.39322e-06	10	P01023	P01023 [465-491]		Alpha-2-macroglobulin OS=Homo sapiens OX=9606 GN=A2M PE=1 SV=3	P01023	0	2944.51	27	0.507	-0.98	0.267424	0.724082	24.32	19.3815	452023	230948	197642	179857			562835	363028		236260	1.2338e+06	1.55281e+06	1.75827e+06			327172	190968	291241	130945	279299			122548				Peak Found	Peak Found	Not Found	Not Found	Not Found
SLDHHIVTPLTSLVIENEAGDER	[M].SLDHHIVTPLTSLVIENEAGDER.[M]		3.42618e-09	80	P19823	P19823 [616-638]		Inter-alpha-trypsin inhibitor heavy chain H2 OS=Homo sapiens OX=9606 GN=ITIH2 PE=1 SV=2	P19823	0	2545.29	23	1.24	0.31	0.57672	0.987432	47.63	24.3098	8.46818e+06	1.23274e+07	1.13117e+07	7.46542e+06	5.22461e+06	1.25422e+07	1.24146e+07	1.44525e+07	1.39646e+07	6.79799e+06	8.46818e+06	8.36274e+06	6.30041e+06	1.47984e+07	6.26507e+06	1.53928e+07	1.81902e+07	1.0495e+07	1.55733e+07	1.22117e+07	8.75305e+06	1.24443e+07	6.62339e+06	1.3154e+07	9.90479e+06		High	Peak Found	High	High	High
SLHHLTIPYFR	[M].SLHHLTIPYFR.[D]		0.00270933	33	P01011	P01011 [245-255]		Alpha-1-antichymotrypsin OS=Homo sapiens OX=9606 GN=SERPINA3 PE=1 SV=2	P01011	0	1383.75	11	0.886	-0.17	0.757821	0.999954	48.08	21.2592	1.41077e+06	1.09914e+06	707516	1.507e+06	1.02765e+06	709260	1.56761e+06	1.30369e+06	1.73189e+06	2.04709e+06	1.41077e+06	2.28733e+06	763936	1.39661e+06	149262	1.21261e+06	906426	987755	2.12276e+06	804942	1.16581e+06	995427	1.03629e+06	1.96133e+06	1.76825e+06		High	Peak Found	High	Peak Found	High
TGFAPDTDDLK	[M].TGFAPDTDDLK.[Q]		0.0052174	11	P01024	P01024 [1409-1419]		Complement C3 OS=Homo sapiens OX=9606 GN=C3 PE=1 SV=2	P01024	0	1179.55	11	2.198	1.14	0.37551	0.846781	62.8	20.7534	516002	1.2516e+06			546361	516002	649240	430878	933275	194857	507651	792820	456066		338028	1.71701e+06	1.67535e+06	1.15772e+06	1.60744e+06	1.42715e+06	1.2516e+06	998466	217568	1.9009e+06	921946		Not Found	Not Found	Not Found	Peak Found	Peak Found
TNINDGLLR	[M].TNINDGLLR.[G]		0.0147314	13	Q06033	Q06033 [360-368]		Inter-alpha-trypsin inhibitor heavy chain H3 OS=Homo sapiens OX=9606 GN=ITIH3 PE=1 SV=2	Q06033	0	1015.55	9	4.789	2.26	0.0160173	0.0968042	203.93	20.3828	236175	1.13102e+06										248525	224438	3.46663e+06	241675	7.56933e+06	8.43181e+06	311765	308169	5.36264e+06	369006	212239	192548	6.81941e+06	5.51629e+06		Peak Found	Peak Found	Peak Found	Peak Found	Peak Found
TPTVIAVHYLDETEQWEK	[M].TPTVIAVHYLDETEQWEK.[F]		0.00144529	13	P01024	P01024 [1019-1036]		Complement C3 OS=Homo sapiens OX=9606 GN=C3 PE=1 SV=2	P01024	0	2159.07	18	1.456	0.54	0.535885	0.967518	43.85	19.2031	242131	361405	268763	124756	301071	266270	176961	215004	291644	280161	238596	177823	242131	415622	142503	370091	333830	550182	437985	425209	352922	123138	178735	387943	296190		High	Peak Found	High	Peak Found	High
VETTAYALLTSLNLK	[M].VETTAYALLTSLNLK.[D]		0.000465409	13	P01031	P01031 [1248-1262]		Complement C5 OS=Homo sapiens OX=9606 GN=C5 PE=1 SV=4	P01031	0	1636.92	15	9.465	3.24	0.0100617	0.0677429	99.54	21.5759	264361	2.86174e+06		324261	225251	39222.7	273440	238218	5.85661e+06		255583	406357		1.41985e+06		2.94444e+06	2.86174e+06	131680	4.39314e+06	3.46516e+06	4.18461e+06	5.50486e+06	152682	2.19246e+06	2.51647e+06		Not Found	Peak Found	High	Not Found	Peak Found
VFQALAQYQK	[M].VFQALAQYQK.[D]		0.00518156	18	P01024	P01024 [1275-1284]		Complement C3 OS=Homo sapiens OX=9606 GN=C3 PE=1 SV=2	P01024	0	1195.65	10	2.098	1.07	0.336571	0.811072	65.54	20.9208	605962	1.37921e+06	550964	749879	561855	609262	625250	463608	1.55318e+06	379648	605962	785745	481295	1.36585e+06	386874	1.83755e+06	599387	1.39269e+06	2.33762e+06	2.20007e+06	711361	929931	934413	2.413e+06	1.42824e+06		High	Peak Found	High	Peak Found	Peak Found
VFVTNPDGSPAYR	[M].VFVTNPDGSPAYR.[V]		0.000739453	17	P01024	P01024 [374-386]		Complement C3 OS=Homo sapiens OX=9606 GN=C3 PE=1 SV=2	P01024	0	1422.7	13	1.289	0.37	0.52575	0.961745	41.74	23.8226	6.1596e+06	8.67628e+06	7.29758e+06	4.63055e+06	7.81709e+06	5.95627e+06	7.3187e+06	6.36986e+06		7.152e+06	5.52851e+06	4508646	3.7318e+06		2.13128e+06			9.14645e+06	9.42233e+06	8.23027e+06			9.82132e+06		5.53029e+06		Peak Found	Peak Found	High	High	High
VGSCCTSASPTVCFLK	[M].VGSCCTSASPTVCFLK.[E]	3xCarbamidomethyl [C4; C5; C13]	2.57122e-05	20	P02774	P02774 [186-201]		Vitamin D-binding protein OS=Homo sapiens OX=9606 GN=GC PE=1 SV=2	P02774	0	1773.8	16	0.973	-0.04	0.88938	0.999954	45.22	20.8762	968475	956180	968475	965341	680170	1.13918e+06	1.56985e+06	1.18462e+06	945343	1.34706e+06	814249	623578	1.00006e+06	1.4621e+06	263411	1.30749e+06		1.03495e+06	956180	1.32978e+06	764073	403769	954086	917408	1.10822e+06		High	Peak Found	High	High	High
VLVPSLLHTETTEK	[M].VLVPSLLHTETTEK.[G]		0.000530712	10	P01023	P01023 [33-46]		Alpha-2-macroglobulin OS=Homo sapiens OX=9606 GN=A2M PE=1 SV=3	P01023	0	1566.87	14	0.653	-0.61	0.488531	0.943373	47.42	19.2669	305660	325178	115102	281299	203533	96409	552553	566855	248558	305660	1.22747e+06	1.98916e+06	2.09664e+06		75000.3	449814	427468	372131	199651	565345	133975			325178	114472		Peak Found	Peak Found	Not Found	Peak Found	Peak Found
VNPTVFFDIAVDGEPLGR	[M].VNPTVFFDIAVDGEPLGR.[V]		0.000617852	16	P62937	P62937 [2-19]		Peptidyl-prolyl cis-trans isomerase A OS=Homo sapiens OX=9606 GN=PPIA PE=1 SV=2	P62937	0	1946	18	1.445	0.53	0.530238	0.964661	85.02	18.7633	156742	288202	268955		219789	90628.5	146948		884651	98154.4	124798	156742	265985	139255	184798	208664	87825.7	303894	392249	465949	273321	472408	86023.6	314778	530204		Peak Found	Not Found	Peak Found	High	High
VSGFIPLKPTVK	[M].VSGFIPLKPTVK.[M]		0.00154864	26	P01023; P20742	P01023 [1386-1397]; P20742 [1392-1403]		Alpha-2-macroglobulin OS=Homo sapiens OX=9606 GN=A2M PE=1 SV=3 Pregnancy zone protein OS=Homo sapiens OX=9606 GN=PZP PE=1 SV=4	P01023; P20742	0	1285.79	12	2.772	1.47	0.045052	0.214058	129.39	22.7654	1.60575e+06	5.52383e+06	124861	1.94309e+06	1.06667e+06		797595	1.32698e+06	1.7088e+07	364973	4.43387e+06	9473340	3.09614e+06	2.24004e+06	155003	1.37427e+07	9.61188e+06	1.05141e+06	5.02481e+06	1.09965e+07	5.52383e+06	6.31441e+06		7.05232e+06	5.318e+06	Shared	Peak Found	Peak Found	Peak Found	Peak Found	Peak Found
YLGYEYVTAIR	[M].YLGYEYVTAIR.[N]		0.00102316	17	P02787	P02787 [333-343]		Serotransferrin OS=Homo sapiens OX=9606 GN=TF PE=1 SV=3	P02787	0	1347.69	11	1.005	0.01	0.982357	0.999954	121.14	22.8068	3.69161e+06	3.64544e+06	765999	3.69943e+06	4.97933e+06	357561	1.55563e+06	5.20357e+06	1.63289e+06	1.63588e+06	3.69161e+06	36294592	6.97652e+06	956850		5.15672e+06	3.85391e+06	2.31679e+06	3.53995e+06	3.71098e+06	3.64544e+06	3.72105e+06	548390	1.00094e+07	2.44192e+06		High	Peak Found	High	Not Found	Peak Found
YYSAVDPTK	[M].YYSAVDPTK.[D]		0.0151405	14	P00450	P00450 [539-547]		Ceruloplasmin OS=Homo sapiens OX=9606 GN=CP PE=1 SV=1	P00450	0	1043.5	9	9.422	3.24	3.76439e-06	5.26798e-05	117.12	24.4058	2.07605e+06	2.01503e+07	1.67993e+06	2.206e+06	1.95374e+06	1.16356e+06	3.13037e+06	1.30667e+06	1.36777e+07		2.36965e+06	4.06144e+06	1.2147e+06	2.71852e+07	822470	1.7276e+07	4.42627e+07	3.30961e+06	2.94236e+07	1.85813e+07	1.59841e+07	4.01534e+07	1.26797e+06	2.18519e+07	3.83608e+07		High	Peak Found	High	Peak Found	High
ALVCTCYGGSR	[N].ALVCTCYGGSR.[G]	2xCarbamidomethyl [C4; C6]	0.0201759	10	P02751	P02751 [73-83]		Fibronectin OS=Homo sapiens OX=9606 GN=FN1 PE=1 SV=4	P02751	0	1243.56	11	0.756	-0.4	0.624183	0.999954	37.76	19.7559	521542	363834	459039	845196	234743	840357	606492	521542	167130	687079	668150	334843	403868	289256	285970	384072	468299	891659	391571	344662	287504	267523	1.37886e+06	523588	212595		High	Peak Found	Peak Found	Peak Found	Peak Found
AVALGDGGHYTCR	[N].AVALGDGGHYTCR.[Y]	1xCarbamidomethyl [C12]	9.89654e-05	33	P04217	P04217 [268-280]		Alpha-1B-glycoprotein OS=Homo sapiens OX=9606 GN=A1BG PE=1 SV=4	P04217	0	1376.64	13	0.438	-1.19	0.206323	0.627497	11.64	21.1234	1.57689e+06	707470	2.5283e+06	1.45963e+06	1.46438e+06	1.88772e+06	2.08352e+06	1.57689e+06	1.08326e+06	3.3864e+06	1.30994e+06	1.23566e+06	2.10489e+06	1.02675e+06	2.95414e+06	349453	469842	1.33045e+06	624714	496278	646340	582822	3.00429e+06	774382	882665		High	Peak Found	High	High	High
CAEGLGTNYR	[N].CAEGLGTNYR.[G]	1xCarbamidomethyl [C1]	0.00525348	15	P00734	P00734 [108-117]		Prothrombin OS=Homo sapiens OX=9606 GN=F2 PE=1 SV=2	P00734	0	1140.51	10	1.099	0.14	0.972962	0.999954	35.84	19.6733	381606	454502	343598	336422	262139	492276	419612	587713	241517	557360	381606	554776	367843	454502	340072	418336	573938	535328	448593	501036	357584	460961	459645		412520		Peak Found	Peak Found	High	Peak Found	Peak Found
CCSINSPPLYCDSEIDAELK	[N].CCSINSPPLYCDSEIDAELK.[N]	3xCarbamidomethyl [C1; C2; C11]	2.89181e-05	27	P02774	P02774 [452-471]		Vitamin D-binding protein OS=Homo sapiens OX=9606 GN=GC PE=1 SV=2	P02774	0	2371.03	20	1.044	0.06	0.97647	0.999954	39.07	20.327	654077	661257	654077	283479	340620	788310	455149	646443	872264	805723	703586	479861	777614	737828	114742	870382	587455	797812	643121	679904	780719	609449	541555	854038	605505		High	Peak Found	High	Peak Found	High
CDDPETEEAALVAIDYINQNLPWGYK	[N].CDDPETEEAALVAIDYINQNLPWGYK.[H]	1xCarbamidomethyl [C1]	1.12388e-07	25	P02765	P02765 [32-57]		Alpha-2-HS-glycoprotein OS=Homo sapiens OX=9606 GN=AHSG PE=1 SV=2	P02765	0	3024.39	26	0.969	-0.05	0.969128	0.999954	60.64	19.4396	340826	370219	245597	160229	204445	571298	318893	488909	991974	537999	340826	261573	542823	242667	230761	603463	327317	377872	265223	523097	406731	519608	436078	241226	362720		High	Peak Found	Peak Found	High	Peak Found
FPDLNTYIYYNEK	[N].FPDLNTYIYYNEK.[Y]		0.000662057	12	P15169	P15169 [163-175]		Carboxypeptidase N catalytic chain OS=Homo sapiens OX=9606 GN=CPN1 PE=1 SV=1	P15169	0	1679.8	13	5.47	2.45	0.0105081	0.0702414	84.45	19.5326	103799	654607		97389.5					1.35986e+06		103799			349339		567828	1.33179e+06		628639	704437	654607	1.50515e+06		816280	244400		Not Found	Peak Found	High	Not Found	Not Found
FPSPVDAAFR	[N].FPSPVDAAFR.[Q]		0.00215734	105	P02790	P02790 [93-102]		Hemopexin OS=Homo sapiens OX=9606 GN=HPX PE=1 SV=2	P02790	0	1106.56	10	2.948	1.56	8.40651e-05	0.00101694	125.58	26.2173	2.04477e+07	5.75674e+07	1.08693e+07	3.29945e+07	2.24084e+07	1.07925e+07	1.92871e+07	2.11133e+07	2.77282e+08	1.10458e+07	2.04477e+07	2.95902e+07	6.56897e+06	1.16575e+08	6.07995e+06	2.88041e+07	1.72451e+08	1.61584e+07	6.4128e+07	5.16781e+07	4.45711e+07	1.68018e+08	8.95186e+06	1.41082e+08	1.54414e+08		High	High	High	High	High
FPWQVFTNIHGR	[N].FPWQVFTNIHGR.[G]		0.000151911	13	P00736	P00736 [475-486]		Complement C1r subcomponent OS=Homo sapiens OX=9606 GN=C1R PE=1 SV=2	P00736	0	1501.77	12	5.793	2.53	0.00354858	0.0289786	86.59	19.2476	113579	508851		153445				51546	3.01787e+06		113579	84057.5		508851		420536	1.1404e+06		498871	369700	472367	1.62168e+06		1.00847e+06	888834		Not Found	Peak Found	High	Not Found	Not Found
GPGLYLIHGPNLYCYSDVEK	[N].GPGLYLIHGPNLYCYSDVEK.[L]	1xCarbamidomethyl [C14]	1.13376e-09	48	P02790	P02790 [422-441]		Hemopexin OS=Homo sapiens OX=9606 GN=HPX PE=1 SV=2	P02790	0	2295.11	20	1.048	0.07	0.89339	0.999954	45.96	23.1089	4.21018e+06	4.83612e+06	6.25774e+06	4.90032e+06	2.97163e+06	4.03048e+06	4.34166e+06	4.21018e+06	3.78957e+06	6.85113e+06	3.89285e+06	4.11443e+06	4.81698e+06	7.57062e+06	2.39517e+06	3.1024e+06	6.7178e+06	3.95303e+06	7.20336e+06	3.98523e+06	4.20407e+06	5.65358e+06	3.78344e+06	6.27217e+06	5.5632e+06		High	Peak Found	High	High	High
HGATYAFSGTHYWR	[N].HGATYAFSGTHYWR.[L]		4.6312e-06	21	P02790	P02790 [271-284]		Hemopexin OS=Homo sapiens OX=9606 GN=HPX PE=1 SV=2	P02790	0	1653.76	14	0.638	-0.65	0.462143	0.925339	17.93	20.8276	1.17658e+06	684412	1.24755e+06	645308	1.17658e+06	1.49092e+06	945304	1.33984e+06	336114	1.3526e+06	987184	1.06768e+06	1.52423e+06	821584	1.9283e+06	500675	787560	906613	684319	678924	332228	515418	1.05116e+06	604273	684505		High	Peak Found	High	High	High
HLPLEYNSALYSR	[N].HLPLEYNSALYSR.[I]		0.000609372	17	P13671	P13671 [344-356]		Complement component C6 OS=Homo sapiens OX=9606 GN=C6 PE=1 SV=3	P13671	0	1562.8	13	4.936	2.3	0.0407964	0.19889	92.79	21.1213	381242	1.89979e+06		365293			156371		4.06827e+06		381242	436268		1.89979e+06		2.93162e+06	505542		1.76371e+06	2.07904e+06	3.12814e+06	1.88182e+06		2.42493e+06	1.72056e+06		Not Found	Peak Found	High	Not Found	Not Found
KPGVYTDVAYYLAWIR	[N].KPGVYTDVAYYLAWIR.[E]		1.78584e-07	46	P00748	P00748 [595-610]		Coagulation factor XII OS=Homo sapiens OX=9606 GN=F12 PE=1 SV=3	P00748	0	1915.01	16	1.932	0.95	0.460211	0.925042	112.46	21.773	1.39912e+06	2.18455e+06	656380	1.65633e+06	661103	677587	1.39912e+06	2.81466e+06	1.20122e+07	565333	2.29683e+06	4.41254e+06	582747	5.70364e+06	419075	775867	9.38441e+06	1.83765e+06	2.59693e+06	1.30845e+06	1.43949e+06	1.88657e+07	953533	4.44191e+06	9.0793e+06		High	Peak Found	High	High	High
LIAIDSQVLCGAVK	[N].LIAIDSQVLCGAVK.[W]	1xCarbamidomethyl [C10]	0.000138857	10	P01024	P01024 [1092-1105]		Complement C3 OS=Homo sapiens OX=9606 GN=C3 PE=1 SV=2	P01024	0	1486.83	14	0.385	-1.38	0.0892693	0.358364	9.86	18.9828	382090	135997	246772	105279	422319	516713	420151	382465	144912	382090	321893	523177	367446	89893.2	104247	147247	69584.1	548692	164064	175537	135997	49220.8	440240	118705			Peak Found	Peak Found	Peak Found	Peak Found	High
LLSDPEQGVEVTGQYER	[N].LLSDPEQGVEVTGQYER.[E]		4.03697e-07	15	Q14624	Q14624 [759-775]		Inter-alpha-trypsin inhibitor heavy chain H4 OS=Homo sapiens OX=9606 GN=ITIH4 PE=1 SV=4	Q14624	0	1919.93	17	0.779	-0.36	0.634765	0.999954	70.46	20.1225	621319	520177	257733	4.71639e+06	3.57679e+06	752562	205172	852537	274490	131399	512964	3.41875e+06				164250	1.0273e+06		722513	374504	860879	349888		735093	195439		Peak Found	Peak Found	Not Found	Not Found	High
LYCYSDVEK	[N].LYCYSDVEK.[L]	1xCarbamidomethyl [C3]	0.00566719	15	P02790	P02790 [433-441]		Hemopexin OS=Homo sapiens OX=9606 GN=HPX PE=1 SV=2	P02790	0	1176.52	9	0.805	-0.31	0.714727	0.999954	19.92	23.6204	7.11887e+06	5.77685e+06	7.07959e+06	6.75988e+06	4.96473e+06	7.03758e+06	8.79805e+06	8.52995e+06	2.99342e+06	8.39305e+06	7.11887e+06	9159692	8.10753e+06	5.65573e+06	2.76494e+06	5.8166e+06	7.03439e+06	9.40861e+06	8.66299e+06	5.73739e+06	4.8391e+06	5.61589e+06	6.486e+06	6.2399e+06	5.34914e+06		High	Peak Found	High	Peak Found	Peak Found
NGRPTLSGTECLCVCQSGTYGENCEK	[N].NGRPTLSGTECLCVCQSGTYGENCEK.[Q]	4xCarbamidomethyl [C11; C13; C15; C24]	2.31263e-10	21	P13671	P13671 [529-554]		Complement component C6 OS=Homo sapiens OX=9606 GN=C6 PE=1 SV=3	P13671	0	2977.25	26	1.191	0.25	0.902623	0.999954	60.73	21.1401	1.01101e+06	1.29998e+06	2.5464e+06	3.68926e+06	679106	734258	899712	1.16347e+06	1.01101e+06	769667	1.25449e+06	1.1108e+06	994622	2.0684e+06		1.29998e+06	560178	780733	1.87623e+06	1.20381e+06	1.78986e+06	1.32241e+06	991202	1.69297e+06	964474		High	Peak Found	High	Not Found	High
PLVWVHASPEHVVVTR	[N].PLVWVHASPEHVVVTR.[N]		1.77191e-06	19	Q14624	Q14624 [790-805]		Inter-alpha-trypsin inhibitor heavy chain H4 OS=Homo sapiens OX=9606 GN=ITIH4 PE=1 SV=4	Q14624	0	1826.01	16	1.572	0.65	0.57407	0.9864	69.75	20.8992	725508	1.23016e+06	433126	132968	1.1269e+06	622718	1.7028e+06	1.56596e+06	584833	516495	908703	725508	754341	712088	1.56944e+06	1.12335e+06	1.78731e+06			756300	1.50851e+06	1.28804e+06	1.17488e+06	313410	1.30347e+06		Peak Found	Peak Found	Peak Found	High	High
RPFLVFIR	[N].RPFLVFIR.[E]		0.00284345	37	P01008	P01008 [438-445]		Antithrombin-III OS=Homo sapiens OX=9606 GN=SERPINC1 PE=1 SV=1	P01008	0	1047.65	8	1.304	0.38	0.729628	0.999954	132.45	22.491	2.67034e+06	3.22456e+06	1.67486e+06	4.70986e+06	2.39236e+06	2.0237e+06	3.29373e+06	6.06899e+06	3.02536e+07	685731	4.36678e+06	2.67034e+06	905714	1.64709e+07	351064	979356	1.47145e+07	1.1152e+06	3.71796e+06	2.79664e+06	1.61587e+06	2.21069e+07	2.01922e+06	1.77547e+07	1.92042e+07		High	Peak Found	High	High	High
SCSANGPGLYLIHGPNLYCYSDVEK	[N].SCSANGPGLYLIHGPNLYCYSDVEK.[L]	2xCarbamidomethyl [C2; C19]	3.52222e-09	34	P02790	P02790 [417-441]		Hemopexin OS=Homo sapiens OX=9606 GN=HPX PE=1 SV=2	P02790	0	2814.29	25	1.17	0.23	0.681181	0.999954	42.35	23.5039	5.43827e+06	6.4571e+06	9.57133e+06	1.09384e+07	2.76477e+06	4.61606e+06	5.80404e+06	7.25369e+06	5.26167e+06	6.42675e+06	5.43827e+06	4.37268e+06	5.42966e+06	1.40872e+07	1.11256e+06	7.42651e+06	8.05898e+06	5.40637e+06	8.17461e+06	6.16121e+06	6.55715e+06	6.35859e+06	5.20296e+06	9.01396e+06	5.7174e+06		High	Peak Found	High	High	High
SIPSSDFLCVR	[N].SIPSSDFLCVR.[F]	1xCarbamidomethyl [C9]	0.00193168	34	P01031	P01031 [1466-1476]		Complement C5 OS=Homo sapiens OX=9606 GN=C5 PE=1 SV=4	P01031	0	1280.63	11	0.839	-0.25	0.777609	0.999954	34.25	20.0553	572319	517193	563734	570930	572319	810463	1.00602e+06	951304	395461	457550	706195	765816	424148	546609	232187	489360	615427	677087	975459	634973	479411	473363	420018	685174	310707		High	Peak Found	High	Peak Found	High
SNNYLHLSVLR	[N].SNNYLHLSVLR.[T]		0.00116668	15	P01024	P01024 [452-462]		Complement C3 OS=Homo sapiens OX=9606 GN=C3 PE=1 SV=2	P01024	0	1315.71	11	0.904	-0.15	0.79865	0.999954	57.42	20.1892	617086	578405	716923	364548	1.04417e+06	1.29547e+06	813766	561687	251656	538899	610140	617086	617624	238930	1.27526e+06	728764	505277	1.73639e+06	554697	711706	479572	181193	784159	603125	277377		High	Peak Found	Peak Found	High	High
SPLDEENLTQENQDR	[N].SPLDEENLTQENQDR.[G]		2.26101e-08	38	P01011	P01011 [27-41]		Alpha-1-antichymotrypsin OS=Homo sapiens OX=9606 GN=SERPINA3 PE=1 SV=2	P01011	0	1787.8	15	1.014	0.02	0.981142	0.999954	39.13	22.6381	3.29287e+06	3.23442e+06	3.29287e+06	3.61098e+06	2.0308e+06	2.41243e+06	4.30049e+06	4.1501e+06	2.93331e+06	4.34094e+06	2.479e+06	3.91877e+06	3.0996e+06	2.74591e+06	2.14906e+06	3.04193e+06	3.86504e+06	2.87741e+06	5.21249e+06	3.11418e+06	3.3593e+06	4.23354e+06	2.16249e+06	5.19572e+06	3.64027e+06		High	Peak Found	High	High	High
SQNQSNNQFVLYR	[N].SQNQSNNQFVLYR.[I]		2.27042e-05	16	P01042	P01042 [46-58]		Kininogen-1 OS=Homo sapiens OX=9606 GN=KNG1 PE=1 SV=2	P01042	0	1597.77	13	6.715	2.75	0.00904857	0.0618023	99.87	22.2985	600970	4.55731e+06	247901	947961	600970	457600	615936	1.19113e+06	9.52362e+06	390887	549034	705672	343562	3.68703e+06		6.28243e+06	2.6107e+06	462981	5.21752e+06	7.61289e+06	4.67414e+06	4.36722e+06	275687	4.55731e+06	5.84849e+06		Peak Found	Peak Found	High	Peak Found	High
SVQCYHFGLSPDLPICK	[N].SVQCYHFGLSPDLPICK.[E]	2xCarbamidomethyl [C4; C16]	1.92691e-07	65	P08603	P08603 [608-624]		Complement factor H OS=Homo sapiens OX=9606 GN=CFH PE=1 SV=4	P08603	0	2020.96	17	0.895	-0.16	0.82175	0.999954	38.53	22.6292	3.51496e+06	2.97218e+06	3.51496e+06	3.81288e+06	1.78847e+06	4.02227e+06	3.21121e+06	4.77554e+06	3.07167e+06	4.88175e+06	3.5768e+06	2.55395e+06	2.28218e+06	5.04934e+06	1.5814e+06	2.68437e+06	1.76821e+06	2.90726e+06	3.87462e+06	3.92421e+06	3.03856e+06	2.00227e+06	4.94175e+06	2.81941e+06	3.23776e+06		High	High	High	High	High
TLIIYLDK	[N].TLIIYLDK.[V]		0.0634086	29	P01024	P01024 [1443-1450]		Complement C3 OS=Homo sapiens OX=9606 GN=C3 PE=1 SV=2	P01024	0	978.587	8	15.242	3.93	6.9509e-09	1.1343e-07	130.88	24.4544	1.18427e+06	2.18043e+07	589885	2.22929e+06	1.52813e+06	1.18427e+06	1.01405e+06	895301	1.97834e+07	325175	1.38136e+06	1.98585e+06	663440	1.27057e+07	580654	3.06617e+07	2.18514e+07	2.73135e+06	2.68836e+07	3.90808e+07	2.98795e+07	1.93379e+07	1.04274e+06	2.61381e+07	2.17573e+07		High	Peak Found	High	Peak Found	High
VAEGETKPDPDVTER	[N].VAEGETKPDPDVTER.[C]		1.11409e-05	15	P02790	P02790 [35-49]		Hemopexin OS=Homo sapiens OX=9606 GN=HPX PE=1 SV=2	P02790	0	1642.79	15	1.332	0.41	0.459062	0.924014	38.23	24.4816	9.15266e+06	1.42728e+07	6.79717e+06	7.9865e+06	8.80862e+06	1.25225e+07	1.35707e+07	1.64637e+07	8.85762e+06	1.18258e+07	8.45376e+06	9194008	9.15266e+06	9.2293e+06	8.72344e+06	1.47437e+07	1.62049e+07	1.09925e+07	1.62575e+07	1.50239e+07	1.61962e+07	1.4868e+07	1.22097e+07	1.21816e+07	1.3817e+07		Peak Found	Peak Found	High	Peak Found	High
VLLSPLSVATALSALSLGAEQR	[N].VLLSPLSVATALSALSLGAEQR.[T]		0.0010374	12	P36955	P36955 [78-99]		Pigment epithelium-derived factor OS=Homo sapiens OX=9606 GN=SERPINF1 PE=1 SV=4	P36955	0	2196.26	22	1.06	0.08	0.898655	0.999954	85.24	18.6263	162481	242179	158782	77905.9	64234.7	162481	303273	380830	503709	605558	91296.8	370160	160819	230869	114158	393169	533344	272506	273409	252166	170066	238818	151840	245587	109845		Peak Found	Peak Found	Peak Found	High	Peak Found
YAPSGIDIFTK	[N].YAPSGIDIFTK.[E]		0.00598831	18	P00450	P00450 [385-395]		Ceruloplasmin OS=Homo sapiens OX=9606 GN=CP PE=1 SV=1	P00450	0	1211.63	11	0.784	-0.35	0.708322	0.999954	32.13	20.4853	804903	662988	940948	727930	420759	623179	1.62451e+06	877282	532550	1.0757e+06	786247	804903	1.30469e+06	987299	480946	662988	329941	1.21834e+06	599820	677250			564776	893404			High	Peak Found	High	High	High
YGQAPLSLLVSYTK	[N].YGQAPLSLLVSYTK.[S]		0.000320449	27	P02774	P02774 [167-180]		Vitamin D-binding protein OS=Homo sapiens OX=9606 GN=GC PE=1 SV=2	P02774	0	1539.84	14	0.839	-0.25	0.727095	0.999954	27.29	20.8713	1.04787e+06	870266	860711	588240	549764	1.04787e+06	1.31551e+06	1.14704e+06	965599	1.45601e+06	1.04925e+06	723586	1.16955e+06	990107	400041	871924	505708	1.02937e+06	899488	1.04128e+06	652930	641329	868612	1.05626e+06	826925		High	Peak Found	High	Peak Found	High
YNLVESLK	[N].YNLVESLK.[L]		0.0187163	25	P05546	P05546 [403-410]		Heparin cofactor 2 OS=Homo sapiens OX=9606 GN=SERPIND1 PE=1 SV=3	P05546	0	965.53	8	9.415	3.23	0.000960982	0.00942878	122.48	22.4621	463372	5.31448e+06	295715	593321	463372	230513	565849	438525	4.79181e+06	305849	599404	781106	245061	3.84902e+06	113220	7.19734e+06	5.35695e+06	737601	8.45461e+06	7.14401e+06	3.95168e+06	5.61446e+06	262813	6.72584e+06	5.27234e+06		High	Peak Found	High	High	High
AFTDLHLR	[P].AFTDLHLR.[Y]		0.0411081	25	P04114	P04114 [3982-3989]		Apolipoprotein B-100 OS=Homo sapiens OX=9606 GN=APOB PE=1 SV=2	P04114	0	972.526	8	7.842	2.97	0.0199393	0.11448	112.93	21.5706	377123	2.73736e+06	175556	469322	377123	474455	482552	395736	930676	196772	316779	346207	137004	2.06918e+06	688594	6.3054e+06	1.42038e+06	661710	6.7246e+06	8.06285e+06	6.25143e+06	1.66949e+06	161279	3.62132e+06	3.84557e+06		Peak Found	Peak Found	High	High	High
CFESLK	[P].CFESLK.[A]	1xCarbamidomethyl [C1]	0.140608	13	P43652	P43652 [509-514]		Afamin OS=Homo sapiens OX=9606 GN=AFM PE=1 SV=1	P43652	0	783.371	6	7.762	2.96	0.00165739	0.0151787	126.8	22.5833	561486	5.72253e+06	371022	422341	561486	1.09781e+06	469844	685436	1.80836e+06	826537	484895	647305	469651	2.1676e+06	732862	1.95892e+07	2.25483e+06	505492	1.92805e+07	1.40684e+07	1.42462e+07	3.63698e+06	921497	9.004e+06	9.09204e+06		High	Peak Found	High	Peak Found	Peak Found
CGHPGDTPFGTFTLTGGNVFEYGVK	[P].CGHPGDTPFGTFTLTGGNVFEYGVK.[A]	1xCarbamidomethyl [C1]	5.59164e-08	17	P08603	P08603 [85-109]		Complement factor H OS=Homo sapiens OX=9606 GN=CFH PE=1 SV=4	P08603	0	2658.23	25	9.311	3.22	0.0056927	0.0425574	139.51	21.1808	271861	2.10531e+06	272953	962552	51866.6	94802		270774	448779		310867		146714	1.78746e+06	86235.2	1.09588e+07	1.04239e+06	123349	9.11229e+06	1.2555e+07	1.27893e+07	835781	229479	4.3286e+06	2.47969e+06		Peak Found	Peak Found	High	Peak Found	Peak Found
CVESLVSQYFQTVTDYGK	[P].CVESLVSQYFQTVTDYGK.[D]	1xCarbamidomethyl [C1]	3.19443e-08	35	P02652	P02652 [29-46]		Apolipoprotein A-II OS=Homo sapiens OX=9606 GN=APOA2 PE=1 SV=1	P02652	0	2124	18	8.112	3.02	0.011926	0.0772252	141.56	21.2593	279058	2.23099e+06	274859	331874	283322	74357.7	476907		585840	103161	154249	310408	246602	523455	102258	2.75975e+07	2.24423e+06	304471	3.30691e+07	2.2504e+07	1.11359e+07	1.07514e+06	42997.1	3.88915e+06	2.21783e+06		Peak Found	Peak Found	High	High	High
DADEKPWCFIK	[P].DADEKPWCFIK.[V]	1xCarbamidomethyl [C8]	0.00756785	12	Q14520	Q14520 [250-260]		Hyaluronan-binding protein 2 OS=Homo sapiens OX=9606 GN=HABP2 PE=1 SV=1	Q14520	0	1408.66	11	3.932	1.98	0.00829164	0.0579343	129.25	18.7124	90857.6	338676	54923.9	48441.6	65754.8	77300.3	58648.6	146165	106793	314733	206340	204996		236697	94076.2	2.45487e+06			1.32045e+06	2.11076e+06	2.411e+06	65109.2	75119.3	484591	210418		Peak Found	Peak Found	Peak Found	Peak Found	Peak Found
DGDVGGPWCYTTNPR	[P].DGDVGGPWCYTTNPR.[K]	1xCarbamidomethyl [C9]	1.54172e-05	29	P00747	P00747 [535-549]		Plasminogen OS=Homo sapiens OX=9606 GN=PLG PE=1 SV=2	P00747	0	1694.72	15	9.522	3.25	0.0059316	0.0441061	132.7	21.9576	427350	3.64556e+06	509621	427350	480007	433333	453027	322245	1.17869e+06	264051	377040	319931	283341	2.75198e+06	434723	3.55301e+07	1.99672e+06	383766	1.28907e+07	2.40145e+07	2.70535e+07	2.52622e+06	282144	5.72476e+06	4.82928e+06		High	Peak Found	High	High	High
DLSIPELLR	[P].DLSIPELLR.[I]		0.0187163	16	P43652	P43652 [364-372]		Afamin OS=Homo sapiens OX=9606 GN=AFM PE=1 SV=1	P43652	0	1055.61	9	21.403	4.42	0.000457468	0.00484677	140.69	21.4212	85977.4	2.7221e+06		126969				46612.9	702797			58219.6		733354		1.53701e+07	788452		8.96078e+06	8.75295e+06	1.02726e+07	747716		2.71302e+06	2.7221e+06		Not Found	Peak Found	Peak Found	Not Found	Not Found
DNDIRPWCFVLNR	[P].DNDIRPWCFVLNR.[D]	1xCarbamidomethyl [C8]	0.000106048	11	P00748	P00748 [270-282]		Coagulation factor XII OS=Homo sapiens OX=9606 GN=F12 PE=1 SV=3	P00748	0	1704.83	13	17.669	4.14	9.38498e-05	0.00112829	125.36	20.9331	119092	1.88306e+06	104323					86677.5	223690		135950			345857		7.12191e+06			4.82525e+06	7.12165e+06	5.6673e+06	651955	212337	1.49916e+06	1.88306e+06		Peak Found	Not Found	Peak Found	Not Found	Not Found
DPSSPAFR	[P].DPSSPAFR.[I]		0.0577964	10	P07996	P07996 [53-60]		Thrombospondin-1 OS=Homo sapiens OX=9606 GN=THBS1 PE=1 SV=2	P07996	0	876.421	8	10.253	3.36	0.000961685	0.00942878	128.67	20.8611	111439	1.79325e+06			143371	115002	106772	107987	954335	78949.4				403592	301835	2.19141e+06	978013	134293	2.30233e+06	2.93398e+06	1.64556e+06	1.95419e+06	129579	2.42707e+06	3.80398e+06		Not Found	Not Found	High	Peak Found	Peak Found
DSSTTGPWCYTTDPTVR	[P].DSSTTGPWCYTTDPTVR.[R]	1xCarbamidomethyl [C9]	0.000140789	30	P00734	P00734 [161-177]		Prothrombin OS=Homo sapiens OX=9606 GN=F2 PE=1 SV=2	P00734	0	1943.84	17	3.499	1.81	0.100173	0.385873	108.54	21.0305	565115	1.57684e+06	590955	540405	625693	623216	530212	296748	843730	718973	455969		341027	1.57684e+06		1.59321e+07	627072	282915	6.23392e+06	1.50255e+07	1.40702e+07	1.40974e+06	662376	1.27576e+06	2.54516e+06		High	Peak Found	High	Not Found	High
DVLTATVSGK	[P].DVLTATVSGK.[L]		0.0157754	20	Q14624	Q14624 [503-512]		Inter-alpha-trypsin inhibitor heavy chain H4 OS=Homo sapiens OX=9606 GN=ITIH4 PE=1 SV=4	Q14624	0	990.547	10	29.098	4.86	1.68749e-11	3.01148e-10	142.3	22.7416	193045	6.82002e+06	165452	265366			209448	179563	1.36793e+06		207540	143224	128082	2.87682e+06	226843	7.82521e+07	3.77066e+06	244074	3.93415e+07	5.51274e+07	6.85762e+07	4.72419e+06	205490	1.1488e+07	9.84563e+06		Peak Found	Peak Found	High	High	Not Found
DYALLGHR	[P].DYALLGHR.[Q]		0.0732835	13	Q96PD5	Q96PD5 [516-523]		N-acetylmuramoyl-L-alanine amidase OS=Homo sapiens OX=9606 GN=PGLYRP2 PE=1 SV=1	Q96PD5	0	944.495	8	7.065	2.82	5.07e-06	7.03436e-05	107.37	23.0737	1.09469e+06	7.73344e+06							1.09469e+06					1.33102e+06		2.70971e+07	2.13269e+06		8.38094e+06	2.18572e+07	1.51555e+07	2.54859e+06		7.73344e+06	5.6575e+06		Not Found	Not Found	High	Not Found	Not Found
EEEHLGILGPVIWAEVGDTIR	[P].EEEHLGILGPVIWAEVGDTIR.[V]		1.18669e-06	11	P00450	P00450 [442-462]		Ceruloplasmin OS=Homo sapiens OX=9606 GN=CP PE=1 SV=1	P00450	0	2333.21	21	5.677	2.51	0.000154238	0.00178162	97.95	18.364	50528.7	286848					50528.7		65595.4	42361.4				97337.7		2.40927e+06	192607		701878	1.3419e+06	1.98139e+06	166052		210065	286848		Not Found	Not Found	Peak Found	Not Found	Not Found
ESGGDNSVFDIFELTGAAR	[P].ESGGDNSVFDIFELTGAAR.[K]		0.000399765	10	P07996	P07996 [23-41]		Thrombospondin-1 OS=Homo sapiens OX=9606 GN=THBS1 PE=1 SV=2	P07996	0	1984.92	19	1.662	0.73	0.263755	0.719775	102.46	18.2833	125051	193975	58372.8	102841	125051	21905.1	134536		305960	147043		248483	96333.3	119549	88797.7	640118		193975	340529	553175	278668	136879	49468.3	36413.8	361758		Peak Found	Peak Found	Peak Found	Peak Found	Peak Found
EVQLVAHSPWLK	[P].EVQLVAHSPWLK.[D]		1.16932e-05	36	P0C0L4; P0C0L5	P0C0L4 [107-118]; P0C0L5 [107-118]		Complement C4-A OS=Homo sapiens OX=9606 GN=C4A PE=1 SV=2 Complement C4-B OS=Homo sapiens OX=9606 GN=C4B PE=1 SV=2	P0C0L4; P0C0L5	0	1406.78	12	9.396	3.23	0.00206746	0.0183803	137.66	22.3113	350474	4.85384e+06	314071	135415	384888	342294	437876	350474	2.91714e+06	607367	386087	340527	289259	2.5765e+06	626231	3.2434e+07	1.34221e+06	446325	4.87422e+07	2.9248e+07	3.90854e+07	1.15343e+06	370096	9.14409e+06	1.33924e+07	Shared	High	Peak Found	High	High	High
FATELHER	[P].FATELHER.[L]		0.0340384	10	P06727	P06727 [83-90]		Apolipoprotein A-IV OS=Homo sapiens OX=9606 GN=APOA4 PE=1 SV=3	P06727	0	1002.5	8	25.789	4.69	0.000215681	0.00243354	39.47	21.5009	110775	2.85682e+06							110775					68127.4		2.83055e+06			2.34826e+06	3.18692e+06	1.84446e+06	7.03955e+06		2.88333e+06	5.44058e+06		Not Found	Not Found	Peak Found	Not Found	Not Found
FLSCCQFAESLR	[P].FLSCCQFAESLR.[K]	2xCarbamidomethyl [C4; C5]	0.000192152	23	P0C0L4; P0C0L5	P0C0L4 [732-743]; P0C0L5 [732-743]		Complement C4-A OS=Homo sapiens OX=9606 GN=C4A PE=1 SV=2 Complement C4-B OS=Homo sapiens OX=9606 GN=C4B PE=1 SV=2	P0C0L4; P0C0L5	0	1517.69	12	58.02	5.86	1e-17	1.91834e-16	140.91	23.7269	150357	1.37331e+07	126853	142561					1.47588e+06	159282	158580	102914		2.19528e+06		2.97042e+07	1.84988e+06	326778	4.47701e+07	2.06314e+07	5.77162e+07	1.97738e+06		1.37551e+07	1.37113e+07	Shared	Peak Found	Peak Found	High	Not Found	Not Found
FVQGLALYTPVVLPR	[P].FVQGLALYTPVVLPR.[S]		1.39953e-05	24	P01019	P01019 [223-237]		Angiotensinogen OS=Homo sapiens OX=9606 GN=AGT PE=1 SV=1	P01019	0	1672.98	15	43.052	5.43	2.80168e-09	4.65003e-08	146.31	22.5843	73686.6	6.21469e+06			63982.7			81961.3	1.45365e+06			73686.6	51157.4	580055	59642.5	2.94712e+07	2.95607e+06	44027.6	1.45543e+07	2.81711e+07	2.95108e+07	5.2285e+06	112603	1.40564e+07	7.3869e+06		Not Found	Not Found	High	Peak Found	Peak Found
GAAANLELIFVGPQHAGNYR	[P].GAAANLELIFVGPQHAGNYR.[C]		2.34052e-08	54	P04217	P04217 [450-469]		Alpha-1B-glycoprotein OS=Homo sapiens OX=9606 GN=A1BG PE=1 SV=4	P04217	0	2098.08	20	9.987	3.32	2.96892e-07	4.51888e-06	127.95	23.5905	946306	1.16853e+07	1.54249e+06	925020	946306	887492	1.17473e+06	810412	3.0399e+06	1.86635e+06	793282	802200	1.37353e+06	6.40078e+06	2.5879e+06	6.52338e+07	8.80631e+06	892576	3.28818e+07	3.90159e+07	8.17493e+07	7.85838e+06	2.08225e+06	2.53515e+07	1.55056e+07		High	Peak Found	High	High	High
GGEPSPEGTTGQSYNQYSQR	[P].GGEPSPEGTTGQSYNQYSQR.[Y]		2.70365e-07	12	P02751	P02751 [2337-2356]		Fibronectin OS=Homo sapiens OX=9606 GN=FN1 PE=1 SV=4	P02751	0	2142.93	20	6.7	2.74	0.0195328	0.112745	118.81	19.9703	133452	893793	90074.5	152429		151532	117530		112894		189576			255289	122671	9.59073e+06	621878	130527	3.83474e+06	6.35466e+06	3.34318e+06	733929	423330	1.08848e+06	1.14298e+06		Peak Found	Peak Found	Peak Found	Peak Found	Not Found
GIFELGISSQSDR	[P].GIFELGISSQSDR.[G]		0.000234796	12	P07358	P07358 [262-274]		Complement component C8 beta chain OS=Homo sapiens OX=9606 GN=C8B PE=1 SV=3	P07358	0	1408.71	13	3.912	1.97	0.0775748	0.324095	105.35	22.0257	869192	3.40057e+06							869192					1.32535e+06		7.69244e+06	2.29965e+06	137244	5.81702e+06	8.58283e+06	1.31077e+07	2.14728e+06	68747.6	5.45419e+06	3.40057e+06		Not Found	Not Found	High	Not Found	Not Found
GLYYFTYHASSR	[P].GLYYFTYHASSR.[G]		0.00011927	36	P02746	P02746 [166-177]		Complement C1q subcomponent subunit B OS=Homo sapiens OX=9606 GN=C1QB PE=1 SV=3	P02746	0	1464.69	12	22.501	4.49	5.04485e-13	9.29285e-12	120.67	23.0486	334277	8.34159e+06	420202	115470	697216	466358	297244	430938	3.43274e+06	210880	301120	254426	334277	7.85496e+06	1.27491e+06	7.38371e+06	1.06893e+07	518520	1.21459e+07	1.40735e+07	6.36656e+06	8.85837e+06	406076	1.77914e+07	1.53885e+07		Peak Found	Peak Found	High	High	High
GLYYFVYHASHTANLCVLLYR	[P].GLYYFVYHASHTANLCVLLYR.[S]	1xCarbamidomethyl [C16]	1.8107e-07	15	P02747	P02747 [164-184]		Complement C1q subcomponent subunit C OS=Homo sapiens OX=9606 GN=C1QC PE=1 SV=3	P02747	0	2560.28	21	9.855	3.3	9.46091e-05	0.00113461	137.21	20.3232	92442.5	1.21941e+06	198642	1.17102e+06		20951.8			69064.2		123734		26521	914772		4.22222e+06	97030.5		2.25592e+06	2.73297e+06	4.48005e+06	133943	136727	1.33589e+06	1.1131e+06		Peak Found	Peak Found	High	Not Found	Not Found
GQDLVVLPLSITTDFIPSFR	[P].GQDLVVLPLSITTDFIPSFR.[L]		6.92144e-07	27	P01024	P01024 [511-530]		Complement C3 OS=Homo sapiens OX=9606 GN=C3 PE=1 SV=2	P01024	0	2218.21	20	2.329	1.22	0.377323	0.849108	94.33	20.6801	487465	1.19257e+06	487465	152862	1.25834e+06	1.53424e+06	939948	385991	486477	610755	516138	355359	477460	412603	1.28824e+06	7.28203e+06	527079	1.17606e+06	2.33812e+06	3.05807e+06	3.61264e+06	323228	1.20931e+06	893725	559234		Peak Found	Peak Found	Peak Found	High	High
GTSTSATLTGLTR	[P].GTSTSATLTGLTR.[G]		0.000588676	11	P02751	P02751 [2152-2164]		Fibronectin OS=Homo sapiens OX=9606 GN=FN1 PE=1 SV=4	P02751	0	1265.67	13	13.421	3.75	0.00262479	0.0224527	119.76	21.8037	253849	3.40693e+06							253849					654992		1.76054e+07	542806		7.76228e+06	1.1744e+07	4.93392e+06	884844		3.40693e+06	2.45378e+06		Not Found	Not Found	High	Not Found	Not Found
HAGDVEGHLSFLEK	[P].HAGDVEGHLSFLEK.[D]		8.76308e-08	20	P06727	P06727 [332-345]		Apolipoprotein A-IV OS=Homo sapiens OX=9606 GN=APOA4 PE=1 SV=3	P06727	0	1538.76	14	13.681	3.77	0.00218891	0.0192316	132.09	21.4404	157151	2.68867e+06				200318	166459	148364	987748		126299	101546		504104	293607	2.8976e+07	900316	191803	7.99591e+06	2.20492e+07	1.3383e+07	2.76714e+06	281278	4.47508e+06	2.61243e+06		Not Found	Not Found	Peak Found	Peak Found	Not Found
HFFFPK	[P].HFFFPK.[S]		0.126488	16	P10909	P10909 [217-222]		Clusterin OS=Homo sapiens OX=9606 GN=CLU PE=1 SV=1	P10909	0	822.43	6	2.312	1.21	0.0640346	0.281047	84.6	22.8718	2.48834e+06	5.18675e+06	3.5418e+06	350943	3.86739e+06	3.92792e+06	2.33882e+06	2.34082e+06	2.05543e+06	2.06214e+06	3.39953e+06	3.81208e+06	2.48834e+06	3.04916e+06	4.589e+06	2.44423e+07	3.74714e+06	3.42103e+06	1.25712e+07	1.35701e+07	1.69972e+07	4.34573e+06	2.80226e+06	9.01234e+06	5.86236e+06		High	Peak Found	Peak Found	High	High
HGPGLIYR	[P].HGPGLIYR.[Q]		0.0122424	59	P02765	P02765 [21-28]		Alpha-2-HS-glycoprotein OS=Homo sapiens OX=9606 GN=AHSG PE=1 SV=2	P02765	0	912.505	8	8.132	3.02	5.77316e-15	1.09882e-13	88.72	28.9618	5.1324e+07	4.71522e+08	5.1324e+07	4.61562e+07	4.28163e+07	8.25241e+07	4.02847e+07	5.92628e+07	3.12296e+08	5.52331e+07	4.26643e+07	3.69036e+07	5.75288e+07	3.57326e+08	1.19892e+08	6.75131e+08	3.15214e+08	8.38751e+07	4.64113e+08	6.37114e+08	5.95646e+08	4.79049e+08	8.25766e+07	6.63127e+08	5.63142e+08		High	High	High	High	High
HPICEVSK	[P].HPICEVSK.[V]	1xCarbamidomethyl [C4]	0.00267218	12	P07359	P07359 [17-24]		Platelet glycoprotein Ib alpha chain OS=Homo sapiens OX=9606 GN=GP1BA PE=1 SV=2	P07359	0	969.482	8	0.735	-0.44	0.580465	0.988376	43.52	20.8725	1.16246e+06	757303	249933	328131	1.29835e+06	779117	1.61831e+06	1.03735e+06	1.54554e+06	1.46203e+06		1.09136e+06	1.2382e+06	93436	1.33426e+06			1.60866e+06	373674	352425		1.08092e+06	1.00283e+06	601333	757303		High	Peak Found	Peak Found	High	High
LDDYVNTQGASLFSVTK	[P].LDDYVNTQGASLFSVTK.[K]		4.06124e-06	61	P00747	P00747 [22-38]		Plasminogen OS=Homo sapiens OX=9606 GN=PLG PE=1 SV=2	P00747	0	1857.92	17	1.427	0.51	0.414428	0.887885	53.11	24.2442	7.78021e+06	1.20913e+07	1.04984e+07	1.36618e+07	7.20375e+06	8.3115e+06	7.63943e+06	8.11069e+06	9.26679e+06	5.58976e+06	7.28153e+06	7.78021e+06	7.53384e+06	1.15781e+07	8.73117e+06	2.81579e+07	9.3424e+06	1.48195e+07	1.30399e+07	1.83737e+07	2.21392e+07	5.13074e+06	5.94103e+06	1.26274e+07	7.96867e+06		High	Peak Found	High	High	High
LPPTSAHGNVAEGETKPDPDVTER	[P].LPPTSAHGNVAEGETKPDPDVTER.[C]		4.36388e-09	110	P02790	P02790 [26-49]		Hemopexin OS=Homo sapiens OX=9606 GN=HPX PE=1 SV=2	P02790	0	2517.22	24	1.173	0.23	0.704121	0.999954	65.43	24.732	1.28968e+07	1.4969e+07	1.28968e+07	1.73089e+07	2.26808e+07	1.55819e+07	2.18575e+07	1.59185e+07	8.10737e+06	1.12129e+07	1.24273e+07	5.31581e+06	6.09513e+06	2.01488e+07	1.04296e+07	1.41644e+07	2.53555e+07	4.9842e+06	2.51946e+07	2.70218e+07	1.89504e+07	1.25514e+07	1.58194e+07	9.53455e+06	9.47824e+06		High	High	High	High	High
LSIEPIGVR	[P].LSIEPIGVR.[F]		0.0311736	10	P00450	P00450 [473-481]		Ceruloplasmin OS=Homo sapiens OX=9606 GN=CP PE=1 SV=1	P00450	0	983.588	9	100	6.64	1e-17	1.91834e-16				2.47876e+07														6.69758e+07	4.47626e+06		2.86904e+07	3.57687e+07	6.41748e+07	5.84234e+06		2.14156e+07	1.26222e+07		Not Found	Not Found	Not Found	Not Found	Not Found
LVPALDGCLR	[P].LVPALDGCLR.[R]	1xCarbamidomethyl [C8]	0.0333553	11	P04278	P04278 [186-195]		Sex hormone-binding globulin OS=Homo sapiens OX=9606 GN=SHBG PE=1 SV=2	P04278	0	1113.61	10	14.535	3.86	3.86308e-05	0.00048986	110.29	20.1556	75184.7	1.09278e+06				75184.7								873862	146485	4.41057e+06	660358		1.36655e+06	5.74105e+06	4.38586e+06	413268		2.54663e+06	666336		Not Found	Not Found	High	Peak Found	Not Found
LVWVHASPEHVVVTR	[P].LVWVHASPEHVVVTR.[N]		3.71223e-06	16	Q14624	Q14624 [791-805]		Inter-alpha-trypsin inhibitor heavy chain H4 OS=Homo sapiens OX=9606 GN=ITIH4 PE=1 SV=4	Q14624	0	1728.95	15	6.296	2.65	0.0143916	0.0896115	128.73	21.0029	297994	1.80333e+06	270069		441761		403889	328806	269265		354678	203137	185223	682023	170070	3.27016e+07	610328			1.20885e+07	2.54628e+07	1.36009e+06	264807	2.391e+06	3.3207e+06		Peak Found	Not Found	High	Peak Found	Peak Found
NCDDPETEEAALVAIDYINQNLPWGYK	[P].NCDDPETEEAALVAIDYINQNLPWGYK.[H]	1xCarbamidomethyl [C2]	6.48296e-11	42	P02765	P02765 [31-57]		Alpha-2-HS-glycoprotein OS=Homo sapiens OX=9606 GN=AHSG PE=1 SV=2	P02765	0	3138.44	27	3.2	1.68	0.117244	0.429683	97.9	20.9238	469685	1.51959e+06	469685	173252	452348	756683	458890	606793	1.98911e+06	692450	466476	398873	759094	747949	717762	2.14841e+07	830375	571415	5.20728e+06	1.30442e+07	1.42247e+07	1.49805e+06	790219	1.54145e+06	2.03087e+06		Peak Found	Peak Found	High	High	High
NGYSFSIPVK	[P].NGYSFSIPVK.[V]		0.0178422	10	P04114	P04114 [3715-3724]		Apolipoprotein B-100 OS=Homo sapiens OX=9606 GN=APOB PE=1 SV=2	P04114	0	1111.58	10	14.535	3.86	0.000107901	0.00127514	103.31	19.7786	66739.3	832629	53328.4	76843.9	66739.3		68773.1	65188.2	208618		55098.9			317833		4.20444e+06	376863		3.03589e+06	5.14522e+06	4.88928e+06	311712		800859	832629		Peak Found	Peak Found	High	Not Found	Peak Found
NQEQVSPLTLLK	[P].NQEQVSPLTLLK.[L]		6.72025e-05	36	P08697	P08697 [40-51]		Alpha-2-antiplasmin OS=Homo sapiens OX=9606 GN=SERPINF2 PE=1 SV=3	P08697	0	1369.77	12	0.905	-0.14	0.839961	0.999954	66.51	22.4259	2757753	2.87672e+06	3.32259e+06	1.14452e+06	8.08582e+06	2.13538e+06	5.69512e+06	6.24232e+06	4.22869e+06	2.15407e+06	2.19979e+06	2757753	1.6563e+06	3.28799e+06	3.15812e+06	5.66667e+06	154178	2.31473e+06	2.94575e+06	1.58786e+06	3.81924e+06	1.22609e+06	6.17037e+06	2.10143e+06	2.80932e+06		High	Peak Found	High	High	High
NSPLDEENLTQENQDR	[P].NSPLDEENLTQENQDR.[G]		1.76132e-07	64	P01011	P01011 [26-41]		Alpha-1-antichymotrypsin OS=Homo sapiens OX=9606 GN=SERPINA3 PE=1 SV=2	P01011	0	1901.85	16	1.001	0	0.843947	0.999954	35.42	26.0113	3.42493e+07	3.33887e+07	3.42493e+07	5.34931e+07	2.78699e+07	1.81517e+07	3.91847e+07	5.01932e+07	3.00745e+07	3.4306e+07	3.211e+07	3.55334e+07	2.42715e+07	3.43393e+07	2.22935e+07	3.51316e+07	3.55524e+07	2.9519e+07	3.69825e+07	2.8417e+07	4.23397e+07	3.24643e+07	2.11276e+07	5.83767e+07	3.17334e+07		High	High	High	High	High
QELLCGASLISDR	[P].QELLCGASLISDR.[W]	1xCarbamidomethyl [C5]	3.05621e-05	14	P00734	P00734 [387-399]		Prothrombin OS=Homo sapiens OX=9606 GN=F2 PE=1 SV=2	P00734	0	1461.74	13	7.359	2.88	0.0226034	0.126128	129.52	21.7882	433271	3.18845e+06							433271					403102		1.37223e+07	707727		6.36472e+06	1.27518e+07	1.21959e+07	634952		3.18845e+06	1.34642e+06		Not Found	Not Found	High	Not Found	Not Found
SFSILGSDVR	[P].SFSILGSDVR.[V]		0.016663	14	P04114	P04114 [3282-3291]		Apolipoprotein B-100 OS=Homo sapiens OX=9606 GN=APOB PE=1 SV=2	P04114	0	1080.57	10	4.672	2.22	0.0471933	0.221526	98.82	22.0014	740180	3.45814e+06							740180					532946		1.05452e+07	1.15329e+06		4.66579e+06	9.60402e+06	1.06436e+07	1.22163e+06		3.45814e+06	2.32811e+06		Not Found	Not Found	High	Not Found	Not Found
SGGTNINEALLR	[P].SGGTNINEALLR.[A]		0.000170851	17	P19823	P19823 [383-394]		Inter-alpha-trypsin inhibitor heavy chain H2 OS=Homo sapiens OX=9606 GN=ITIH2 PE=1 SV=2	P19823	0	1244.66	12	6.575	2.72	0.000137602	0.00160278	110.47	23.8734	2.02892e+06	1.33391e+07							2.02892e+06					2.49047e+06		4.84357e+07	3.40003e+06		2.0575e+07	3.53178e+07	2.41234e+07	4.85159e+06		1.33391e+07	9.0962e+06		Not Found	Not Found	Peak Found	Not Found	Not Found
SGLPVSLLTLYLDNNK	[P].SGLPVSLLTLYLDNNK.[I]		3.01704e-06	27	P51884	P51884 [201-216]		Lumican OS=Homo sapiens OX=9606 GN=LUM PE=1 SV=2	P51884	0	1746.96	16	16.783	4.07	1.39446e-05	0.000185787	128.13	20.3553	70025.6	1.27133e+06			74035.3	101619	79611.7	66233.1	408754	52660.6	60340.2	43291.1		444848	181997	1.11769e+07	1.00085e+06	113653	3.05468e+06	6.46443e+06	1.14135e+07	1.02462e+06	137106	2.08078e+06	1.57744e+06		Not Found	Not Found	Peak Found	High	Peak Found
SGTFEQVSQLVK	[P].SGTFEQVSQLVK.[E]		0.00473743	12	P02774	P02774 [54-65]		Vitamin D-binding protein OS=Homo sapiens OX=9606 GN=GC PE=1 SV=2	P02774	0	1322.7	12	40.441	5.34	1e-17	1.91834e-16	145.72	23.121	144211	8.97834e+06	143560	156162	102220	180688	228956	172155	4.22262e+06	139839	144211	89925.6	107167	3.26713e+06	100696	1.29005e+08	4.15603e+06	206680	3.19235e+07	7.33881e+07	8.56459e+07	5.77471e+06	156810	2.47772e+07	1.39592e+07		Peak Found	Peak Found	Peak Found	Peak Found	Peak Found
SLSHLLSQYYGAGVAR	[P].SLSHLLSQYYGAGVAR.[D]		1.84864e-07	24	Q96PD5	Q96PD5 [295-310]		N-acetylmuramoyl-L-alanine amidase OS=Homo sapiens OX=9606 GN=PGLYRP2 PE=1 SV=1	Q96PD5	0	1721.9	16	13.342	3.74	0.000884752	0.00878071	102.53	22.179	271642	4.47679e+06	114074	830078	211734	182838	191532	438865	9.87243e+06	188581	348500	699133		2.45241e+06		6.87084e+06	3.71875e+06	308344	3.29296e+06	6.79174e+06	4.88928e+06	4.09911e+06		6.23076e+06	5.82406e+06		Peak Found	Peak Found	High	Not Found	High
SPVDAAFR	[P].SPVDAAFR.[Q]		0.0242509	26	P02790	P02790 [95-102]		Hemopexin OS=Homo sapiens OX=9606 GN=HPX PE=1 SV=2	P02790	0	862.442	8	100	6.64	1e-17	1.91834e-16	147.34		146056	5.04602e+07	111801	220647	184885	106640	146056	131274	1.81989e+07	194733	144156	182504	72697.2	1.52865e+07	467476	1.89492e+08	2.19319e+07	240892	1.5188e+08	1.5388e+08	1.7325e+08	3.88004e+07	265858	1.0175e+08	6.56239e+07		Peak Found	Peak Found	High	Peak Found	Peak Found
SSAFAAFVK	[P].SSAFAAFVK.[R]		0.0509336	18	P01024	P01024 [1063-1071]		Complement C3 OS=Homo sapiens OX=9606 GN=C3 PE=1 SV=2	P01024	0	927.493	9	8.549	3.1	1.12459e-05	0.000151914	126.05	22.7433	1.06543e+06	5.95596e+06	978607	975952	1.91969e+06	1.11141e+06	1.33717e+06	193386	1.894e+06	1.06543e+06	1.38326e+06	696978	863685	3.81305e+06	1.2378e+06	4.97084e+07	3.3828e+06	2.24747e+06	3.52253e+07	2.76815e+07	4.10434e+07	3.72072e+06	1.72935e+06	2.05563e+07	9.30318e+06		Peak Found	Peak Found	High	High	Peak Found
STWLTAYVVK	[P].STWLTAYVVK.[V]		0.00821916	14	P01024	P01024 [1075-1084]		Complement C3 OS=Homo sapiens OX=9606 GN=C3 PE=1 SV=2	P01024	0	1167.64	10	11.73	3.55	0.00607978	0.0450701	132.2	21.7078	183071	3.24217e+06	173698	347100	196704	374833	180452	148514	1.21715e+06	183071	146616	186243	181940	1.58807e+06	248682	1.70487e+07	1.6622e+06	443241	1.53217e+07	2.24541e+07	2.02946e+07	1.80246e+06	321486	7.76267e+06	5.83183e+06		Peak Found	Peak Found	High	High	Peak Found
SYTLILPSLELPVLHVPR	[P].SYTLILPSLELPVLHVPR.[N]		9.77883e-07	40	P04114	P04114 [3294-3311]		Apolipoprotein B-100 OS=Homo sapiens OX=9606 GN=APOB PE=1 SV=2	P04114	0	2047.2	18	25.076	4.65	0.000141208	0.00164281	133.23	21.2969	104863	2.47158e+06	60556.3	104863	71299.1	458445			598667		72393.1	110751		1.13048e+06	159293	1.98863e+07	2.47158e+06	181310	1.14962e+07	2.45124e+07	2.61433e+07	2.24814e+06		1.77905e+06	4.03411e+06		Peak Found	Peak Found	High	High	Peak Found
TADLEDVLPLAEDITNILSK	[P].TADLEDVLPLAEDITNILSK.[C]		2.13742e-07	29	P02774	P02774 [245-264]		Vitamin D-binding protein OS=Homo sapiens OX=9606 GN=GC PE=1 SV=2	P02774	0	2170.15	20	3.091	1.63	0.15565	0.52076	128.53	19.9188	228455	762746	87663.2	163679	157632	289206	279141	278471	529530	570920	136167		187422	384605	282068	1.9728e+07	68371	289996	5.29779e+06	1.05933e+07	5.71004e+06	273864	214454	1.61952e+06	1.51267e+06		Peak Found	Peak Found	Peak Found	Peak Found	Peak Found
TSAHGNVAEGETKPDPDVTER	[P].TSAHGNVAEGETKPDPDVTER.[C]		2.87051e-12	60	P02790	P02790 [29-49]		Hemopexin OS=Homo sapiens OX=9606 GN=HPX PE=1 SV=2	P02790	0	2210.03	21	1.222	0.29	0.571063	0.985355	57.05	23.9842	7.06227e+06	9.53194e+06	1.16927e+07	6.45976e+06	9.7953e+06	8.81312e+06	6.67209e+06	1.92504e+07	7.06227e+06	4.08128e+06	9.18004e+06	4.63559e+06	4.6978e+06	7.31519e+06	7.31857e+06	7.92843e+06	1.48567e+07	9.51276e+06	9.56101e+06	1.28579e+07	2.09615e+07	3.65638e+06	9.55115e+06	5.64075e+06	1.17362e+07		High	Peak Found	High	High	High
TTWGPQAFVK	[P].TTWGPQAFVK.[S]		0.049924	34	Q9IFX2	Q9IFX2 [982-991]		Non-structural polyprotein 1AB OS=Human astrovirus-8 OX=43358 GN=ORF1 PE=1 SV=2	Q9IFX2	0	1134.59	10	0.918	-0.12	0.801899	0.999954	44.94	21.3074	1.33011e+06	1.26512e+06	736854	976960	2.12628e+06	1.67934e+06	1.94202e+06	1.34521e+06	1.89452e+06	1.10298e+06	1.2501e+06	1.33011e+06	983590	655329	1.20497e+06	585645	2.14265e+06	1.76179e+06	1.35619e+06	989604	648222	1.32828e+06	1.59687e+06	2.40031e+06	1.186e+06		High	High	High	High	High
VDPATYGQFYGGDSYIILYNYR	[P].VDPATYGQFYGGDSYIILYNYR.[H]		4.27825e-10	15	P06396	P06396 [460-481]		Gelsolin OS=Homo sapiens OX=9606 GN=GSN PE=1 SV=1	P06396	0	2575.21	22	13.14	3.72	0.000183083	0.00209984	49.9	22.3711	383650	5.0411e+06							383650					6.11995e+06		8.60538e+06	1.03458e+06		5.95248e+06	5.0411e+06	6.73781e+06	1.14708e+06		3.72976e+06	2.50496e+06		Not Found	Not Found	High	Not Found	Not Found
WNVASLIYETK	[P].WNVASLIYETK.[G]		0.00155938	10	P02748	P02748 [197-207]		Complement component C9 OS=Homo sapiens OX=9606 GN=C9 PE=1 SV=2	P02748	0	1323.69	11	8.18	3.03	0.0070504	0.0509831	136.75	19.8962	148253	827540			125714			50203.2	190763	172988	148253	93701	154347	186755	93377.8	3.18859e+06	390406	94844.9	3.51301e+06	3.44493e+06	7.35011e+06	460841	107910	2.17293e+06	1.48603e+06		Not Found	Not Found	Peak Found	Peak Found	Peak Found
YTFHSHGITYYK	[P].YTFHSHGITYYK.[E]		0.000831621	20	P00450	P00450 [117-128]		Ceruloplasmin OS=Homo sapiens OX=9606 GN=CP PE=1 SV=1	P00450	0	1516.72	12	3.519	1.81	0.173514	0.564035	116.28	21.5313	570923	2.45996e+06	463823	1.06329e+06	570923	137462	909488	590475	2.69551e+06	399491	544473	826868	569128	3.89422e+06	151622	5.09611e+06	1.3125e+06	484560	2.91695e+06	3.74667e+06	1.19503e+06	2.07456e+06	167044	3.76046e+06	3.60996e+06		High	Peak Found	High	Peak Found	Peak Found
ATWTELPWPHEK	[Q].ATWTELPWPHEK.[V]		0.00415571	31	P02790	P02790 [391-402]		Hemopexin OS=Homo sapiens OX=9606 GN=HPX PE=1 SV=2	P02790	0	1494.74	12	5.527	2.47	0.0308117	0.160425	77.94	20.6277	202362	1.41777e+06	175000	318270	145526	191789	116544	106835	1.99226e+06	253890	213518	346458		957259		1.47816e+06	1.56818e+06	96607	1.61449e+06	1.45787e+06	1.44024e+06	1.16749e+06	78221.2	1.15355e+06	1.41777e+06		Peak Found	Peak Found	High	High	Peak Found
AVDTAVDGVFIR	[Q].AVDTAVDGVFIR.[S]		0.000238064	35	P19827	P19827 [43-54]		Inter-alpha-trypsin inhibitor heavy chain H1 OS=Homo sapiens OX=9606 GN=ITIH1 PE=1 SV=3	P19827	0	1262.67	12	17.07	4.09	2.06346e-09	3.4602e-08	136.36	24.3647	937439	2.06658e+07	620428	2.48309e+06	773154		895357	1.05161e+06	2.07329e+07	215310	981499	1.80368e+06	117888	1.58136e+07	156927	2.5674e+07	2.46815e+07	1.26194e+06	2.06642e+07	2.06674e+07	2.44368e+07	2.74482e+07	392955	1.735e+07	2.5775e+07		High	High	High	Peak Found	Peak Found
CLGFGSGHFR	[Q].CLGFGSGHFR.[C]	1xCarbamidomethyl [C1]	0.000872832	24	P02751	P02751 [2235-2244]		Fibronectin OS=Homo sapiens OX=9606 GN=FN1 PE=1 SV=4	P02751	0	1137.53	10	25.2	4.66	0.000128704	0.00150816	142.93	21.8235	141650	3.56956e+06		361995		152378	56598.2	46403	6.43954e+06	57791.6	141650			1.76868e+06		1.01675e+07	3.56956e+06	74753.1	4.26017e+06	5.83792e+06	2.82027e+06	5.15019e+06	120626	2.44231e+06	4.07608e+06		Not Found	Peak Found	High	Not Found	Not Found
DACQGDSGGVFAVR	[Q].DACQGDSGGVFAVR.[D]	1xCarbamidomethyl [C3]	5.85262e-05	10	P00736	P00736 [648-661]		Complement C1r subcomponent OS=Homo sapiens OX=9606 GN=C1R PE=1 SV=2	P00736	0	1438.64	14	5.88	2.56	0.00649392	0.0476319	56.58	20.4221	203595	1.20133e+06		266243					2.62445e+06		152752	155688		720872		1.64633e+06	1.48873e+06		1.18569e+06	973029	1.20133e+06	1.18244e+06		1.66629e+06	1.26767e+06		Not Found	Peak Found	High	Not Found	Not Found
DEPPQSPWDR	[Q].DEPPQSPWDR.[V]		0.0297301	12	P02647	P02647 [25-34]		Apolipoprotein A-I OS=Homo sapiens OX=9606 GN=APOA1 PE=1 SV=1	P02647	0	1226.54	10	0.54	-0.89	0.427093	0.899828	25.57	19.8387	503170	434461	425115	661110	449931	375228	379170	503170	415190	693806	890354	2.04746e+06	1.52082e+06	567290		517525	450851	483082	194734	259873	229449	77541.2	675745	434461	186573		High	Peak Found	Peak Found	Not Found	Peak Found
FELHYQEVK	[Q].FELHYQEVK.[W]		0.000981615	34	P19823	P19823 [179-187]		Inter-alpha-trypsin inhibitor heavy chain H2 OS=Homo sapiens OX=9606 GN=ITIH2 PE=1 SV=2	P19823	0	1192.6	9	7.937	2.99	7.47571e-06	0.000102119	123.78	23.5612	1.27887e+06	1.10985e+07	706032	1.66255e+06	1.6404e+06	1.23223e+06	1.49663e+06	1.69935e+06	1.80508e+07	764152	1.2736e+06	1.27887e+06	658857	5.91414e+06	1.27163e+06	2.85609e+07	1.33401e+07	1.15404e+06	1.2773e+07	1.38437e+07	1.02664e+07	1.87394e+07	849205	1.06665e+07	1.15479e+07		High	Peak Found	High	High	High
FGPYCGHGFPGPLNIETK	[Q].FGPYCGHGFPGPLNIETK.[S]	1xCarbamidomethyl [C5]	0.000188209	12	P09871	P09871 [247-264]		Complement C1s subcomponent OS=Homo sapiens OX=9606 GN=C1S PE=1 SV=1	P09871	0	1990.95	18	8.229	3.04	0.000840258	0.00835619	103.46	20.3938	146263	1.23143e+06	85173.4	213446					2.74439e+06		146263	89301		983282		1.24663e+06	1.21641e+06	141772	1.34957e+06	1.01221e+06	1.34421e+06	1.19086e+06		1.86973e+06	1.59087e+06		Peak Found	Peak Found	High	Not Found	Not Found
FPILLDFK	[Q].FPILLDFK.[T]		0.0146308	28	P05546	P05546 [230-237]		Heparin cofactor 2 OS=Homo sapiens OX=9606 GN=SERPIND1 PE=1 SV=3	P05546	0	992.582	8	6.41	2.68	5.63565e-05	0.000699137	134.57	24.5624	2.69689e+06	2.20784e+07	1.78169e+06	6.39461e+06	1.75853e+06	905408	2.69689e+06	3.55371e+06	4.03783e+07	2.32188e+06	4.07341e+06	6.19664e+06	683179	3.71636e+07	437426	7.97586e+06	4.12077e+07	4.24532e+06	3.6367e+07	2.26559e+07	1.86721e+07	4.50401e+07	543110	2.15157e+07	5.08041e+07		High	High	High	Peak Found	High
GFFPDSVNK	[Q].GFFPDSVNK.[A]		0.0757218	30	P04114	P04114 [709-717]		Apolipoprotein B-100 OS=Homo sapiens OX=9606 GN=APOB PE=1 SV=2	P04114	0	1010.49	9	8.767	3.13	0.0116987	0.0761078	56.91	21.7546	361689	3.17652e+06	328629	1.65298e+06	407763	224113	329719	355433	3.60723e+06	133719	368056	553045		2.93199e+06		3.00246e+06	3.65654e+06	770187	4.00921e+06	4.23344e+06	3.18133e+06	3.87199e+06		3.03386e+06	3.17172e+06		High	Peak Found	High	Not Found	Peak Found
GHNSVFLIK	[Q].GHNSVFLIK.[G]		0.00566719	55	P02790	P02790 [104-112]		Hemopexin OS=Homo sapiens OX=9606 GN=HPX PE=1 SV=2	P02790	0	1014.57	9	5.463	2.45	3.17316e-10	5.45268e-09	117.42	26.0456	8.54372e+06	6.07186e+07	7.90692e+06	2.19027e+07	1.14108e+07	5.24835e+06	7.50441e+06	8.54372e+06	6.94984e+07	5.69961e+06	1.00551e+07	1.61048e+07	3.43428e+06	5.13642e+07	3.63481e+06	6.08682e+07	5.69552e+07	7.19112e+06	7.87478e+07	6.10476e+07	6.36639e+07	7.0484e+07	5.86333e+06	7.60189e+07	6.05694e+07		Peak Found	High	High	High	High
GIPFFGQVR	[Q].GIPFFGQVR.[L]		0.0570344	24	P01023	P01023 [362-370]		Alpha-2-macroglobulin OS=Homo sapiens OX=9606 GN=A2M PE=1 SV=3	P01023	0	1020.56	9	1.044	0.06	0.928328	0.999954	116.1	21.1793	932875	1.44188e+06	441743	2.23866e+06	932875	148274	739981	844878	2.45768e+06	557667	3.1858e+06	7.90135e+06	2.18591e+06	995877	72715	2.30921e+06	2.42871e+06	684629	1.38596e+06	2.96519e+06	1.35635e+06	1.50007e+06	336784	2.47578e+06	1.88065e+06		High	Peak Found	High	Peak Found	High
GTPDVSSALDK	[Q].GTPDVSSALDK.[L]		0.00321954	12	P02654	P02654 [26-36]		Apolipoprotein C-I OS=Homo sapiens OX=9606 GN=APOC1 PE=1 SV=1	P02654	0	1089.54	11																																No Quan Values	Peak Found	Peak Found	High	Not Found	Peak Found
HLGDVLNFLPL	[Q].HLGDVLNFLPL.[-]		0.0142354	15	P06681	P06681 [742-752]		Complement C2 OS=Homo sapiens OX=9606 GN=C2 PE=1 SV=2	P06681	0	1237.69	11	7.833	2.97	0.00838034	0.0583862	136.1	22.2411	357684	4.59951e+06	144590	1.04465e+06	577015	214407	339980	357684	7.50994e+06	261347	504985	892998	225760	3.60762e+06	170358	4.75753e+06	7.19393e+06	426284	4.48372e+06	4.7183e+06	8.28077e+06	7.05187e+06	46168.3	1.648e+06	5.99492e+06		Peak Found	Peak Found	High	Peak Found	Peak Found
LEWGLER	[Q].LEWGLER.[T]		0.110095	10	P13671	P13671 [843-849]		Complement component C6 OS=Homo sapiens OX=9606 GN=C6 PE=1 SV=3	P13671	0	902.473	7	7.411	2.89	0.025182	0.136827	104.69	21.4258	227756	2.5894e+06	212062	629972	119914			177631	3.27722e+06		227756	423620		2.07831e+06		2.71885e+06	1.48421e+06		2.56167e+06	2.7515e+06	3.32384e+06	2.61742e+06	167876	2.81241e+06	1.8347e+06		Peak Found	Peak Found	High	Not Found	Peak Found
LGAGSIEECAAK	[Q].LGAGSIEECAAK.[C]	1xCarbamidomethyl [C9]	0.000644008	11	P00747	P00747 [41-52]		Plasminogen OS=Homo sapiens OX=9606 GN=PLG PE=1 SV=2	P00747	0	1205.58	12	7.359	2.88	0.0130367	0.0830103	102.24	21.9631	450866	3.63763e+06	389808	706057	450866	173254	442173	473247	5.27057e+06		277120	809988		2.41421e+06		5.96052e+06		395717	4.84993e+06	6.9819e+06	2.84511e+06	2.37587e+06		3.63763e+06	5.5523e+06		Peak Found	Peak Found	Peak Found	Not Found	Peak Found
LNEINYEDHK	[Q].LNEINYEDHK.[L]		0.00321954	30	P00751	P00751 [339-348]		Complement factor B OS=Homo sapiens OX=9606 GN=CFB PE=1 SV=2	P00751	0	1274.6	10	11.537	3.53	6.07651e-08	9.50163e-07	116.7	23.6475	1.0568e+06	1.20837e+07	385625	1.45407e+06	1.18448e+06		341224	717900	2.07251e+07	281244	1.0568e+06	1.1201e+06		7.7535e+06		1.18057e+07	7.91082e+06	661403	1.24422e+07	1.23683e+07	2.00528e+07	1.48979e+07		1.34706e+07	9.86993e+06		Peak Found	Peak Found	High	Not Found	High
LWAFDAVK	[Q].LWAFDAVK.[G]		0.0932151	14	P02760	P02760 [302-309]		Protein AMBP OS=Homo sapiens OX=9606 GN=AMBP PE=1 SV=1	P02760	0	949.514	8	14.836	3.89	4.62834e-09	7.6297e-08	139.94	24.4982	1.28656e+06	2.24112e+07	536885	3.11708e+06	1.28656e+06	990505	1.09982e+06	1.38829e+06	3.83857e+07	495491	2.12314e+06	2.1529e+06	461177	1.54851e+07	161817	2.54498e+07	3.84607e+07	1.0711e+06	2.1719e+07	2.52072e+07	2.23001e+07	3.46142e+07	447369	2.25229e+07	3.95074e+07		Peak Found	Peak Found	High	Peak Found	Peak Found
LYGDTGVLGR	[Q].LYGDTGVLGR.[F]		0.00398726	20	P07360	P07360 [102-111]		Complement component C8 gamma chain OS=Homo sapiens OX=9606 GN=C8G PE=1 SV=3	P07360	0	1050.56	10	4.991	2.32	0.0451754	0.21433	124.94	22.0882	669761	3.78886e+06	327973	1.3558e+06	669761	235095	732595	553965	5.12211e+06	293528	1.05645e+06	936984	151135	3.57751e+06	131134	3.67945e+06	4.17234e+06	722178	5.47204e+06	3.90151e+06	4.34855e+06	3.63301e+06	179668	6.14989e+06	4.7058e+06		High	Peak Found	High	Peak Found	High
NQSNNQFVLYR	[Q].NQSNNQFVLYR.[I]		8.1552e-05	11	P01042	P01042 [48-58]		Kininogen-1 OS=Homo sapiens OX=9606 GN=KNG1 PE=1 SV=2	P01042	0	1382.68	11	10.195	3.35	0.00210116	0.0186119	63.94	20.9511	149968	1.87734e+06		357303	140168		149968	189831	5.38908e+06		122796	136320		857307		2.99948e+06	1.01823e+06		1.77811e+06	2.29084e+06	1.87734e+06	1.70543e+06		1.93526e+06	1.98904e+06		Not Found	Peak Found	High	Not Found	Peak Found
NVVFDVQIPK	[Q].NVVFDVQIPK.[G]		0.0244164	10	P19823	P19823 [103-112]		Inter-alpha-trypsin inhibitor heavy chain H2 OS=Homo sapiens OX=9606 GN=ITIH2 PE=1 SV=2	P19823	0	1158.65	10	1.402	0.49	0.78562	0.999954	42.16	21.2563	1.02416e+06	1.48068e+06	793579	732060	669467	1.42994e+06	1.02416e+06	1.2815e+06	1.58976e+06	687785	1.26176e+06	1.12379e+06	938746	1.38345e+06	754371	1.76633e+06	2.5509e+06	1.1824e+06	1.54247e+06	1.42136e+06	1.38827e+06	1.7704e+06	953634	1.72225e+06	1.65569e+06		High	Peak Found	High	High	Peak Found
PRPAFSAIR	[Q].PRPAFSAIR.[R]		0.00650429	22	P02745	P02745 [113-121]		Complement C1q subcomponent subunit A OS=Homo sapiens OX=9606 GN=C1QA PE=1 SV=2	P02745	0	1014.58	9	1.334	0.42	0.740939	0.999954	46.17	21.8272	1.58639e+06	2.13449e+06	1.15762e+06	833497	1.75603e+06	1.58639e+06	1.60713e+06	2.28541e+06	2.56705e+06	1.60548e+06	1.41943e+06	1.08882e+06	1.47421e+06	1.44632e+06	1.12711e+06	2.56696e+06	2.974e+06	1.33729e+06	2.0452e+06	2.14357e+06	2.12546e+06	2.49437e+06	1.2489e+06	2.32071e+06	2.56935e+06		High	Peak Found	High	High	High
SEDSTFYLGER	[Q].SEDSTFYLGER.[T]		0.00224859	32	P00450	P00450 [722-732]		Ceruloplasmin OS=Homo sapiens OX=9606 GN=CP PE=1 SV=1	P00450	0	1303.58	11	11.165	3.48	3.12372e-12	5.67875e-11	109.53	25.0716	2.44477e+06	3.2818e+07	2.45955e+06	6.04551e+06	2.4284e+06	1.08941e+06	3.55771e+06	2.30438e+06	3.20663e+07	1.63062e+06	2.44477e+06	3.08596e+06	1.35752e+06	3.12644e+07	860309	3.56754e+07	4.11309e+07	2.91614e+06	2.30532e+07	3.2176e+07	3.34727e+07	4.0873e+07	1.12076e+06	4.27003e+07	3.34827e+07		High	Peak Found	High	High	High
SEPLAATGTGDFNR	[Q].SEPLAATGTGDFNR.[Q]		7.71651e-05	13	P35443	P35443 [208-221]		Thrombospondin-4 OS=Homo sapiens OX=9606 GN=THBS4 PE=1 SV=2	P35443	0	1435.68	14	1.273	0.35	0.719496	0.999954	58.55	19.8017	397813	516117	814701	397813	266954	603112	309713	439620	1.72218e+06	413267	325896	146845	266314	309465	648930	693787	532276	364096	279943	432014	444404	500449	597719	621149	547359		High	Peak Found	Peak Found	High	High
SGQVLAALPR	[Q].SGQVLAALPR.[T]		0.0295293	15	Q96IY4	Q96IY4 [25-34]		Carboxypeptidase B2 OS=Homo sapiens OX=9606 GN=CPB2 PE=1 SV=2	Q96IY4	0	1011.59	10	1.322	0.4	0.771797	0.999954	22.72	20.5351	654273	865174							654273					380693		1.01122e+06	865174		819355	1.13843e+06	997740	769920		869101	614142		Not Found	Not Found	High	Not Found	Not Found
SLDCNAEVYVVPWEK	[Q].SLDCNAEVYVVPWEK.[K]	1xCarbamidomethyl [C4]	0.00223312	18	P01042	P01042 [348-362]		Kininogen-1 OS=Homo sapiens OX=9606 GN=KNG1 PE=1 SV=2	P01042	0	1808.85	15	1.233	0.3	0.789141	0.999954	51.44	20.4449	593948	833436	566969	531982	246558	692386	593948	989177	1.23753e+06	735528	473295	743446	515443	920118	215358	845557	984388	511550	1.06529e+06	968935	1.00592e+06	821488	476364	783088	580983		High	Peak Found	High	Peak Found	High
SLFDSPDFSK	[Q].SLFDSPDFSK.[I]		0.0146308	10	P36955	P36955 [336-345]		Pigment epithelium-derived factor OS=Homo sapiens OX=9606 GN=SERPINF1 PE=1 SV=4	P36955	0	1142.54	10	16.985	4.09	6.02975e-05	0.000745176	74.64	20.8418	88857.9	1.79047e+06	48440.8	164538	88857.9		69314.5	97828.1	3.20124e+06	62668	83255.6	221182		834602		2.06283e+06	1.77668e+06	88904.3	1.80437e+06	1.84215e+06	1.4861e+06	2.06498e+06		2.1125e+06	1.48785e+06		Peak Found	Peak Found	Peak Found	Not Found	Peak Found
TIIVVLENVQR	[Q].TIIVVLENVQR.[N]		0.00103025	18	P04114	P04114 [2087-2097]		Apolipoprotein B-100 OS=Homo sapiens OX=9606 GN=APOB PE=1 SV=2	P04114	0	1283.77	11	9.029	3.17	0.00462266	0.0359393	90.66	20.7951	146119	1.67339e+06	71978.1	390523		125449	139006	153597	2.43324e+06		96616.3	251679		1.04568e+06		1.11567e+06	2.14778e+06	327135	1.77862e+06	2.47755e+06	1.79776e+06	1.5744e+06		2.0925e+06	1.40796e+06		Peak Found	Peak Found	High	Not Found	Not Found
TISELQLSVSAGSPHPAIAR	[Q].TISELQLSVSAGSPHPAIAR.[L]		1.76132e-07	29	P0C0L4; P0C0L5	P0C0L4 [440-459]; P0C0L5 [440-459]		Complement C4-A OS=Homo sapiens OX=9606 GN=C4A PE=1 SV=2 Complement C4-B OS=Homo sapiens OX=9606 GN=C4B PE=1 SV=2	P0C0L4; P0C0L5	0	2034.1	20	0.593	-0.75	0.411314	0.885837	25.39	20.8409	1.20185e+06	676352	1.20185e+06	428330	802175	767251	1.76654e+06	1.14022e+06	1.0405e+06	2.33442e+06	1.29284e+06	1.67612e+06	1.2184e+06	459194	1.03012e+06	681690	249522	1.89267e+06	1.52047e+06	595684	600693	156058	1.1768e+06	671057	877223	Shared	High	Peak Found	Peak Found	High	High
TVSWAVTPK	[Q].TVSWAVTPK.[S]		0.0516175	10	P01023	P01023 [855-863]		Alpha-2-macroglobulin OS=Homo sapiens OX=9606 GN=A2M PE=1 SV=3	P01023	0	988.546	9	2.571	1.36	0.228334	0.664251	114.43	20.557	405597	1.13704e+06	161526	592509	306767		295317	204928	2.84237e+06	189612	963962	3.08936e+06	536268	524287		2.20846e+06	1.83626e+06	281508	998069	2.49129e+06	1.04001e+06	1.24312e+06		1.48253e+06	865310		Peak Found	Peak Found	High	Not Found	Peak Found
VGVISWGVVDVCK	[Q].VGVISWGVVDVCK.[N]	1xCarbamidomethyl [C12]	0.000968144	11	P00751	P00751 [714-726]		Complement factor B OS=Homo sapiens OX=9606 GN=CFB PE=1 SV=2	P00751	0	1417.75	13	7.284	2.86	0.00826201	0.0578519	54.81	21.0966	267967	1.97444e+06	238324	364401	201746		243721		5.87823e+06	189681	294625	337095		1.66408e+06		1.89203e+06	1.54711e+06	174876	1.89852e+06	2.10153e+06	3.83833e+06	2.50732e+06		2.7523e+06	2.0534e+06		Peak Found	Peak Found	High	Not Found	Peak Found
VVAGLNFR	[Q].VVAGLNFR.[I]		0.0551711	27	P01042	P01042 [189-196]		Kininogen-1 OS=Homo sapiens OX=9606 GN=KNG1 PE=1 SV=2	P01042	0	875.51	8	7.123	2.83	2.79554e-13	5.18882e-12	130.9	25.7646	5.82057e+06	5.11857e+07	2.43258e+06	1.35618e+07	5.82057e+06	4.12929e+06	4.44936e+06	7.25707e+06	7.8592e+07	3.02525e+06	7.99375e+06	9106656	1.75705e+06	5.66035e+07	1.34035e+06	6.22718e+07	5.30241e+07	5.95019e+06	4.8377e+07	5.72792e+07	4.18184e+07	6.53708e+07	3.4537e+06	7.25422e+07	4.94111e+07		Peak Found	Peak Found	High	Peak Found	High
YCYELDEK	[Q].YCYELDEK.[A]	1xCarbamidomethyl [C2]	0.0250897	21	P04004	P04004 [179-186]		Vitronectin OS=Homo sapiens OX=9606 GN=VTN PE=1 SV=1	P04004	0	1119.47	8	14.21	3.83	5.90545e-08	9.24901e-07	126.39	23.7886	855239	1.36352e+07	530321	2.67287e+06	855239	407348	676239	955455	1.17884e+07	301440	1.12438e+06	2.05647e+06	399222	7.60599e+06		1.55252e+07	1.36352e+07	853861	1.35768e+07	1.40276e+07	1.42248e+07	2.31166e+07	396529	1.88485e+07	1.28032e+07		High	Peak Found	High	Not Found	Peak Found
YPQDAVLALTQNHHK	[Q].YPQDAVLALTQNHHK.[Q]		7.10894e-06	14	P19827	P19827 [487-501]		Inter-alpha-trypsin inhibitor heavy chain H1 OS=Homo sapiens OX=9606 GN=ITIH1 PE=1 SV=3	P19827	0	1734.89	15	1.158	0.21	0.857417	0.999954	61.06	19.5119	374348	373271	116563	180655	431453	279256	412102	512200	481327	361334	494946	374348	258936	137748	322299	596952	287636	266637	567912	574968	217387	504120	432304	250377	620212		Peak Found	Peak Found	Peak Found	Peak Found	Peak Found
YYEGSEIVVAGR	[Q].YYEGSEIVVAGR.[I]		0.000394277	32	P19827	P19827 [503-514]		Inter-alpha-trypsin inhibitor heavy chain H1 OS=Homo sapiens OX=9606 GN=ITIH1 PE=1 SV=3	P19827	0	1342.66	12	16.922	4.08	2.45519e-09	4.09591e-08	129.31	24.446	996383	2.18587e+07	906057	3.53838e+06	996383	598351	956556	1.12054e+06	1.96666e+07	309856	1.34148e+06	1.76986e+06	285553	1.87899e+07	250066	2.93173e+07	2.18803e+07	950457	2.38659e+07	2.56571e+07	1.78156e+07	2.80905e+07	538509	2.18372e+07	2.29073e+07		Peak Found	High	High	Peak Found	Peak Found
ELQAAQAR	[QK].ELQAAQAR.[QL]		0.0932151	21	P02649	P02649 [114-121]		Apolipoprotein E OS=Homo sapiens OX=9606 GN=APOE PE=1 SV=1	Q63ZY3; P02649	0	886.474	8	1.26	0.33	0.773375	0.999954	45.89	22.5096	2.64137e+06	3.32978e+06	307612		2.57462e+06	3.16279e+06	2.24929e+06	2.70984e+06	3.52218e+06	1.39238e+06	3.78944e+06	3742688	1.58029e+06	211225	3.30851e+06	5.17002e+06	2.74269e+06	3.52514e+06	4.46307e+06	3.35119e+06	3.52081e+06	2.72607e+06	3.47667e+06	3.2241e+06	3.18555e+06		High	Not Found	High	High	High
PICLPSK	[RMK].PICLPSK.[GND]	1xCarbamidomethyl [C3]	0.0835014	11	P03951; P00739; P00738; P03952	P03951 [498-504]; P00739 [206-212]; P00738 [264-270]; P03952 [501-507]		Coagulation factor XI OS=Homo sapiens OX=9606 GN=F11 PE=1 SV=1 Haptoglobin-related protein OS=Homo sapiens OX=9606 GN=HPR PE=2 SV=2 Haptoglobin OS=Homo sapiens OX=9606 GN=HP PE=1 SV=1 Plasma kallikrein OS=Homo sapiens OX=9606 GN=KLKB1 PE=1 SV=1	P03951; P00739; P00738; P03952	0	814.449	7	0.176	-2.51	0.00529747	0.0401583	3.71	20.3686	1.1109e+06	242930	179853		569054		465632	151022		2.84645e+06	2.16869e+06	5.14263e+06	2.95881e+06	159104		146844		390198	448768			242930	80109.4	264934		Shared	Peak Found	Not Found	Peak Found	Not Found	High
AVFPSIVGRPR	[RQ].AVFPSIVGRPR.[QH]		0.00317542	14	P60709; P68133	P60709 [29-39]; P68133 [31-41]		Actin, cytoplasmic 1 OS=Homo sapiens OX=9606 GN=ACTB PE=1 SV=1 Actin, alpha skeletal muscle OS=Homo sapiens OX=9606 GN=ACTA1 PE=1 SV=1	A5A3E0; P63267; Q9BYX7; P60709; Q6S8J3; P62736; P68133; P0CG38; P68032; P63261	0	1198.71	11	0.363	-1.46	0.198752	0.61339	11.39	19.9292	804849	193487	1.33505e+06	875504	1.26129e+06	1.25464e+06	399406	475032	154460	804849	452605	512814	1.46669e+06	218241	2.91358e+06	195755	182681	1.48692e+06	134705	161635	128677	191244	607812	198558	189022	Shared	High	Peak Found	Peak Found	High	High
AEAEEDGDLQCLCVK	[RS].AEAEEDGDLQCLCVK.[T]	2xCarbamidomethyl [C11; C13]	4.25862e-05	18	P10720; P02776	P10720 [34-48]; P02776 [31-45]		Platelet factor 4 variant OS=Homo sapiens OX=9606 GN=PF4V1 PE=1 SV=1 Platelet factor 4 OS=Homo sapiens OX=9606 GN=PF4 PE=1 SV=2	P10720; P02776	0	1736.75	15	1.186	0.25	0.880776	0.999954	50.13	20.6349	730366	897912	1.2563e+06	789341	827451	537033	971654	571775	1.53274e+06	390227	575475	713162	730366	453150	476687	1.13909e+06	887180	1.45638e+06	908774	1.46773e+06	773268	946727	1.01215e+06	741198	805365	Shared	High	Peak Found	High	High	Peak Found
AEGTTGLAPAGQTSEESRPR	[S].AEGTTGLAPAGQTSEESRPR.[L]		8.39167e-06	13	P22105	P22105 [3638-3657]		Tenascin-X OS=Homo sapiens OX=9606 GN=TNXB PE=1 SV=5	Q16473; P22105	0	2014.98	20	0.995	-0.01	0.922222	0.999954	70.83	20.0961	496045	624765	454419	241896	628064	788470		496045	1.13565e+06	941292	308013		247089	428723	189060	762376	883750	284779	405680	477618	830137		691084	624765	680893		High	Peak Found	High	Peak Found	Peak Found
AHGNVAEGETKPDPDVTER	[S].AHGNVAEGETKPDPDVTER.[C]		1.06538e-09	55	P02790	P02790 [31-49]		Hemopexin OS=Homo sapiens OX=9606 GN=HPX PE=1 SV=2	P02790	0	2021.95	19	1.244	0.32	0.750701	0.999954	43.22	22.6292	2.83721e+06	3.65014e+06	2.83721e+06	2.12404e+06	4.00992e+06	6.35292e+06	3.47788e+06	5.48185e+06	5.04961e+06	2.6925e+06	2.63614e+06	2.48148e+06	2.43051e+06	3.16607e+06	3.53919e+06	3.76457e+06	5.60267e+06	3.03252e+06	3.47015e+06	5.59666e+06	5.76975e+06	3.51063e+06	4.3152e+06	3.23071e+06	4.10665e+06		High	Peak Found	High	High	High
ALTSDNHGATYAFSGTHYWR	[S].ALTSDNHGATYAFSGTHYWR.[L]		4.8273e-06	29	P02790	P02790 [265-284]		Hemopexin OS=Homo sapiens OX=9606 GN=HPX PE=1 SV=2	P02790	0	2255.03	20	1.667	0.74	0.563096	0.983477	52.02	20.6527	648670	999804	648670	567583	180302	718437	892690	719172	1.05048e+06	728767	523365	457505	169238	1.19826e+06	603384	1.01532e+06	1.36756e+06	744524	1.15776e+06	1.93291e+06	982961	813677	445614	1.34531e+06	984529		Peak Found	Peak Found	High	High	Peak Found
APHGPGLIYR	[S].APHGPGLIYR.[Q]		0.00324184	93	P02765	P02765 [19-28]		Alpha-2-HS-glycoprotein OS=Homo sapiens OX=9606 GN=AHSG PE=1 SV=2	P02765	0	1080.59	10	0.172	-2.54	4.53393e-12	8.21173e-11	4.34	28.7082	3.77612e+08	6.09619e+07	6.43047e+08	7.17562e+08	3.77612e+08	4.66122e+08	1.94564e+08	2.68659e+08	5.04877e+08	5.10727e+08	2.78015e+08	1.80827e+08	2.69452e+08	4.02028e+08	5.61442e+08	3.77595e+06	1.09777e+08	4.48632e+08	1.24398e+06	1.02077e+06	1.35492e+06	1.73795e+08	3.64033e+08	1.55724e+07	3.38536e+07		High	High	High	High	High
ASDLTWDNLK	[S].ASDLTWDNLK.[G]		0.00726172	14	P02787	P02787 [455-464]		Serotransferrin OS=Homo sapiens OX=9606 GN=TF PE=1 SV=3	P02787	0	1162.57	10	0.786	-0.35	0.64588	0.999954	55.19	20.1201	693008	446593		1.21527e+06	918989		268952	693008	463705	191220	434695	3.51701e+06	822643	318586		697790	795024	191966	276235	424122	377527	871499		1.97781e+06	470255		Not Found	Peak Found	Peak Found	Not Found	High
CAVAEYGVYVK	[S].CAVAEYGVYVK.[V]	1xCarbamidomethyl [C1]	0.000831621	12	P00739; P00738	P00739 [323-333]; P00738 [381-391]		Haptoglobin-related protein OS=Homo sapiens OX=9606 GN=HPR PE=2 SV=2 Haptoglobin OS=Homo sapiens OX=9606 GN=HP PE=1 SV=1	P00739; P00738	0	1258.61	11	0.504	-0.99	0.389538	0.862906	32.87	19.9166	669533	320178			669533		339233		180106	635574	1.6873e+06	10067386	1.02296e+06			145052			2.22193e+06		229661			1.83205e+06	320178	Shared	Not Found	Not Found	Not Found	Not Found	High
CCQFAESLR	[S].CCQFAESLR.[K]	2xCarbamidomethyl [C1; C2]	0.00412715	13	P0C0L4; P0C0L5	P0C0L4 [735-743]; P0C0L5 [735-743]		Complement C4-A OS=Homo sapiens OX=9606 GN=C4A PE=1 SV=2 Complement C4-B OS=Homo sapiens OX=9606 GN=C4B PE=1 SV=2	P0C0L4; P0C0L5	0	1170.5	9	4.623	2.21	0.0692586	0.297691	133.08	21.2693	226627	2.30092e+06	158842	234161			211387	219335	1.77294e+06	212952	259840	389959		676289		3.63532e+06	797191	199251	3.60437e+06	2.37215e+06	5.12493e+06	880897	150116	2.50594e+06	2.30092e+06	Shared	Peak Found	Peak Found	High	Not Found	Not Found
CGLHQLLR	[S].CGLHQLLR.[G]	1xCarbamidomethyl [C1]	0.00493749	30	P0C0L4; P0C0L5	P0C0L4 [97-104]; P0C0L5 [97-104]		Complement C4-A OS=Homo sapiens OX=9606 GN=C4A PE=1 SV=2 Complement C4-B OS=Homo sapiens OX=9606 GN=C4B PE=1 SV=2	P0C0L4; P0C0L5	0	996.541	8	1.179	0.24	0.824976	0.999954	65.64	22.6022	2.95566e+06	3.41149e+06	2.20989e+06	2.82988e+06	2.88885e+06	1.59492e+06	3.35612e+06	2.95566e+06	5.80418e+06	4.12246e+06	3.01136e+06	3.19666e+06	1.50589e+06	4.06049e+06	2.207e+06	3.76131e+06	391641	2.81488e+06	9.94689e+06	3.968e+06	3.0942e+06	731295	2.45479e+06	4.37026e+06	8.43889e+06	Shared	High	High	High	High	High
DPVLCFTQYEESSGK	[S].DPVLCFTQYEESSGK.[C]	1xCarbamidomethyl [C5]	1.34391e-06	21	P27918	P27918 [28-42]		Properdin OS=Homo sapiens OX=9606 GN=CFP PE=1 SV=2	P27918	0	1759.78	15	1.014	0.02	0.974488	0.999954	40.06	21.9307	1.92695e+06	2.07057e+06	1.59215e+06	2.10594e+06	2.32251e+06	1.61367e+06	2.51003e+06	2.88112e+06	1.68809e+06	3.3244e+06	1.92695e+06	1.19122e+06	1.40424e+06	2.3527e+06	2.33708e+06	2.61033e+06	1.71502e+06	1.34262e+06	2.08691e+06	2.05436e+06	2.14958e+06	1.56278e+06	1.97193e+06	1.27643e+06	2.59925e+06		High	Peak Found	High	High	High
DQIHFFFAK	[S].DQIHFFFAK.[L]		0.00654923	14	P01008	P01008 [149-157]		Antithrombin-III OS=Homo sapiens OX=9606 GN=SERPINC1 PE=1 SV=1	P01008	0	1152.58	9	0.828	-0.27	0.762236	0.999954	42.97	19.2907	341994	299354	256889	279071	309466	531507	491560	843487		230336	377942	253003	500880		327428	145082		268880	169793	299354			567589		1.9485e+06		Peak Found	Peak Found	Not Found	High	High
EDSTFYLGER	[S].EDSTFYLGER.[T]		0.00261742	12	P00450	P00450 [723-732]		Ceruloplasmin OS=Homo sapiens OX=9606 GN=CP PE=1 SV=1	P00450	0	1216.55	10	7.071	2.82	0.00591669	0.0440289	78.97	20.8724	275152	1.64443e+06	143443	328859			331739	214039	3.1281e+06	116684	315613	275152	142093	1.54814e+06		2.97605e+06	2.18428e+06	195955	1.03617e+06	1.32262e+06	1.7467e+06	2.33556e+06		3.5122e+06	1.35169e+06		Peak Found	Peak Found	High	Not Found	Not Found
ETVTCEDAQK	[S].ETVTCEDAQK.[T]	1xCarbamidomethyl [C5]	0.0077257	17	P11226	P11226 [21-30]		Mannose-binding protein C OS=Homo sapiens OX=9606 GN=MBL2 PE=1 SV=2	P11226	0	1180.52	10	1.702	0.77	0.514494	0.958432	119.8	20.9583	598685	1.43873e+06	233186	45689.6	467499	2.23567e+06	1.07449e+06	598685	1.71198e+06		290391	1.74545e+06		270248	1.43873e+06	2.91401e+06	2.68166e+06	1.02149e+06	3.16619e+06	238472	2.11761e+06	1.41777e+06	1.69478e+06		139831		High	Peak Found	High	High	High
FCTDHTVLVQTR	[S].FCTDHTVLVQTR.[G]	1xCarbamidomethyl [C2]	9.82837e-05	12	P02751	P02751 [400-411]		Fibronectin OS=Homo sapiens OX=9606 GN=FN1 PE=1 SV=4	P02751	0	1476.73	12	12.374	3.63	0.00200486	0.0179057	104.55	21.2777	160575	2.38169e+06		160575					3.13847e+06		131852			585787		5.61079e+06	1.91132e+06		2.76953e+06	3.35473e+06	1.87583e+06	2.84064e+06		1.9869e+06	2.38169e+06		Not Found	Peak Found	High	Not Found	Not Found
FFPENWLWR	[S].FFPENWLWR.[V]		0.0122424	20	P0C0L4; P0C0L5	P0C0L4 [777-785]; P0C0L5 [777-785]		Complement C4-A OS=Homo sapiens OX=9606 GN=C4A PE=1 SV=2 Complement C4-B OS=Homo sapiens OX=9606 GN=C4B PE=1 SV=2	P0C0L4; P0C0L5	0	1294.64	9	1.098	0.14	0.878118	0.999954	96.45	19.4346	340537	368071	162671	99177.2	340537	245111	1.18127e+06	427337	137964	864507	345152	426889	98989.2	359852	458004	448669	172337	562301	358194	80228.2	321436	101000	1.17638e+06	376478	516447	Shared	Peak Found	Peak Found	Peak Found	High	High
GAQATWTELPWPHEK	[S].GAQATWTELPWPHEK.[V]		5.38678e-05	32	P02790	P02790 [388-402]		Hemopexin OS=Homo sapiens OX=9606 GN=HPX PE=1 SV=2	P02790	0	1750.85	15	9.101	3.19	0.0115173	0.0751796	123.78	21.7879	328357	3.29251e+06	328357	1.03916e+06	475053	191755	159119	328268	4.15155e+06	183946	332436	646346	106136	3.02549e+06		2.62284e+06	4.487e+06	196219	4.63666e+06	5.55152e+06	3.29251e+06	3.50797e+06	93943.2	2.39942e+06	4.59943e+06		Peak Found	Peak Found	High	Not Found	High
GEGDFLAEGGGVR	[S].GEGDFLAEGGGVR.[G]		0.000193484	26	P02671	P02671 [23-35]		Fibrinogen alpha chain OS=Homo sapiens OX=9606 GN=FGA PE=1 SV=2	P02671	0	1263.6	13	0.712	-0.49	0.5661	0.98488	45.16	22.468	3.63275e+06	2.16894e+06	6.08296e+06	5.83067e+06	4.1305e+06	3.63275e+06	1.65643e+06	5.88996e+06	3.2562e+06	3.55334e+06	1.00115e+07	1.85602e+06	932121	4.26388e+06	1.90659e+06	2.21238e+06	5.83828e+06	2.12635e+06	5.39774e+06	4.71566e+06	1.74207e+06	2.0496e+06	5.46633e+06	759986	709869		High	High	High	High	High
GGPLIVHK	[S].GGPLIVHK.[R]		0.145912	18	P00751	P00751 [700-707]		Complement factor B OS=Homo sapiens OX=9606 GN=CFB PE=1 SV=2	P00751	0	820.504	8	1.154	0.21	0.937738	0.999954	59.75	21.1402	1.07306e+06	1.23805e+06	622976	434055	1.60295e+06	976331	675967	1.07306e+06	2.41698e+06	1.63932e+06	1.44728e+06	698449	1.23512e+06	1.09605e+06	718369	1.30934e+06	754826	1.20812e+06	1.46101e+06	1.26873e+06	1.96438e+06	1.84434e+06	1.00059e+06	1.85093e+06	1.04155e+06		High	High	High	High	High
GIECQLWR	[S].GIECQLWR.[S]	1xCarbamidomethyl [C4]	0.0154547	32	P00734	P00734 [126-133]		Prothrombin OS=Homo sapiens OX=9606 GN=F2 PE=1 SV=2	P00734	0	1061.52	8	5.171	2.37	0.000918996	0.00905588	114.15	23.8313	2.15377e+06	1.27718e+07	1.58512e+06	6.15461e+06	2.51693e+06	1.17438e+06	2.15377e+06	1.94816e+06	1.43719e+07	1.13413e+06	2.40584e+06	3.77781e+06	479150	1.49279e+07	562309	1.11608e+07	1.43099e+07	2.41389e+06	1.50801e+07	1.91239e+07	1.16662e+07	1.29854e+07	1.20563e+06	1.25618e+07	1.73309e+07		High	High	High	Peak Found	High
GIPIVTSPYQIHFTK	[S].GIPIVTSPYQIHFTK.[T]		0.000765447	12	P01024	P01024 [345-359]		Complement C3 OS=Homo sapiens OX=9606 GN=C3 PE=1 SV=2	P01024	0	1700.94	15	3.816	1.93	0.0913763	0.363356	112.26	21.0459	356588	1.80831e+06	275546	362863	686450	345892	350422	251776	3.15546e+06		408744	611187	131769	1.51592e+06	80237.4	2.7396e+06	976273	596379	2.81663e+06	2.52371e+06	2.15711e+06	988003	335320	2.31398e+06	2.63972e+06		Peak Found	Peak Found	High	Peak Found	High
GLSTGWTQLSK	[S].GLSTGWTQLSK.[L]		0.00407062	21	P04217	P04217 [96-106]		Alpha-1B-glycoprotein OS=Homo sapiens OX=9606 GN=A1BG PE=1 SV=4	P04217	0	1177.62	11	6	2.59	0.00560186	0.0420075	126.31	22.5666	848942	5.36307e+06	888742	3.07549e+06	893817	355509	848942	533686	1.16616e+07	546565	829990	1083364	303416	5.36307e+06	346934	1.03604e+07	1.17903e+06	525532	8.64037e+06	9.84303e+06	4.43911e+06	3.70758e+06		8.1526e+06	1.31618e+07		High	High	High	Peak Found	Peak Found
GNDVTDIADDGCPKPPEIAHGYVEHSVR	[S].GNDVTDIADDGCPKPPEIAHGYVEHSVR.[Y]	1xCarbamidomethyl [C12]	2.15422e-08	11	P00738	P00738 [22-49]		Haptoglobin OS=Homo sapiens OX=9606 GN=HP PE=1 SV=1	P00738	0	3048.41	28	0.01	-6.64	1e-17	1.91834e-16			1.1887e+06				307180		404093			1.21403e+06	1.1639e+06	5.17112e+06	2.32464e+06														Not Found	Not Found	Not Found	Not Found	High
HALQLNNR	[S].HALQLNNR.[Q]		0.00917503	16	P0C0L4; P0C0L5	P0C0L4 [1342-1349]; P0C0L5 [1342-1349]		Complement C4-A OS=Homo sapiens OX=9606 GN=C4A PE=1 SV=2 Complement C4-B OS=Homo sapiens OX=9606 GN=C4B PE=1 SV=2	P0C0L4; P0C0L5	0	965.528	8	2.898	1.54	0.24452	0.688665	136.5	21.4651	827678	2.06727e+06	196467	879497			581433		9.01084e+06	289687	1.10336e+06	827678		606895		1.94977e+06	2.19186e+06		6.29469e+06	1.28401e+06	1.21573e+06	1.42159e+07	366491	1.16838e+07	2.45006e+07	Shared	High	Peak Found	High	Not Found	High
HNAIASLRPR	[S].HNAIASLRPR.[T]		0.00155938	16	P35858	P35858 [299-308]		Insulin-like growth factor-binding protein complex acid labile subunit OS=Homo sapiens OX=9606 GN=IGFALS PE=1 SV=1	P35858	0	1134.65	10	0.802	-0.32	0.795877	0.999954	35.54	21.9317	2.21992e+06	1.78036e+06							2.21992e+06					1.09304e+06		2.86372e+06	1.9909e+06		1.92909e+06	1.3609e+06	3.50094e+06	1.78036e+06		752724	1.11683e+06		Not Found	Not Found	High	Not Found	Not Found
HSEDDCLAFK	[S].HSEDDCLAFK.[V]	1xCarbamidomethyl [C6]	1.85804e-05	29	P01024	P01024 [1453-1462]		Complement C3 OS=Homo sapiens OX=9606 GN=C3 PE=1 SV=2	P01024	0	1221.52	10	12.372	3.63	1.78545e-07	2.75203e-06	128.78	23.9436	1.0443e+06	1.50897e+07	518068	2.007e+06	1.16953e+06	637338	875943	932483	2.20076e+07		1.30773e+06	2.43715e+06	293052	8.33912e+06		3.08912e+07	8.9531e+06	1.68702e+06	2.46249e+07	2.50379e+07	2.07686e+07	1.21586e+07	531153	2.04779e+07	1.50897e+07		Peak Found	Peak Found	High	Not Found	High
IAQYWLGCPAPGHL	[S].IAQYWLGCPAPGHL.[-]	1xCarbamidomethyl [C8]	0.000106783	16	P04004	P04004 [465-478]		Vitronectin OS=Homo sapiens OX=9606 GN=VTN PE=1 SV=1	P04004	0	1582.78	14	5.299	2.41	0.0101012	0.067895	126.85	22.5467	781949	5.34465e+06	430757	1.7921e+06	957051	376155	463676	781949	4.16346e+06	306708	1.03356e+06	1.78733e+06	342179	4.23255e+06	230731	4.998e+06	5.83473e+06	631487	6.9868e+06	5.3014e+06	6.04277e+06	7.56645e+06	351302	5.38825e+06	5.55774e+06		Peak Found	Peak Found	High	Peak Found	Peak Found
IEVFGQFNGK	[S].IEVFGQFNGK.[R]		0.0115093	12	P02748	P02748 [67-76]		Complement component C9 OS=Homo sapiens OX=9606 GN=C9 PE=1 SV=2	P02748	0	1138.59	10	5.953	2.57	0.0121232	0.0782417	113.19	20.8591	268152	1.63387e+06			268152		207048	190775	1.91761e+06	70699.9	332179	306871		1.13575e+06		2.06847e+06	1.87246e+06	252295	2.5618e+06	1.31176e+06	3.79893e+06	1.63387e+06	160029	2.70071e+06	998599		Not Found	Not Found	High	Not Found	Peak Found
IFTPETNPR	[S].IFTPETNPR.[A]		0.0188445	15	P00747	P00747 [515-523]		Plasminogen OS=Homo sapiens OX=9606 GN=PLG PE=1 SV=2	P00747	0	1074.56	9	21.363	4.42	4.19436e-11	7.36359e-10	111.29	23.3523	417632	1.02915e+07	247048	1.17639e+06	317773	132319	525625	331826	1.08519e+07		561081	763548	81225.7	7.0535e+06		1.64495e+07	9.19668e+06	274436	5.00583e+06	1.09053e+07	1.24673e+07	1.21237e+07		1.20465e+07	9.71214e+06		Peak Found	Peak Found	High	Not Found	Peak Found
IHAHGVQTESSTVTPTLPGETLTYVWK	[S].IHAHGVQTESSTVTPTLPGETLTYVWK.[I]		6.7794e-07	12	P00450	P00450 [834-860]		Ceruloplasmin OS=Homo sapiens OX=9606 GN=CP PE=1 SV=1	P00450	0	2952.51	27	0.375	-1.42	0.0907013	0.361758	14.9	20.2775	918478	352467	589853	1.33423e+06	5.13021e+06	1.83667e+06	196035	918478		409363	823392	3.11222e+06					895162	153170	378574		193547	328160		1.16839e+06			Peak Found	Peak Found	Not Found	Not Found	High
IIDELFQDR	[S].IIDELFQDR.[F]		0.0178422	11	P10909	P10909 [186-194]		Clusterin OS=Homo sapiens OX=9606 GN=CLU PE=1 SV=1	P10909	0	1148.59	9	10.876	3.44	2.11864e-07	3.25014e-06	139.19	22.9093	421153	7.45655e+06	321098	1.50861e+06	421153	328820	727053	397991	1.26584e+07	139322	671282	1.09233e+06	170349	5.26517e+06	87718.9	1.1072e+07	1.09917e+07	509636	7.24637e+06	9.83156e+06	1.24915e+07	6.52044e+06	236602	7.96703e+06	7.67283e+06		Peak Found	Peak Found	High	Peak Found	Peak Found
INTHPSQKPLSITVR	[S].INTHPSQKPLSITVR.[T]		0.000150864	14	P01024	P01024 [411-425]		Complement C3 OS=Homo sapiens OX=9606 GN=C3 PE=1 SV=2	P01024	0	1690.96	15	1.259	0.33	0.810365	0.999954	42.48	20.8944	852158	1.09704e+06	1.13512e+06		1.2953e+06	1.12887e+06	1.18973e+06	793950		504219	852158	617479	653232		906441			1.22333e+06					983787	1.45305e+06			Peak Found	Not Found	Not Found	High	High
IPPWEAPK	[S].IPPWEAPK.[E]		0.0270367	57	P00748	P00748 [20-27]		Coagulation factor XII OS=Homo sapiens OX=9606 GN=F12 PE=1 SV=3	P00748	0	937.514	8	1.684	0.75	0.233837	0.673884	53.25	23.2188	3.74582e+06	6.01622e+06	2.88017e+06	3.94916e+06	3.74582e+06	4.35362e+06	3.66499e+06	5.16404e+06	2.78196e+06	2.60095e+06	4.28289e+06	3.92497e+06	2.5945e+06	4.89182e+06	4.04228e+06	9.59154e+06	3.20927e+06	2.60202e+06	8.70478e+06	1.06355e+07	8.5746e+06	9.01767e+06	5.86706e+06	6.16916e+06	4.31615e+06		High	High	High	High	High
LEDLQLTHNK	[S].LEDLQLTHNK.[I]		0.00590637	11	P51884	P51884 [139-148]		Lumican OS=Homo sapiens OX=9606 GN=LUM PE=1 SV=2	P51884	0	1210.64	10	1.016	0.02	0.959333	0.999954	125.1	20.2849	389264	888229						59117.5	2.56314e+06					742704		2.20115e+06	787835		771105	1.00142e+06	1.32451e+06	1.24588e+06	71116.8	1.4409e+06	742938		Not Found	Not Found	High	Not Found	Not Found
LGSPSGEVSHPR	[S].LGSPSGEVSHPR.[K]		0.000301124	64	P02765	P02765 [326-337]		Alpha-2-HS-glycoprotein OS=Homo sapiens OX=9606 GN=AHSG PE=1 SV=2	P02765	0	1222.62	12	1.333	0.41	0.748002	0.999954	39.43	22.1861	2.0398e+06	2.73189e+06	1.52671e+06	2.74133e+06	2.0398e+06	2.72141e+06	2.31391e+06	2.25201e+06	4.28369e+06	1.86136e+06	1.53762e+06	1.18367e+06	1.91696e+06	3.75754e+06	2.69937e+06	2.7648e+06	2.99924e+06	1.77061e+06	2.2433e+06	2.48419e+06	3.28154e+06	3.8902e+06	3.01779e+06	2.60442e+06	1.89293e+06		High	High	High	High	High
LLNHFLYEVAR	[S].LLNHFLYEVAR.[R]		0.00115865	19	P43652	P43652 [158-168]		Afamin OS=Homo sapiens OX=9606 GN=AFM PE=1 SV=1	P43652	0	1374.75	11	8.943	3.16	0.010568	0.0705451	121.25	21.2315	214730	2.24751e+06	36140.1	214730	187570	129213	282146	231942	2.87331e+06	125830	249100	667642	59115.7	781490	103567	2.7953e+06	2.81024e+06	189640	2.9419e+06	2.68564e+06	2.94845e+06	1.71284e+06	153845	1.88085e+06	2.87129e+06		Peak Found	Peak Found	High	Peak Found	Peak Found
LPVSDSVLSGFEQR	[S].LPVSDSVLSGFEQR.[V]		2.53592e-05	12	P07360	P07360 [155-168]		Complement component C8 gamma chain OS=Homo sapiens OX=9606 GN=C8G PE=1 SV=3	P07360	0	1533.79	14	6.251	2.64	0.0145764	0.0905303	13.24	21.022	293666	1.83566e+06		293666										899661										1.99954e+06	1.83566e+06		Not Found	Peak Found	High	Not Found	Not Found
LTLPTQPR	[S].LTLPTQPR.[D]		0.111502	12	P43652	P43652 [20-27]		Afamin OS=Homo sapiens OX=9606 GN=AFM PE=1 SV=1	P43652	0	925.547	8	0.261	-1.94	0.0277467	0.148114	5.66	20.2057	971078	238187	984181	1.07816e+06	1.28538e+06	2.1457e+06	814748	971078	101103	1.20858e+06	913082	941810	941060	371912	1.80387e+06	238187	203841	1.08161e+06	415707		122212	140914	1.53783e+06	195087	131973		High	Peak Found	Peak Found	High	High
NLIILEEHLK	[S].NLIILEEHLK.[N]		0.00716243	53	P08603	P08603 [757-766]		Complement factor H OS=Homo sapiens OX=9606 GN=CFH PE=1 SV=4	P08603	0	1221.72	10	5.833	2.54	6.12261e-05	0.000754734	104.58	23.2954	1.46464e+06	8.82986e+06	871010	2.16066e+06	1.50794e+06	1.09284e+06	1.46464e+06	1.51931e+06	2.27837e+07	1.42548e+06	1.36332e+06	2.03216e+06	808894	6.40971e+06	949436	1.19643e+07	8.23442e+06	1.48398e+06	1.17883e+07	1.45473e+07	2.00358e+07	1.23931e+07	1.42328e+06	8.47688e+06	9.19754e+06		High	Peak Found	High	High	High
PAINVAVHVFR	[S].PAINVAVHVFR.[K]		0.000388865	24	P02766	P02766 [44-54]		Transthyretin OS=Homo sapiens OX=9606 GN=TTR PE=1 SV=1	P02766	0	1222.71	11	0.395	-1.34	0.144588	0.494118	15.21	19.756	633319	252118	503882	308616	1.67975e+06	1.199e+06	929477	1.55957e+06	93035.2	633319	1.69314e+06	568150	482232	300105	1.90839e+06	290829	273579	1.025e+06	216366	232340	181454	101780	1.1911e+06	73440.3	144439		High	Peak Found	High	High	High
PATHPSEGLEENYCR	[S].PATHPSEGLEENYCR.[N]	1xCarbamidomethyl [C14]	1.00622e-07	16	P00747	P00747 [139-153]		Plasminogen OS=Homo sapiens OX=9606 GN=PLG PE=1 SV=2	P00747	0	1759.77	15	0.922	-0.12	0.90492	0.999954	51.68	22.0377	2.24483e+06	2.06056e+06	5.40163e+06	5.63411e+06	2.47763e+06	1.87597e+06	1.73102e+06	1.11475e+06	3.62504e+06	1.45053e+06	2.83601e+06	1.85714e+06	2.24483e+06	2.17969e+06	2.22414e+06	1.73145e+06	1.94793e+06	1.3444e+06	1.71933e+06	1.72618e+06	1.02056e+06	3.49821e+06	4.26903e+06	2.58055e+06	3.84029e+06		Peak Found	Peak Found	Peak Found	Peak Found	Peak Found
PEWVLTAAHCLEK	[S].PEWVLTAAHCLEK.[S]	1xCarbamidomethyl [C10]	2.5011e-05	16	P00747	P00747 [614-626]		Plasminogen OS=Homo sapiens OX=9606 GN=PLG PE=1 SV=2	P00747	0	1553.78	13	0.99	-0.01	0.962731	0.999954	73.19	19.4991	349121	391856	66989.3		299380	407128	623999	736230	474431	258536	481940	291057	236321	89800	109295	395558	470714	396914	388190	477152	675325	646603	230516	296593	366576		Peak Found	Not Found	Peak Found	High	Peak Found
PIYNLVPVK	[S].PIYNLVPVK.[M]		0.00122448	20	P02748	P02748 [475-483]		Complement component C9 OS=Homo sapiens OX=9606 GN=C9 PE=1 SV=2	P02748	0	1042.63	9	0.552	-0.86	0.420103	0.892513	31.16	20.0351	748276	326122	199570	185933	1.09173e+06	546451	1.07233e+06	1.01523e+06	69633.9	748276	773364	319939	1.36892e+06	200737	378552	454710	214195	416100	410142	184263	183321	280954	2.00087e+06	1.4519e+06	73582.6		High	Peak Found	Peak Found	High	High
PLDAAVECHR	[S].PLDAAVECHR.[G]	1xCarbamidomethyl [C8]	0.000158343	16	P02790	P02790 [142-151]		Hemopexin OS=Homo sapiens OX=9606 GN=HPX PE=1 SV=2	P02790	0	1167.56	10	0.974	-0.04	0.940746	0.999954	69.63	18.7275	207771	226291			336774	423187	196754	463104	190268	219405	86180.5		172044		150212	322101	213297	185799	300762	240076	147707	128889	415146	1.431e+06			Not Found	Not Found	Not Found	High	High
PPLEQCVPDR	[S].PPLEQCVPDR.[G]	1xCarbamidomethyl [C6]	0.000106783	19	P00734	P00734 [208-217]		Prothrombin OS=Homo sapiens OX=9606 GN=F2 PE=1 SV=2	P00734	0	1210.59	10	1.11	0.15	0.87705	0.999954	42.68	19.841	450612	488517	223516	258716	456180	450612	643243	662511	476447	454327	419241	302997	361878	285046	321535	443483	827440	425925	510483	530931	483388	493700	498423	619768	380807		Peak Found	Peak Found	Peak Found	High	High
PSGEVSHPR	[S].PSGEVSHPR.[K]		0.00324184	45	P02765	P02765 [329-337]		Alpha-2-HS-glycoprotein OS=Homo sapiens OX=9606 GN=AHSG PE=1 SV=2	P02765	0	965.48	9	1.787	0.84	0.408285	0.883659	61.38	22.5248	2.13905e+06	3.89538e+06	685288	950675	2.13905e+06	3.72505e+06	2.45275e+06	3.30577e+06	4.60758e+06	2.07404e+06	1.85932e+06	1.31111e+06	2.25459e+06	1.81552e+06	2.24693e+06	4.38987e+06	3.15702e+06	3.26088e+06	3.31729e+06	3.7227e+06	4.07606e+06	5.3351e+06	4.246e+06	8.50012e+06	4.19558e+06		High	High	High	High	High
PVDAAFR	[S].PVDAAFR.[Q]		0.10264	11	P02790	P02790 [96-102]		Hemopexin OS=Homo sapiens OX=9606 GN=HPX PE=1 SV=2	P02790	0	775.41	7	1.367	0.45	0.645986	0.999954	104.41	19.7969	448615	462249	205526	221026	448615	635564			932831	495865			172102	233591	286724	2.26575e+06	82378.7	270349	1.23507e+06		2.40642e+06	561936		380246	874509		Peak Found	Peak Found	Peak Found	High	High
PVDICTAKPR	[S].PVDICTAKPR.[D]	1xCarbamidomethyl [C5]	0.00205554	11	P01008	P01008 [36-45]		Antithrombin-III OS=Homo sapiens OX=9606 GN=SERPINC1 PE=1 SV=1	P01008	0	1156.61	10	1.276	0.35	0.838714	0.999954	121.27	21.1295	705077	1.58895e+06			209950				2.36786e+06					361323		1.60443e+06	1.74814e+06		1.16851e+06	1.58895e+06	2.24077e+06	688277		1.87215e+06	480969		Not Found	Not Found	Peak Found	Not Found	Peak Found
PVLIDFFEDTER	[S].PVLIDFFEDTER.[Y]		5.97524e-05	13	P04196	P04196 [142-153]		Histidine-rich glycoprotein OS=Homo sapiens OX=9606 GN=HRG PE=1 SV=1	P04196	0	1480.73	12	1.286	0.36	0.529842	0.964558	44.65	17.7611	99151.8	122981	83170.3	52817.7	88445.5	102051	96335	183164		102997	148311	66982	116285	139957	105633	191440	244478	111408	58645.9			116882	129399	106519	166845		Peak Found	Peak Found	Peak Found	High	High
PYADPNTCR	[S].PYADPNTCR.[G]	1xCarbamidomethyl [C8]	0.00294329	17	P00751	P00751 [688-696]		Complement factor B OS=Homo sapiens OX=9606 GN=CFB PE=1 SV=2	P00751	0	1093.47	9	1.05	0.07	0.930512	0.999954	40.27	19.4575	368257	351668	175248	368257	461333	317768	494542	371562	496012	319491	285252	397625	328624	352584	252180	350057	424218	266293	477020	384065	542592	347717	350754	648879	234407		Peak Found	Peak Found	High	Peak Found	High
QNQSNNQFVLYR	[S].QNQSNNQFVLYR.[I]		8.73881e-05	10	P01042	P01042 [47-58]		Kininogen-1 OS=Homo sapiens OX=9606 GN=KNG1 PE=1 SV=2	P01042	0	1510.74	12	7.981	3	0.0230341	0.12809	51.64	20.6772	175898	1.50082e+06		225654			131792	165658	3.27099e+06			175898		1.01115e+06		2.27914e+06	914884		1.42754e+06	2.34258e+06	1.50082e+06	1.32212e+06		1.58223e+06	1.80384e+06		Not Found	Peak Found	High	Not Found	Not Found
RPQAPITGYR	[S].RPQAPITGYR.[I]		8.86045e-05	32	P02751	P02751 [833-842]		Fibronectin OS=Homo sapiens OX=9606 GN=FN1 PE=1 SV=4	P02751	0	1158.64	10	6.623	2.73	0.00015256	0.00176643	117.81	24.0827	2.05082e+06	1.57167e+07	1.07664e+06	8.92544e+06	2.37306e+06	2.77218e+06	1.6669e+06	1.23179e+06	1.93929e+07	1.33117e+06	2.69945e+06	2.05082e+06	325853	1.56804e+07	1.17437e+06	1.59615e+07	3.05662e+07	3.78693e+06	1.57531e+07	1.46478e+07	9.26247e+06	3.41584e+07	2.22421e+06	1.64512e+07	2.79066e+07		High	Peak Found	High	High	High
SAFAAFVK	[S].SAFAAFVK.[R]		0.119535	11	P01024	P01024 [1064-1071]		Complement C3 OS=Homo sapiens OX=9606 GN=C3 PE=1 SV=2	P01024	0	840.461	8	4.039	2.01	0.0569261	0.257638	116.1	20.1064	214634	914220	163209	141531	273406	272324			531011	208335	238427	140326	214634	495484	239064	1.08143e+07	406703	383733	4.88017e+06	4.46482e+06	6.60226e+06	758333	203835	1.9845e+06	1.10215e+06		Peak Found	Peak Found	High	Peak Found	High
SGWHFVVK	[S].SGWHFVVK.[F]		0.0237609	12	P10643	P10643 [340-347]		Complement component C7 OS=Homo sapiens OX=9606 GN=C7 PE=1 SV=2	P10643	0	959.51	8	3.826	1.94	0.157582	0.525598	86.76	21.3331	504392	2.13751e+06	656765	1.83197e+06	460807	434992	435863	504392	1.33261e+06	325147	694599	629574	372946	2.64319e+06	272939	2.22533e+06	2.86254e+06	546809	2.05317e+06	3.05978e+06	2.52672e+06	1.88425e+06	438936	2.91955e+06	2.03032e+06		High	Peak Found	High	Peak Found	Peak Found
SIIDELFQDR	[S].SIIDELFQDR.[F]		0.00190518	33	P10909	P10909 [185-194]		Clusterin OS=Homo sapiens OX=9606 GN=CLU PE=1 SV=1	P10909	0	1235.63	10	10.106	3.34	1.27831e-06	1.85843e-05	121.67	23.7407	1.05571e+06	1.29617e+07	1.05571e+06	3.50241e+06	1.00527e+06	697788	1.23741e+06	989184	1.64238e+07	644403	1.31176e+06	2.11835e+06	430916	1.10854e+07	452506	1.31071e+07	2.07876e+07	1.24411e+06	1.40284e+07	1.35468e+07	1.87218e+07	1.07909e+07	851099	1.2818e+07	1.35045e+07		High	Peak Found	High	Peak Found	High
SLSVPYVIVPLK	[S].SLSVPYVIVPLK.[T]		0.00229565	24	P01024	P01024 [893-904]		Complement C3 OS=Homo sapiens OX=9606 GN=C3 PE=1 SV=2	P01024	0	1314.8	12	6.007	2.59	3.9959e-05	0.000505385	115.16	23.0196	1.1026e+06	7.40062e+06	751830	1.49215e+06	1.44824e+06	820385	1.1026e+06	808685	9.07092e+06	375422	1.27422e+06	1984556	323360	5.22888e+06	339947	9.6973e+06	9.64512e+06	1.8044e+06	9.71348e+06	9.04179e+06	8.81824e+06	5.07338e+06	865420	7.589e+06	7.21693e+06		High	Peak Found	High	High	High
SNLIILEEHLK	[S].SNLIILEEHLK.[N]		0.00181527	61	P08603	P08603 [756-766]		Complement factor H OS=Homo sapiens OX=9606 GN=CFH PE=1 SV=4	P08603	0	1308.75	11	7.412	2.89	1.63171e-05	0.000215626	108.6	23.4006	1.18381e+06	9.8893e+06	721866	1.92317e+06	1.41496e+06	837908	1.06147e+06	1.33425e+06	1.69829e+07	895836	1.18381e+06	1.58499e+06	478149	7.69703e+06	777180	1.08381e+07	1.06739e+07	1.31956e+06	1.10779e+07	1.60983e+07	1.64059e+07	9.8563e+06	992614	8.23394e+06	9.92242e+06		High	Peak Found	High	High	High
SPAVITDK	[S].SPAVITDK.[V]		0.098138	11	P00747	P00747 [673-680]		Plasminogen OS=Homo sapiens OX=9606 GN=PLG PE=1 SV=2	P00747	0	830.462	8	11.401	3.51	5.2613e-05	0.000654366	102.5	22.6697	514116	6.15782e+06	302009	697680	929624	492339	487767	683903	1.32957e+07	251461	514116	549705	312215	3.27083e+06		8.01596e+06	6.15782e+06	792905	4.87158e+06	5.61296e+06	8.91237e+06	1.80495e+07	331294	9.75441e+06	9.35777e+06		Peak Found	Peak Found	High	Not Found	Peak Found
SPPQCEGLPCK	[S].SPPQCEGLPCK.[S]	2xCarbamidomethyl [C5; C10]	0.000724283	20	P08603	P08603 [922-932]		Complement factor H OS=Homo sapiens OX=9606 GN=CFH PE=1 SV=4	P08603	0	1272.57	11	15.245	3.93	0.000454115	0.00481649	106.2	22.0809	233400	4.20279e+06	160323	484882	233400	194368	181445	299725	6.52233e+06	201545	251736	426820	144461	2.92318e+06		5.6883e+06	2.74743e+06	203710	4.20279e+06	6.72896e+06	5.27959e+06	4.99577e+06	290886	3.8377e+06	6.58656e+06		Peak Found	Peak Found	High	Not Found	Peak Found
STWLTAFVLK	[S].STWLTAFVLK.[V]		0.019499	10	P0C0L4; P0C0L5	P0C0L4 [1075-1084]; P0C0L5 [1075-1084]		Complement C4-A OS=Homo sapiens OX=9606 GN=C4A PE=1 SV=2 Complement C4-B OS=Homo sapiens OX=9606 GN=C4B PE=1 SV=2	P0C0L4; P0C0L5	0	1165.66	10	4.103	2.04	0.0160373	0.0968213	127.03	20.3216	244462	1.06595e+06	160115	217198	285712	60527.1	172271	293938	2.06114e+06		244462	421916		1.06595e+06		507118	720803	167844	2.95759e+06	657018	1.19044e+06	3.22401e+06	129328	4.38067e+06	1.00342e+07	Shared	Peak Found	Peak Found	High	Not Found	Peak Found
TEPLALTETDICK	[S].TEPLALTETDICK.[L]	1xCarbamidomethyl [C12]	0.00029905	13	P12111	P12111 [3101-3113]		Collagen alpha-3(VI) chain OS=Homo sapiens OX=9606 GN=COL6A3 PE=1 SV=5	P12111	0	1490.74	13	1.167	0.22	0.741366	0.999954	64.34	19.102	278626	284070	304004	239666	117070	546194	152426	315934	1.11195e+06	278626	283190	152514	165392	232518	167523	430270	679597	177938	273152	271745	381443	218906	384393	295425	322499		Peak Found	Peak Found	Peak Found	Peak Found	Peak Found
TGSWSTLK	[S].TGSWSTLK.[T]		0.0890951	21	P00751	P00751 [79-86]		Complement factor B OS=Homo sapiens OX=9606 GN=CFB PE=1 SV=2	P00751	0	879.457	8	12.829	3.68	3.59127e-08	5.67024e-07	120.69	24.607	1.63771e+06	2.39147e+07	1.63771e+06	6.80149e+06	2.63929e+06	745482	1.1343e+06	1.43557e+06	4.46394e+07	904959	2.471e+06	1.92079e+06	581481	3.39839e+07		2.32782e+07	1.73488e+07	1.56021e+06	2.39147e+07	2.46414e+07	3.73265e+07	3.14003e+07	996537	3.20106e+07	2.00121e+07		High	High	High	Not Found	Peak Found
VGAAAGPVVPPCPGR	[S].VGAAAGPVVPPCPGR.[I]	1xCarbamidomethyl [C12]	7.71651e-05	21	P02765	P02765 [347-361]		Alpha-2-HS-glycoprotein OS=Homo sapiens OX=9606 GN=AHSG PE=1 SV=2	P02765	0	1404.74	15	1.222	0.29	0.859346	0.999954	40.73	20.0521	465971	621193	563046	410291	285923	703907	465703	557146	707250	465971	422530	778483	366487	809993	392564	645819	762760	597505	699560	1.1374e+06	715343	436274	563408	521162	406727		High	Peak Found	High	High	Peak Found
VGFHLPSR	[S].VGFHLPSR.[E]		0.0621641	15	P04114	P04114 [1326-1333]		Apolipoprotein B-100 OS=Homo sapiens OX=9606 GN=APOB PE=1 SV=2	P04114	0	912.505	8	9.782	3.29	0.00367113	0.0296064	114.38	22.036	317901	3.98246e+06	188848	1.34394e+06	408352	230511	226921	379332	4.16065e+06	58746.5	266417	754029		4.00654e+06	103561	2.82263e+06	3.98246e+06	566242	4.2627e+06	5.98505e+06	2.54037e+06	4.35092e+06		3.29497e+06	4.12901e+06		Peak Found	Peak Found	High	Peak Found	High
VNDLYIQK	[S].VNDLYIQK.[Q]		0.032029	11	P05546	P05546 [221-228]		Heparin cofactor 2 OS=Homo sapiens OX=9606 GN=SERPIND1 PE=1 SV=3	P05546	0	992.541	8	12.91	3.69	2.74555e-09	4.56466e-08	119.58	23.0415	555270	8.07829e+06	276985	839909	513298	209120	600674	425675	8.94409e+06	247771	692361	1.29576e+06		5.73336e+06		1.01474e+07	8.55032e+06	573650	9.68065e+06	8.06546e+06	6.80689e+06	8.07829e+06	116913	1.11341e+07	8.70436e+06		Peak Found	Peak Found	High	Not Found	Peak Found
WIEVTFK	[S].WIEVTFK.[N]		0.0782363	22	Q14624	Q14624 [782-788]		Inter-alpha-trypsin inhibitor heavy chain H4 OS=Homo sapiens OX=9606 GN=ITIH4 PE=1 SV=4	Q14624	0	922.503	7	32.442	5.02	5.75096e-14	1.07565e-12	145.11	23.3572	135501	1.06096e+07		567507	158345	102099	115952	110143	1.89426e+07	93754.1	519051	429333	85739.2	2.05639e+06		1.51614e+07	7.61965e+06	222510	4.99282e+06	1.14236e+07	2.07587e+07	1.74034e+07	89703.5	1.06096e+07	1.73255e+07		Not Found	Peak Found	High	Not Found	Peak Found
YTCEGGFR	[S].YTCEGGFR.[I]	1xCarbamidomethyl [C3]	0.0868172	19	P08603	P08603 [899-906]		Complement factor H OS=Homo sapiens OX=9606 GN=CFH PE=1 SV=4	P08603	0	989.415	8	17.738	4.15	4.98556e-09	8.1908e-08	132.48	24.258	993211	1.90695e+07	385420	2.11549e+06	993211	513512	872051	1.02918e+06	1.68997e+07	543445	1.2489e+06	1341241	332557	1.56664e+07		2.34096e+07	1.61338e+07	696881	1.90695e+07	2.21531e+07	2.43157e+07	1.99224e+07	612592	1.72476e+07	2.11218e+07		Peak Found	Peak Found	High	Not Found	High
YTITGLQPGTDYK	[S].YTITGLQPGTDYK.[I]		0.00175366	13	P02751	P02751 [1868-1880]		Fibronectin OS=Homo sapiens OX=9606 GN=FN1 PE=1 SV=4	P02751	0	1456.73	13	15.158	3.92	0.00133106	0.012448	131.06	21.9007	170527	3.74483e+06		791524	135851	158929	130738	107314	3.46536e+06		264416	182972		1.37785e+06		7.17491e+06	4.26633e+06	232184	3.74483e+06	5.54648e+06	3.70667e+06	4.19214e+06	151347	3.04224e+06	3.832e+06		Not Found	Peak Found	High	Not Found	Peak Found
ADSGEGDFLAEGGGVR	[T].ADSGEGDFLAEGGGVR.[G]		5.42918e-06	33	P02671	P02671 [20-35]		Fibrinogen alpha chain OS=Homo sapiens OX=9606 GN=FGA PE=1 SV=2	P02671	0	1536.69	16	0.894	-0.16	0.823985	0.999954	50.63	22.6192	3.6044e+06	2.83808e+06	4.12691e+06	4.35782e+06	2.26174e+06	3.74403e+06	3.6044e+06	3.43437e+06	4.0042e+06	2.84739e+06	8.02422e+06	1.60877e+06	1.22586e+06	4.24577e+06	2.44179e+06	2.87983e+06	5.59445e+06	1.88286e+06	3.15762e+06	3.86451e+06	1.50862e+06	2.79694e+06	7.30492e+06	1.45132e+06	2.68388e+06		High	Peak Found	High	High	High
ATSEYQTFFNPR	[T].ATSEYQTFFNPR.[T]		0.000485112	12	P00734	P00734 [316-327]		Prothrombin OS=Homo sapiens OX=9606 GN=F2 PE=1 SV=2	P00734	0	1460.68	12	2.535	1.34	0.250861	0.699706	112.57	20.0723	234083	868382	133886	505297	145858	136163	234083	369117	1.1928e+06		199590	409572		819280	64688.2	847330	1.26107e+06	290759	733914	1.00678e+06	889958	1.30132e+06	82955.4	1.17706e+06	956280		Peak Found	Peak Found	High	Peak Found	Peak Found
CNEGYQLLGEINYR	[T].CNEGYQLLGEINYR.[E]	1xCarbamidomethyl [C1]	2.79358e-05	11	P08603	P08603 [114-127]		Complement factor H OS=Homo sapiens OX=9606 GN=CFH PE=1 SV=4	P08603	0	1728.8	14	0.266	-1.91	0.0867167	0.350543	2.24	22.0078	3.33029e+06	886820							3.33029e+06					578535		1.86001e+06	886820		856416	1.07582e+06	1.33777e+06	824081		1.43378e+06	789030		Not Found	Not Found	High	Not Found	Not Found
DCPGDALFDLLR	[T].DCPGDALFDLLR.[T]	1xCarbamidomethyl [C2]	0.000170851	16	Q96PD5	Q96PD5 [529-540]		N-acetylmuramoyl-L-alanine amidase OS=Homo sapiens OX=9606 GN=PGLYRP2 PE=1 SV=1	Q96PD5	0	1391.66	12	11.073	3.47	0.00614315	0.0454705	137.96	20.6854	107408	1.5788e+06	60149.3	402370	117152	85920.4	71827.4	150282	3.96561e+06	61692.6	98473.4	239930		1.0085e+06		2.5465e+06	1.69228e+06	70176.4	1.00538e+06	2.61251e+06	1.95355e+06	1.5788e+06	43428.3	1.57047e+06	2.1684e+06		Peak Found	Peak Found	High	Not Found	Peak Found
EDDIIIATK	[T].EDDIIIATK.[N]		0.0335815	13	P06276	P06276 [29-37]		Cholinesterase OS=Homo sapiens OX=9606 GN=BCHE PE=1 SV=1	P06276	0	1017.55	9	0.797	-0.33	0.680719	0.999954	14.67	22.5083	3.3438e+06	2.62223e+06	3.31369e+06	3.74613e+06		3.05721e+06	5.76951e+06	3.16134e+06		2.43307e+06	3.37418e+06		3.4235e+06			2.21929e+06	2.71443e+06				2.53317e+06		4.09609e+06				High	Peak Found	Not Found	High	Not Found
EHSNIYLQNGPDR	[T].EHSNIYLQNGPDR.[I]		0.000502168	10	P00450	P00450 [50-62]		Ceruloplasmin OS=Homo sapiens OX=9606 GN=CP PE=1 SV=1	P00450	0	1542.73	13	1.461	0.55	0.573213	0.986216	38.55	20.24	486125	752221	583814	331736	505890	407289	535441	489995	486125	611691	382322	451745	485896	855545	433478	844042	824399	347610	529699	749782	754668	780076	249579	571851	942071		Peak Found	Peak Found	High	Peak Found	Peak Found
FEGHFDGVPVISK	[T].FEGHFDGVPVISK.[G]		0.00641531	12	P19823	P19823 [230-242]		Inter-alpha-trypsin inhibitor heavy chain H2 OS=Homo sapiens OX=9606 GN=ITIH2 PE=1 SV=2	P19823	0	1431.73	13	1.512	0.6	0.579434	0.987835	63.91	19.6746	328584	508249	72726.6		300656	403463	362510	603390	684435	248087	359108	188103	117866		378881	536988	553059	347392	346375	508249	422785	664703	307049	730818	538115		Peak Found	Not Found	Not Found	Peak Found	Peak Found
FGSGEADCGLRPLFEK	[T].FGSGEADCGLRPLFEK.[K]	1xCarbamidomethyl [C8]	0.000437343	11	P00734	P00734 [329-344]		Prothrombin OS=Homo sapiens OX=9606 GN=F2 PE=1 SV=2	P00734	0	1782.85	16	10.89	3.44	0.00565005	0.0423362	134.07	21.6342	268960	2.98603e+06	69399.6			379688		190523	5.7769e+06							2.92434e+06	3.64495e+06		2.35181e+06	2.56023e+06	3.35439e+06	3.04903e+06		3.88062e+06	2.2108e+06		Peak Found	Not Found	High	Not Found	Not Found
FSEWLESVK	[T].FSEWLESVK.[E]		0.00619815	16	P13671	P13671 [469-477]		Complement component C6 OS=Homo sapiens OX=9606 GN=C6 PE=1 SV=3	P13671	0	1124.56	9	3.516	1.81	0.114045	0.421428	77.98	22.1717	1.02399e+06	3.70043e+06	874561	1.19496e+06	576881	1.20998e+06	816289	1.22542e+06	4.1394e+06	846178	1.02399e+06	1.75365e+06	628758	3.69583e+06	219427	3.61388e+06	5.24276e+06	605182	4.23744e+06	5.59333e+06	5.81793e+06	3.70503e+06	1.65817e+06	4.50759e+06	3.11666e+06		Peak Found	Peak Found	High	Peak Found	High
FYSCTTEGR	[T].FYSCTTEGR.[Q]	1xCarbamidomethyl [C4]	0.00982774	10	P02751	P02751 [371-379]		Fibronectin OS=Homo sapiens OX=9606 GN=FN1 PE=1 SV=4	P02751	0	1120.47	9	4.887	2.29	0.0819064	0.336269	100.08	21.5533	486315	2.59116e+06		660636			214265		1.97615e+06		357992			1.04389e+06		5.24781e+06	2.53705e+06		2.59116e+06	3.15463e+06	3.2386e+06	2.84464e+06		2.27976e+06	2.48833e+06		Not Found	Peak Found	High	Not Found	Not Found
HCNQVEVIATLK	[T].HCNQVEVIATLK.[D]	1xCarbamidomethyl [C2]	5.93961e-06	10	P02775	P02775 [88-99]		Platelet basic protein OS=Homo sapiens OX=9606 GN=PPBP PE=1 SV=3	P02775	0	1411.74	12	1.142	0.19	0.930115	0.999954	132.08	20.9064	714410	1.25099e+06							2.88519e+06			176897		271347		2.4538e+06	690793		1.35123e+06	1.47935e+06	1.06649e+06	1.76141e+06		1.25099e+06	447738		Not Found	Not Found	Peak Found	Not Found	Not Found
HLPEVFLSK	[T].HLPEVFLSK.[V]		0.000320449	55	P02774	P02774 [355-363]		Vitamin D-binding protein OS=Homo sapiens OX=9606 GN=GC PE=1 SV=2	P02774	0	1069.6	9	2.077	1.05	0.103976	0.395199	144.88	24.621	6.34813e+06	1.9454e+07	3.58226e+06	1.54613e+07	6.34813e+06	4.36207e+06	6.14625e+06	8.16413e+06	7.19044e+07	3.70932e+06	7.36488e+06	7736939	2.88957e+06	2.79542e+07	2.00882e+06	6.119e+07	135744	5.38899e+06	5.45122e+07	8.18846e+07	1.35386e+07	7.24918e+06	3.42818e+06	4.03781e+07	8.61493e+07		High	High	High	High	High
HSCQAECSSELYTEASGYISSLEYPR	[T].HSCQAECSSELYTEASGYISSLEYPR.[S]	2xCarbamidomethyl [C3; C7]	2.91046e-12	56	P00736	P00736 [187-212]		Complement C1r subcomponent OS=Homo sapiens OX=9606 GN=C1R PE=1 SV=2	P00736	0	3024.3	26	0.98	-0.03	0.92808	0.999954	45.61	24.2775	1.02693e+07	1.0066e+07	1.50559e+07	1.37445e+07	9.27163e+06	7.27263e+06	1.27973e+07	1.52178e+07	1.22177e+07	6.87243e+06	1.02693e+07	7.03174e+06	9.78588e+06	1.35473e+07	4.54304e+06	9.17068e+06	1.57546e+07	6.48264e+06	1.27644e+07	1.00383e+07	1.26665e+07	1.00938e+07	7.80432e+06	1.25105e+07	1.00244e+07		High	High	High	High	High
IEKPVWLGFLGPIIK	[T].IEKPVWLGFLGPIIK.[A]		4.23321e-06	41	P00450	P00450 [84-98]		Ceruloplasmin OS=Homo sapiens OX=9606 GN=CP PE=1 SV=1	P00450	0	1710.04	15	1.498	0.58	0.542074	0.971836	63.66	20.3488	504859	830532	424999	303130	488194	430141	919203	694057	485989	972822	596775	504859	515839	666443	490441	1.296e+06	1.51885e+06	527195	721842	955587	1.20046e+06	1.25549e+06	364838	650277	1.13667e+06		High	Peak Found	High	High	High
IKPAPETEK	[T].IKPAPETEK.[R]		0.0570344	23	P01024	P01024 [1367-1375]		Complement C3 OS=Homo sapiens OX=9606 GN=C3 PE=1 SV=2	P01024	0	1012.57	9	1.939	0.96	0.348319	0.821009	62.51	22.3816	1.83949e+06	3.62482e+06	598627	513704	2.47683e+06	2.61586e+06	2.10007e+06	2.10767e+06	3.8633e+06	828652	1.83949e+06	1.73364e+06	1.32563e+06	1.15009e+06	1.92141e+06	4.56287e+06	4.86978e+06	3.23202e+06	4.06294e+06	4.09485e+06	4.71417e+06	3.63634e+06	2.01575e+06	3.61334e+06	2.66353e+06		High	Peak Found	High	High	High
INQLLAER	[T].INQLLAER.[S]		0.0257813	10	P19823	P19823 [589-596]		Inter-alpha-trypsin inhibitor heavy chain H2 OS=Homo sapiens OX=9606 GN=ITIH2 PE=1 SV=2	P19823	0	956.552	8	4.025	2.01	0.03835	0.189048	119.4	20.1439	222011	936587	131845	175524	328504	260408	210251	289454	4.55984e+06		185693	234428	165879	660401	141318	2.48352e+06	1.63106e+06	170551	765717	1.05983e+06	1.20903e+06	1.9372e+06	95155.3	1.65408e+06	827679		Peak Found	Peak Found	Peak Found	High	Peak Found
IYTPGSTVLYR	[T].IYTPGSTVLYR.[I]		0.000704538	27	P01024	P01024 [138-148]		Complement C3 OS=Homo sapiens OX=9606 GN=C3 PE=1 SV=2	P01024	0	1269.68	11	3.882	1.96	0.0905994	0.36158	106.57	21.9637	777068	3.31288e+06	324324	1.00366e+06	1.00374e+06	441563	777068	421202	3.55513e+06	202057	835554	1095686	151719	2.07172e+06	237143	4.36296e+06	3.83171e+06	862188	4.24417e+06	3.85708e+06	3.8241e+06	2.02999e+06	453783	3.90418e+06	2.87e+06		Peak Found	Peak Found	High	High	High
LEAQLTPR	[T].LEAQLTPR.[V]		0.0672857	10	P05546	P05546 [369-376]		Heparin cofactor 2 OS=Homo sapiens OX=9606 GN=SERPIND1 PE=1 SV=3	P05546	0	927.526	8	9.271	3.21	0.00317853	0.0263775	66	20.9527	183949	1.84553e+06		192513	116095		183949	145031	2.5783e+06		183690	302539		1.19504e+06		2.6884e+06	2.1576e+06	190962	1.94888e+06	1.56828e+06	1.78556e+06	1.9075e+06		2.68885e+06	1.70225e+06		Not Found	Peak Found	High	Not Found	Peak Found
LLSALVETR	[T].LLSALVETR.[T]		0.00716243	14	P01011	P01011 [382-390]		Alpha-1-antichymotrypsin OS=Homo sapiens OX=9606 GN=SERPINA3 PE=1 SV=2	P01011	0	1001.6	9	1.55	0.63	0.505648	0.953457	82.59	20.25	433980	812959	108402	359409	637858	190470	756493	483802	1.26553e+06	433980	622794	419445	208950	420179	62124.9	843519	783507	123930	984771	578637	1.15461e+06	868279	479188	1.04738e+06	993170		Peak Found	Peak Found	Peak Found	Peak Found	High
NFDNDIALVR	[T].NFDNDIALVR.[L]		0.00304662	19	P09871	P09871 [525-534]		Complement C1s subcomponent OS=Homo sapiens OX=9606 GN=C1S PE=1 SV=1	P09871	0	1176.6	10	8.215	3.04	0.000372673	0.00401006	59.65	22.6764	738823	5.96421e+06	293367	992541	738823		740254	577176	1.36919e+07	164523	673789	772452		3.14098e+06		7.21748e+06	5.85547e+06	351069	6.07497e+06	4.69003e+06	7.42098e+06	5.77316e+06		8.37492e+06	6.32387e+06		Peak Found	High	Peak Found	Not Found	High
NLESILSYPK	[T].NLESILSYPK.[D]		0.00874395	23	P05155	P05155 [192-201]		Plasma protease C1 inhibitor OS=Homo sapiens OX=9606 GN=SERPING1 PE=1 SV=2	P05155	0	1163.63	10	3.403	1.77	0.100316	0.386099	124.71	20.918	390077	1.59114e+06			265203		394005	212866	2.94834e+06		535390	386189		252242		1.77162e+06	1.32731e+06		1.67978e+06	514150	1.50718e+06	6.50431e+06	130842	4.0928e+06	3.47579e+06		Not Found	Not Found	Peak Found	Not Found	High
PLYELVK	[T].PLYELVK.[E]		0.0548054	16	P10643	P10643 [423-429]		Complement component C7 OS=Homo sapiens OX=9606 GN=C7 PE=1 SV=2	P10643	0	861.508	7	0.45	-1.15	0.253634	0.703409	15.56	20.4629	1.01247e+06	432745	690976	580924	1.01247e+06	1.01771e+06	1.37624e+06	2.09491e+06	344215	843572	1.72924e+06	998388	1.55892e+06	178143	955852	410019	478158	831249	214388	315825	489302	181644	1.47488e+06	381502	456731		High	Peak Found	Peak Found	High	High
PYADEFK	[T].PYADEFK.[V]		0.0505949	32	P06727	P06727 [203-209]		Apolipoprotein A-IV OS=Homo sapiens OX=9606 GN=APOA4 PE=1 SV=3	P06727	0	869.404	7	0.381	-1.39	0.217818	0.646079	6.98	21.5663	2.28444e+06	820822	1.67469e+06	2.34782e+06	2.28444e+06	3.44113e+06	2.37003e+06	2.04061e+06	942665	2.18579e+06	2.66869e+06	2342315	1.71267e+06	706540	3.97323e+06	801201	597778	2.63834e+06	627750	967018	492312	899353	3.90994e+06	840923	618193		High	High	High	High	Peak Found
QVNTQAEQLR	[T].QVNTQAEQLR.[R]		0.00175366	10	P06727	P06727 [145-154]		Apolipoprotein A-IV OS=Homo sapiens OX=9606 GN=APOA4 PE=1 SV=3	P06727	0	1186.62	10	8.304	3.05	0.0154351	0.0943571	86.36	21.4078	308661	2.47362e+06	242411	291302		327055			4.61184e+06		369324	245721		1.2027e+06		2.17645e+06	3.4229e+06		2.36572e+06	2.47362e+06	1.68455e+06	1.14036e+07		5.27038e+06	6.0648e+06		Peak Found	Peak Found	High	Not Found	Not Found
SAHGNVAEGETKPDPDVTER	[T].SAHGNVAEGETKPDPDVTER.[C]		1.10183e-08	50	P02790	P02790 [30-49]		Hemopexin OS=Homo sapiens OX=9606 GN=HPX PE=1 SV=2	P02790	0	2108.98	20	1.325	0.41	0.660752	0.999954	48.9	22.6742	2.77938e+06	3.91357e+06	3.40798e+06	2.77938e+06	3.01065e+06	4.23955e+06	3.83535e+06	5.03509e+06	1.95223e+06	2.73568e+06	2.2785e+06	1.7504e+06	2.46682e+06	2.58159e+06	1.10898e+07	4.4405e+06	5.57379e+06	2.14156e+06	2.68451e+06	3.74981e+06	4.09404e+06	4.98981e+06	4.08448e+06	2.79644e+06	3.69111e+06		High	High	High	High	High
SDNHGATYAFSGTHYWR	[T].SDNHGATYAFSGTHYWR.[L]		2.93477e-06	25	P02790	P02790 [268-284]		Hemopexin OS=Homo sapiens OX=9606 GN=HPX PE=1 SV=2	P02790	0	1969.86	17	3.142	1.65	0.147907	0.501934	64.51	19.9515	255591	758309		349056	143115	220059	267652	375724	1.22676e+06		255591	178991	200072	685674	663100	1.02656e+06	1.18038e+06	181148	1.242e+06	1.10607e+06	758309	665276		992169	618082		Peak Found	Peak Found	High	High	Peak Found
SDQIHFFFAK	[T].SDQIHFFFAK.[L]		0.00189207	23	P01008	P01008 [148-157]		Antithrombin-III OS=Homo sapiens OX=9606 GN=SERPINC1 PE=1 SV=1	P01008	0	1239.62	10	0.978	-0.03	0.843574	0.999954	91.27	21.3931	1.38251e+06	1.37143e+06	976082	3.17398e+06	1.40167e+06	1.48037e+06	1.13961e+06	2.59739e+06	4.51171e+06	710778	1.38251e+06	1.30579e+06	1.0404e+06	1.66846e+06	818778	2.8677e+06		870113	2.64302e+06	6.60686e+06	659282	363368	1.18805e+06	1.37143e+06	1.95052e+07		High	Peak Found	High	High	High
SEYQTFFNPR	[T].SEYQTFFNPR.[T]		0.0039056	13	P00734	P00734 [318-327]		Prothrombin OS=Homo sapiens OX=9606 GN=F2 PE=1 SV=2	P00734	0	1288.6	10	0.374	-1.42	0.140825	0.485328	4.13	22.3631	3.92629e+06	1.46851e+06							3.92629e+06					628249		1.31536e+06	1.76094e+06		867250	1.49832e+06	1.46851e+06	2.16515e+06		1.70868e+06	963514		Not Found	Not Found	High	Not Found	Not Found
TIEKPVWLGFLGPIIK	[T].TIEKPVWLGFLGPIIK.[A]		1.24666e-07	63	P00450	P00450 [83-98]		Ceruloplasmin OS=Homo sapiens OX=9606 GN=CP PE=1 SV=1	P00450	0	1811.08	16	12.081	3.59	1.10752e-10	1.91668e-09	126.46	24.9748	2.51001e+06	3.04635e+07	1.32634e+06	2.55651e+06	2.2728e+06	815065	2.51001e+06	2.52445e+06	5.97459e+07	1.84567e+06	3.13706e+06	3.83009e+06	1.10294e+06	2.1548e+07	682236	4.20324e+07	4.9514e+07	2.1396e+06	2.48688e+07	3.73169e+07	3.86268e+07	4.69896e+07	440702	2.43675e+07	4.27468e+07		High	Peak Found	High	High	High
TLSGAPCQPWASEATYR	[T].TLSGAPCQPWASEATYR.[N]	1xCarbamidomethyl [C7]	8.68675e-06	13	P00748	P00748 [232-248]		Coagulation factor XII OS=Homo sapiens OX=9606 GN=F12 PE=1 SV=3	P00748	0	1894.88	17	2.059	1.04	0.343197	0.81652	131.83	20.8966	604619	1.34749e+06							1.86632e+06			195874		801218		1.13949e+06	1.57432e+06		1.34749e+06	1.41545e+06	1.63745e+06	1.93372e+06		1.05652e+06	1.19448e+06		Not Found	Not Found	High	Not Found	Not Found
TPWSLARPQGSCSLEGVEIK	[T].TPWSLARPQGSCSLEGVEIK.[G]	1xCarbamidomethyl [C12]	2.40613e-08	49	P00751	P00751 [26-45]		Complement factor B OS=Homo sapiens OX=9606 GN=CFB PE=1 SV=2	P00751	0	2215.12	20	0.987	-0.02	0.957247	0.999954	64.45	25.2156	2.05254e+07	1.84373e+07		1.47799e+07	3.39546e+07	1.83125e+07	3.02581e+07	1.83496e+07		3.20102e+07	2.05254e+07	1.25635e+07	3.31381e+07	1.84373e+07	5.44478e+07	1.78455e+07	2.83318e+07	9.39377e+06	1.81106e+07	1.54778e+07	5.28402e+07	3.5407e+07	1.52428e+07		1.85687e+07		Not Found	Peak Found	High	High	High
TTPWSLARPQGSCSLEGVEIK	[T].TTPWSLARPQGSCSLEGVEIK.[G]	1xCarbamidomethyl [C13]	0.000183077	16	P00751	P00751 [25-45]		Complement factor B OS=Homo sapiens OX=9606 GN=CFB PE=1 SV=2	P00751	0	2316.17	21	1.336	0.42	0.747321	0.999954	49.64	20.5053	637102	851235	634442	653419	1.12492e+06	711714	772471	509607		528631	404031		637102	851235	1.49103e+06	908869	1.11603e+06	816152	471569	540487	2.09845e+06	832546	482271		1.00299e+06		Peak Found	Peak Found	High	High	High
VAACNLPIVR	[T].VAACNLPIVR.[G]	1xCarbamidomethyl [C4]	0.0044524	40	P02760	P02760 [284-293]		Protein AMBP OS=Homo sapiens OX=9606 GN=AMBP PE=1 SV=1	P02760	0	1112.62	10	7.185	2.84	7.62273e-05	0.000929056	126.45	22.7427	669747	6.34843e+06	543908	2.12038e+06	827254	509589	621815	669747	8.95062e+06	248019	1.00008e+06	984171	230992	7.09981e+06	216223	7.25935e+06	1.13545e+07	593606	5.0959e+06	5.91931e+06	4.56213e+06	8.35823e+06	434403	6.80866e+06	6.83094e+06		High	High	High	Peak Found	High
VVQPSVGAAAGPVVPPCPGR	[T].VVQPSVGAAAGPVVPPCPGR.[I]	1xCarbamidomethyl [C17]	7.73082e-07	62	P02765	P02765 [342-361]		Alpha-2-HS-glycoprotein OS=Homo sapiens OX=9606 GN=AHSG PE=1 SV=2	P02765	0	1915.02	20	1.122	0.17	0.877942	0.999954	37.14	22.6976	3.32528e+06	3.47707e+06	3.32528e+06	5.12062e+06	2.95598e+06	3.3751e+06	2.22881e+06	3.76587e+06	5.64889e+06	2.74233e+06	3.33609e+06	1.51292e+06	2.59453e+06	3.33652e+06	3.53458e+06	4.75044e+06	3.67767e+06	3.42049e+06	2.48626e+06	4.61289e+06	4.86153e+06	3.27545e+06	3.16206e+06	4.08071e+06	2.88665e+06		High	Peak Found	High	High	High
WSGAVLAGR	[T].WSGAVLAGR.[D]		0.0100324	16	P04217	P04217 [409-417]		Alpha-1B-glycoprotein OS=Homo sapiens OX=9606 GN=A1BG PE=1 SV=4	P04217	0	916.5	9	1.587	0.67	0.523962	0.960977	95.48	19.7835	347880	554605	458066	820783	227971	279947	276881	166024	3.47635e+06	424445	364115	347880	285519	327231	473640	563682	1.10261e+06	214251	89291	441952	733275	1.19102e+06	545674	1.05952e+06	2.3474e+06		High	Peak Found	Peak Found	High	High
YLGNALVCTCYGGSR	[T].YLGNALVCTCYGGSR.[G]	2xCarbamidomethyl [C8; C10]	2.21055e-06	24	P02751	P02751 [69-83]		Fibronectin OS=Homo sapiens OX=9606 GN=FN1 PE=1 SV=4	P02751	0	1690.77	15	15.765	3.98	8.97564e-07	1.31869e-05	116.54	22.7224	326458	6.59388e+06	216630	2.0232e+06	396082	311707	317176	326458	5.22907e+06	160215	482968	438052	121943	2.43576e+06		1.22993e+07	7.89102e+06	447269	6.90604e+06	8.40499e+06	6.4644e+06	6.59388e+06	340726	4.51127e+06	6.96146e+06		Peak Found	Peak Found	High	Not Found	Peak Found
AACNLPIVR	[V].AACNLPIVR.[G]	1xCarbamidomethyl [C3]	0.00602971	20	P02760	P02760 [285-293]		Protein AMBP OS=Homo sapiens OX=9606 GN=AMBP PE=1 SV=1	P02760	0	1013.56	9	4.049	2.02	0.121745	0.440346	79.16	21.3514	562304	2.11327e+06	241503	807939	577463	599482	363199	675431	3.90094e+06	195241	473043	562304	330759	1.85821e+06	1.68069e+06	2.18395e+06	4.36491e+06	402541	1.95519e+06	2.27125e+06	2.04488e+06	3.27937e+06	675061	2.85968e+06	3.13108e+06		Peak Found	Peak Found	Peak Found	High	High
AFDLEIPK	[V].AFDLEIPK.[T]		0.0397487	15	P19827	P19827 [86-93]		Inter-alpha-trypsin inhibitor heavy chain H1 OS=Homo sapiens OX=9606 GN=ITIH1 PE=1 SV=3	P19827	0	932.509	8	10.348	3.37	0.003325	0.0274059	119.75	20.7463	98275.8	1.6607e+06		91308.4	82489.7	105775	271236	202859	1.28664e+06	53389.2	171892	80239.8	77294.9	544788	175145	3.15709e+06	1.50245e+06		2.01937e+06	2.14458e+06	1.80368e+06	1.68986e+06	203370	1.6607e+06	1.47489e+06		Not Found	Peak Found	Peak Found	Peak Found	Peak Found
ALGDGGHYTCR	[V].ALGDGGHYTCR.[Y]	1xCarbamidomethyl [C10]	0.00256377	14	P04217	P04217 [270-280]		Alpha-1B-glycoprotein OS=Homo sapiens OX=9606 GN=A1BG PE=1 SV=4	P04217	0	1206.53	11	0.526	-0.93	0.2672	0.724082	17.25	18.9038	331626	158842	331626	157978	413614	478632	334938	298637	216252	697397	307594	220319	474698		571650	174043		144968	141181	115308	246546	120146	439104	126327	175124		High	Peak Found	Not Found	High	High
AQEPVHLDSPAIK	[V].AQEPVHLDSPAIK.[H]		2.64574e-06	25	P04217	P04217 [66-78]		Alpha-1B-glycoprotein OS=Homo sapiens OX=9606 GN=A1BG PE=1 SV=4	P04217	0	1404.75	13	1.414	0.5	0.676856	0.999954	53.28	21.9125	1.71883e+06	2.22863e+06	943501	854868	1.71883e+06	1.76492e+06	2.49486e+06	1.70728e+06	2.27396e+06	1.92366e+06	1.1577e+06	905078	1.75191e+06	1.00917e+06	2.1128e+06	3.12596e+06	3.79232e+06	1.26846e+06	2.13473e+06	2.32665e+06	2.45209e+06	2.63319e+06	2.0068e+06	3.56793e+06	1.85816e+06		High	Peak Found	High	Peak Found	Peak Found
ASYGVKPR	[V].ASYGVKPR.[Y]		0.0433773	28	P00751	P00751 [301-308]		Complement factor B OS=Homo sapiens OX=9606 GN=CFB PE=1 SV=2	P00751	0	877.489	8	1.171	0.23	0.654709	0.999954	48	24.2629	9.20683e+06	1.0924e+07	1.71043e+06	2.14499e+06	1.30963e+07	6.72871e+06	1.01402e+07	1.07954e+07	7.93829e+06	8.33745e+06	1.22687e+07	1.03161e+07	9.20683e+06	3.47232e+06	6.2459e+06	6.19649e+06	1.28197e+07	8.29496e+06	1.22656e+07	1.13669e+07	1.28273e+07	1.2468e+07	1.04983e+07	1.3525e+07	9.15033e+06		High	High	High	High	High
AYYTLIGASGQR	[V].AYYTLIGASGQR.[E]		0.000309565	43	P01024	P01024 [533-544]		Complement C3 OS=Homo sapiens OX=9606 GN=C3 PE=1 SV=2	P01024	0	1299.67	12	3.538	1.82	0.00388343	0.03101	92.72	23.152	1.91847e+06	7.40225e+06	787900	2.22235e+06	2.97598e+06	1.72449e+06	2.04673e+06	1.10142e+06	7.29917e+06	562633	1.91847e+06	3.17872e+06	733032	5.04047e+06	878563	9.53489e+06	1.03706e+07	2.72052e+06	1.03252e+07	1.06391e+07	7.78345e+06	7.03972e+06	1.23693e+06	9.65032e+06	7.00302e+06		High	High	High	High	High
CPFAGILENGAVR	[V].CPFAGILENGAVR.[Y]	1xCarbamidomethyl [C1]	8.10661e-06	44	P02749	P02749 [84-96]		Beta-2-glycoprotein 1 OS=Homo sapiens OX=9606 GN=APOH PE=1 SV=3	P02749	0	1403.71	13	4.488	2.17	0.000714553	0.00724686	128.34	23.1711	1.20766e+06	8.23729e+06	678812	3.81949e+06	1.20766e+06	526424	1.17071e+06	2.29521e+06	2.55724e+07	545632	2.0359e+06	2.36762e+06	152356	1.01879e+07	639234	2.87573e+06	1.80173e+07	818287	7.82279e+06	7.58374e+06	8.67376e+06	1.68723e+07	998219	9.23722e+06	1.76297e+07		High	High	High	High	High
CSQYAAYGEK	[V].CSQYAAYGEK.[K]	1xCarbamidomethyl [C1]	0.00164797	25	P02774	P02774 [220-229]		Vitamin D-binding protein OS=Homo sapiens OX=9606 GN=GC PE=1 SV=2	P02774	0	1176.5	10	9.823	3.3	4.03677e-13	7.45003e-12	125.91	25.2641	3.69709e+06	3.65993e+07	1.8506e+06	6.57429e+06	2.83844e+06	2.41132e+06	3.69709e+06	4.00431e+06	3.70538e+07	1.62041e+06	3.72674e+06	3.82738e+06	1.40484e+06	3.49854e+07	694712	3.91425e+07	5.23615e+07	3.59807e+06	2.60199e+07	3.82877e+07	3.95279e+07	4.75514e+07	2.37666e+06	5.44406e+07	3.29024e+07		High	Peak Found	High	Peak Found	High
DFTLSSER	[V].DFTLSSER.[D]		0.0629912	10	P0C0L4; P0C0L5	P0C0L4 [73-80]; P0C0L5 [73-80]		Complement C4-A OS=Homo sapiens OX=9606 GN=C4A PE=1 SV=2 Complement C4-B OS=Homo sapiens OX=9606 GN=C4B PE=1 SV=2	P0C0L4; P0C0L5	0	954.453	8	4.491	2.17	0.057958	0.261214	118.44	22.2401	785106	4.16873e+06	382837	2.03638e+06	550952		785106	517193	1.41585e+07	527238	934184	1.48771e+06		4.16873e+06		5.60187e+06	3.58487e+06	797639	9.96881e+06	3.52569e+06	7.56495e+06	2.04999e+06	345746	5.62631e+06	7.5011e+06	Shared	High	Peak Found	High	Not Found	Peak Found
[truncated: 150 more rows]
[truncated: 54 more columns]

## Sheet: Tryptic - Depleted Serum
Sequence	Annotated Sequence	Modifications	Qvality PEP	# Protein Groups	# Proteins	# PSMs	Master Protein Accessions	Positions in Master Proteins	Modifications in Master Proteins	Master Protein Descriptions	Protein Accessions	# Missed Cleavages	Theo. MH+ [Da]	Sequence Length	Abundance Ratio: (ZIKV) / (CTRL)	Abundance Ratio (log2): (ZIKV) / (CTRL)	Abundance Ratio P-Value: (ZIKV) / (CTRL)	Abundance Ratio Adj. P-Value: (ZIKV) / (CTRL)	Abundance Ratio Variability [%]: (ZIKV) / (CTRL)	Abundance Ratio Weight: (ZIKV) / (CTRL)	Abundances (Grouped): CTRL	Abundances (Grouped): ZIKV	Abundances (Normalized): F1: Sample, CTRL	Abundances (Normalized): F2: Sample, CTRL	Abundances (Normalized): F5: Sample, CTRL	Abundances (Normalized): F6: Sample, CTRL	Abundances (Normalized): F8: Sample, CTRL	Abundances (Normalized): F9: Sample, CTRL	Abundances (Normalized): F11: Sample, CTRL	Abundances (Normalized): F12: Sample, CTRL	Abundances (Normalized): F20: Sample, CTRL	Abundances (Normalized): F22: Sample, CTRL	Abundances (Normalized): F23: Sample, CTRL	Abundances (Normalized): F3: Sample, ZIKV	Abundances (Normalized): F4: Sample, ZIKV	Abundances (Normalized): F7: Sample, ZIKV	Abundances (Normalized): F10: Sample, ZIKV	Abundances (Normalized): F13: Sample, ZIKV	Abundances (Normalized): F14: Sample, ZIKV	Abundances (Normalized): F15: Sample, ZIKV	Abundances (Normalized): F16: Sample, ZIKV	Abundances (Normalized): F17: Sample, ZIKV	Abundances (Normalized): F18: Sample, ZIKV	Abundances (Normalized): F19: Sample, ZIKV	Abundances (Normalized): F21: Sample, ZIKV	Quan Info	Found in File: [F1]	Found in File: [F2]	Found in File: [F3]
[truncated: 2,282 more rows]
[truncated: 56 more columns]

[truncated: 6 more sheets: Volcano plot - Depleted, Volcano plot - NonDepleted, Semi-Tryptic - NonDepleted, Proteases - Upregulated, Proteases - downregulated, Proteases - Total]
