# Supplementary material for: Serum Proteomics Reveals Alterations in Protease Activity, Axon Guidance, and Visual Phototransduction Pathways in Infants With In Utero Exposure to Zika Virus Without Congenital Zika Syndrome
Source: Front Cell Infect Microbiol. 2020 Nov 18;10:577819. doi: 10.3389/fcimb.2020.577819 (PMC7708324; doi:10.3389/fcimb.2020.577819)
Supplement: Supplementary File 8 — Gelatin zymography. The intensity of the bands corresponds to the results of the ImageLab 3.0 software. [file Table_8.xlsx]

## Sheet: Zymography intensities
CTRL	C01	C09	C20	C92	C128	C147	C186	C195	C215	C228
1	3485.26	3772.2	2681.96	1532.31	1372.48	2124.72	2019.36	4075.03	4082.08	2688.65
2	5941.91	4532.62	7038.93	3469.33	3460.38	3248.45	4624.1	4395.5	6016.42	1488.79
3	313.435	198.021	553.971	247.556	116.607	162.314	285.849	102.485	85.899	291.971
4	240.021	273.142	264.314	107.192	172.728	353.971	129.607	88.899	62.899	116.607
5	927.556	425.728	635.263	369.435	285.728		397.021	217.607	252.314	364.435
Total	10908.2	9201.72	11174.4	5725.81	5407.92	5889.45	7455.94	8879.52	10499.6	4950.45
ZIKV	C19	C27	C34	C40	C45	C50	C51	C166	C207	C127
1	4377.15	5681.28	6583.35	5820.86	5316.57	6000.86	5578.69	6652.28	6623.28	6753.64
2	5717	8704.61	6397.88	9800.37	8854.83	4809.18	13036.2	2930.91	6849.88	6416.71
3	347.385	1027.41	198.728	772.799	321.435	151.728	1076.38	72.899	244.263	183.728
4	516.335	530.213	300.728	454.263	472.849	227.021	333.142	172.142	548.506	387.849
5	540.971	866.385	579.728	822.556	721.263	334.021	640.678	113.192	540.556	965.385
Total	11498.8	16809.9	14060.4	17670.8	15686.9	11522.8	20665.1	9941.42	14806.5	14707.3

## Sheet: T test of 72KDa bands
Table Analyzed	72kDa Band
Column B	ZIKV
vs.	vs.
Column A	CTRL
Unpaired t test
P value	< 0.0001
P value summary	****
Significantly different? (P < 0.05)	Yes
One- or two-tailed P value?	Two-tailed
t, df	t=7.857 df=18
How big is the difference?
Mean ± SEM of column A	2783 ± 323.5 N=10
Mean ± SEM of column B	5939 ± 238.0 N=10
Difference between means	3155 ± 401.6
95% confidence interval	2312 to 3999
R square	0.7743
F test to compare variances
F,DFn, Dfd	1.848, 9, 9
P value	0.3739
P value summary	ns
Significantly different? (P < 0.05)	No

## Sheet: T test of 92KDa bands
Table Analyzed	92kDa Band
Column B	ZIKV
vs.	vs.
Column A	CTRL
Unpaired t test
P value	0.0112
P value summary	*
Significantly different? (P < 0.05)	Yes
One- or two-tailed P value?	Two-tailed
t, df	t=2.827 df=18
How big is the difference?
Mean ± SEM of column A	4422 ± 511.7 N=10
Mean ± SEM of column B	7352 ± 901.3 N=10
Difference between means	2930 ± 1036
95% confidence interval	752.6 to 5108
R square	0.3075
F test to compare variances
F,DFn, Dfd	3.102, 9, 9
P value	0.107
P value summary	ns
Significantly different? (P < 0.05)	No

## Sheet: T test of 250KDa bands
Table Analyzed	~250kDa bands
Column B	ZIKV
vs.	vs.
Column A	CTRL
Unpaired t test
P value	0.0006
P value summary	***
Significantly different? (P < 0.05)	Yes
One- or two-tailed P value?	Two-tailed
t, df	t=4.129 df=18
How big is the difference?
Mean ± SEM of column A	180.9 ± 30.47 N=10
Mean ± SEM of column B	394.3 ± 41.74 N=10
Difference between means	213.4 ± 51.68
95% confidence interval	104.8 to 321.9
R square	0.4864
F test to compare variances
F,DFn, Dfd	1.876, 9, 9
P value	0.3624
P value summary	ns
Significantly different? (P < 0.05)	No

## Sheet: T test of Total
Table Analyzed	Total
Column B	Zika
vs.	vs.
Column A	Ctrl
Unpaired t test
P value	< 0.0001
P value summary	****
Significantly different? (P < 0.05)	Yes
One- or two-tailed P value?	Two-tailed
t, df	t=5.279 df=18
How big is the difference?
Mean ± SEM of column A	8009 ± 767.0 N=10
Mean ± SEM of column B	14737 ± 1018 N=10
Difference between means	6728 ± 1274
95% confidence interval	4050 to 9405
R square	0.6076
F test to compare variances
F,DFn, Dfd	1.761, 9, 9
P value	0.412
P value summary	ns
Significantly different? (P < 0.05)	No
